# Supplementary material for: New Virus Variant Detection Based on the Optimal Natural Metric
Source: Genes (Basel). 2024 Jul 7;15(7):891. doi: 10.3390/genes15070891 (PMC11275827; doi:10.3390/genes15070891)
Supplement: Supplementary file 1 [file genes-15-00891-s001.zip]

Archive with 8 entries (8 files):
- Code S2.py
- Data S3.csv
- Data S4.fasta
- Code S1.py
- Data S5.csv
- Data S6.fasta
- Data S1.csv
- Data S2.fasta
