# Supplementary material for: New Virus Variant Detection Based on the Optimal Natural Metric
Source: Genes (Basel). 2024 Jul 7;15(7):891. doi: 10.3390/genes15070891 (PMC11275827; doi:10.3390/genes15070891)
Supplement: Supplementary file 1 [file genes-15-00891-s001.zip › Data S3.csv]

MH746253	A
MH746259	A
AY371145	A
GU201516	A
EU743963	A
AY371143	A
AY371165	A
KP718918	A
KP718921	A
KP718922	A
KP718928	A
AF286237	A
FJ388892	A
FJ388893	A
FJ388894	A
FJ388903	A
FJ388906	A
FJ388909	A
FJ388925	A
FJ388932	A
FJ388938	A
FJ388942	A
FJ388943	A
FJ388946	A
FJ388950	A
FJ388951	A
JF683737	A
JF683767	A
JF683779	A
JF683780	A
JF683783	A
AF286238	A
AM000053	A
AM000054	A
AM000055	A
AB231894	A
KR067668	A
KT152843	A
KT152844	A
KT152845	A
KT152846	A
EF589039	A
EF589040	A
EF589044	A
AF539405	A
AF004885	A
AF457063	A
AF457075	A
AF457052	A
AF457053	A
AF457055	A
AF457066	A
AF457069	A
AF457077	A
AF457079	A
AF457080	A
AF457081	A
AF457083	A
AF457084	A
AF457086	A
MH330347	A
MH330348	A
MH330349	A
MH330350	A
MH330351	A
MH330352	A
MH330353	A
MH330354	A
MH330355	A
MH330356	A
MG902950	A
MG902951	A
MH330337	A
MH330338	A
MH330339	A
MH330340	A
MH330341	A
MH330342	A
MH330343	A
MH330344	A
MH330345	A
MH330346	A
MK984159	A
AB253421	A
AB253422	A
AB287376	A
AB287377	A
AB287378	A
AB287379	A
AY713406	A
KP223729	A
KP223730	A
KP223731	A
KP223732	A
AY521630	A
AY521632	A
AY521633	A
AY521629	A
AY521631	A
MF373124	A
AF069671	A
AF069670	A
AF107771	A
AF069673	A
MF373150	A
MF373167	A
MF373168	A
MF373181	A
MF373182	A
AF361873	A
AY253305	A
AY253314	A
M62320	A
U51190	A
AB098332	A
AB098333	A
AB253428	A
AB253429	A
AY713407	A
AF484507	A
AF484508	A
AF484509	A
AF484512	A
AF484493	A
AF413987	A
DQ823356	A
DQ823360	A
DQ823365	A
DQ823366	A
DQ823367	A
AY829205	A
AY829206	A
AY829208	A
AY829209	A
AY829210	A
AY829212	A
AY037268	B
AY037282	B
AY037269	B
DQ383748	B
DQ383749	B
AF042100	B
AF042101	B
AF042102	B
AF042106	B
AF538305	B
AF538306	B
AF538307	B
AF042104	B
AF042105	B
AF538302	B
AF538303	B
DQ676877	B
AY818644	B
MW881652	B
MW881659	B
MW881660	B
MW881661	B
MW881665	B
MW881724	B
MW881725	B
MW881726	B
MW881741	B
MW881742	B
MW881743	B
MW881745	B
MW881746	B
MW881747	B
MW881748	B
MW881751	B
MW881752	B
MW881754	B
MW881755	B
MW881757	B
MW881758	B
MW881759	B
MW881760	B
MW881761	B
MW881762	B
MW881763	B
MW881764	B
MW881765	B
MW881766	B
MW881768	B
MW881769	B
MW881770	B
MZ041281	B
MZ041282	B
MZ041306	B
MZ041307	B
MZ041340	B
MZ041341	B
MZ041343	B
MZ041348	B
MZ041349	B
MZ041351	B
MZ041352	B
MZ041354	B
MZ041355	B
MZ041358	B
MZ041359	B
MZ041362	B
MZ041363	B
MZ041364	B
MZ041366	B
MZ041367	B
MZ041368	B
MZ041369	B
MZ041370	B
MZ041371	B
MZ041383	B
MZ041391	B
MZ041446	B
MZ041464	B
MZ041494	B
MZ041517	B
MZ041636	B
MZ041638	B
MZ041647	B
MZ041279	B
MZ041280	B
MZ041291	B
MZ041308	B
MZ041318	B
MZ041322	B
MZ041328	B
MZ041329	B
MZ041335	B
MZ041337	B
MZ041342	B
MZ041344	B
MZ041345	B
MZ041346	B
MZ041347	B
MZ041353	B
MZ041356	B
MZ041357	B
MZ041360	B
MZ041361	B
MZ041381	B
MZ041385	B
MZ041392	B
MZ041397	B
MZ041399	B
MZ041410	B
MZ041412	B
MZ041419	B
MZ041421	B
MZ041424	B
MZ041437	B
MZ041438	B
MZ041439	B
MZ041442	B
MZ041444	B
MZ041445	B
MZ041448	B
MZ041468	B
MZ041477	B
MZ041482	B
MZ041483	B
MZ041499	B
MZ041513	B
MZ041525	B
MN449474	B
MN449475	B
MN449476	B
MW881670	B
MW881676	B
MW881735	B
AY037270	B
AB485641	B
AB485642	B
DQ358805	B
DQ358808	B
DQ358809	B
DQ358810	B
JN692432	B
JN692433	B
JN692435	B
JN692436	B
JN692439	B
JN692440	B
JN692443	B
JN692444	B
JN692470	B
EF637046	B
EF637047	B
EF637048	B
EF637049	B
EF637050	B
EF637051	B
EF637053	B
EF637054	B
EF637056	B
EF637057	B
JN692445	B
JN692446	B
JN692447	B
FJ195086	B
FJ195090	B
JN692450	B
JN692451	B
JN692452	B
JN692453	B
JN692454	B
JN692455	B
JN692457	B
JN692458	B
FJ195088	B
FJ195089	B
FJ195091	B
JN692460	B
JN692461	B
JN692462	B
JN692463	B
JN692464	B
JN692465	B
JN692466	B
JN692467	B
JN692468	B
JN692469	B
JN692471	B
JN692472	B
JN692473	B
JN692474	B
JN692475	B
JN692476	B
JN692479	B
JN692480	B
KJ849784	B
KJ849807	B
KJ849808	B
KJ849811	B
KJ849814	B
KT427650	B
KT427671	B
KT427673	B
KT427675	B
KT427682	B
KT427688	B
KT427692	B
KT427700	B
KT427703	B
KT427717	B
KT427720	B
KT427724	B
KT427733	B
KT427740	B
KT427741	B
KT427745	B
KT427756	B
KT427757	B
KT427761	B
KT427764	B
KT427769	B
KT427784	B
KT427785	B
KT427786	B
KT427792	B
KT427796	B
KT427799	B
KT427803	B
KT427811	B
KT427826	B
KT427829	B
KT427830	B
KT427831	B
KT427870	B
KT427873	B
MG571987	B
MK041551	B
MK041584	B
MK041586	B
MH746261	B
MH746264	B
MH746265	B
MH746266	B
AY779559	B
AY779561	B
AY779562	B
AY779560	B
AY779563	B
AY779564	B
AY779553	B
AY779550	B
AY779554	B
AY779555	B
AY779557	B
AY779551	B
AY779558	B
AY779552	B
MW881680	B
MW881681	B
MW881686	B
MW881690	B
MW881692	B
MW881708	B
MW881709	B
MW881710	B
MW881711	B
MW881713	B
MW881716	B
MW881717	B
MW881718	B
MW881719	B
MW881720	B
MW881721	B
MW881722	B
MW881723	B
MZ662740	B
MZ662755	B
MZ662564	B
MZ662565	B
MZ662573	B
MZ662575	B
MZ662578	B
MZ662579	B
MZ662580	B
MZ662581	B
MZ662582	B
MZ662583	B
MZ662584	B
MZ662585	B
MZ662586	B
MZ662587	B
MZ662588	B
MZ662589	B
MZ662590	B
MZ662591	B
MZ662592	B
MZ662593	B
MZ662594	B
MZ662595	B
MZ662596	B
MZ662597	B
MZ662599	B
MZ662600	B
MZ662601	B
MZ662602	B
MZ662603	B
MZ662604	B
MZ662605	B
MZ662606	B
MZ662607	B
MZ662608	B
MZ662609	B
MZ662610	B
MZ662611	B
MZ662612	B
MZ662613	B
MZ662617	B
MZ662618	B
MZ662619	B
MZ662620	B
MZ662622	B
MZ662625	B
MZ662626	B
MZ662627	B
MZ662629	B
MZ662630	B
MZ662631	B
MZ662632	B
MZ662633	B
MZ662634	B
MZ662635	B
MZ662636	B
MZ662637	B
MZ662638	B
MZ662640	B
MZ662641	B
MZ662642	B
MZ662643	B
MZ662644	B
MZ662645	B
MZ662646	B
MZ662647	B
MZ662649	B
MZ662651	B
MZ662652	B
MZ662653	B
MZ662654	B
MZ662655	B
MZ662667	B
MZ662673	B
MZ662674	B
MZ662675	B
MZ662676	B
MZ662679	B
MZ662680	B
MZ662691	B
MZ662695	B
MZ662715	B
MW881697	B
MW881698	B
MW881699	B
MW881700	B
MW881701	B
MW881703	B
MW881704	B
MW881705	B
MW881706	B
MW881707	B
GU177863	B
GU647196	B
GU647197	B
GU647198	B
AY180905	B
EF057102	B
DQ007901	B
DQ007902	B
DQ007903	B
DQ990880	B
KF859773	B
MH431788	B
MK850457	B
AY561237	B
AY561239	B
FJ388890	B
FJ388891	B
FJ388895	B
FJ388896	B
FJ388898	B
FJ388899	B
FJ388904	B
FJ388905	B
FJ388910	B
FJ388911	B
FJ388912	B
FJ388914	B
FJ388915	B
FJ388916	B
FJ388918	B
FJ388919	B
FJ388920	B
FJ388923	B
FJ388924	B
FJ388927	B
FJ388930	B
FJ388931	B
FJ388933	B
FJ388934	B
FJ388935	B
FJ388936	B
FJ388937	B
FJ388939	B
FJ388940	B
FJ388941	B
FJ388956	B
FJ388957	B
FJ388958	B
FJ388959	B
FJ388960	B
FJ388962	B
FJ388963	B
FJ388964	B
FJ388965	B
FJ403482	B
FJ388947	B
FJ388949	B
FJ388954	B
FJ388955	B
JF683736	B
JF683746	B
JF683765	B
JF683791	B
JF683797	B
JF683804	B
JF683805	B
JF683807	B
JF683808	B
JF683809	B
EF514704	B
EF514701	B
FJ694790	B
K02083	B
MH843935	B
D86068	B
D86069	B
AF070521	B
U26942	B
AF003887	B
AF003888	B
MH479275	B
DQ207943	B
DQ207942	B
U43141	B
U43096	B
MT191115	B
MT191116	B
MT191117	B
MT191118	B
MT191119	B
MT191120	B
MW063053	B
MW063054	B
MW063055	B
MW063056	B
MW063057	B
MW063058	B
MW063059	B
MW063060	B
MW063061	B
MW063062	B
MW063063	B
MW063064	B
MW063065	B
MW063066	B
MW063067	B
MW063068	B
MW063069	B
MK115602	B
MK115612	B
MK115615	B
MK115622	B
MK115633	B
MK115637	B
MK115652	B
MK115653	B
MK115654	B
MK115660	B
MK115663	B
MK115664	B
MK115675	B
MK115683	B
MK115691	B
MK115871	B
MK115872	B
MK115879	B
MK115880	B
MK115884	B
MK115886	B
MK115887	B
MK115889	B
MK115892	B
MK115894	B
MK115896	B
MK115899	B
MK115903	B
MK115907	B
MK115912	B
MK115917	B
MK115918	B
MK115919	B
MK115922	B
MK115923	B
MK115925	B
MK115928	B
MK115934	B
MK115935	B
MK115937	B
MK115938	B
MK115946	B
MK115948	B
MK115952	B
MK115954	B
MK115955	B
MK115956	B
MK115957	B
MK115959	B
MK115961	B
MK115962	B
MK115963	B
MK115964	B
MK115965	B
MK115966	B
MK115970	B
MK115973	B
MK115974	B
MK115975	B
MK115977	B
MK115978	B
MK115982	B
MK115983	B
MK115985	B
MK115989	B
MK115990	B
MK115992	B
MK115994	B
MK115996	B
MK115997	B
MK115999	B
MK116000	B
MK116001	B
MK116002	B
MK116004	B
MK116007	B
MK116009	B
MK116011	B
MK116012	B
MK116013	B
MK116014	B
MK116016	B
MK116019	B
MK116021	B
MK116022	B
MK116023	B
MK116024	B
MK116028	B
MK116030	B
MK116032	B
MK116034	B
MK116036	B
MK116037	B
MK116040	B
MK116041	B
MK116042	B
MK116046	B
MK116047	B
MK116049	B
MK116052	B
MK116053	B
MK116054	B
MK116055	B
MK116057	B
MK116058	B
MK116059	B
MK116060	B
MK116061	B
MK116062	B
MK116063	B
MK116064	B
MK116066	B
MK116067	B
MK116068	B
MK116070	B
MK116071	B
MK116072	B
MK116073	B
MK116074	B
MK116075	B
MK116076	B
MK116077	B
MK116078	B
MK116079	B
MK116082	B
MK116085	B
MK116086	B
MK116087	B
MK116088	B
MK116090	B
MK116091	B
MK116093	B
MK116095	B
MK116098	B
MK116099	B
MK116103	B
MK116106	B
MK116107	B
MK116112	B
MK116116	B
MK116120	B
MK116122	B
MK116123	B
MK116125	B
MK116127	B
MK116129	B
MK116132	B
MK116134	B
MK116135	B
MK116138	B
MK116145	B
MK116148	B
MK116149	B
MK116150	B
MK116160	B
MK116161	B
MK116167	B
MK116172	B
MK116174	B
MK116177	B
MK116180	B
MK116181	B
MK116188	B
MK116190	B
MK116191	B
MK116194	B
MK116200	B
MK116209	B
MK116210	B
MK116212	B
MK116214	B
MK116216	B
MK116220	B
MK116223	B
MT190625	B
MT190626	B
MT190627	B
MT190628	B
MT190629	B
MT190641	B
MW061817	B
MW061869	B
MW061975	B
MW061992	B
MW062023	B
MW062053	B
MW062069	B
MW062070	B
MW062084	B
MW062088	B
MW062156	B
MW062160	B
MW062185	B
MN090734	B
MN090735	B
MN090736	B
MN090737	B
MN090738	B
MN090739	B
MN090740	B
MN090742	B
MN090743	B
MN090744	B
MN090745	B
MN090746	B
MN090747	B
MN090748	B
MN090749	B
MN090750	B
MN090751	B
MN090752	B
MN090753	B
MN090754	B
MN090755	B
MN090756	B
MN090757	B
MN090758	B
MN090759	B
MN090760	B
MN090761	B
MN090762	B
MN090763	B
MN090764	B
MN090765	B
MN090766	B
MN090767	B
MN090768	B
MN090769	B
MN090770	B
MN090771	B
MN090772	B
MN090774	B
MN090775	B
MN090776	B
MN090777	B
MN090778	B
MN090780	B
MN090781	B
MN090782	B
MN090783	B
MN090784	B
MN090786	B
MN090788	B
MN090789	B
MN090790	B
MN090791	B
MN090792	B
MN090794	B
MN090795	B
MN090796	B
MN090797	B
MN090799	B
MN090802	B
MN090803	B
MN090804	B
MN090805	B
MN090806	B
MN090807	B
MN090808	B
MN090809	B
MN090811	B
MN090812	B
MN090813	B
MN090814	B
MN090815	B
MN090816	B
MN090817	B
MN090818	B
MN090819	B
MN090820	B
MN090821	B
MN090822	B
MN090823	B
MN090825	B
MN090826	B
MN090829	B
MN090831	B
MN090832	B
MN090833	B
MN090834	B
MN090835	B
MN090836	B
MN090837	B
MN090838	B
MN090839	B
MN090841	B
MN090842	B
MN090843	B
MN090844	B
MN090845	B
MN090846	B
MN090847	B
MN090848	B
MN090849	B
MN090850	B
MN090851	B
MN090852	B
MN090854	B
MN090855	B
MN090856	B
MN090857	B
MN090858	B
MN090860	B
MN090861	B
MN090863	B
MN090865	B
MN090866	B
MN090867	B
MN090869	B
MN090870	B
MN090871	B
MN090872	B
MN090873	B
MN090874	B
MN090875	B
MN090876	B
MN090877	B
MN090880	B
MN090881	B
MN090882	B
MN090883	B
MN090885	B
MN090886	B
MN090887	B
MN090888	B
MN090889	B
MN090890	B
MN090892	B
MN090895	B
MN090896	B
MN090898	B
MN090900	B
MN090901	B
MN090904	B
MN090906	B
MN090909	B
MN090910	B
MN090912	B
MN090913	B
MN090914	B
MN090915	B
MN090917	B
MN090918	B
MN090919	B
MN090920	B
MN090921	B
MN090922	B
MN090923	B
MN090924	B
MN090925	B
MN090931	B
MN090932	B
MN090933	B
MN090934	B
MN090935	B
MN090936	B
MN090937	B
MN090938	B
MN090940	B
MN090941	B
MN090942	B
AB547464	B
MK303348	B
MK303349	B
MK303350	B
MK303351	B
MK303353	B
MK303354	B
MK303355	B
AB480698	B
AB287369	B
AB287370	B
AB287371	B
AB287372	B
AB289587	B
AB289588	B
AB289589	B
AB289590	B
AB221125	B
AB221126	B
AB286955	B
AB286956	B
AB480692	B
AB480693	B
AB480694	B
AB480695	B
AB480696	B
AB480697	B
AB287363	B
AB287364	B
AB287365	B
AB287366	B
AB287367	B
AB287368	B
AB731663	B
AB731664	B
AB731665	B
AB731666	B
AB731667	B
AB731668	B
AB731669	B
AB731670	B
MG760379	B
DQ366659	B
DQ366660	B
DQ366661	B
DQ366662	B
DQ366666	B
GQ277610	B
EF495062	B
EU031914	B
GQ175882	B
GQ175883	B
AB097867	B
AB097870	B
AB097865	B
U34603	B
U34604	B
MH666158	B
JN251901	B
MN887108	B
MN887109	B
MN887110	B
KJ948656	B
KJ948660	B
MN043576	B
MN043577	B
KF561442	B
MT559066	B
MN043579	B
MN043584	B
MN043585	B
MN043587	B
MN043589	B
MN043591	B
MN043596	B
MN043597	B
MN043598	B
MN043599	B
MN043604	B
MN237643	B
MN237644	B
MT101871	B
MT877453	B
MZ359150	B
KJ140246	B
KJ140247	B
KJ140248	B
KJ140251	B
KJ140252	B
KJ140255	B
KJ140257	B
KJ140258	B
KJ140259	B
KJ140261	B
KJ140266	B
MK577480	B
KJ140245	B
MK577481	B
MT559044	B
MT559046	B
MN043580	B
MN043581	B
MN043583	B
MN043592	B
MN043593	B
MN043594	B
MN043595	B
MN237642	B
MN237645	B
MN237646	B
MT877454	B
KF561443	B
KJ140262	B
KU869610	B
MK577479	B
KJ140253	B
MK577478	B
MT559045	B
MT224126	B
MT877450	B
MT877451	B
MT679553	B
AF224507	B
MW405327	B
MW405328	B
MT877449	B
MN043590	B
MN043601	B
MN043603	B
MN043607	B
KJ140254	B
KJ140264	B
KJ140265	B
MT582420	B
JQ316127	B
JQ316128	B
JQ316131	B
JQ316132	B
JQ316135	B
MN043600	B
MN043606	B
MT679552	B
DQ295192	B
DQ295195	B
JQ316126	B
JQ316130	B
JQ316133	B
AY839827	B
MT679550	B
MT679551	B
DQ837381	B
JQ316134	B
JQ341411	B
MN043605	B
MW405325	B
MW405330	B
KJ140263	B
MT559061	B
MW405331	B
MW405332	B
MW405324	B
MW405333	B
KF561440	B
KF561441	B
MT224127	B
MT582423	B
MW405329	B
MK871374	B
MT877455	B
MW405326	B
MW405334	B
MW405335	B
MW405336	B
MW405337	B
MG461319	B
MG461320	B
MG461321	B
MG461322	B
MT559054	B
MT559055	B
MT582424	B
MT877452	B
MT559050	B
MT559051	B
MT559052	B
MT559053	B
MT559056	B
MT559057	B
MT559058	B
MT559059	B
MT559060	B
MT559062	B
MT559063	B
MT559064	B
MT559065	B
MT582422	B
MT559048	B
MT559049	B
OK514771	B
OL446078	B
AF256205	B
AF256206	B
AF256207	B
AF256211	B
DQ854714	B
DQ854715	B
DQ854716	B
AF256204	B
AF256208	B
AF256209	B
AF256210	B
AJ006287	B
GQ386774	B
GQ386775	B
GQ386776	B
GQ386777	B
GQ386778	B
GQ386779	B
GQ386780	B
GQ386781	B
GQ386782	B
GQ386783	B
GQ386784	B
GQ386785	B
GQ386786	B
GQ386787	B
GQ386788	B
GQ386789	B
GQ386790	B
GQ386791	B
GQ386792	B
GQ386793	B
GQ386794	B
GQ386795	B
KT200351	B
KT200350	B
KT200349	B
KT200354	B
KT200358	B
KT200352	B
KT200353	B
KT200355	B
KT200356	B
KT200357	B
KT200348	B
MN055643	B
MF373125	B
MF373127	B
MF373129	B
MF373130	B
MF373140	B
MF373142	B
MF373144	B
MF373149	B
MF373151	B
MF373161	B
MF373162	B
MF373174	B
MF373185	B
MF373186	B
MF373191	B
MF373201	B
MF373203	B
MF373204	B
DQ230842	B
AY713408	B
DQ354113	B
DQ354120	B
DQ354121	B
AF530576	B
AY358042	B
AY945711	B
DQ354123	B
AY945710	B
AY945733	B
AY945734	B
AY358071	B
AF529573	B
AY358069	B
AY358070	B
AY358072	B
KJ769147	B
JN860762	B
JN860765	B
DQ823362	B
DQ823363	B
DQ823364	B
D10112	B
AJ271445	B
AY835759	B
AY835748	B
AY835754	B
AY835770	B
AY835777	B
AY835781	B
AY352275	B
AY835762	B
AY835765	B
AY835779	B
MN887608	B
MN887609	B
MN887611	B
MN887612	B
MN887613	B
MN887614	B
MN887615	B
MN887616	B
MN887619	B
MN887621	B
MN887622	B
U69584	B
U69585	B
U69586	B
U69587	B
U69588	B
AB221005	B
AB253432	B
AY835755	B
AY835769	B
AY713409	B
AF004394	B
AY835749	B
AY835756	B
AY835757	B
AY835771	B
AY835774	B
AY835775	B
AY835778	B
AY835780	B
U63632	B
AY835758	B
AY835760	B
L02317	B
AF286365	B
AY835763	B
AY835750	B
AY835766	B
U39362	B
U21135	B
AY173952	B
AY173953	B
U69589	B
U69590	B
U69591	B
U69592	B
U69593	B
AY835751	B
FJ496158	B
FJ496160	B
FJ496161	B
FJ496163	B
FJ496164	B
AF069140	B
AY835761	B
AB485638	B
AB485639	B
AB485640	B
FJ496146	B
FJ496147	B
FJ496148	B
FJ496149	B
FJ496150	B
JN944928	B
JN944945	B
AY835764	B
AY835752	B
AY835767	B
AY835776	B
AY835773	B
AY713410	B
AY835768	B
KU678161	B
KU678162	B
KU678163	B
KU678164	B
KU678165	B
KU678167	B
KU678168	B
KU678169	B
KU678170	B
KU678171	B
KU678172	B
KU678173	B
KU678174	B
KU678177	B
KU678179	B
AY835753	B
AY835772	B
AY560107	B
AY560108	B
AY560109	B
AY560110	B
AY444812	B
EF363122	B
EF363123	B
FJ496167	B
FJ496168	B
FJ496170	B
FJ496171	B
FJ496175	B
FJ496176	B
FJ496180	B
FJ496181	B
FJ496182	B
FJ496184	B
JN944917	B
JN944930	B
JN944938	B
JN944944	B
JN944946	B
JN944948	B
FJ496155	B
FJ496156	B
FJ496157	B
FJ469738	B
JN944911	B
JN944936	B
JN944943	B
JN944947	B
KU678191	B
KU678192	B
MK383406	B
MK383410	B
MK383414	B
MK383417	B
MK383424	B
MK383427	B
MK383432	B
MK383433	B
MK383435	B
MK383438	B
MK383448	B
MK383451	B
MK383557	B
MK383558	B
MK383567	B
MK383585	B
MK383589	B
MK383819	B
MK383857	B
MK384157	B
MK384169	B
MK384797	B
MK384836	B
MK384840	B
FJ496076	B
FJ496077	B
FJ496079	B
FJ469687	B
FJ469688	B
FJ469693	B
FJ469728	B
FJ469730	B
FJ469734	B
FJ469735	B
FJ469737	B
FJ469741	B
FJ469748	B
FJ469749	B
FJ469754	B
FJ469757	B
FJ469758	B
FJ469760	B
FJ469762	B
FJ469686	B
FJ469701	B
FJ469731	B
FJ469739	B
FJ469740	B
FJ469742	B
FJ469743	B
FJ469753	B
FJ469755	B
FJ469759	B
FJ469764	B
FJ469765	B
FJ469770	B
EF363124	B
EF363125	B
EF363126	B
EF363127	B
EU547186	B
FJ469684	B
FJ469695	B
FJ469697	B
FJ469698	B
FJ469722	B
FJ469732	B
FJ469733	B
FJ469745	B
FJ469772	B
DQ886037	B
FJ496081	B
FJ496084	B
FJ496085	B
KF990605	B
KF990606	B
KF990607	B
FJ469682	B
FJ469683	B
FJ469703	B
FJ469706	B
FJ469717	B
FJ469718	B
FJ469724	B
FJ469746	B
FJ469747	B
JF689852	B
JF689857	B
JF689859	B
JF689860	B
MK383403	B
MK383408	B
MK383409	B
MK383412	B
MK383415	B
MK383419	B
MK383420	B
MK383425	B
MK383430	B
MK383441	B
MK383443	B
MK383446	B
MK383447	B
MK383450	B
MK383452	B
MK383464	B
MK383470	B
MK383485	B
MK383486	B
MK383488	B
MK383491	B
MK383492	B
MK383493	B
MK383494	B
MK383497	B
MK383498	B
MK383502	B
MK383503	B
MK383505	B
MK383506	B
MK383509	B
MK383511	B
MK383512	B
MK383513	B
MK383514	B
MK383515	B
MK383517	B
MK383519	B
MK383520	B
MK383522	B
MK383523	B
MK383524	B
MK383525	B
MK383528	B
MK383529	B
MK383530	B
MK383531	B
MK383532	B
MK383533	B
MK383534	B
MK383536	B
MK383537	B
MK383538	B
MK383539	B
MK383541	B
MK383542	B
MK383543	B
MK383545	B
MK383547	B
MK383548	B
MK383549	B
MK383550	B
MK383551	B
MK383552	B
MK383559	B
MK383565	B
MK383574	B
MK383607	B
MK383608	B
MK383609	B
MK383610	B
MK383611	B
MK383612	B
MK383614	B
MK383615	B
MK383616	B
MK383620	B
MK383621	B
MK383622	B
MK383623	B
MK383624	B
MK383625	B
MK383626	B
MK383628	B
MK383629	B
MK383630	B
MK383631	B
MK383632	B
MK383633	B
MK383955	B
MK384081	B
MK384168	B
MK384543	B
MK384583	B
MK384653	B
MK384720	B
MK385223	B
MK385247	B
MK385262	B
FJ495818	B
FJ495822	B
FJ495823	B
FJ495824	B
FJ495825	B
FJ495937	B
FJ495939	B
FJ495941	B
FJ495942	B
FJ496000	B
FJ496001	B
FJ496002	B
FJ496003	B
FJ496004	B
FJ496005	B
FJ496006	B
KF990608	B
FJ469691	B
FJ469696	B
FJ469700	B
FJ469708	B
FJ469709	B
FJ469710	B
FJ469714	B
FJ469723	B
JF689862	B
JF689865	B
JF689867	B
JF689872	B
JN944897	B
JN944905	B
JN944907	B
JN944909	B
JN944939	B
JN944940	B
JN944941	B
JN944942	B
FJ469689	B
FJ469707	B
FJ469713	B
FJ469716	B
FJ469721	B
JF689877	B
JF689883	B
JF689886	B
JF689890	B
MK383385	B
MK383389	B
MK383390	B
MK383392	B
MK383399	B
MK383418	B
MK383421	B
MK383429	B
MK383444	B
MK383453	B
MK383454	B
MK383462	B
MK383465	B
MK383466	B
MK383467	B
MK383468	B
MK383469	B
MK383473	B
MK383474	B
MK383475	B
MK383477	B
MK383478	B
MK383481	B
MK383482	B
MK383484	B
MK383490	B
MK383546	B
MK383553	B
MK383554	B
MK383560	B
MK383561	B
MK383562	B
MK383563	B
MK383564	B
MK383566	B
MK383568	B
MK383569	B
MK383570	B
MK383571	B
MK383572	B
MK383575	B
MK383576	B
MK383578	B
MK383579	B
MK383580	B
MK383581	B
MK383583	B
MK383584	B
MK383594	B
MK383595	B
MK383597	B
MK383599	B
MK383600	B
MK383634	B
MK383635	B
MK383637	B
MK383638	B
MK383639	B
MK383642	B
MK383643	B
MK383644	B
MK383645	B
MK383646	B
MK383647	B
MK383648	B
MK383649	B
MK383650	B
MK383651	B
MK383652	B
MK383653	B
MK383654	B
MK383656	B
MK383657	B
MK383658	B
MK383659	B
MK383660	B
MK383662	B
MK383663	B
MK383668	B
MK383674	B
MK383677	B
MK383749	B
MK383759	B
MK383883	B
MK384224	B
MK384429	B
MK384870	B
MK384930	B
MK385056	B
MK385082	B
MK385264	B
MK385402	B
JF689895	B
MK383397	B
MK383504	B
MK383526	B
MK383613	B
MK383619	B
MK383665	B
MK383670	B
MK383676	B
MK383678	B
MK383679	B
MK383682	B
MK384398	B
MK385196	B
GU733713	B
GU733714	B
GU733715	B
GU733717	B
MK383393	B
MK383396	B
MK383401	B
MK383555	B
MK383577	B
MK383582	B
MK383587	B
MK383590	B
MK383605	B
MK383617	B
MK383655	B
MK383666	B
MK383685	B
MK383919	B
MK384033	B
MK384046	B
MK384667	B
MK385061	B
MK385238	B
KF526120	B
KF526122	B
KF526123	B
KF526141	B
KF526145	B
KU677989	B
KU677990	B
KU677991	B
KU677992	B
KU677993	B
KU677994	B
KU677995	B
KU677996	B
KU677997	B
KU677998	B
KU677999	B
KU678000	B
KU678069	B
KU678070	B
KU678071	B
KU678074	B
KU678075	B
KU678076	B
KU678080	B
MK383384	B
MK383386	B
MK383395	B
MK383398	B
MK383404	B
MK383407	B
MK383416	B
MK383423	B
MK383428	B
MK383439	B
MK383442	B
MK383449	B
MK383455	B
MK383458	B
MK383459	B
MK383460	B
MK383461	B
MK383479	B
MK383535	B
MK383573	B
MK383627	B
MK383669	B
MK383721	B
MK383738	B
MK383747	B
MK383777	B
MK383815	B
MK383910	B
MK384078	B
MK384095	B
MK384161	B
MK384287	B
MK384297	B
MK384379	B
MK384400	B
MK384532	B
MK384829	B
MK384850	B
MK384866	B
MK385101	B
MK385503	B
KU641402	B
MN692145	B
MN692146	B
MN692147	B
JN397362	B
KF384798	B
KF384799	B
KF384800	B
KF384801	B
KF384802	B
KF384803	B
KF384804	B
KF384805	B
KF384806	B
KF384807	B
KF384808	B
KF384809	B
KF384810	B
KF384811	B
KF384812	B
KF384813	B
KF384814	B
KF526174	B
KF526175	B
KF526176	B
KF526177	B
KF526178	B
KF526179	B
KF526181	B
KF526192	B
KF526201	B
KF526202	B
KF526203	B
KF526204	B
KF526228	B
KF526231	B
KF526236	B
KF526245	B
KF526254	B
KF526255	B
KF526261	B
KF526265	B
KF526270	B
KF526276	B
KF526279	B
KF526280	B
KF526287	B
KF526298	B
KF526312	B
KF526318	B
KF526323	B
MK383387	B
MK383388	B
MK383391	B
MK383402	B
MK383405	B
MK383456	B
MK383463	B
MK383592	B
MK383593	B
MK383636	B
MK383667	B
MK383673	B
MK383675	B
MK383683	B
MK383684	B
MK383744	B
MK383780	B
MK383967	B
MK384055	B
MK384292	B
MK384607	B
MK384637	B
MK384778	B
MK384915	B
MK384961	B
MK385126	B
MK385157	B
MK385254	B
MK385305	B
MK385379	B
MK385416	B
MK385494	B
MK385530	B
MK385576	B
MZ080781	B
MZ080802	B
MZ080807	B
MZ080812	B
MZ080813	B
MZ080815	B
MH897911	B
MH897912	B
MH897915	B
MH897917	B
MZ080880	B
MZ080968	B
MZ080970	B
KY778473	B
KY778474	B
KY778479	B
KY778482	B
KY778487	B
KY778496	B
KY778502	B
KY778510	B
KY778511	B
KY778514	B
KY778516	B
KY778517	B
KY778529	B
KY778545	B
KY778548	B
KY778593	B
KY778611	B
KY778615	B
KY778616	B
KY778638	B
KY778650	B
MK383400	B
MK383413	B
MK383487	B
MK383671	B
MK383720	B
MK383782	B
MK384132	B
MK385355	B
MK385514	B
MZ080879	B
KT284371	B
KT284372	B
KT284373	B
KT284374	B
KT284375	B
KT284376	B
KT284377	B
KT284378	B
MG171201	B
MG171203	B
MG171204	B
MG171205	B
MG171206	B
MH897918	B
MZ080640	B
MZ080651	B
MZ080662	B
MZ080663	B
MZ080664	B
MZ080665	B
MZ080666	B
MZ080667	B
MZ080670	B
MZ080676	B
MZ080677	B
MZ080684	B
MZ080693	B
MZ080695	B
MZ080697	B
MZ080701	B
MZ080720	B
MZ080738	B
MZ080747	B
MZ080751	B
MZ080753	B
KX505583	B
KX505589	B
KX505609	B
KX505616	B
KX505652	B
KX505686	B
KY766150	B
KY766151	B
KY766152	B
KY766155	B
KY766157	B
KY766158	B
KY766159	B
KY766160	B
KY766161	B
[truncated: 3,666 more rows]
