# Supplementary material for: New Virus Variant Detection Based on the Optimal Natural Metric
Source: Genes (Basel). 2024 Jul 7;15(7):891. doi: 10.3390/genes15070891 (PMC11275827; doi:10.3390/genes15070891)
Supplement: Supplementary file 1 [file genes-15-00891-s001.zip › Data S4.fasta]

>FJ900266
atgggtgcgagagcgtcagtattaagcgggggaaaactagatgactgggaaaaaattaggttaagaccggggggaaagaaacaatataaattgaagcatctagtgtgggcaagcagggagctagaacgttttgcacttaatcctggccttttagaaacatcagaaggctgtaggaaaataataggacagctacaaccatcccttcagacaggatcagaagagcttaaatcattgtataatacagtagtagtcctctattatgtacatcaaagggaaaagataagtgacaccaaggaagctttagataagctagagaaagaacagaataaaagtcagcaaaaaacacagcaagtgacagcagtgacagcagctgccagccaaaattaccctatagtacaaaattttcagggacaaatggtacatcaggctatatcacctagaactttaaatgcatgggtaaaggtgatagaagagaaggcttttagcccagaagtaatacccatgttctcagcattatcagaaggggccaccccacaagatttaaacaccatgctaaatacagtggggggacatcaagcagccatgcaaatgttaaaagacaccatcaatgaggaagctgcagagtgggacagagtacatccaccgcaggcagggcctatcgcaccaggccagataagggaaccaaggggaagtgacatagctggaactactagtacccttcaggaacagatacaatggatgacaagcaacccacctgtcccagtgggagaaatctataaaagattgatcatcctaggattaaataaaatagtaagaatgtatagccctgtcagcattttggacataaaacaagggccaaaagaaccctttagagactatgtagacagattctttaaatgtctaagagctgagcaagctacacaggaagtaaagggttggatgacagacaccttgttggtccaaaatgcgaacccagattgtaagaccattttaaaggcattggggtcagggggttcgatagaagaaatgatgacagcatgccagggagtgggaggacctggccataaggcaagagttttggctgaggcaatgagccaagtacaaaatgcaagcataatgatgcagaaaagtaactttaagggccaaaggaaaactattaaatgttttaattgtggcaaagaaggacacctagccagaaattgcagggcccctagaaaaaagggctgttggaaatgtggaagggaaggacaccaaatgaaagactgcactgaaagacaggctaattttttagggagaatttggccttcccacaaggggaggccgggaaattttcttcagagcagaccagagccaacagccccaccagcagagagcttcgggttcagggaggagatgcctccccctccgaagcaggagcagaaggaagagggacagggacagggactgtatcctcccttagcttccctcaaatcactctttggcaacgaccagtagtcacagtaaaagtagagggacagctaaaggaagctctgttagacacaggagcagatgatacagtattagaagacataaatttgccaggaaaatggaagccaaaaatgatagggggaattggaggttttatcaaagtaagacagtatgatcaaataaccatagatatttgtggatacaaggctacaggtacagtgttaataggacctacacctgtcaacataattggaagaaatatgttgactcagattggttgcactttaaattttccaattagccctattgaaactataccagtaaaattgaaaccaggaatggatggtccaaaggttaaacaatggccattgacagaagaaaaaataaaagcactaacagagatatgtgaagaaatggaaaaagaggggaaaatttcaaaaattgggcctgaaaatccatacaatactccagtatttgccataaagaaaaaggacagtactaaatggagaaaattagtagactttagagaacttaataaaagaactcaagatttttgggaggttcaattaggaataccacatcctgcagggttaaaaaagaaaaagtcagtaacagtactggatgtgggggatgcatatttctcagttcccttagataaggagttcaggaagtacactgcattcaccatacctagtgttaacaatgagacaccaggaatcagatatcagtacaatgtgctgccacagggatggaaaggatcaccagcaatattccaatgtagcatgacaaaaatattagagccctttagaacaagaaatccagaaatagttatctaccaatacatggatgatctgtatgtagggtctgacttagaaataggacagcatagggcaaaaatagaggaattaagagagcatctactaaaatgggggtttactacaccagacaaaaaacatcagaaagaacctccattcctttggatggggtatgaacttcatcctgataaatggacagtgcagcctatacaactgccagacaaggacagctggactgtcaatgatatacagaagttagtagggaaactaaattgggcaagtcagatctatccaggaatccaagtaaggcaattatgtaaactccttaggggagccaaggggctaacagacatagtgccactgactgcagaagcagagttagaattggcagagaatagggagattctaaaagaaccagtacatggggtatattatgacccatcaaaagacttaatagcagaaatacagaaacaagggcacgagcaatggacatatcaaatctatcaagagccatttaaaaatctgaaaacaggaaagtatgcaaaaaggaggtctgcccacactaatgatgtaaagcaattaacagaagcagtgcaaaaggtagctatggaaagcatagtaatatggggaaagactcctaagtttaaattacccatacaaaaggaaacatgggagacatggtggacagagtattggcaagccacctggattcctgaatgggagtttgtcaataccccccctctagtaaaactatggtaccagttagaaacagagcccatagcaggagcagaaaccttctatgtagatggggcagctaataaagaaaccaaaaaagggaaagcaggatatgttactgacagaggaaaggaaaaagctgtccccctaactgaaaccacaaatcagaaggctgagttacaagcaatccatttagctttacaggattcgggatcagaagtcaatatagtaacagactcacagtatgccttaggaatcattcaagcacaaccagataaaagtgaatcagagttagtcaatcagataatagagcaattaatacaaaaggaaagggtctacctgtcatgggtaccagcacataaagggattggaggaaatgaacaagtagataaattagtcagtgctggaatcagaaaaatactgtttttagatgggatagataaagcacaagaagaacatgaaaaatatcacaacaattggagagcaatggctagtgattttaatctgccacctgtagtagcaaaagaaatagtagctagctgtgataaatgtcagctaaaaggggaagccatgcatggacaagtagactgtagtccagggatatggcaattggattgtacacatttagaaggaaaagttatcatggtagctgtgcatgtagctagtggctatatagaagcagaagtcattccagcagaaacaggacaggaaactgcctacttcatactaaagttagcaggaagatggccagtaaaaataatacatacagacaatggcagcaatttcaccagtgctgcagttaaggcagcctgttggtgggcaggaatccaacaggaatttggaattccctacaatccccaaagtcaaggagtagtagaatccatgaacaaagaattaaagaaaatcataggacaggtaagagatcaagctgaacatcttaagacagcagtacaaatggcagtattcattcacaattttaaaagaaaaggggggattggggggtacagtgcaggggaaagaatagtagacataatatcaacagacatacaaactaaagaactacaaaaacaaattacaaaaattcaaaatttccgggtttattacagagacaacagagaccctgtttggaaaggaccagcaaagctgctgtggaaaggtgaaggggcagtagtcatacaagacaatagtgaaataaaagtagtgccaaggagaaaagcaaagatcattagggattatggaaaacagatggcaggtgatgattgtgtggcaggtagacaggatgaggattaacacatggaaaagtttagtaaaataccatatacatgtttcaaagaaagccaaaggatgggtttatagacatcattttgaaagcaggcatccaagagtaagttcagaagtacacatcccattaaggaaggataaactagtaataacaacatattggggtctgaatacaggagaaagagagtggcatctgggtcagggagtctccatagaatggagactggggaagtacagtacacaaatagaccctagcatggcagaccaactgatccatctatattattttgattgtttttcagagtctgccataaggagggccatattaggatatagagttagccctaggtgcaactatcaagcaggacataacaaggtaggatccctacaatatttggcactaacagcattaatacatccaaaaaaggtaaagccgcctttgcctagtgtcaggaaactagtagaagatagatggaacaagccccaggagaccaagggccacagagggagccatacaatgaatggacactagagcttttagaagagcttaagaatgaagctgttagacattttcctaggccatggctccacagcttaggacaatatatctaccaaacatatggggatacttggttgggggttgaagctttgataaggatgctgcaacaaatgctgtttatccatttcagagtggggtgcccacatagcagaataggcattactccacagagaagagtgagaaatggaaatagtagatcctaacttagatccctggaatcatccaggaagccagcctacaactccttgcaccaaatgttattgtaaagcttgttgctttcattgttactactgctttggaacgaagggcttaggcatctcctatggcaggaagaagcggagacaacgacgaagaactcctcagagcagtaagaatcatcaaaatcctgtaccagagcagtaagtagttgttaagaaatatatgtaatgtctgatttgttagcaatagcaatagtagcattagtagtagcactaataatagcaatagttgtgtggactatagcatatctagaatatagaaaagtggtaaagcaaaaaagaataaataggttatatgaaagaataagagaaagagcagaggacagtggaaatgagagtgatggggatgcagaggaattggcagaacttggggaagtggggccttttattcctgggggtattaataatctgtaatgctgcagaaaacttgtgggtcacagtatattatggggtacctgtgtggaaagaagcaaccactactttattttgtgcatcagatgctaaaggatatgaaagagaagtacataatgtctgggctacacatgcctgtgtacccacagaccccaacccacaggaaatattgctgaaaaatgtaacagaaaattttaatatgtggcaaaataacatggtagaacaaatgcatacagatataatcagtttatgggatcaaagcctaaagccatgtgtaaaattaaccccactctgtgttactttacactgtaaggatgccaacaccagttccactgaaaacagcaccctaccggaagaggcaggggcaataaaaaactgttcttttaatatgaccacagaaataagagataagaggttgaaagtaaatgcacttttctatagacttgatatagtaccaatcaatagtagtgatagtaacagtaatgaatataggttaataaattgtaatacctcaaccattaaacaggcttgtccaaaagtatcttgggatccaatcccaatccactattgtgctccagctggttttgcgattctaaagtgtaataataaaacatttaatgggacagggccatgcaataatgtcagtacagtacaatgcacacatggaattaagccagtggtatccactcaattgctgttaaatggcagcctagcagaagaagatataataatcagaactcagaatatctcagacaacacaaaaaccataatagtacaccttaatgaatctgtacagattaattgtacaagacccaacaacaatacaaggagaagtatacatctaggaccaggacaagcattctatgcaacaggtgacataataggagatataaggaaggcacattgtaatattagtggggaccaatggaataacaccctacaaaaggtaagggcaaagttaaaatctcttctaaataaaacaatagtatttaaccaatcctcaggaggggacctagaaattacaatgcatagttttaattgtagaggagaatttttctactgcaatacatcaggattgtttaataacagtgatacctcaaacagaactattactctcccatgtagaataaaacaaattgtaaacatgtggcagggagtaggacaagcaatgtatgccgctcctgttgcaggaaaaattacctgtaactcaaacattacaggcctactattgacaagagatggtggtaataatagtcataccgagaccttcagacctgggggaggaaatatgaaagacaattggagaagtgaactatataaatataaagtagtagaacttgaaccattaggagtagcacccaccaaggcaagaagaagagtggtggcgagagggagagaaaaaagagcagtgggaataggagctttgttctttgggttcttgggagcagcaggaagcactatgggcgcagcgtcaataacgctgacggtacaggccagacaattattgtctggaatagtgcaacagcagaacaatctgctgagagctattgaagcgcagcagcatatgttgcagctcacagtctggggcattaaacagctccaggcaagactcctggctgtggaaagatacctaaaggatcaacggctcctagggatttggggctgctctggaaaactcatctgccccactaatgtgccttggaactctagttggagtaataaatctcaggctgagatttgggaaaacatgacctggatggagtgggaaaaagagattagtaactactcaaacacaatatatgagttaattgaaaaatcacagaaccagcaggaaataaatgagcaggaattattggcattggacaagtgggcaagcctgtggagttggtttgacataacaaactggttgtggtatataaaaatattcataatgatagtaggaggcttaataggcttaagaatagtttttgctgtgctttctatagtaaatagagttaggaagggatactcacctttgtcattgcagacccttatcccaagcccgaggggacccgacaggcccgaaggaatcgaagaaggagatggagagcaagacagagacaagtccgtgagattagtgagcggattcttgcctcttgtctgggacgacctgcggaacctgtgcctcttcagctaccgccacttgagagacttcatattaattgcagcgaggactgtgaacagggggctgaggagcgggtgggaagccctcaaatatctgtggaatctcgtgcaatattggagtcgggaactaaagaatagtgctattaacttgcttgacaccacagcaatagtagtagctgaggggacagatagggttatagaagttttgcaaagagctggtagagctgttctccacatacccagaagaataagacaaggcttagaaaggatattgctataaaatgggtggcaagtggtcaaaaagcagtatagttggatggcctgctatcagggaaagaatgagacggacccctgcagcagcagaaggggtgggagccgtgtctcaagatttagatagacggggggcaattacaatcaacaatactagagctactaattctgacttggcctggctggaagcacaggaggacgaggaagtaggctttccagtcagacctcaggtacccttaagaccaatgacttttaagggagcgctcgatctcagccactttttaaaagaaaagggggga
>FJ900267
atgggtgcgagagcgtcagtattaagcgggggaaaactagatgactgggaaaaaattcggctaaaaccgggagggaaaaaacaatataaactgaagcatctagtatgggcaagcagggaagtagaacgatttgcacttgatcctggccttttagaaacaccagaaggctgtaggaaaataataggacagctacaaccatcccttcagacaggatcagaagagcttagatcattgtacaatacaatagtagtcctctattatgtacatcaaagggaaaagataaaggacaccaaggaagctttagagaagctagaggaagaacaaaacaaaagtcagcaaaaaacacagcaagcggcagcagctgccaaaggagtcagtcaaaattaccctatagtacaaaatcttcagggacaaatggtgcttcaggctctatcacctagaactttaaatgccatggtaaaggtgatagaagagaaggcttttagcccagaagtaatacccatgttctctgcattatcagaaggagccaccccacaggatttaaactccatgctaaatacagtggggggacatcaagcagctatgcaaatgttaaaagacaccatcaatgaggaagctgcagaatgggacagagtacatccagtgcaggcagggcctatcccaccaggccagataagggaacctaggggaagtgacatagctggaactactagtacccttcatgaacagatacaatggatgacaagtaacccacctatcccagtgggagaaatctataaaagatggatcatcctaggattaaataaaatagtaaggatgtatagccctgtcagcattttggacataaaacaaggaccaaaggagccttttagggactatgtagacaggttctttaaagttctaagagctgagcaaggttcacaggatgtaaaaaattggatgacagacaccttgttggttcaaaatgcaaacccagattgtaagacaatcttaaaagcaatgggaccaggggctacactagaagaaatgatgacagcatgtcagggagtgggaggacctggccacagggcaagagttttggctgaggcaatgagccaaatacaaaatacagccataatgatgcagaaaagtaactttaagggccaaagaaaaattattaaatgctttaattgtggcaaagaaggacacttagccagaaattgcagggcccctagaaaaaagggctgttggaaatgtggaagagaaggacatcaaatgaaggactgcactgaaagacaggctaattttttagggagaatttggccttccaacaaggggaggccgggaaattttcttcagagcagaccagagccaacagccccaccagcagagagcttcaggttcggagaggagacgaccccctctccgaaacaggagcagaaggaagaaggacagggacagggactgtatcctcccttagcttccctcaaatcactctttggcaacgaccagtagttacagtaaaagtagagggacagctaagggaggctctattagatacaggagcagatgatacagtattagaagagataaatttgccaggaaaatggaaaccaaaaatgatagggggaattggaggttttatcaaagtaaaacagtatgatcaaataaccatagatatttgtggacataaggctataggtacaatattagtaggacctacacctgtcaacataattgggagaaatatgttgactcagattggttgcactttaaattttccaattagtcctattgaaactgtaccagtaaaattgaaaccaggaatggatggcccaaaggttaaacaatggccattgacagaagaaaaaataaaagcactaacagaaatatgtacagaaatggaaaaagaaggaaaaatttcaaaaattgggcctgaaaatccatacaatactccagtatttgccataaagaaaaaagatagtactaaatggagaaagttagtagattttagagaacttaataaaagaactcaagatttttgggaggttcaattaggaataccacatcctgcagggttaaaaaagaaaaagtcagtaacagtactggatgtgggggatgcatatttttcagttcccttagataaggaattcaggaagtacactgcattcaccatacctagtgtcaacaatgcgacaccagggatcagataccagtacaatgtgcttccacaaggatggaaaggatcaccagcaatatttcaatgtagcatgacaaaaatattagagccttttaaaataaaaaatccagagttagttatctaccaatacatggatgatctgtatgtagggtctgatttagagatagggcaacacagggaaaaaatagagaaattaagagagcatctactgagatgggggtttactacaccagacaaaaaacatcagaaagaacctccattcctatggatggggtatgaactccatcctgataaatggacagtgcagtctatacaactgccagacaaggacagttggactgtcaatgatatacagaagttagtaggaaaattaaattgggcaagtcagatttatccaggaattaaagtaaggcaattatgtaaactccttaggggagccaaggcactaacagaaatagtgccactgactgcagaagcagagttagaattggcagagaatagggaaattctaaaagaaccagtacatggggtatattatgacccctcaaaagacttaatagcagaaatccagaaacaagggcaagggcaatggacatatcaaatttatcaagagccatttaaaaatctgaaaacaggaaagtatgcaaaaatgaagtctgcccacactaatgatgtaaaacaattaacagaggcagtgcacaagatagctacagaatgcatagtaatatggggaaagactcctaagtttagactacccatacaaaaggaaacatgggaggcatggtggacagagtattggcaagccacctggattcctgaatgggagtttgtcaataccccccctctagtaaaactatggtatcagttagaaacagagcctatagtaggagcagaaaccttctatgtagatggggcatctagtagagagaccaaacaagggaaagcaggatatgttactgacagaggaaggcaaaaggtggtctccctaactgagaccacaaatcagaaagctgagttacaagcaatccaattagctttacaggattcaggatcagaagtaaatatagtaacagactcacagtatgcattaggaatcattcaagcacaaccagataaaagtgaatcagagttagtcaatcaaataatagagcaattaatacaaaaggaaaaggtctacctgtcatgggtaccagcacataaagggattggaggaaatgaacaagtagataagttagtcagtgctggaatcagaaaaatactgtttttagatgggatagatagggcacaagaagaacatgaaaaatatcacaacaattggagagcaatggctagtgattttaatctgccacctgtagtagcaaaagaaatagtagctagctgtgataaatgtcagctaaaaggagaagccatgcatggacaagtagactgtagtccagggatatggcaattagattgtacacatctagaaggcaaaattatcctagtagctgttcatgtagctagtggctatatagaagcagaagtcattccagcagaaacaggacaggaaactgcctacttcatactaaagttagcaggaagatggccagtaaaaataatacatacagacaatggcagcaatttcaccagtgctgcggttaaggcagcctgttggtgggcaggtgtccagcaggaatttggaattccctacaatccccaaagtcaaggagtagtagaatctatgaataaagaattaaagaaaatcataggacaggtaagagatcaagctgaacatcttaagacagcagtacaaatggcagtattcattcacaattttaaaagaaaaggggggattggggggtacagtgcaggggaaagaataatagacataatatcaacagacatacaaactaaagaactacaaaaacaaattacaaaaattcaaaatttccgggtttattacagggacagcagagacccaatttggaaaggaccagcaaagctgctgtggaaaggtgaaggggcagtagtcatacaagacaatagtgaaataaaagtagtaccaagaagaaaagcaaagatcattagggattatggaaaacagatggcaggtgatgattgtatggcaggtagacaggatgaggattaacacatggaaaagtctagtaaaataccatatacatgtttcaaagaaagccaaaggatggttttatagacatcattatgaaagcagacatccaagaataagttcagaagtgcacatcccactaaaagaagctaaattagtaataacaccatattggggtctgcatacaggagaaagagattggcatctgggtcagggagtctcaatagaatggaggcaggggaagtataggacacaaatagaccctggcctggcagaccaactgatccatatatattattttgattgtttttcagaatctgccataaggaaagccatattaggatatacagttagccctaggtgtaactatcaagcaggacataacaaggtaggatccctacaatatttggcactaagagcattagtagctccaaagcagataaagccgcctttgcctagtgtcaaaaaactagtagaagatagatggaacaagccccaggagaccaggggccacagagggaaccatacaatgaatggacactagagcttttagaggagcttaagaatgaagctgttagacattttccgaggccatggcttcatggcttaggacaatatatctaccatacctatggggatacttgggtgggggttgaagctttaataaggatactgcaacaactgctgtttatacatttcagagtgggatgccaacatagcagaataggcattactctacagagaagagggagaaatggaaatagtagatcctaacttagatccctggaaccatccaggaagccagcctacaactccctgtaccacttgctattgtaaagcctgttgctttcattgctattactgctttatgaaaaagggcttaggcatctcctatggcaggaagaagcggagacagcgacacagaactcctcaaagcagtacgactcatcaaaatcctgtacgagagcagtaagtatttcttaagtaatatatgtaatgtctgacttggtagtaatatcaatagtagcattagtagtaccactaataatagcaatagttgtgtggactatagcatttatagaatataggaaagtggtaaaacaaagaaaaataaataatttgtataaaagaataatagaaagagcagaggacagtggcaatgagagtgagggggatgcagaggaattggcagcacttggggaagtggggccttttattcctgggaatattaataatctgtaatgctgaaaacaacttgtgggtcacagtctattatggggtacctgtgtggaaagaagcaaccactactttattttgtgcatcagatgctaaagcatatgaagaggaggtacataatgtctgggctacacgtgcctgtgtacccacagaccccgacccacaagaaatatggctaagaaatgtaacagaaaattttaatatgtggaaaaataacatggtggaacaaatgcatacagatataatcagtttatgggatgaaagcctaaagccatgtgtaaagttgaccccactctgtgttactttaatctgtaaaaatgcaaatgtcacttttgaaaacggcaccctgaaggaagagccaggagcaatacaagactgttctttcaatatgaccacagaagtaagagataagaagttgaaagtaaatgcacttttttatagacttgatatagtaccaatcaatattactaagaataacagtgaatataggctaataaattgtaatacctcaaccattaaacaggcttgtccaaaggtatcttgggatccaatccctatccattattgtgctccagctggttttgcgattctaaaatgtaataataaaatgttcaatgggacagggccatgcaataatgtcagtacagtacagtgcacacatggaatcaagccagtggtatcaactcaattgctgttaaatggcagcctagcagaagaagacataataatcagaactcagaatatctcagataatacaaaaaccataatagtacatcttaatgaatctgtacagattaattgctcaagacccaacaacaatacaagaagaagtatacatataggaccaggacaagcattctatgcaacaggtgacataataggagatataagaaaggcacattgtaacattagtggactacaatggaataaaactctagaacgggtgcgtgcaaagctaaaagctcaattccctaagaaaacaataacatttaaccaatcctcaggaggggacctagaaattacaatgcatagttttaattgtagaggagaatttttctactgcaatacatcaaaattgtttaataataacacagaacccaatggcactatcactcttccatgtaaaataaaacaaattgtaaacatgtggcagggagtaggacaagcaatgtatgccgctcctattgcaggaaacattacctgtaactcaaatattacaggcttactattgacaagagatggtggtacgaatcagagtgctactgagacattcagacctgggggaggaaatatgaaagacaattggagaagtgagctatataaatataaagtagtacaaattgaaccactaggagtagcacccaccaaggcaaaaagacgagtggtggagaaagagagaccaaagagagcagtgggaataggagctctgttccttgggttcttgggagcagcaggaagcactatgggcgcagcatcaataacgctgacggcacaggccagacaattattgtctggaatagtgcaacagcagaacaatctgctgagggctattgaagcgcagcagcatctgttgcagctcacagtctggggcattaaacagctccaggcaagagtcctggctgtagaaagatacctacaggatcaacggctcctagggatttggggctgctctggaaaactcatctgcaccactaatgtgccttggaactctagttggagtaataaatctcaggaagagatttggggaaacatgacttggatggagtgggaacgagagattagcaattactcatacacaatatacaagttacttgaacaatcacaggaccagcaggaaataaatgaaaaagaattattggaattggacaagtgggcaagtctgtggaattggtttgacatatcaaactggctgtggtatataaaaatattcataatgatagtaggaggcttgataggcttaagaatagtttttgctgtgcttgctatagtaaatagagttaggaagggatactcacctttgtcatttcagacccttaccctacgcccgagggaacccgacaggcccgaaggaatcgaagaaggaggtggagagcaagacagagacaggtccgtgagattagtcagcggattcttagctcttgcctgggacgatctacggagcctgtgcctcttcagctaccgccacttgagagacttcatattaattgcagcgaggactgtggagagggggctgaggacagggtgggaagccctcaaatatctgtggaatctcgcgcagtattggagtcgggaactaaagaatagtgctattagcttgcttgacaccacagcaatagtagtagctgaggggacagatagaattatagaagctttacaaagagctggtagagcttttctcaacatacctagaagaatcagacagggcttagaaagaggtttactataaaatgggtggcaagtggtcaaaaagaaatatagttggatggcctgctgtaagggaaagaatgagaaggacccctccagcagcagaaggggtgggagcagtgtctcaagacttagacagacggggggcaattacaatcagcaatactagagctactaattctgacttggcctggctggaagaacaagatgatgaggaagtaggcttcccagtcagacctcaggtacctctaagaccaatgacctttaagggagctgtagatcttagccactttttaaaagaaaagggggga
>FJ900268
atgggtgcgagagcgtcagtattaagcgggggaaaactagatgactgggaaaaaattcggttaaagccgggggggaaaaaacaatataaaatgaagcatctagtatgggcaagcagggagctagaacgatttgcacttgatcctggccttttagaaacatcagaaggctgtaagaaaataataggacagctacaaccatcccttcagacaggatcagaagagcttagatcattgttcaatacagtggtagtcctctattatgtgcatcagaggaaggagataagggacaccaaagaggctttagataagttagaggaagaacaaaacaaaagtcagcaaaaaacacagcaggcaacggcagttgcccaaggagtcagtcaaaattaccctatagtacaaaatcttcagggacagatggtacatcagtctctatcacctagaactttaaatgcatgggtaaaggtgatagaagagaaggcttttagcccagaagtgatacccatgttctcagcattatcagaaggggctaccccacaagatttaaacaccatgctaaatacagtggggggacatcaagcagccatgcaaatgttaaaagacaccatcaatgaggaagctgcagaatgggacagattacatccaccgcaggcagggcctttcccaccaggccagataagggaacctaggggaagtgacatagctggaactactagtacccttcatgaacagatacaatggatgacaagcaacccacctgtcccagtgggagaaatctataaaagatggatcatcctaggattaaataaaatagtaagaatgtatagccctgttagcattttggacataaaacaagggccaaaagaaccctttagagactatgtagacaggttctttaaaactctaagagctgagcaagctacacaggaagtaaaaaattggatgacagataccttgttggtccaaaatgcgaacccagattgtaagaccatcttaaaggcattgggaccaggggcttcactagaagaaatgatgacagcatgtcagggagtgggaggacctggccataaggcaagagttttggctgaggcaatgagccaagtacaaaatccaatcctcatgatgcagaaaagtaactttaagggccaaagaaaaattattaaatgttttaattgtggcaaagaaggacatgtagccagaaattgcagggcccctagaaaaaagggctgttggaaatgtggaagagaaggacatcaaatgaaagactgcactgaaagacaggctaattttttagggagactttggccttccaacaaggggaggccgggaaatttccttcagagcagaccagagccaacagccccaccagcagagagcttcggggagccgacctcccctccgaagcaggagcagaaggaagagggacagggactgtatcctcccttagcttccctcaaatcactctttggcaacgaccagtagtcacagtaaaagtagagggacagctaagggaagctctattagatacaggagcagatgatacagtactagaagatataaatttgccaggaaaatggaaaccaaaaatgatagggggaattggaggttttatcaaagtaaaacagtatgatcaaataaccatagatatttgtggacacaaggccataggtacagtattagtaggacctacacctgtcaacataattggaagaaatatgttgactcagattggttgtactttaaattttccaattagtcctattgaaactgtaccagtaaaattgaagccaggaatggatggcccaagggttaaacaatggccattgacagaagaaaaaataaaagcactaacagaaatatgcacagaaatggaaaaagaagggaagatttcaaaaattgggcctgaaaatccatacaatactccaatatttgccataaagaaaaaagacagtactaaatggagaaaattagtagattttagagaacttaataaaagaactcaagatttttgggaggttcaattaggaataccacatcctgcagggctaaaaaagaaaaagtcagtaacagtactggatgtgggggatgcatatttttcagttcccttagataaggagttcaggaagtacactgcattcaccatacctagtatcaacaatgagacaccaggaatcagataccagtacaatgtgcttccacagggatggaagggatcaccagcaatatttcaatatagcatgacaaaaatcctagagccttttagaacaaaaaatccagacatagttatctaccaatacatggatgatctgtatgtagggtctgatttagagatagggcagcatagggcaaaaatagaggaattaagaaagcatctgctgagatgggggtttactacaccagacaaaaagcatcagaaagaacctccattcctttggatggggtatgaactccatcctgataaatggacagtgcagcctatacaactgccagacaaggacagctggactgtcaatgatatacagaagttagtaggaaaactaaattgggcaagtcagatttatccaggaattaaagtaaagcaattatgtaaactccttaggggagccaaggcactaacagacatagtgccactgactgcagaagcagagttagaattggcagagaatagggaaattctaaaagaaccagtacacggggtatactatgacccatcaaaagacttaatagcagaaatacagaaacaagggcaagatcaatggacataccaaatttatcaagagccatataaaaatctgaaaacaggaaaatatgcaaaaaggaggtctgcccacactaatgatgtaaaacaattaacagaggcagtgcaaaagatagctacagaaagcatagtaatatggggaaagactcctaagtttaaactacccatacaaaaggaaacatgggaagcatggtggatggagtattggcaagccacctggattcctgaatgggagtttgtcaataccccccctctagtaaaactatggtatcagttagagacagagcccatagtaggagcagaaaccttctatgtagatggggcatctagtaaagagacaaaaagggggaatgcaggatatgttactgataggggaaggcaaaaggttgtctctctaactgaaaccacaaatcagaaggctgagttacaagcaatccaattagctttacaggattcaggaccagaagtgaatatagtaacagactcacagtatgcattaggaatcattcaagcacaaccagataaaagtgagtcagagttagttaatcaaataatagaaaaattaatacaaaaggaaaagatctacctgtcatgggtaccagcacataaagggattggaggaaatgaacaagtagataaattagtcagtgctggaatcagaaaaatactgtttttagatgggatagataaggcacaagaagaacatgaaaaatatcacaacaattggagagcaatggctagtgattttaatctgccacctgtagtagcaaaagaaatagtggctagctgtgataaatgtcagctaaaaggggaagccatacatggacaagtagactgtagtccaggaatatggcaattagattgtactcatctagaaggaaaaattatcctggtagctgttcatgtagctagtggatatatagaagcagaagtcattccagcagaaacaggacaggacactgcctattttatactaaagctagcaggaagatggccagtaaaaatgatacatacagacaatggcagcaatttcaccagtgctgcggttaaggcagcctgttggtgggcaggtattcagcaggaatttggaattccctacaatccccaaagtcaaggagtagtagaatctatgaataaagaattaaagaaaatcataggacaggtaagagatcaagctgaacatcttaagacagcagtacaaatggcagtattcattcacaattttaaaagaaaaggggggattggggggtacagtgcaggggaaagaataatagacataatagcaacagacatacaaactaaagaactacaaaaacaaattacaaaaattcaaaattttcgggtttattacagggacagcagagacccagtttggaaaggaccagcaaagctactgtggaaaggtgaaggggcagtagtcatacaggacaatagtgaaataaaagtagtgccaagaagaaaagcaaagatcattagggattatggaaaacagatggcaggtgatgattgtgtggcaggtagacaggatgaggattaacacatggaaaagtttagtaaaacatcatatgcatgtttcaaagaaagtcaaaaaatggttttataggcatcattttgaaagcaggcatccaaaaataagttcagaagtacacatcccactagaggaggagaataaagtagtagtaacaacatattggggtctgaatacaggagaaagagattggcatatgggtcagggagtctccatagaatggagacaagggaagtacaggacacaaatagaccctggcacggcagaccaactgatccatcaacattattttgattgtttttcagactctgccataaggagagccttattaggatatagagttagccctaggtgtgaatatcaagcaggacataacaaggtaggatccctacaatatttggcactagcagcattagtagctccaaagcggacaaagccgcctttgcctagtgtcaagaaactagtagaagatagatggaacaagccccagaagaccagggaccacagagagagccatacaatgaatggacactagagcttttagaggagcttaagaatgaagctgttaggcattttcctagaacatggcttcatggattaggacaatatatctataatacttatggggatacttgggagggagttgaagctataataagaatactgcaacaactactgtttatccatttcagagtggggtgccaacatagcagaataggcattatgccacagagaagagtgagaaatggaaatagtagatcctaacttagatccctggaaacatccaggaagccagcctacaactccttgcacaaaatgttattgtaaagtgtgttgctttcattgctaccactgcttcacaatgaagggcttaggcatctcctatggcaggaagaagcggagacagcgacgaagatctcctcagagcagtaagagccatcaaaattctgtaccagagcagtaagtatttgctaaatggtgtatgtcatgattgatttgttagcaatatcaatagcagcattcatagtagcactaatactagcaataattgtgtggactatagcatatttagaatataggaaattggcaaagcaaaggaaaataaatagattatatgaaagaataagagaaagagcagaggacagtggcaatgagagtgatggggatgcagaggaattggcagcacttggggaaatggggccttttattcctggggatattaataatctgtaatgctgcagacaacttgtgggtcacagtctattatggggtacctgtgtggagagaagcaaaccccactttattttgtgcatcagatgctaaaggatatgaaagagaggcacataatgtttgggcaacacatgcctgtgtacccacagaccccaacccacaggaaatatggctggaaaatgtaacagaaaattttgatatgtggaaaaatggcatggtagaacaaatgcatacagatataatcagtttatgggatgaaagcctaaagccttgtgtaaagttaaccccactctgtgttactttaatctgtacggataagaatgccacaggtaattactatagaagaagaggaagggacaataaaaaactgttctttcaatatgaccacagaaataagagataagaagacgagagtaaatgcacttttttataaacttgatatagtaccactcaataatagtaataatgattataggctaataaattgtaatacctcaaccattaaacaggcttgtccaaaggtatcttgggaaccaatccccatccattattgtgctccagctggttttgcgattctaaagtgtaatgataaaacattcagtggaacagggccatgcacaaatgtcagtacagtacaatgcacacatggaattaagccggtggtatcaactcaattgctgttaaatggcagcttagcagaaaaagatataataataagaagtaagaatatctcagaaaacacaaacatcataatagtacaccttaatgaatctgtacagattaactgtacaagacccaataacaatacaaggaaaagtatacatctaggaccaggacaagcattctatgcaacaggtgacataataggagatataagaaaggcatattgtaacattagtggaacacaatggaataccgctctaacacgggtagaagcaaagttaaagaattacttcccgaataatacaataaaatttgaccaccactcaggaggggacctagagattacaatgcatatgtttaattgtagaggagaatttttctactgcgatacatcaaaattgtttaataacacagtaaccaatgaaactatcactctcccatgtaaaataaaacaaattataaacatgtggcagggagtagggcaagcaatgtatgccgctcctgtggcaggaaatattacctgtaactcaaatattacaggcttactattgacaagagatggtggtaaggaagataatagtactgatgatactgagatcttcagacctgggggaggagatatgagagacaattggagaagtgaattatataaatataaagtagtagaaattgaaccactgggagtagcacccaccaaggcaagaagacgagtggtggagagagagagaacaaaaagagcagtgggaataggagctttgttccttgggttcttgggagcagcaggaagcactatgggcgcagcgtcaataacgctgacggtacaggccagacaattattgtctggaatagtgcaacagcagaacaacctgctgagggctattgaagcgcagcagcatctgttgcagctcacagtctggggcattaaacagctccaggcaagagtcctggctgtggaaagatacctacaggatcaacagctcctagggatttggggctgctctggaaaactcatctgcaccactaatgtgccttggaactctagttggagtaataaatctctagatgacatttggggaaacatgacctggatggagtgggaaagagagattagtaattactcagatacaatatataggttaattgaaaaatcacagaaccagcaggaaataaatgaaaaagacttattggcattggacaagtgggcaagtctgtggaattggtttgacatatcaaattggctatggtatataaaaatattcataatgatagtaggaggcttgataggcttaagaatagtttttgctgtgctttctatagtaaatagagttaggaagggatactcacctttatcatttcagacccttatcccaaggccgaggggacccgacaggcccgaaggaatcgaagaaggagatggagagcaagacaaagacagatccgtgagattagtgagcggattcttgtctcttgtgtgggacgatctacggagcctgtgcctcttcagctaccgccacttgagagacttcatattaattgcagcgaggactgtgaacagggggctgaggagagggtgggaaatcctcaagtatctgtggaatctcgtgcagtattggagtcaggaactaaaaaatagtgctattagcttgttagacaccacagcaataatagtagctgaggggacagatagaattatagaagctttgcaaagagctgggagagctgttcttcacatacctagaaggataagacaaggcttcgaaaggtgtttaatataaaatgggtggcaagtggtcaaaaagcagtatagtgggatggcctgctataagggaaagaatgagacggacccctgcagcagcagaaggggtgggagcagtgtctcaagacttagatagacggggggcagttacaatcaacaatactggagctactaattctgacatggcctggctggaagcacaagaggaagaggaagtaggctttccagtcaaacctcaggtacctttaaaaccaatgacttttaagggagcttttgatctcagccactttttaaaagaaaagggggga
>AY037268
gcgggagcgtcggtattaagcgggggaaaattagataggtgggaaaaaattcggttaaggccagggggaaagaaaaaatataaattaaaacatatagtatgggcaagcagggagctagaacgatttgcagtcaatcctggcctgttagaaacatcagaaggctgcagacgaatactggaacagctacatccatcccttcagacaggatcagaagaacttaaatcattatataatacggtagcaaccctctattgtgtgcatcaaaatatagaggtaagagacaccaaggatgctttagaaaaaatagaggaagaacaaaacaaaattaagaaaagggcacagcaagcagcagctgacacaggaaacagcaacccggtcagccaaaattaccctatagtgcagaatatgcaggggcaaatggtacatcaggccatatcacctagaactttaaatgcatgggtaaaagtagtagaagagaaggctttcagccccgaagtaatacccatgttttcagcattatcagaaggagccaccccacaagatttaaacaccatgctaaacacagtggggggacatcaagcagccatgcaaatgttaaaagaaaccatcaatgaggaagctgcagaatgggatagattgcacccagtgcatgcagggcctattgcaccaggccagatgagagaaccaaggggaagtgacatagcaggaactactagtacccttcaggaacaaataggatggatgacacataatccacctatcccagtaggagaaatctataaaagatggataatcatgggattaaataaaatagtaagaatgtatagccctaccagcattctggacataagacaaggaccaaaggaaccctttagagattatgttgaccggttctataaaactctaagagccgagcaagcttcacaggaggtaaaaaattggatgacagaaaccttgttggtccaaaatgcgaacccagattgtaagaccattttaaaagcattaggaccagcagctacactagaagaaatgatgacagcatgtcagggagtgggagggcccagccataaagcaagagttttggcagaagcaatgagccaagcaacaaattcagctaccataatgatgcagaggggcaattttaagggccaaagaaagactgttaaatgtttcaattgtggcaaagaagggcacatagccagaaattgcagggcccctagaaaaaagggctgttggaaatgtggaaaggaaggacaccaaatgaaagattgtactgagagacaggctaattttttagggaagatctggccttcccacaagggaaggccagggaattttctccaaagcaggccagagccaacagccccaccagaagagagcttcaggtttggggaggagacaacaactccccctcagaagcaggagccgagggacaaggaacagtatcccttgacttccctcagatcactctttggcaacgacccatcgtcacaataaaaataggggggcaactaaaggaagctctattagatacaggagcagatgatacagtattagaagaaatgagtttaccaggaagatggaaaccaaaaatgatagggggaattggaggttttatcaaagtaagacagtatgatcaggtacccatagaaatctgtggacataaagctataggtacagtattagtaggacctacacctgtcaacataattggaagaaatctgttgactcagcttggttgcactttaaattttcccatttgtcctattgaaactgtaccagtaaaattaaagccaggaatggatggcccaaaagttaaacaatggccattgacagaagaaaaaataaaagcattaatagaaatctgtacagaaatggaaaaggaagggagaatttcaaaaattgggcctgaaaatccatacaatactccagtatttgccataaagaaaaaggacagtactagatggagaaaattagtagatttcagagaacttaataagaaaactcaagacttctgggaagttcaattaggaataccacatcccgcagggttaaaaaagaaaaaatcagtaacagtactggatgtgggtgatgcatatttttcagttcccttagataaagatttcagaaagtatactgcatttaccatacctagtataaacaatgagacaccagggattagatatcagtacaatgtgcttccgcagggatggaaaggatcaccagcgatattccaaagtagcatgacaagaatcttagagccttttagaaaacaaaatccagacatagttatctaccaatatatggatgatttgtatgtaggatctgacttagaaataggacagcatagaacaaaaatagaggaactgagagcacatctgttgaagtggggatttaccacaccagacaaaaaacatcagaaagaacctccattcctgtggatgggttatgaactccatcctgacaaatggacagtacagcctatagtgctgccagaaaaagatagctggactgtcaatgacatacagaagttagtaggaaaattgaattgggcaagtcagatttatccagggattaaagtaaagcagttatgtaaacttcttaggggaaccaaagcactaacagaagtagtaccactaacagaagaagcagagctagaattggcagaaaacagggaaattctaaaagaaccagtacatggagtctattatgacccaacaaaggatttaatagcagaaatacagaagcaggggcaaggccaatggacatatcaaatttatcaagagccatttaaaaatctaaagacaggaaaatatgcaagaatgaggggtgcccacactaatgatgtaagacaactaacagaggcagtgcaaaaaataaccacagagagcatagtgatatggggaaagactcctaaatttagactacccatacaaaaggaaacatgggaaacatggtggacagagtattggcaagccacctggattcctgagtgggagtttgtcaatacccctcccttagtgaaattatggtatcagttagagaaagaacccatagtaggagcagaaaccttctatgtagatggggcagctaacagggagactaaatcaggaaaagcaggatatgttacaaacagaggaagacaaaaagttgtctctctaactgacacaacaaatcagcagactgagttacaagcaattcatctagccttgcaggattcaggattagaagtaaacatagtaacagactcacaatatgcattaggaatcattcaagcacaaccagataaaagtgaatcagagttagtcaatcaaataatagaacagttaataaaaaaggaaaaggtctacctggcatgggtaccagcacataaaggaattggaggaaatgaacaagtagataaattagttagtgctggaatcaggaaagtactattcttagatggaatagataaggcccaagacgaacatgaaaaatatcacagtaattggagagcaatggctagtgattttaacctgccaccggtagtagcaaaagaaatagtagccagctgtgataaatgtcagctaaaaggggaagccatgcatggacaagtagactgtagtccaggaatatggcagctagattgtacacatttagaaggaaaagttatcttggtagcagttcatgtagccagtggatatatagaagcagaagttattccagcagaaacagggcaggaaacagcatacttcctcttaaaattagcaggaagatggccagtaaaaacaatacatacagacaatggcagcaatttcaccagtgctacagttaaagctgcctgctggtgggcggggatcaagcaggaatttggtattccctacaatccccaaagtcaaggggtagtagaatctatgaataaagaattaaagaaaattataggacaggtaagagatcaggctgaacatcttaaaacagcagtacaaatggcagtattcattcacaattttaagagaaaaggggggattgggggatacagtgcaggggaaagaatagtagacataatagcaacagacatacaaactaaagaattacaaaaacaaattacaaaaattcaaaattttcgggtttattacagggacagcagagatccactttggaaaggaccagcaaagcttctctggaaaggtgaaggggcagtagtaatacaagataatagtgacataaaagtagtgccaagaagaaaagcaaaaatcattagggactatggaaaacagatggcaggtgatgattgtgtggcaagtagacaggatgaggattagaacatggaaaagtttagtaaaacaccatatgtatacttcaaagaaagctaagggttgggtttatagacatcactatgaaaacactcatccaaggataagttcagaagtacacatcccactaggggatgctagattggtagtaacaacatattggggtctgcatacaggagaaagagactggcatttgggtcagggagtctccatagaatggaggaaaaagaaatatagcacacaagtagaccctgatctagtagaccaactaattcatctgcattactttgattgtttttcagactctgctataagaaatgccatattaggacatatagttaatcctagttgtgaatatcaagcaggacataacaaggtagggtctctacagtacttggcactagcagcattagtatcaccaaaaaagataaagccacctttgcctagtattaagaaactgacagaagatagatggaacaagccccagaaaaccaagggccacagagggagccatacaatgaatgggcactagaacttttagaggagcttaagagtgaagctgtcagacattttcctagagtatggcttcatggcttagggcaacatatctatgaaacttatggggatacttgggcaggagtggaagccataataagaattctacaacaactgctgtttattcatttcagaattgggtgtcaacatagcagaataggcattactcgacagaggagagcaagaaatggagccagtagatcctagactagagccctggaagcatccaggaagtcaacctaaaactgcttgtaccaattgctattgtaaaaaatgttgctggcattgccaagtttgctttttaaaaaaaggcttaggcatctcctatggcaggaagaagcggagacagcgacgaagacctcctcaagacggtcaggctcatcaagtttctctatcaaagcagtaagtagtacatgtaatgctatctttaaaaatattaaccatagtagcattagtagtagcaggaataatagcaataattgtgtggtccatagttatcatagaatataggagaatattaagacaaagaaaaatagacaggttaattgatagaataagagaaagagcagaagacagtggcaatgagagtgaaggagatcaggaagaattatcagcacttgtggatatgggggaccgtgttcatttggttgttaatgatctgtaatgctacagaacaattgtgggtcacagtctattatggggtacctgtgtggaaagaagcaaacaccactctattttgtgcatcagatgctaaagcatatgatacagaggcacataatgtttgggccacacatgcctgtgtacccacagaccccaacccacaagaagtagaattggtaaatgtgacagaagaatttaacatgtggaaaaataacatggtagaacagatgcatgaggatataatcagtttatgggatcaaagcctaaagccatgtgtaaaattaactccactctgtgttactttaaattgcactaattggatgaggacaaataataccttaaataatacctcaaataatgccactaatcaggatataactagaatcaataatacgatggagaacggagaagtaaaaaactgctctttcaatatcaccacaaacatgaaagacaaggtgcagaaaaaatatgcacttttttatgaccttgatgtagaaccaatagacaatagtagttataggataaaaagttgtaacacctcagtcattacacaggcctgtccaaaaacatcctttgagccaattcctatacattattgtgccccggctggttatgcgattctaaagtgtaaggataagaatttcaatggaacaggaaattgtaaaaatgtcaccactgtacactgtacacatggaattaggccagtagtatcaactcaactgctgttaaatggcagtctagcagaagaagacatagtaattaaatctgctaacctctcagataatactaaaaccataatagtacagctgaatgaatctatagcaattaattgtacaagacctggcaaccgtacaagaagaaggataactctaggaccagggagagtatattatacaacaggagaaataatgggagatataagaaaagcacattgtaaccttagtaaagcagactggaataacactgtaagaaagatagctattaaattaagagaaaatttcaataaaactatagtctttaatcaatcctcaggaggggacctagaaattgtaatgcacatttttaattgtggaggggaattcttctactgtaatacaacacaactgtttagtagtacttggaatgagactaatatttggaatgagactaatacagataatagcacaatcacactccaatgcagaataaagcaatttataaacatgtggcagaaagtaggaaaagcaatgtatgcccctcccatcagaggacacattagatgttcatcaaatattacagggctgctattaacaagagatggtggtattatcaacaccaccgagaccttcagacctggaggaggagatatgagggacaattggagaagtgaattatataaatacaaagtagtaagaattgaaccattaggagtagcacccaccaaggcaaagagaagagtggtgcagagagaaaaaagagcaataggggtaataggagctttgttccttgggttcttgggagcagcaggaagcactatgggcgcagcgtcagtgacgttgacggtacaggccagacaattattgtctggtatagtgcaacagcagaacaatctgctaagggctattgaggcgcaacagcatctgttgcaactcacagtctggggcattaaacagctccaggcaagagtcctggctgtggagagatacctaagggatcaacagctcctggggatttggggttgctctggaaaactcatttgcaccactgctgtgccttggaatactagttggagtaataaatctctaaatgatatttggaattacacgacctggatgcaatgggaaaaagaaattgacaattacacaagcataatatacagcttaattgaagaatcgcaaacccaacaagaaaagaatgaacaagaattattggcattggataaatgggcaagtttgtggaattggtttgaaatatcaaactggctgtggtatataaaaatattcataatgatagtaggaggcttgataggtttaagaatagtttttactgtactgactatagtgaatagagttaggcagggatactcaccattatcgttacagaccctcctcccagcccagaggggacccgacaggcccggaggaatcgaagaagaaggtggagagagcggcagaggcagatcagaagaattagtgggtggattcttagcacttttctgggtcgacctgcggagcctgtgcctcttcatctaccaccgcttgagagacttactcttgattgtaacgaggattgtggaacttctgggacgcagggggtgggaaatcctcaagtattggtggaatctcctgcagtattggagtcaggaactaaagagtagtgctgttagcttgttcaatgcagtagccatagcagtagctgagggaacagataggattatagaaatagcacaaagaatcggtagagctatcctcaacatacctacaaggataagacagggcttggaaagggctttgctataagatgggtggcaagtggtcaaaacggagtgaggataaatggcctgctgtaagggaaagaatgagaagaactgagccagcagagggggtgggagcagtatctcgagacctggcaagacatggagcaatcacaagtagcaatacagcagctaccaatgctgattgcgcctggctagaagcacaagaggaggaagaagtgggttttccagtcagacctcaggtacctttaagacccatgacttacaagggagctttagatcttagtcgctttttaagagaaaaggggggactggaagggctaatccattcccagaaaagacaagatatccttgatctgtgggtctaccacacacaaggatacttccctgattggcagaactacacaccagggccaggaatcagatacccactgacctttggatggtgcttcaagctagtaccagttgagccagagaagatagaagaggccaatacaggagagaacaactgcttgttacaccctatgcaccagcatgggatggatgacccagaaaaagaagtgttaatgtggaagtttgacagccgcctagcatttcatcacgtggcccgagagctgcatccggattactacaagaactgctgacaccaagacttctacaaggaactttccgttggggactttccaggggaggcgtgacctgggcgggactggggagtggcgagccctcagatgctgcatataagcagctgctttttgcctgtacgtggtctctcttgttagaccagatccgagcctgggagctctctggctaactagggaacccactgcttaa
>AY037282
gcgagagcgtcggtattaagcgggggagaattagataaatgggagaaaattcggttaaggccagggggaaagaaaaaatataaactaaaacatatagtatgggcaagcagggagctagaacgattcgcagttaatcctggcctgttagaaacatcagaaggctgtagacaaatactgggacagctacaaccgtcccttcaaacaggatcggaagaacttaaatcattatataatacagtagcagtcctctattgtgtgcatcaaaggatagagataaaagacaccaaggaagctttagacaaaatagaggaggagcaaagcaaaagtaagaaaaaggcacagcaagcagcagctgacacaggaaacaacaaccaggtcagtcaaaattaccctatagtgcaaaatctccaagggcaaatggtacatcaggccatatcacctagaactttaaatgcatgggtaaaagtaatagaagagaaggctttcagcccagaagtaatacccatgttttcagcattatcagaaggagccaccccacaagatttaaacaccatgctaaatacagtggggggacatcaagcagcgatgcaaatgttaaaagagaccatcaatgaggaagctgcagaatgggatagactgcatccagtgcatgcagggcctattgcaccaggccagataagagaaccaaggggaagtgacatagcaggaactactagtacccttcaggaacaaatagcatggatgacaaataatccacctatcccagtaggagacatctataaaagatggataatcatggggttaaataaaatagtaagaatgtatagccctgtcagcattttggatataagacaaggaccaaaggaaccctttagagactatgtagaccggttctataaaactctaagagccgaacaagctacacaggaggtaaaaaattggatgacagaaaccttgttggtccaaaattcgaacccagactgtaagaccattttaaaagcattgggaccagcagctacactagaagaaatgatgacagcatgtcaaggggtggggggacccggccataaagcaagagtcttggctgaagcaatgagccaagtaacaaattcaactaacataatgatgcagagaggcaattttaagaaccaaagaaagactgttaagtgttttaattgtggcagagaagggcacatagccagaaattgccgggcccctaggaaaaagggctgttggaaatgtggaaaggaaggacaccaaatgaaggattgtactgagagacaggctaattttttagggaaaatctggccttcccacaaaggaaggccagggaattttcttcagagcagaccagagccaacagccccaccagaagagagcttcaggtttggggaggaaacagcaactccccctcagaagcaggagccgagggacaaggagctatatcccttaacctccctcagatcactctttggcaacgacccatcgtcacaataaagataggggggcaactaaaagaagctctattagatacaggagcagatgatacagtattagaagaaatgaatttgccaggaagatggaaaccaaaaatgatagggggaattggaggatttatcaaagtaagacagtatgatcagatacttgtagaaatctgtggacataaagctataggcacagtgttagtaggacctacacctgtcaacataattggaagaaatctgttgactcagattggctgcactttaaattttcccattagtcctattgaaactgtgccagtaaaattaaagccaggaatggatggcccaaaagttaaacaatggccactgacagaagaaaaaataaaagcattagtagaaatttgtacagaaatggaaaaggaaggaaaaatttcaaaaattgggcctgaaaatccatacaatactccagtatttgccataaagaaaaaagacagtactaaatggaggaaattagtagatttcagagaacttaataaaagaactcaagacttctgggaagttcaattaggaataccacatcccgcagggttaaaaaagaaaaaatcaataacagtactggatgtgggtgatgcatatttctcagttcccttagataaagacttcaggaagtatactgcatttaccatacctagtataaacaatgagacaccagggattagatatcagtacaatgtgcttccacagggatggaaaggatcaccagcgatattccaaagcagcatgacaaaaatcttagagccttttagaaaacaaaatccagacatagttatctatcaatacatggatgatctgtatgtaggatctgacttagaaatagggcagcatagaacaaaaatagaggaactgagacaacatctattgaggtggggattgaccacaccagataaaaaacatcagaaagaacctccattcctttggatgggttatgaacttcatcctgataaatggacagtacagcctatagtgctgccagaaaaagacagttggactgtcaatgacatacagaagttagtgggaaaattgaattgggcaagtcagattttcccagggattaaggtaaggcaattatgtaaacttcttaggggaaccaaagcactaacagaagtagtaccattaacagaagaagcagagctagaactggcagaaaacagggagattctaaaagaaccagtacatggagtatattatgacccatcaaaagacttaatagcagaaatacagaagcagggagaaggccaatggacatatcaaatttatcaagagcaatttaaaaatctgaaaacaggaaagtatgcaaaaatgaggggtacccatactaatgatgtaaaacaattaacagaggcagtgcaaaaaatagtcacagaaagcatagtcatatggggaaagattcctaaatttagattacccatacaaaaagaaacgtgggaaacatggtggacagagtattggcaggccacctggattcctgagtgggagtttgtcaatacccctcccttagtgaaattatggtaccagttagagaaagaacccatagtaggcgcagaaactttctatgtagatggggcagctaatagggaaactaaattaggaaaagcaggatatgttactgacagaggaagacaaaaagttgtatccctaacggacacaacgaatcagaagactgagttacaagcaattcatctagctttgcaggattcaggattagaagtaaacatagtaacagactcacaatatgcattaggaatcattcaagcacaaccagataagagtgaatcagagttagtcagtcaaataatagagctgttaataaaaaaggaaaaggtctacctggcatgggtaccggcacacaaaggaattggaggaaatgaacaagtagataaattagtcagtgctggaattaggaaaatactatttttagatggaatagataaggcccaagaagaccatgagaaatatcacagtaattggagagcaatggctgatgattttaacctgccacctatagtagcaaaagagataatagcctgctgtgataaatgtcagctaaaaggagaagccatacatgggcaagtagactgtagtccaggaatatggcagctagattgtacacacttagaaggaaaagttatcctggtagcagtccatgtagccagtggatatttagaagcagaagttattccagcagaaacagggcaagaaacagcatactttctcttaaaattagcaggaagatggccagtaaaaacaatacatacagacaatggccccaatttcgtcagtactgcggttaaagccgcctgttggtgggcggggatcaagcaggaatttggcattccctacaatccccaaagtcaaggagtagtagaatctatgaataaagaattaaagaaaattataggacaggtaagagatcaggctgaacatctcaagacagcagtacaaatggcagtattcatccacaattttaagagaaaaggggggattggggggtacagtgcaggggaaagaataatagacataatagcaacagacatacaaactaaagaattacaaaaacaaattacaaaaattcaaaattttcgggtttattacagggacagcagagatccaatttggaaaggaccagcaaaacttctctggaaaggtgaaggggcagtagtgatacaagagaatagtgacataaaagtagtgccaagaagaaaagcaaagatcattagggattatggaaaacagatggcaggtgatgattgtgtggcaggtagacaggatgaggattagaacatggaaaagtttagtaaaacaccatatgtatatttcaaaaaaggctaaaggatggttttatagacatcactatgaaagcactcatccaagaataagttcagaagtacacatcccgctaggggatgctaaattggtaataacaacatattggggtctgcatacaggagaaagagactggcatttgggccagggagtctccatagaatggaggaaaaagagatatagctcacaagtcgaccctaacctagcagaccaactaattcacacgtattactttgattgtttttcagaatcagctataagaaaagccatattaggacatatagttagtcctagctgtgaatatcaagcaggacataacaaggtaggatctctacagtacttggcactaacaacattaataaaaccaaaaaagataaaaccacctttgcccagtgttgtaaaactgacagaggacagatggaacaagccccagaagaccaagggccacagagagagccatacaatgaatggacactagagcttttagaggagcttaagaatgaagctgttagacattttcctaggccgtggctccatagcttaggacaatatatctatgaaacttatggggatacttggacaggagtggaagccttaacaagaactctgcaacaactgctgtttattcatttcagaattggatgtcgacatagcagaataggcattattccacagaggagagcaagaaatggagccagtagatcctagactagagccctggaagcatccagggagtcaacctagaactccttgtaccacatgctattgtaaaaagtgttgcttacattgccaagtttgtttcatgacaaaaggcttaggcatctcctatggcaggaagaagcggagacagcgacgaagacctcctcaagacagtaagaatcatcaagtttctctatcaaagcagtaagtagtacatgtaatgcaatctttacaaatagtagcaatagtagcattagtagtagcagcaataatagcaatagttgtatggtctatagtttttatagaatataggagaatattaagacaaagaagaatagacaggttaattgatagaataagagaaagagcagaagacagtggcaatgagagcgaaggggatcaggaagaattgtcagcgcttgtggagatggggcacgatgctccttgggatgttgctgatctgtagtgctacacaacaattgtgggtcacagtctattatggggtacctgtatggaaagaagcaaacaccactctattttgtgcatcaaatgctaaagcatatgatacagaggtacataatgtttgggccacacatgcctgtgtacccacagaccctaacccacaagaattagtattgaaaaatgtgacagaaaattttaacatgtggaaaaataacatggtagaacagatgcataaggatatagttgatttatgggatcaaagcctaaagccatgtgtaaaattaaccccactctgtgtcactatggattgcactgattataaaaatgctaccaataccactagtggtagtaccaataccactagctatgctaccgggggagaagaaataaaaaactgctctttcaacatctccacaagcataagaaataaggtacagaaagaatatgcacttttttatagccttgatgtaataccaatagataatagtaatacctcctatactttgagaagttgtaacacctcaatcattacacaggcctgtccaaaggtatcctttgagccaattcctatacatttttgtgccccggctggttttgcgattctaaaatgtaatgataaaaaattcaatggaacaggaccatgtaaaaatgtcagcacagtacaatgtacacatggaattaggccagtagtatctacacaattgctgttaaatggcagtctagcagaagaagaggtagtaattagatctgccaatttctcggacaatactaaaaccataatagtacagctgaatgaatctgtagaaattaactgtacaaggcccaacaacaatacaaggaaaagtatacatataggaccagggagagcattttatacaacaggacaagtaataggagatataagacaagcacattgtaacattagtagagaaaaatggaataacaccttaaacctgatagttagcaaactaagagaacaagtcaaaaacaaaacaatagcctttaagcaagcctcaggaggggacccagaaattgtgatgcacacttttaattgtggaggggaatttttctactgtgatacaacaaaactgtttaatagtacttggactactgaagggttaaatagcactgaaggaaatagcacaaaaataatcacactcccatgtagaataagacaaattataaacatgtggcaggaagtaggaaaagcaatgtatgcccctcccatcagtggacaaattaactgttcatcaaatattacagggctgctattaacaagagatggtggtaatgacactaacagtagcaataccgagatattcagacctggaggaggaaatatgaaggacaattggagaagtgaattatataaatacaaagtagtacaaattgaaccaataggagtagcgcccaccaaggcaaagagaagagtggtgcagagagaaaaaagagcagtgggactaggagccttgttccttgggttcttgggagcagcaggaagcactatgggcgcagcgtcaataacgctgacggtacaggccagacaattattgtctggtatagtgcaacagcagaacaatctgctgagagctattgaggcgcaacaacatctgttgcaactcacagtctggggcatcaagcagctccaggcaagagtcctggctatagaaagatacctaaaggatcaacagctcctaggaatttgggggtgctctggaaaactcatttgcaccactgctgtgccttggaatgctagttggagtaataaatcttataatgatatttgggataacatgacctggatgcagtgggagagagaaattgataattacacaggcttaatatacactttaattcaaatatcgcagatccagcaagaaaagaatgaacaagagttattggaattggacaaatgggcaagtttgtggaattggtttgacataacacagtggctgtggtatataagattattcataatgatagtaggaggcttagtagggttaagaataatttttactgtactttctatagtgaatagagttaggcagggatactcaccattatcattccagacccgcctcccagctcagaggggacccgacaggcccgaaggaatcgaagaagaaggtggagagagagacagagacatatccagacgattagtaactggattctcagcgctcatctgggacgacctgcggagcctgttcctcttcagctaccaccgcttgagagacttactcttgattgcagcgaggattgtggaacttctgggacgcagggggtgggaaatcctcaaatattggtggaatctcctgcagtattggagtctggaactaaagaatagtgctgttagtttgtttaataccatagctatagcagtagctgaggggacagatagggttatagaaggagtacaaagactttgtagagctattctccacatacctagaagaataagacaaggcttagaaagggctttactataaaatgggtggcaagtggtcaaaaattagaggatggtctgctgtaagggagagaatggaacgggctgagccagcggcagagggggtaggagcagtatcgcgggacctggaaaaatatggagcagtcacaagtagcaacacagcagctaccaatgctacttgtgcctggctagaagcacaagaggaggaggaagtggggtttccagtcaaacctcaggtacctttaagaccaatgacttacaagggagctctggatctgagccactttttaagagaaaaggggggactggaagggctaattcactcccaaaagagacaagatatccttgatctgtggatctaccacacacaaggctacttccctgattggcagaactacaccccagggccaggggtcagatacccactgacctttggatggtgcttcaagctagtaccagttgatccagatcaggtagaaaaggccaacgaaggagagaacaacagcttgttacaccctatgagccaacatggggtggatgacccagagaaagaagtgttaatgtggaagtttgacagccgcctagcatttcatcacatggcccgagagctgcatccggattactacaaggactgctgacaccgagctttctacaagggactttccgctggggactttccatgggaggcgtgacctgggcgggactggggagtggcgagccctcagatgctgcatataagcagctgctttttgcctgtactgggtctctctggttagaccagatctgagcccgggagctctctggctagctagggaacccactgcttaa
>AY037269
gcgagagcgtcagtattaagcgggggagaattagataaatgggagaaaattcggttaagaccagggggaaagaaaaaatatcaattaaaacatctagtatgggcaagcagagagctagaacgattcgcggttaatcctggccttttagagacatcagaaggctgtagacaaatactgggacagttacaaccatcccttcagacaggatcagaagaacttaaatcattatataatacagtagcaaccctctattgtgtacatcaaaagatagaggtaaaagataccaaggaagctttagataagatcgaggaagagcaaaacaaaagtaaaaagaaagcacagcaagcagcagcagctgacacaggaaaaaacaaccaggtcagccaaaattaccctatagtgcagaaccttcaggggcaaatggtacatcaggccatatcacctagaactttaaatgcatgggtaaaagtagtagaagagaaggctttcagcccagaagtaatacccatgttttcagcattatcagaaggagccaccccacaggatttaaataccatgttaaacacagtggggggacatcaagcagccatgcaaatgttaaaagagaccatcaatgaggaagctgcagaatgggatagaatgcatccagtgcatgcagggcctgttgcgccaggccagatgagagacccaaggggaagtgacatagcaggaactactagtacccttcaggaacaaataggatggatgacaagtaatccacctgtcccagtaggagaaatctataaaagatggataatcctgggactaaataaaatagtaagaatgtatagccctactagcattctggacataaaacaaggaccaaaggaaccctttagagactatgtagatcggttctataaaactctaagagccgaacaagcttcacaggaggtaaaacattggatgacagaaaccttgttggtccaaaatgcaaacccagattgtaagactattttaaaagcattgggaccagcagctacactagaagaaatgatgacagcatgtcagggagtggggggacctggccataaagcaagagtcttagctgaggcaatgagccaagtaaattcaaatgccataatgatgcagagaggcaattttaagaaccaaaaaagaattgttaagtgtttcaattgtggcagggaagggcacatagccaaaaattgcagagcccctagaaaaaagggctgttggaaatgtggaagggaaggacaccaaatgaaagattgtactgagagacaggctaattttttagggaaaatatggccttccaacagcggaaggccagggaatttccttcagagcagaccggagccaacagccccaccagcagagagcttcagctttgggggggagacaacaactcccgctcagaagcaggagccgatagatcaggagaagtatcctttaactgccctcaaatcactctttggcaacgaccccttgtcacaataaaggtaggggggcaactaagggaagctctattagatacaggagcagatgatacagtattagaagaaatagatttgccaggaagatggaaaccaaaaatgatagggggaattggaggttttatcaaagtaagacagtatgatcagataactgtagaaatctatggaaagaaagctataggtacagtattagtaggacctacacctgtcaacataattggaagaaatctgttgactcagcttggctgcactttaaattttcccattagtcctattgaaactgtaccagtaaaattaaagccaggaatggatggcccaaaaattaagcaatggccattgacagaagaaaaaataaaagcattagtagaaatttgtacagaaatggaaaaggaaggaaaaatttcaaaaattgggcctgaaaatccatacaatactccagtatttgccataaagaaaaaagacagtactaaatggaggaaattagtagatttcagagaacttaataaaagaactcaagacttttgggaagttcaattaggaataccacatcctgcagggttaaaaaagaaaaaatcagtaacagtactggatgtgggtgatgcatatttttcagttcctttagataaagactttaggaagtatactgcatttaccataccaagtataaataatgagacaccagggattagatatcagtacaatgtgcttccacagggatggaaaggatcaccagcaatattccaaagtagcatgacaaaaatcttagagccttttagaaaacacaatccagacatggttatctatcaatacatggatgatttgtatgtagggtctgacttagaaataggccagcatagaacaaaaatagaggaactgagagaacatctgttgaagtggggatttaccacaccagacaaaaaacatcagaaagaacctccattcctttggatgggttatgaactccatcctgataaatggacagtacaacccataatgttgccagaaaaagacagctggactgtcaatgacatacagaagttagtgggaaaattgaattgggcaagtcaaatttatccagggattaaggtaaagcaattatgtaaactccttaggggaaccaaagcactaacagaagtagtaccattaacagaagaagcagagctagaattggcagaaaacagggagattctaaaagaaccagtacatggagtgtattatgacccgtcaaaagacttagtagcagaagtacagaagcaggacaatggccaatggacatatcaaatttatcaagagccatttaaaaatctgaaaacaggaaagtatgcaagaatgaggggtgcccacactaatgatgtaaaacagttaacagaggcagtacaaaagatagccacagaaagcatagtcatatggggaaaggttcctaaatttaaattacccatacagaaggagacatgggaagcatggtggatggagtattggcaagccacctggatacctgaatgggagtttgtcaatacccctcccttagtgaaattatggtaccagttagagaaagaacccatagtaggagcagaaactttctatgtagatggggcggctaatagggaaactaaaataggaaaagcaggatatgttactgacagaggaagacaaaaggtagtccctctgaaggacacaacaaatcagaaaactgagttacaagcaattcatctagctttgcaggattcaggactagaagtaaatatagtaacagactcacaatatgcattaggaatcattcaagcacaaccagataagagtgaatcagaattagtcaatcaaataatagaacagttaataaaaaaggaaaaggtctacctggcatgggtgccagcacacaaaggaattggaggaaatgaacaagtagataagttagtcagtgctggaatcaggaaagtactatttttagatggaatagacaaggcccaagaagaacatgagaaatatcacagtaattggagagcaatggctagtgattttaacctgccacctgtggtggcaaaagaaatagtagccagctgtgataaatgtcagctaaaaggggaagccatgcatggacaagtagactgtagcccaggaatatggcagctagattgtacacacttagaaggaaaaattatcctggtagcagttcatgtagccagtggatatatagaagcagaagttattccagcagagacagggcaagaaacagcatacttcatcttaaaattagcaggaagatggccagtgaaaacaatacatacagacaatggtcccaatttcaccagtactactgttaaggccgcctgttggtgggcggggatcaagcaggaatttggcattccctacaatccccaaagtcaaggagtaatagagtctatgaataaagaattaaagaaaatcataggacaggtaagagatcaggctgaacatcttaagacagcagtacaaatggcagtattcattcacaattttaaaagaaaaggggggattggggggtacagtgcaggggaaagaataatagacataatagcaacagacatacaaactaaagaactacaaaaccaaattacaaaaattcaaaattttcgggtttattacagggacagcagagatccactttggaaaggaccagcaaagcttctctggaaaggtgaaggggcagtagtaatacaggataatagtgaaataaaagtagtgccaagaagaaaagcaaagatcattagggattatggaaaacagatggcaggtgatgattgtgtggcaagtagacaggatgaggattaacacatggaaaagtttagtaaaataccatatgcatgtgtcaaagaaagctagggaatggtcttatagacatcattatgaaagcactaatccaagaataagttcagaagtacacatcccactaggggatgataaattagtaataactacatattggaatctgcatacaggagaaagagattggcatttgggtcaaggagtctccatagaatggaggacaaggagatatagaacacaagtagaccctgacctagcagaccaactaattcatgtgtattattttgattgtttttcagaatctgccattagacatgccatattaggacatatagttatacctaagtgtgaatatcaagcaggacataataaggtaggatctctacagtacttggcactagtagcattaataaaaccaaaaaagataaagccacctttacctagtgtcaaaaaactgacagaggatagatggaacgagccccagaagaccaagggccgcagagggagccatacaatgaatggacactagagcttttggaggaactcaagagtgaagctgttagacattttcctaggacatggctccataatttaggacaatacatctatgaaacttatggggatacttgggcaggagtaaaagccctagtaagaattctgcaacaactgctgtttattcatttcagaattggatgccatcatagcagaataggcatcactcgacagaggagagcaaggaatggagccagtagatcctagactagagccctggaagcatccaggaagtcagcctaagactgcttgtaccaaatgcttttgtaaaaagtgttgctatcattgccaagtttgtttcatgacaaaagccttaggcatttccaatggcaggaagaagcggagacaacgaagaagagctcctcaagacagtgagaatcatcaagtttctctatcaaagcagtaagtagtacatgtaatgaatactttaacaatagcagcaatagtagcattagtagtagcagcaataatagtaatagttgtgtggaccatagtgctcttagaatataggaaaatattaagacaaagaaaaatagatagcataattgatagaataatagaaagagcagaagacagtggcaatgagagcgaaggagatcaggaggaattggcagcacttgtggggatggggcaccatgctcctgtggagatggggcaccatgctccttgggatgttgatgatctatagtgctgcagaaaataataatactaatttgtgggtcacagtttattatggggtacctgtgtggaaagaagcaaccaccactctattttgtgcctcagatgctaaagcatatgacacagaggtacataatgtttgggccacacatgcctgtgtacccacagaccctgacccacaagaaataaatttgccaaatgtgacagaaaattttaacatgtggaaaaataacatggtagaacagatgcatgaggatataatcagtttatgggatcaaagcctaaagccatgtgtaaaattaaccccactctgtgttactttaaattgcactgatctgaatgctactgaaatcaatatgaataatgctaatgctactgggaccactaataccaatatcaccaccaaagacatacaaaatatgaaaaactgttctttcaatatcaccgaaggcataaaaaatagaaggaagaaacaacatgcaatctttgataaacttgatgtagtaccaatagagaataatagtacaagctatatgttggtaagttgtaacacctcagtcattacacaagcctgtccaaaagtatcctttgaaccaattcccattcattattgtgccccggctggttttgcgattttaaagtgtagagataagaagttcaatggaacaggaccatgtatcaatgtcagcacagtacaatgtacacatggaattaggccagtagtgtcaactcaactgctgttaaatggcagtctggcagaagaagagatagtaattagatctgaaaatttcacggacaatgctaaaaccataatagtacagttgaaccaaactgtaaaaattaactgtacaagacccaacaacaatacaagacaaggtatacctataggaccgttgggttcattttatgcaacaacagaaataataggaaatataagaaaagcatattgtaacgtgagtaaaaaagattggaatgacactttaagcaaggtagctaaaaaattaggagaacagtggaatcaaacaacaataatctttgatcatccatcaggaggggacctagaaattgtaatgcacacttttaattgtggaggggaattcttctactgtaatacaacaaagctgtttaatagtacttgggtaaatggcactttaaataacactgcaggaaatgacagtgacacaagcatcatactcccatgcagaataaaacaaattataaacagatggcaggaagtaggaaaagcaatgtatgcccctcccattagcggagtaattagctgtgtatcaaatattacagggctgctattagcaagagatggtggtgggaacacgagcagagacaacgaaaccttcagacctgtagggggagatatgagggacaattggagaagtgaattatataaatataaagtagtaagaattgagccagtaggaatagcacccaccaaggcaaagagaagagtggtgcagagagaaaaaagagcagtgggattaggagctatgttccttgggttcttgggagcagcaggaagcactatgggcgcagcgtcagtgacgttgacggtacaggccagacaattgttgtctggtatagtgcaacagcagaacaatctgctgagagctattgaggcgcaacaacacctgttgcaactcacagtctggggcatcaagcagctccaagcaagagtcctggctgtagaaagatacctaaaggatcaacagctcctagggatttggggttgctctggaaagctcatctgcaccactgctgtgccttggaatgatagttggagtaataaatctgtggattacatctggagaaacatgacctggatgcagtgggagagagaaatagacaattacacagaccacatatacctcttacttgaaaattcgcagaaccaacaagaaaagaatgaacaagaattattggaatttgataagtgggcaaatttgtggaattggttcaacatatctaactggctgtggtatataaaaatattcataatgatagtaggaggcttggtaggcttaagaatagtttttactgtactttctatagtgaatagagttaggaagggatactcaccattatcatttcagacccgcttcccaacctcgaggggacccgacaggcccgaaggaatcgaagaagaaggtggagagcgagacagagacagatccggtcgattagtgactggattattcgcactcatctgggacgacctacggagcctgtgcctcttcagctaccaccacttgagagacttaatcttgattgcagcgaggattgtggaacttctgggacgcagggggtgggaaaccctcaaatatctgtggagtctcctgcagtattggagtcaggaactaaagaatagtgctgttagtttgcttaatgctacagctatagcagtagctgaggggacagataggataatagaagtaggacaaagacttggtagagctattctccacatacctagaagaataagacagggtttagaaagggctttggtataagatgggtggcaagtggtcaaaacttaagagtggatggcctgatataagggatagaatgagacgaacagagccaagaagacaagatgagccagcagcagatggggtgggagcagtatccagagacttggaaaaacatggagcgatcacaagtagcaatacagcagctactaatcctgattgtgcctggctagaagcacaagaggatgaagaagtgggttttccagtcagacctcaggtacctttgagaccaatgacttacaaggcagctgtagatattagccactttttaaaagaaaaggggggactggaagggctaatttactccagaaagagacaagagatccttgatctgtggatctaccacacgcaaggctacttccctgactggcagaactacacaccagggccagggaccagatatccactgacctttggatggtgcttcaagctagtgccagttgagcaagagcaggtagaagaggccactgcaggagagaacaccagcctgttacaccctatgagcctgcatgggatggaggacccggagggagaagtattaatgtggaagtttgacagccgcctggcatttcatcacatggcccgagagaaacatccggagtactacaaagactgctgacatctagtttctacaagggactttccgctggggactttccaggggaggtgtggcctgggcgggactggggagtggcgagccctcagatgctgcatataagcagctgctttctgcctgtactgggtctctctggttagaccagatcagagcctgggagctctctggctagctagggaacccactgcttaa
>DQ383748
gtgcgagagcgtcagtattaaacgggggagaattggacaggtgggaaaaaattcggttaaggccagggggaaagaaacaatatcgactaaaacatgtagtatgggcaagcagggagctagaacgattcgcaatcaaccctggcctgttagaaacctcaggaggctgtaggcaaatattaggacagctacagccatcccttcagaccggatcagaagaacttagatcattatataatacagtagcaaccctctattgtgtgcatcaaaagatagaggtaagagacaccaaggaagctttagagaagatagaggaagagcaaaacaaaagtaagaaaaaggcacagcaagcagcagctgacacagaaaacaacagccaggtcagccaaaattaccctatagtacagaacctccaggggcaaatggtacatcagcccttatcacctagaactttaaatgcatgggtaaaagtagtagaagagaaggctttcagcccagaagtaatacccatgttttcagcattatcagaaggagccaccccacaggatttaaataccatgctaaatacagtggggggacatcaagcagccatgcaaatgttaaaagagaccatcaatgaggaagctgcagaatgggatagattgcatccagtgcatgcagggcctattgcaccaggccagatgagagaaccaaggggaagtgacatagcaggaactactagtagccttcaggaacaaataggatggatgacaaataatccacctatcccagtaggagaaatctataaaagatggataatcttgggattaaataaaatagtaagaatgtatagccctaccagcattttggatataagacaaggaccaaaggaaccctttagagactatgtagaccggttctataaaaccctaagggctgagcaagctacacaggaggtaaaagcatggatgacagaaaccttgttggtccaaaatgcaaacccagattgtaagactattctaaaagcattgggtccaggagctacactagaagagatgatgacagcatgtcagggagtggggggacccggccacaaagcaagagttttggctgaagcaatgagccaagtaacaaattcagctggcataatgatgcagagaggcaattataagaatcaaagaaagactgttaagtgtttcaattgtggcaaagaaggacacatagccagaaattgcagggcccctaggaaaaagggctgttggagatgtggaaaggaaggacatcagatgaaagactgtactgagaggcaggctaattttttagggaggatctggccttcccacaagggaaggccagggaattttcttcagagcagaccagagccaacagccccaccagaagagagcttcaggtttggggaagagacagcaactccctctcagaagcaggggtcgatagacaaggaactgtatcccttagcttccctcagatcactctttggcaacgacccctcgtcacaataaaggtaggggggcaaatgaaggaagctctattagacacaggagcagatgatacagtattagaagaaatgaatttgccaggaagatggaaaccaaaaatgatagggggaattggaggttttatcaaagtaagacagtatgatcagatactcatagaaatttgtggacacaaagctataggtacagtattagtaggacctacacctgtcaacataattggaagaaatctgttgactcagattggttgcactttaaattttcccattagtcctattgaaactgtaccagtgaaattaaagccaggaatggatggcccaaaagttaaacaatggccattgacagaagagaaaataaaagcattagtagagatttgtacagaaatggaaaaggaaggaaaaatttcaaaaattgggcctgaaaatccatacaatactccagtatttgccataaagaaaaaagacagtactaaatggagaaaattagtagattttagagaacttaataagagaactcaagacttctgggaagttcaattaggaataccacacccagcagggttaaaaaagaaaaaatcagtaacagtactggatgtgggtgatgcatatttttcagttcctttagataaagactttagaaagtatactgcatttaccatacctagtacaaacaatgagacaccagggattagatatcagtacaatgtgcttccacagggatggaaaggatcaccagcgatattccagagtagcatgacaaaaattttagagcctttcagaaaacgaaatccagacatggttatatatcaatacatggatgatttgtatgtaggatctgacttagaaataggacagcatagaacaaaaatagaggaactgagacaacatctgttgaagtgggggtttaccacaccagacaagaaacatcagaaagaacctccattcctttggatgggttatgaactccatcctgataaatggacagtacagcctataaagctgccagaaaaagacagctggactgtcaatgacatacagaagttagtgggaaaattgaattgggcaagtcagatttatgcagggatcaaagtaaggcaattatgtaaacttcttagaggagccaaagcactaacagaagtaataccactaacagcagaagcagagctagaattggcagaaaacagggagattctaaaagaaccagtacatggagtgtattatgacccatcaaaagatttagtagcagaaatacagaaacaagggcaaggccaatggacatatcaaatttatcaagagccatttaaaaatttgaaaacaggaaagtatgcaagaataaggggtgcccacactaatgatgtaaaacagttaacggaggcagtgcaaaaaatagtcacagaaagcatagtaatatggggaaagattcctaaattcaggctacccatacaaagggaaacctgggaaacatggtggatggagtattggcaagccacctggattcctgagtgggagtttgtcaatacccctcccttagtgaaattatggtaccagttagagacagaacccatagtaggagcagaaaccttctatgtagatggggcagctaatagggaaactaatttaggaaaagcaggctatgttactgatagaggaagacaaaaggttgtctccctaactgatacaacaaatcagaagactgagttacaagcaattcatctagctctgcaggattcggaactagaagtaaacatagtaacagactcacaatatgcattaggaatcattcaagcaaagccagataaaagtgaatcagagttagtcagtcaaataatagagcagttaataaaaaaggaaaaggtctacttggcatgggtaccagcacataaaggaattggaggaaatgaacaagtagataaattagtcagtaatggaatcaggaaagtactgtttttggatggaatagataaggcccaagaggaacatgagaaatatcacagtaactggagagcaatggccagtgattttaacctgccacctgtagtagcaaaagaaatagtagccagctgtgataaatgtcagctaaaaggagaagccatgcatgggcaagtagactgtagcccaggaatatggcaactagattgtacacatttagaaggaaaagttatcctggtagcagttcatgtagccagtggatatatagaagcagaggttattccagcagagacagggcaggaaacagcatattttctcttaaaattagcagcaagatggccagtacaagcaatacatacagacaatggcagcaacttcaccagtaatgcggttaaggccgcttgttggtgggcagggatcaagcaggaatttggcattccctacaatccccaaagtcaaggagtagtagaatctatgaataaagaattaaagaaaattataggacaagtaagagatcaggctgaacatcttaagacagcagtacaaatggcagtattcatccacaattttaaaagaaaaggggggattggggggtacagtgcaggagaaagaatagtagacataatagcaacagacatacaaactaaagaattacaaaaacaaattacaaaaattcaaaattttcgggtttattacagggacagcagagatccactttggaaaggaccagcaaagcttctttggaaaggtgaaggggcagtagtaatacaagataatagtgacataaaagtagtgccaagaagaaaagcaaagatcattagggactatggaaaacagatggcaggtgatgattgtgtggcaagtagacaggatgaggattagaacatggaaaagcttagtaaaacaccatatatatgtttcaaggaaagctgagggatggttatatagacatcactatgaaagcactcatccaagaataagttcagaagtacacattccactaggggatgctaaattggtagtaacaacatattggggtctgcatacaggagaaagagaatggcatttgggccagggagtctccatagaatggaggaaaaagagatatagcacacaagtagaccctgacctggcagaccatctaattcatctgcattattttgattgtttttcagaatctgccataagacatgccatactaggaaatagagttagacctaggtgtgaatatcaagcaggacataacaaggtaggatctctgcaatacttggcactaacagcattgataacacctaaaaaggtaaagccacctttgcctagtgttacgagactgacagaggatagatggaacaagccccagaagaccaagggccacagagagagccatacaatgaatggacactagagcttttagaagagcttaagagtgaagctgttagacactttcctaggatatggctccatggcctaggacaacatatctatgaaacttatggggacacttgggcaggagtggaagccttaataagaattctgcaacaactgctgtttattcatttcagaattgggtgtcgacatagcaggataggcattattcgaagagcaagaaatggagccagtagatcctaaactagagccctggaatcatccaggaagtcaacctaagactgcctgtaacaattgctattgtaaaaagtgctgccttcattgcccagtttgttttacaaaaaaaggcttaggcatctcctatggcaggaagaagcggaaacagcgacgaagagctcatccagacagtcagaatcatcaagtttctctatcaaagcagtaagtaatatatgtaatgcaatctttacacatagtagcaatagtagcattagtagtagcagcaataatagcaataattgtgtggaccatagtactcatagaatataggaagatattaagacaaaggaaaatagataggttaattgatagaataagagaaagagcagaagacagtggcaatgacagtgaaggggaccaggaagagttatcctcacttgtggagagggggcatcatgctccttgggatattgatgatctgtagtgctgtggaacaattgtgggtcactgtctattatggggtacctgtatggaaagaagctaacaccactctattttgtgcatcagatgctaaaacatatgaaacagaggcacataatatttgggccacacatgcctgtgtacccacagaccccaacccacaagaagtagaattgaatgtgacagaaacttttaacatgtggaaaaataacatggtagaacagatgcataaggatataatcagtttatgggatcaaagcctaaagccatgtgtaaaattaaccccactctgtgttactttaaattgcaatgatactgatacccagaatatcactagggggatagagaaattagaaataaaaaactgctctttcaatattaccacaagcataagagataaagtgcagagagaatatgcacttttttataaacttgatgtagtaccaatagataataatagtactaggtataggttgataagttgtaacacctcagtcattacacaagcctgtccgaaggtaacctttgagccaattcctatacattattgtgccccggctggttttgcgcttctaaaatgtaaggataagaagtttaatggaacaggaccatgtacaaatgtcagcacagtacaatgtacacatggaattagaccagtagtatcaacgcaactgctgttaaatggcagtctagcagaagaagagatagtaattagatctgccaatttctcagacaatgctaaaatcataatagtacagctgaatgagtctgtagtaattaattgtacaagaccccacaacaacacaagaaaaagtatacatataggaccagggagagcattttatacaacaggaggaataataggagatataagacaagcacattgtaacattagtaaagcaaaatggaatgaaactttaaaacggataactacaaaattagaagagcaatttaagaataaaacagtagtctttaattcctcctcaggaggggacccagaaattgagatgcacagttttaattgtggaggggagtttttctactgtaatacaacaaaactgtttgataatagtacttggaataacactgaggagtcaaatagcactatattcacactcccatgcagaataaaacaaattataaacatgtggcaggaagtaggaaaagcaatgtatgcccctcccatcagaggacaaattaactgttcatcaaatattacagggctgctattaacaagagatggtgggaccgaggagaaggagatcttcagacctggaggaggagatatgagggacaattggagaagtgaattatataaatacaaagtagtaaaaattgaaccattaggagtagcacccaccaaggcaaagagaagagtggtgcaaagagagagaagagcagtgggaataggagccctgttccttgggttcttaggagcagcaggaagcactatgggcgcagcgtcgctgacgctgacggtacaggccagacaattattgtctggtatagtgcaacagcagaacaatatgctgagggctattgaggcgcaacagcatatgttgcaactcacagtctggggcatcaagcagctccaggcaagagtcctagctgtggaaagatacctaaaggatcaacagctcctggggatttggggttgctctggaaaactcatttgcaccactaatgtaccttggaatactagttggagtaataaaactttaaatgatatttggaataacatgacctggatggagtgggagagagaaattgacaattacacaagcctgatatacaccttaattgaggaagcgcaaaaccagcaagaaaagaatgaacaagaattattggaattagataaatgggcaaatttgtggaattggtttgacataacacaatggctgtggtatataaaaatattcataatgatagtaggaggcttgataggtttaagaatagttttttctgtactttccatagtgaatagagttaggaagggatactcaccattatcgtttcagacccgcttcccagccccgaggggacccgacaggcccgaaggaatggaaggagaaggtggagagagagacagagacacatccggtcggttagtggctggcttcttagcactcgtctgggacgacctgcggagcctgtgcctcttcagctaccgccgcttgagagacttactcttgattgtaacgaggattgtggaactcctgggacgcagggggagggaaatcctcagatattggtggagtctcctacagtattggagtcaggaactaaagaatagtgctgttagcttgctcaacgccgtagccatagcagtagctggggggacagatagggttctagaagtgttacaaagaattgggagagctattatccacatacctacaagaatcagacagggcttggaaagggctttgttataagatgggaggcaagtggtcaaaatgtagtgtggttggatggcctgctataagggaaagaatgagacgagctgagccagcagcagagggggtgggagcagtatctcgagacctggaaaaacatggagcaatcacaagtagcaatacagcaaaaaccaatgctgattgtgcctggctagaagcacaacaggaggaggaggtgggctttccagtcagacctcaggtacctttaagaccaatgacttacaagggagctgtagatcttagccattttttaaagaaaaaggggggactggaagggctaatttactcccaaaaaagacaagatatccttgacctgtgggtctaccacacacaaggctacttccctgattggcagaactacacaccagggccaggggtcagatatccactgacctttggatggtgcttcaagctagtaccagttgagccagagaagatagaagaggccaatgaaggagaaaacaacagattattacatcctataagcctgcatgggatggatgacccagagaaagaagtgctacagtggaagtttgacagccgcctagcatttcatcacagggcccgagagctgcatccggagtactacaaggactgctgacatcgcgctttctacaagggactttccgctggggactttccaggaggcgtgatctgggcgggacaggggagtggcgagccctcagatgctgcatataagcagctgctttttgcctgtactgggtctctctagctagaccagatttgagcctgggagctctctggctaactggggaacccactgct
>DQ383749
gtgcgagagcgtcagtattaagcgggggagaattggatagatgggaaaaaattcggttaaggccagggggaaagaaaaaatatagactaaaacatatagtatgggcaagcagggaactagaacgattcgcagttaatcctggcctgttagaaacggcagaaggctgtagacaaatactaggacagctacaaccatcccttcagacaggatcagaagaacttaaatcattatataatacattagcagtcctctattgtgtacatcaaaggatagagataaaagacaccaaggaagctttagacaagatagaggaagaacaaaacaaaagtaagaaaaagacacagcaaacagcagctgacacaggagaaaaaagccaggtcagccaaaattaccctatagtgcagaacctccaggggcaaatggtacatcaggccctatcaccaagaactttaaatgcatgggtaaaagtagtggaagagaaggctttcaacccagaagtaatacccatgttttcagcattatcagaaggagccaccccacaagatttaaacaccatgctaaacacagtggggggacatcaagcagctatgcaaatgttaaaagagaccatcaatgaggaagctgcagagtgggatagattgcatccagtgcaggcagggcctgttgcaccgggccagataagagaaccaaggggaagtgacatagcaggaaccactagtacccttcaggaacaaataacatggatgacaagtaatccacctatcccagtaggagaaatttataaaagatggataattatgggattaaataaaatagtaaggatgtatagccctactagcattctagacataagacaaggaccaaaagaaccctttagagactatgtagatcggttctataaaactctaagagccgagcaagcgtcacaggaggtaaaaaattggatgacagaaaccttgttggtccaaaatgcaaacccagattgtaagactattttaaaagcattgggaccaggagctacactagaagaaatgatgacagcatgtcagggagtgggaggacctggccacaaagcaagaattttggctgaagcaatgagccaggtaacaacttcaactaacataatgatgcagagaggcaattttaggggccaaaggaagacagttaagtgtttcaattgtggcaaggaagggcacatagccagaaattgcaaggcccctaggaaaaagggctgttggaaatgtggaaaggaaggacaccaaatgaaagattgtactgagagacaggctaattttttagggaagatctggccttcccacaagggaaggccagggaatttccttcagaacagaccagagccaacagtcccaacagccccaccagcagagagcttcaggtttggggaggagacaacaactccttctcagaagcaggggacgatagacaaggaaatgtatcctttggattccctcaaatcactctttggcaacgacccctcgtcacaataaagataggggggcaaataaaggaagctctattagatacaggagcagatgatacagtattagaagacatgaatttgccaggaagatggaaaccaaaaatgatagggggaattggaggttttatcaaagtaagacagtatgatcagatacccatagaaatctgtgggcataaagctataggtacagtattaataggacctacacctgttaacataattggaagaaatctgttgactcaacttggttgcactttaaattttcccattagtcctattgaaactgtaccagtaaaattaaagccaggcatggatggcccaaaagttaaacaatggccattgacagaagaaaaaataaaagcattagtagaaatttgtacagaaatggaaaaggaaggaaaaatttcaaaaattgggcctgaaaatccatacaatactccagtatttgccataaagaaaaaagacagtactaaatggagaaaattagtagattttagagaacttaataagagaacccaagacttctgggaagttcaattaggaataccacatccttcagggttaaaaaagaaaaaatcagtaacagtactggatgtgggagatgcatatttttcagttcccttagatgaagacttccggaagtatactgcatttaccatacctagtataaacaatgagacaccaggaattagatatcagtacaatgtgcttccacagggatggaaaggatcaccagcaatattccaaagcagcatgacaaaaatcttagagccttttagaaaacaaaatccagacatagttatctatcagtacatggatgatttatatgtaggatctgatttagaaatagggcaacatagagtaataatagaagaattgagacaacatctgttaaggtggggatttactacaccggacaaaaaacatcagaaagaacccccattcctttggatgggttatgaactccaccctgacaaatggacagtgcagcctatattgctgccagaaaaggacagctggactgtcaatgatatacagaagttagtgggaaaattgaattgggcaagtcagatttatgcagggattaaagtcaagcaattatgtaaactccttaggggaaccaaagcactaacagaagtagtacaactaacagaagaggcagagctagaactggcagaaaacagggagattctaaaagaaccagtacatggagtatactatgatccgtcaaaagacttaatagcagaactacagaagcaggggcaaggccaatggacatatcaaatttatcaagagccatttaaaaatctgaaaacaggaaaatatgcaagaatgagggggacccacactaacgatgtaaaacaattaacagaggcagtgcaaaaaatagccacagaaagcatagtaatatgggggaagactcctaaatttagactacccatacaaaaagaaacatgggaaacatggtggacagagtattggcaggccacctggattcctgagtgggagtttgtcaatacccctcccttagtgaaattatggtaccagttagagaaagaacccatagtaggagcagaaactttttatgtagatggggcagctaatagggaaactaaatcaggaaaagcaggatatgttactgacagaggaagacaaaaagttgtctctctaacagacacaacaaatcagaagactgagttacaagcaatttatctagctttgcaggattcgggattagaagtaaacatagtaacagactcacaatatgcattaggaattatccaagcacaaccagataaaagtgaatcagagatagtcaatcaaataatagagcagctaataaagaaggaaaaggtttatctggcatgggtaccagcacacaaaggaattggaggaaatgaacaagtagataaattagtcagtaaaggaatcaggagagtactatttttagatggaatagaaaaggcccaagatgaacatgaaaagtatcacagtaattggagagcaatggccagtgaatttaacctgccgcctgtagtagcaaaagaaatagtagccagctgtgataaatgtcagctaaaaggagaagccatgcatggacaagtggactgtagtccaggaatatggcaactagattgcacacatttagaaggaaaagttatcctagtagcagtccatgtagccagtggatatatagaagcagaagtcatcccagcagagacagggcaggaaacagcatactttatcttaaaattagcaggaagatggcctgtaaaaataatacatacagacaatggccccaatttcatcagtgctgcggctaaggctgcctgttggtgggcggggatccaacaggaatttggcattccctacaatccccaaagtcaaggagtagtagaatctatgaataaagaattaaagaaaattataggacaaataagagatcaggctgaacatcttaagacagcagtacaaatggcagtattcatccacaattttaaaagaaaaggggggattggagggtacagtgcaggggaaagaatagtagacataatagcaacagacatacaaactaaagaattacaaaaacaaattacaaaaattcaaaattttcgggtttattacagggacagcagagatccactttggaaaggaccagcaaagcttctctggaaaggtgaaggggcagtagtaatacaagataatagtgacataaaagtagtgccaagaagaaaagcaaagatcattagggattatggaaaacagatggcaggtgatgattgtgtggcaagtagacaggatgaggattaacacatggaaaagtttagtaaaacatcatatatatacttcaaggaaagctaagggatgggtttataaacatcactatgaaaacttccatccaagaataagttcagaagtacacatcccactaggggatgctaagttggtagtaacaacatattggggtctgcatgcaggagaaagagactggcatttgggtcagggagtctccatagaatggaggaaggagagatataacacacaagtagaccctaacctagcagaccaactaattcatgtgtattactttgattgtttttcagaatctgctataagaaatgccatattaggacacatagttacccctagttgtgaataccaagcaggacataacaaggtagggtctttacagtacttggcactagcagcattaataacaccaagaaagagaaggccacctctgcctagtgttcagaaattgacagaggatagatggaacgagccccagaagaccaagggccacagagggagccatacaatgaatggacactagagcttttagaggagcttaagaatgaagctgttagacacttccccaggacatggctccatggcttagggcaacatatctatgcaacttatggagatacttgggcaggagtggaagccataataagaattctgcaacaattgctatttattcatttcagaattgggtgtcaacatagcagaataggcatccttcgacggggaacaagaaatggagccagtagatcctaggctagagccctggaagcatccaggaagtcagcctaagactgcttgtaccccctgctattgtaaaaaatgttgccttcattgccaagtttgttttacaaaaaaagccttaggcatctcctatggcaggaagaagcgaggacggcgacgaagacctcctcaagactgtcagactaatcaagagaatctatcaaagcagtaagtagtatatgtgatgcaacctttacatatagcagcaatagtaggattagtagtagcagcaataatagcaatagttgtgtggaccatagtgcttatagaatataggaaaatattaagacaaaggaaaatagacaggttacttgatagaataagagaaagagcagaagatagtggcaatgagagtgacggggatcaggaagaattggcagcgcttgtggagatggggaatgatgctccttgggatgttgatgatctgtagtgctggagaacaattgtgggttacagtctattatggggtacctgtgtggaaagaagcaaccaccactctattttgtgcatcagatgctaaaggatatgatacagaagcacataatgtttgggccacacatgcctgtgtacccacagaccccaacccacaagaaatagtattgggaaatgtgacagaaaattttaatatgtggaaaaacaacatggtagaacagatgcatgaggatataatcagtttatgggaggaaagcctaaagccatgtgtaaaattaaccccactctgtgttactttacattgcactgatgtgaatgatactaaggccaatagtaatactactgggagtagctgggacatgccggggggaggagaaatgacaaattgctctttcaatatcacctcaagcataagagataagtggcagaaagaatatgcacttttttatagacttgatgtagtaccaatagataataataataatagtgataataccagctataggttgataagttgtaatacctcagtcgttacacaagcctgtcctaagacatcttttgagccaattcccatacattattgtgccccggctggttttgcaattctaaagtgtaatgataaaaagttcaatggaacaggaccatgtacaaatgtcagcacagtacagtgtacacatggaatcaggccagtagtatcaacccaactgctgttaaatggcagtctagcagaagaagagatagtaattaggtctgaaaatttcacaaacaatgctaaaaccataatagtacagctgaacacatctgtagaaataaattgtacaagacccaacaacaacacaagaaagagtatacatataggaccagggagatcattatatacaacagaaataataggaaatataagaaaggcatattgtatcattaatagcacaaaatggaataatactttacaacagataagtataaaactaagagaacaatttaagaataaaacaatagtctttaatcaatcctcaggaggggacccagaaattatgatgctcacccttaattgtggaggggaatttttctactgtaatacatcacaactgtttaatagtacttggccttggaatgggaatgcgactacagataatactacaggagtaaatatcacactcccatgcagaataaaacaaattataaacatgtggcaggaagtaggaaaagcaatgtatgcccctcctattaaaggacaaattagatgttcatcaaatattacagggctgctattaacaagagatggtggtcataacgagaccaacgacactgagaccttcagacctggaggaggaaatatgaaggataattggagaagtgaattatataaatataaagtagtaaaaattgaaccattaggaatagcacccaccacggcaaagagaagagtggtgcagagagagaaaagagcaataacaataggagctatgttacttggtttcttgggaacagcaggaagcactatgggcgcagcgtcaatcacgctgacggtacaggccagacaattattgtctggtatagtgcaacagcagaacaatctgctgagggctattgaggcgcaacagcatctgttgcaactcacagtctggggcatcaaacagctccaggcaagagtcctggctgtggaaagatacctatgtgatcaacagctcctagggatttggggttgctctggaaaactcatctgccccactactgtgccttggaatactagttggagtaataaatctctggataagatttggaataacatgacatggatggagtgggagagggaaattgacaattacacgaacataatatactccttacttgaacaatcacaaatccaacaagaaacgaatgaaaaagaattattagaattagataaatgggcaagtttgtggaattggtttagcataacaaattggctatggtatataaaaatattcataatgatagtaggaggcttgataggtttaagaatagtttttactgtactttctatagtgaatagggttaggcagggatactcaccattatcgtttcagacccacctcccaaccccgaggggacccgacaggcccggaggaatcgaagaagaaggtggagagagagacagagacagatccggaggatcagtgaatggattcttggagcttatctggatagacctacggagcctgtgcctcttcagctaccaccgcttgagagacttactcttgattgtaacgaggagtgtggaacttctgggacgcagggggtgggaagctctcaaatatctgtggaatctcctacagtattggagtcaggagataaagaatagtgctgttagcttgctcaacgccacagccatagcagtagctgaggggacagatagggttatagaagtagtgcaaagaacttatagagctattctccacatacctacaagaataagacagggcttggaaagggctttactataagatgggtggcaagtggtcaaaatggggtggatggcctgctgtaagggaaagaatgagacgaactaggccaacagcagaaggggaaacaaggagaagaactgagccagcagcagaaggggtgggagcagcatctcgagacctggaaagacatggagcacttacaagtagcaatacagcagctactaatcctgattgtgcctgggtggaagcacaagaggagggggaagaagtgggttttccagtcagacctcaggtacctttaagaccaatgacttacaaggcagctgttgatcttagccactttttaaaagaaaaggggggactggaagggctagtttactcccagcaaagacaagatatccttgatctgtgggtctttaacacacagggcttcttccctgattggcacaactacacaccagggccagggatcagatatccactgacctttggttggtgcttcaagctagtaccagttaagccagaggatatagaaaaggccaatgaaggagagaacaacagcttgttacaccctatgagcctgcatgggatggatgacccagagagagaagtgttgcagtggaagtttgacagccacctagcattccgtcacgtggcccgagagatacatccggagtactacaagaactgagtgctacagaactgcagaactgctgacatcgagctttctacaagggactttccgctggggactttccagggaggtgtggccggggcgggacaggggagtggcgagccctcagaagctgcatataagcagctgctttctgcctgtactgggtctctctggttagaccagatctgagcctgggagctctctggctaactagggaacccactgct
>AF042100
tggaagggctaatttactctcaagaaagacaagatatccttgatctgtgggtctacgacacacaaggctacttccctgattggcagaactacacacagggcagggctagatggccactgacctttggatggtgcttcaagctagtaccagttgagccagagaagatagaagaggccaatgcaggagagaacaactgcttgttacaccctatgagccagcatggaatggatgacccggagagagaagggttagagtggaggtttgacagccgcctagcatttcatcacgtggcccgagagctgcatccggagtactacaagaactgatgacctcgagctttctacaagggactttccgctggggactttccagggaaggcgtggcctgggcgggactggggagtggcgagccctcagatgctgcatataagcagctgcttttgcctgtactgggtctctctggttagaccagatctgagcctgggagctctctggctagctagggaacccactgcttaagcctcaataaagcttgccttgagtgctttaagtagtgtgtgcccgtctgttgtgtgactctggtaactagagatccctcagacccttttagtcagtgtggaaaatctctagcagtggcgcccgaacagggacttgaaagcgaaaggaaaaccagaggagctctctcgacgcaggactcggcttgctgaagcgcgcacggcaagaggcgaggggcggcgactggtgagtacgccaaaaaatttttgactagcggaggctagaggaggagagatgggtgcgagagcgtcagtattaagcgggggagaattagatcgatgggaaaaaattcggttaaggccagggggaaagaaacaatatcgattaaaacatatagtatgggcaagcagggagctagaacgattcgcagttaatcctggcctgttagaaacatcagagggctgtagacaaatactgggacagctacaaccatcccttaagacaggatcagaagaaattaaatcattatataatacagtagcaacactctattgtgtgcatcaaaagatagaggtaaaagacaccaaggaagctttagagaagatagaggaagagcaaaacaaaagtaagaaaaaggcacagcaagcagcagctgacacagaaaacagcagccaggtcagccaaaattaccctatagtgcagaacctccaggggcaaatggtacatcaggccatatcacctagaactttaaatgcatgggtaaaagtagtagaagagaaggcttttagcccagaggtaatacccatgttttcagcattatcagaaggagccaccccacaagatttaaacaccatgctaaatacagtggggggacatcaagcagccatgcaaatgttaaaagagaccatcaatgaggaagctgcagaatgggatagattgcatccagtgcatgcagggcctattgcaccaggccagatgagagaaccaaggggaagtgacatagcaggaactactagtacccttcaggaacaaataggatggatgacaaataatccacctatcccagtaggagaaatatataaaagatggataatcctgggattaaataaaatagtaaggatgtatagtcctaccagcattctggacataagacaaggaccaaaggaaccctttagagactatgtagacaggttttataaaactctaagagctgagcaagcttcacaggaggtaaaaaattggatgacagaaaccttgttggtccaaaatgcgaacccagattgtaagactattttaaaagcattgggaccaggggctacactagaagaaatgatgacagcatgtcagggagtgggaggacccggccataaagcaagagttttggcggaagcaatgagccaagtaacaaattcagctaccataatgatgcagagaggcaattttaggaaccaaagaaaaactgttaaatgtttcaattgtggcaaagaagggcacatagccagaaattgcaaggcccctaggaaaaggggctgttggaaatgtggaaaggaaggacaccaaatgaaagattgtactgaaagacaggctaattttttagggaagatctggccttcctacaagggaaggccgggaaattttcttcagagcagaccagagccaacagccccaccagcagagagcttcaggtttggggaagagacaacaactccctctcagaagcaggagccgatagacaaggaactgtatcctttagcttccctcagatcactctttggcaacgacccctcgtcacaataaagataggggggcaactaaaggaagctctattagatacaggagcagatgatacagtagtagaagaaatgaatttgccaggaagatggaaaccaaaaatgatagggggaattggaggttttatcaaagtaagacagtatgatcagatactcatagaaatctgtggacataaagctataggtacagtattagtaggacctacacctgtcaacataattggaagaaatctgttgactcagattggttgcactttaaattttcccattagtcctattgaaactgtaccagtaaaattaaagccaggaatggatggcccaaaagttaaacaatggccattgacagaagaaaaaataaaagcattagtagaaatttgtacagaaatggaaaaggaagggaagatttcaaaaattgggcctgaaaatccatacaatactccagtatttgccataaagaaaaaagacagtactaaatggagaaaattagtagatttcagagaacttaataagagaactcaagacttctgggaagttcaattaggaataccacatcccgcagggttaaaaaagaaaaaatcagtaacagtactggatgtgggtgatgcatatttttcagttcccttagataaagaattcaggaagtatactgcatttaccatacctagtataaacaatgagacaccagggattagatatcaatacaatgtgcttccacagggatggaaaggatcaccagctatattccaaagtagcatgacaaaaatcttagagccttttagaaaacaaaatccagaaatagttatctatcaatacatggatgatttgtatgtaggatctgacttagaaatagggcagcatagaacaaaaatagaggaactgagacaccatctgttgaggtggggatttaccacaccagacaaaaaacatcagaaagaacctccattcctttggatgggttatgaactccatcctgataaatggacagtacagcctatagtgctgccagaaaaagacagctggactgtcaatgacatacagaagttagtgggaaaattgaattgggcaagtcagatttacccagggattaaagtaaagcaattatgtaaactccttaggggaaccaaagcactaacagaagtagtaccactaacaaaagaagcagagctagaactggcagaaaacagggaaattctaaaagaaccagtacatggagtgtattatgacccatcaaaagacttaatagcagaaatacagaagcaggggcaaggccaatggacatatcaaatttatcaagagccatttaaaaatctgaaaacaggaaaatatgcaagaatgaggggtgcccacactaatgatgtaaaacaattaacagaggcagtacaaaaaataaccacagaaagcatagtaatatggggaaagactcctaaatttagactacccatacaaaaagaaacatgggaaacatggtggacagagtattggcaagccacctggattcctgagtgggagtttgtcaatacccctcccttagtgaaattatggtaccagttagagaaagaacccatagtaggagcagaaactttttatgtagatggggcagctaacagggagactaaattaggaaaagcaggatatgttactaacagaggaagacaaaaggttgtccccctaactgacacaacaaatcagaagactgagttacaagcaattcatctagctctgcaggattcgggattagaagtaaacatagtaacagactcacaatatgcattaggaatcattcaagcacaaccagataaaagtgaatcagagttagtcagtcaaataatagagcagttaataaaaaaggaaaaggtctacctggcatgggtaccagcacacaaaggaattggaggaaatgaacaagtagataaattagtcagtgctggaatcaggaaagtactatttttagatgggatagataaggcccaagaggagcatgagaaatatcacagtaattggagagcaatggctagtgattttaacctgccacctgtagtagcaaaagaaatagtagccagctgtgataaatgtcagctaaaaggagaagccatgcatggacaagtagactgtagtccaggaatatggcaactagattgtacacatttagaaggaaaagttatcctggtagcagttcatgtagccagtggatatatagaagcagaagttattccagcagagacagggcaggaaacagcatactttctcttaaaattagcaggaagatggccagtaaaagcaatacatacagacaatggcagcaatttcaccagtactacggttaaggccgcctgctggtgggcggggatcaagcaggaatttggcattccctacaatccccaaagtcaaggagtagtagaatctatgaataaagaattaaagaaaattataggacaggtaagagatcaggctgaacatcttaagacagcagtacaaatggcagtattcatccacaattttaaaagaaaaggggggattggggattactgtgcaggggaaagaatagtagacataatagcaacagacatacaaactaaagaattacagaaacaaattacaaaaattcaaaattttcgggtttattacagggacagcagagatccactttggaaaggaccagcaaagctcctctggaaaggtgaaggggcagtagtaatacaagataatagtgacataaaagtagtgccaagaagaaaagcaaagatcattagggattatggaaaacagatggcaggtgatgattgtgtggcaggtagacaggatgaggattagaacatggaaaagtttagtaaaacaccatatgtatatttcagggaaagctaagggatgggcttatagacatcactatgaaagcactcatccaagaataagttcagaagtacacatcccagtaagggaagctaaattggtaataacaacatattggggtctgcatacaggagaaagagactggcatttgggtcagggagtctccatagagtggaggaaaaagagatatagcacacaagtagaccctgacctagcagaccaactaattcatctgtattactttgattgtttttcagaatctgctataagaaatgccatattaggaaatagagttagtcctaggtgtgaatatcaagcaggacataacaaggtaggatctctacagtacttggcactagcagcattaataacaccaaaaaagataaagccacctttgcctagtgttgcgaaactgacagaggatagatggaacaagccccagaagaccaagggccacagagggagccatacaatgaatggacactagagcttttagaggagcttaagaatgaagctgtcagacactttcctaggatatggctccatggcttagggcaacatatctatgaaacttatggggatacttgggcaggagtggaggccataataagaattctgcaacaactgctgtttattcatttcagaattgggtgtcaacatagcagaataggcattattcaacagaggagagcaagaaatggagccagtagatcctagactagagccctggaagcatccaggaagtcaacctaagactgcttgtaccacttgctattgtaaaaagtgttgctttcattgccaagtttgtttcataacaaaaggcttaggcatctcctatggcaggaagaagcggagacagcgacgaagagctcctcaagacagtgagactcatcaagtttctctatcaaagcagtaagtagtacatgtaatgcaatccttatatatattagcaatagtagcattagtagtagcaataataatagcaatagttgtgtggtctatagtattcatagaatataggaaaatattaagacaaagaaaaatagacaggttaattgatagaataagagaaagagcagaagacagtggcaatgagagtgaaggggatcaggaggaattgtcagcacttgtggagatggggcaccatgctccttgggatgttaatgatctgtagtgctgcagaacacttgtgggtcacagtctattatggggtacctgtgtggagagaggcaaccaccactctattctgtgcatcagatgctagagcatatgatacagaggtacataatgtttgggccacgcatgcctgtgtacccacagaccccaacccacaagcagtagcattagcaaatgtgacagaaaattttaatatgtggaaaaataacatggtagaacagatgcatgaggatataatcagtttatgggatcaaagcctaaagccatgtgtaaaattaaccccactctgtgttactttaaattgcactgatgtgaagaatgctactaataccaatagtactaataccaataatagtagcagggaaatgattgaggaagaaggagaaataaaaaactgctctttcaatattaccacaagaataagaaataaggtgcagaaagaatatgcacttttttataaacttgatgtagtaccaatagataatgatagaactaataataccagctataggttggtaagttgtaatacctcagtcattacacaggcctgtccaaaagtatcctttgagccaattcccatacattattgtgccccggctggttttgcgattctaaagtgtagagataagaagttcaatggaacaggaccatgtaaaggtgtcagcacagtacaatgcacacatggaattaggccagtagtatcaactcaactgctgttaaatggcagtctagcagaagaagaggtagtaattagatctgaaaatttcacaaacaatgctaaaaccataatagtacagctaaacgaagctatagctattaattgtacaagacccagcaacagtacaggacaaagtatacgtataggacaaaggagagcattttatgcaacagggaaaataataggtgatataagacatgcacattgtaacattagtggagcaaaatgggataacaccttacaacagatagttaatttcttaaaagaacaatttgggaattataaaacaatagtctttaatcaatcctcaggaggcgacccagaaattgtaacacacagttttaattgtggaggggaatttttctactgtaattcaacacaactgtttaatagtacttggaatattaatagtacttggaatgatactggagagtcaaataacactgtaggcaatgtcacactcacactcccatgcagaataaaacaaattgtaaacctgtggcaggaagtaggaaaagcaatgtatgcccctcccatcagcggactaattagatgttcatcaaatattacagggctgctattaacaagagatgggggtaagggtaatgacacggtcgagaccttcagacctggaggaggagatatgagggacaattggagaagtgaattatataaatataaagtagtaaaaattgaaccattaggagtagcacccactaaggctaagagaagagtggtgcagagagaaaaaagagcagtgggaataggagctgtgttgttccttgggttcttgggagcagcaggaagcactatgggcgcagcgtcaataacgctgacggtacaggccagacaattattgtctggtatagtgcaacagcagaacaatttgctgagggctactgaggcgcaacagcatctgttgcaactcacagtctggggcatcaagcagctccaggcaagagtcctggctctggaaagatacctaagggatcaacagctcctggggatttggggttgctctggaaaactcatttgcaccaccactgtgccttggaatgctagttggagtaataaatctctggatcagatttggaataacatgacctggatgcagtgggaaagagaaattaacaattacacaagcttaatatacaccttgattgaagaatcgcaaaaccaacaagaaaagaatgaacaagaattattggaattagataaatgggcaaatttgtggaattggtttgacataacaaaatggctgtggtatataaaaatattcataatgatagtaggaggcttggtaggtttaagaatagtttttactgtactttctatagtgaatagagttaggcagggatactcaccattatcgtttcagacccacctcccagcaccgaggggacccgacaggcccgaaggaaccgaagaagaaggtggagagagagacagagacagatccggtcgattagtgaccggattcttagcacttatctgggtcgacctgcggagcctgtgcctcttcagctaccaccgcttgagagacttactctcgattgtaacgaggattgtggaacttctgggacacaggggttgggaagtcctcaaatattggtggaatctcctacagtattggagtcaggagctaaagaatagtgctgttaacttgttcaatgctatagccatagcagtagctgaggggacagatagggttatagaagtattacaaagagcttatagagctattctccacatacctagaagaataagacagggcttggaaagggctttgctataagatgggtggcaagtggtcaaaatgcgctggatggcctactgtaagggaaagaatgagacgagctgcgccaggggaaagaaggagacgagctgagccagcagcagatggggtaggagcagcatctcgagacctggaaagacatggagcactcacaagtagcaatacagcagctaacaatgctgattgtgcctggctagaagcacaagaggaggagggggaagtgggttttccagtcagacctcaggtacctttaagaccaatgacttacaaggcagctgtagatcttagccactttttaaaagaaaaggggggactggaagggctaatttactctcaagaaagacaagatatccttgatctgtgggtctacgacacacaaggctacttccctgattggcagaactacacaccagggccagggactagatggccactgacctttggatggtgcttcaagctagtaccagttgagccagagaagatagaagaggccaatgcaggagagaacaactgcttgttacaccctatgagccagcatggaatggatgacccggagagagaagggttagagtggaggtttgacagccgcctagcatttcatcacgtggcccgagagctgcatccggagtactacaagaactgatgacctcgagctttctacaagggactttccgctggggactttccagggaaggcgtggcctgggcgggactggggagtggcgagccctcagatgctgcatataagcagctgcttttgcctgtactgggtctctctggttagaccagatctgagcctgggagctctctggctagctagggaaccactgcttaagcctcaataaagcttgccttgagtgctttaagtagtgtgtgcccgtctgttgtgtgactctggtaactagagatccctcagacccttttagtcagtgtggaaaatctctagca
>AF042101
tggaagggctaatttactcccaaaagagacaagatatccttgatctgtggatctaccacacacaaggctacttccctgattggcagaactacacaccagggccagggatcagatatccaataacctttggatggtgcttcaagctagtaccagttgagccagagaagatagaagaggccaatgaaggagagaacaacagcttgttacaccctatgagcctgcatgggatggaggacccggagagagaagtgttagagtggaggtttgacagccgcctagccttccatcacatggcccgagagctgcatccggagtactacaaggactgctgacagcgagctttctacaagggactttccgctggggactttccaggggaggcgtggcctgggcgggactggggagtggcgagccctcagatgctgcatataagcagctgctttttgcctgtactgggtctctctggttagaccagatctgagcctgggagctctctggctagctagggaacccactgcttaagcctcaataaagcttgccttgagtgcttcaagtagtgtgtgcccgtctgttgtgtgactctggtaactagagatccctcagacccttttagtcagtgtggaaaatctctagcagtggcgcccgaacagggacttgtaagcgaaagagaaaccagaggagctctctcgacgcaggactcggcttgctgtagcgcgcacggcaagaggcgaggggcggcgactggtgagtacgccaaaaaattttgactagcggaggctagaaggagagagatgggtgcgagagcgtcagtattaagcgggggagaattagatagatgggaaagaattcggttaaggccaaggggaaagaaaaaatatcaattaaaacatatagtatgggcaagcagggagctggaacgattctcagttaatcctggcctgttagaaacatcagaaggctgtagacaaatactgagacagctacaaccagcccttcagacaggatcagaagactttagatcattatataatacagtagcaaccctctattgtgtgcatcaaaggatagaggtaaaagacaccaaggaagctttagagagggtagaggaagagcaaaacaaaagtaaggaaaaagcacagcaagcagcagctgacacaggaaacagcagcaaacaggtcagccaaaattaccctatagtgcagaacatgcaggggcaaatggtacatcaggccatatcacctagaactttaaatgcatgggtaaaagtagtagaagagaaggctttcagcccagaagtaatacccatgttttcagcattatcagaaggagccaccccacaagatttaaacaccatgctaaacacagtggggggacatcaagcagccatgcaaatgttaaaagagaccatcaatgaggaagctgcagaatgggatagagtgcatccagtgcatgcagggcctattgcaccaggccagatgagagaaccaaggggaagtgacatagcaggaactactagtacccttcaggaacaaataggatggatgacaaataatccacctatcccagtaggagaaatctataaaagatggataatcctgggattaaataaaatagtaaggatgtatagtcctaccagcattctggacataagacaaggaccaaaggaaccctttagagactatgtagaccggttctataaaactctaagagccgagcaagcttcacaggatgtaaaaaattggatgacagaaaccttgttggtccaaaatgcgaacccagattgtaaaactattttaaaagcattgggacctgcagctacactagaagaaatgatgacagcatgtcagggagtgggagggcccggccacaaagcaagagttttggcggaagcaatgagccaagtaacaaattcagctaccataatgatgcagagaggcaattttaggaaccaaagaaagactgttaaatgtttcaattgtggcaaagaagggcacatagctaaaaactgcagggcccctaggaaaaagggctgttggaaatgtggaaaggaaggacaccaaatgaaagattgtactgagagacaggctaattttttagggaagatctggccttcccacaagggaaggccagggaattttcttcagagcagaccagagccaacagccccaccagaagagagcttcaggtttggggaggagacaacaactccctctcagaagcaggagccgatagagaaggaactgtatcctttagcttccctcaaatcactctttggcaacgacccctcgtcacagtaaaggtagggggacaactaaaggaagctctattagatacaggagcagatgatacagtattagaagaaatgaatttgccaggaagatggaaaccaaaaatgatagggggaattggaggttttatcaaagtaagacagtatgatcagatactcatagaaatctgtggacataaagctataggtacagtattagtaggacctacacctgtcaacataattggaagaaatctgttgactcagattggttgcactttaaattttcccattagtcctattgaaactgtaccagtaaaattaaagccaggaatggatggcccaaaagttaaacaatggccattaacagaagaaaaaataaaagcattagtagaaatttgtatagttatggaaatggaaaaggaaggaaaaatttcaaaaattgggcctgaaaatccatacaatactccagtatttgctataaagaaaaaagacggtactaaatggagaaaattagtagatttcagagaacttaataagagaactcaagacttctgggaagttcaattaggaataccacatcccgcagggttaaaaaagaaaaaatcagtaacagtactggatgtgggtgatgcatatttttcagttcccttatatgaagacttcaggaagtatactgcatttaccatacctagtacaaacaatgagacaccagggattagatatcagtacaatgtgcttccacagggatggaaaggatcaccagcaatattccaatgtagcatgacaaaaatcttagagccttttagaaaacaaaatccagaaatagttatctatcaatacatggatgatttgtatgtaggatctgacttagaaatagggcagcatagaacaaaaatagaggaactgagacaacatctgttgaggtggggatttaccacaccagacaaaaaacatcagaaagaacctccattcctttggatggggtatgaactccatcctgataaatggacagtacagcctatagtgctgccagaaaaagacagctggactgtcaatgacatacagaagttagtgggaaaattgaattgggcaagtcagatttatgcagggattaaagtaaagcaattatgtaaactcattaggggaaccaaagcactaacagaaatagtaccactaacaaaagaagcagagctagaactggcagaaaacagggaaattctaaaagaaccagtacatggagtgtattatgacccatcaaaagacttaatagcagaaatacagaagcaggggcaaggccaatggacatatcaaatttatcaagagccatttaaaaatctaaaaacaggaaaatatgcaagaacgagaggtgcccacactaatgatgtaaaacaattaacagaggcagtgcagaaaataaccacagaaagcatagtaatatggggaaagattcctaaatttaaactacccatacaaaaagaaacatgggaaacatggtggacagagtattggcaagccacctggattcctgagtgggagtttgtcaatacccctcccttagtaaaattatggtaccagttagagaaagaacccataataggagcagaaactttctatgtagatggggcagctaacagggagacgaaattaggaaaagcaggatatgttactaacaaaggaagacaaaaggttgtctccctaactgacacaacaaatcagaagactgagttacaagcaatttatctagctttgcaagattcgggattagaagtaaacatagtaacagactcacaatatgcattaggaatcattcaagcacaaccagatcaaagtgaatcagagttagtcagtcaaataatagagcagttaataaaaaaggaaaaggtctacctggcatgggtaccagcacacaaaggaattggaggaaatgaacaagtagataagttagtcagtgctggaatcaggaaagtactatttttagatggaatagataaggcccaagaagaacatgagaaatatcacaataattggagagcaatggctagtgattttaacataccacctgtagtagcaaaagaaatagtagcctgctgtgataaatgtcagctaaaaggagaagccatgcatggacaagtagactgtagtccaggaatatggcaactagattgtacacatttagaaggaaaagttatcctggtagcagttcatgtagccagtggatatatagaagcagaagttattccagcagagacagggcaggaaacagcatactttctcttaaaattagcaggaagatggccagtaaaaacaatacatacagacaatggccccaatttcaccagtaatacagttaaggccgcctgttggtgggcggggatcaagcaggaatttggcattccctacaatccccaaagtcaaggagtagtagaatctataaataaagaattaaagaaaattataggacaggtaagagatcaggctgaacatcttaagacagcagtacaaatggcagtattcatccacaattttaaaagaaaaggggggattggggggtacagtgcaggggaaagaataatagacataatagcaacagacatacaaactaaagaattacaaaaacaaattacaaaaattcaaaattttcgggtttattacagggacagcagagatccactttggaaaggaccagcaaagcttctctggaaaggtgaaggggcagtagtaatacaagataatagtgacataaaagtagtgccaagaagaaaagcaaagatcattagggattatggaaaacagatggcaggtgatgattgtgtggcaagtagacaggatgaggattagaacatggaaaagtttagtaaaacaccatatgtatgtttcagggaaagctaagggatggtgttatagacatcactatgaaagcactaatccaagaataagctcagaagtacacatcccactaggggaagctaaattggtaatagtaacatattggggtctgcatacaggagaaagagactggcatttgggtcagggagtctctatagaatggagaaaaaagagatatagcacacaagtaggccctgacctagcagaccaactaattcatctgtattactttgattgtttttcagaatctgctataagaaaggccctattaggacatagagttagtcctaggtgtgaatatcaagcaggacataacaaggtagggtctctacagtacttggcactagcagcattaataacaccaaaaaagataaagccacctttgcctagtgttacgaaactgacagaggatagatggaacaagccccagaagatcaagggccacagagggagccatataatgaatggacactagagcttttagaggagcttaagaatgaagctgttagacattttcctaggccatggctccatggcttggggcaacatatctatgaaacttatggggatacttgggcaggagtggaggccataataagaattctgcaacaactgttgtttattcatttcagaattgggtgtcaacatagcagaataggcattactcgacagagaagagcaagaaatggagccagtagaccctagactagagccctggaagcatccaggaagtcaacctaggactgcttgtaccccttgctattgtaaaaagtgttgctttcattgccaagtttgtttcataacaaaagccttaggcatctcctatggcaggaagaagcggagacagcgacgaagagctcctcaaaacagtcagactcatcaagtttctctatcaaagcagtaagtagtatatgtaatgcaatctttagtaatattaacaatagtagcatttgtagtagcaataataatagcaatagttgtgtggtctatagtattcatagaatataggaaaatattaagacaaaggaaaatagacaggttaattgatagaataagtgaaagagcagaagacagtggcaatgagagtgaaggggatcaggaagaattatcagcacttgtggagatggggcaccatgctccttgggttattaatgatctgtagtgctgcagacaaattgtgggtcacagtctattatggggtacctgtgtggaaagaagcaaccaccactctattttgtgcatcagatgctaaagcatatgatacagaggtacataatgtttgggccacacatgcctgtgtacccacagaccccaacccacaagaagtagtattgaaaaatgtgacagaaaattttaacatgtggaaaaataacatggtagaacaaatgcatgaggatataatcagtttatgggatcaaagcctaaagccatgtgtgaaattaaccccactctgtgttactttaaattgcactgactactcaaagaatgctactaataccactagtagtagcgagacagtgatggagaagggagaaaaagtgatggagaagggagaaataaaaaactgctctttcaatatcaccacaaacataaggggtaaggtgcagaaagaatatgcacttttttataaacttgatgtagtaccagtagataaggacaatactagttataagttgataagttgtaacacctcagtcattacacaggcctgtccaaaggtatcctttgagccaattcccatttattattgtgccccggctggttttgcgattctaaagtgtaaagatgaaaagttcaatggaaaaggactatgtacaaatgtcagcacagtacaatgtacacatggaattaggccagtagtatcaactcaactgctgttaaatggcagtctagcagaaggagaggtaataattagatctgaaaatatcacaaacaatgctaaaaccataatagtacagctgaaagatcctgtagaaattaattgtacaagacccaacaacaatacaagaaaaagtatacatataggaccagggagagcattttatgcaacaggagatataataggaaatataaggcaagcatattgtacccttaatagagcaaggtggaatgacactttaaaacagatagctgaaaaattaggagaacaatttaagaataaaacaatagtatttaatcaatcctcaggaggggacccagaaattgtaatgcacagttttaattgtggaggggaattcttttactgtaattcaacacaactgtttaatggtacttggaatgatactgaaaggtcatggtcatataacactgcagaaaataatgacacaatcacgctcccatgtaaaataaaacaaattataaacaggtggcaggaagtaggaaaagcaatatatgcccctcccatcagaggacaaattaaatgttcatcaaacattacagggctgctcttaacaagagatggtggccctgacaataaagacactgagatcttcagacctggaggaggagatatgagggacaattggagaagtgaattatataaatataaagtagtaaaaattgaaccattaggaatagcacccactaaggcaaagagaagagtggtgcagagagaaaaaagagcagtgggactaggagctttgttccttgggttcttgggagcagcaggaagcactatgggcgcagcgtcaataacgctgacggtacaggccagacaattattgtctggtatagtgcagcagcagaacaatctgctgagggctattgaggcgcaacagcatctgttgcaactcacagtctggggcatcaagcagctccaggcaagactcctggctgtggaaagatacctaaaggatcaacagctcctgggaatttggggttgctctgggaaactcatttgcaccactactgtgccttggaatgctagttggagtaataaatctctggataagatttggaataacatgacctggagggagtgggaaaaagaaattgacaattacacagacttgatatacaccttaattgaacaatcgcagaaccagcaagaaaagaatgaacaagaattattagaattagataaatgggcaagtttgtggaattggtttgacataaccaattggctgtggtatataaaaatattcataatgatagtaggaggcttgataggcttaagaatagtttttattgtactttctgtagtgaatagagttaggcagggatactcaccattatcgtttcagacccgcttcccagccccgaggggacccggcaggcccgaaggaatcgaagaagaaggtggagagagagacagagacagatccgagagattagtggacggattcttagcacttttctgggtggacctacggagcctgtgcctcttcagctaccaccgcttgagagacttactcttgattgtaacaaggattgtggaacttctgggacgcagggggtgggaagccctcaagtattggtggaatctcctacagtattggagtcaggaactaaagaatagtgctgttagcttgctcaatgtcacagccatagcagtagctgaggggacagatagggttatagaagtattacaaagaatttatagagctattatccacatacctacaagaataagacagggctttgaaagggctttgctataaaatgggtggcaagtggtcaaaaagtagtatatttggatggcctactgtaagggaaagaatgagacgagctgagccagcagcagatggggtgggagcagcatctcgagacctggaaaaacatgaagcaatcacaagtagcaatacagcaactaacaatgctgattgtgcctggctagaagcacaagaagatgaggaggtgggttttccagtcaaacctcaggtacctttaagaccaatgacttacaaggcagctgtagatcttagccactttttaaaagaaaaggggggactggaagggctaatttactcccaaaagagacaagatatccttgatctgtggatctaccacacacaaggctacttccctgattggcagaactacacaccagggccagggatcagatatccaataacctttggatggtgcttcaagctagtaccagttgagccagagaagatagaagaggccaatgaaggagagaacaacagcttgttacaccctatgagcctgcatgggatggaggacccggagagagaagtgttagagtggaggtttgacagccgcctagccttccatcacatggcccgagagctgcatccggagtactacaaggactgctgacagcgagctttctacaagggactttccgctggggactttccaggggaggcgtggcctgggcgggactggggagtggcgagccctcagatgctgcatataagcagctgctttttgcctgtactgggtctctctggttagaccagatctgagcctgggagctctctggctagctagggaacccactgcttaagcctcaataaagcttgccttgagtgcttcaagtagtgtgtgcccgtctgttgtgtgactctggtaactagagatccctcagacccttttagtcagtgtggaaaatctctagca
>AF042102
aagcgaaagggaaaccagaggagctctctcgacgcaggactcggcttgctgaagcgcgcacggcaagaggcgaggggcggcgactggtgagtacgccgaaaattttgactagcggaggctagaaggagagagatgggtgcgagagcgtcaatattaagcgggggaaaattagatagatgggagaaaattcggttaaggccaggaggaaagaaaaagtataaattaaaacatatagtatgggcaagcagggagctagaacgattcgcagtcaatcctggcctgttggaaacatcagaaggctgtagacaaatactgggacagttacacccgtcccttcagacaggatcagaagaacttaaatcagtatataatgcagtagcagtcctctattgtgtgcatcaaaacatagacataaaagacaccaaggaagctttagaaaagatagaggaagagcaaaacaaatgtaagaaaaaagcacagcaagcagcagcacagcaagcagcagctggcacaggaaacagcaacccggtcagccaaaattaccctatagtacagaacatgcaggggcaaatggtacatcaggccatatcacctagaactttaaatgcatgggtaaaagtaatagaagagaaggctttcagcccagaggtaatacccatgttttcagcattatcagaaggagccaccccacaagatttaaacaccatgctaaacacagtggggggacatcaagcagctatgcaaatgttaaaagagaccatcaatgaggaagctgcagaatgggatagattgcatccagcgcaggcagggcctgttgcaccaggccagatgagagacccaaggggaagtgacatagcaggaactactagtacccttcaggaacaaataggatggatgacaggtaatccagctatcccagtaggagaaatctataaaagatggataatcctgggattaaataaaatagtaaggatgtatagccctatcagcattctggacataaaacaaggaccaaaggaaccctttagagactatgtagaccggttctataaaactctaagagccgagcaagctacacaggaggtaaaaaattggatgacagaaaccttgttggtccaaaatgcaaacccagattgtaagactattttaaaagcattgggaccagcagctacactagaagaaatgatgacagcatgtcagggagtgggaggacccagccataaagcaagagttttggcagaagcaatgagccaagcaacaaatgcagctactgtaatgatgcagagaagcaattttagaaaccaaagaaagaatgttaagtgtttcaattgtggcaaagaagggcacatagccagaaattgcagggctcctaggaaaaggggctgttggaaatgtggaaaggaaggacaccaaatgaaagattgtactgagagacaggctaattttttagggaaaatctggccttcccacaaggggaggccagggaactttcttcagagcagaccagagccaacagcccctctccagagcaggccggagccatcagccccaccagaagagagcttcaggtttggggaagagacaacaactccctctcagaagcaggagccgatagacagggacagcagcctgtatcctttagcttccctcagatcactctttggcaacgacccctcgtcacaataaagataggggggcaactaaaggaagctctattagatacaggagcagatgatacagtattagaagacatgcatctgccaggaaaatggaaaccaaaaatgatagggggaattggaggttttatcaaagtaaaacaatatgatgaaattcttgtagaaatctgtggacataaagctataggtacagtattagtaggacctacacctgtcaacataattggaagaaatctgttgactcagattggttgcactttaaatttccccattagtcctattgaaactgtaccagtaagcttaaagccaggaatggatggcccaaaggttaaacaatggccattgacagaagagaaaataaaagcattagtagaaatttgtacagaaatggaaaaggaaggaaagatttcaaaaattgggcctgaaaatccatacaatactccagtatttgccataaggaaaaaagatggtactaaatggagaaaattagtagatttcagagaacttaataagagaactcaagacttctgggaagttcaattaggaataccacatccctcagggttaaaaaagaaaagatctgtaacagtactggatgtgggtgatgcatacttttcagttcccttagatgaaaacttcaggaagtatactgcatttaccatacctagtataaataatgagacaccagggattagatatcagtacaatgtgcttccacagggatggaaaggatcaccagcaatattccaaagtagcatgacaagaatcttagagccctttagaagacaaaatccagacatagttatctatcaatacatggatgacttgtatgtaggatctgacttagaaatagggcagcatagaataaaaatagaggaactgagacagcatctgttgaagtggggatttaccacaccagacaaaaaacatcagaaagaacccccattcctttggatgggttatgagctccatcctgacaaatggacagtgcaacctatagtactgccagaaaaagacagctggactgtcaatgacatacagaagttagtgggaaaattaaattgggcaagtcagatttacccaggaattaaagtaaggcaattatgtaaactccttaggggaaccaaagcactaacagaagtaataccactaacagaagaagcagagttagaactggcagaaaacagggaaatactaagagaaccagtacatggagtgtattatgacccatcaaaagacttaatagcagaagtacagaagcagggggaaggtcaatggacatatcaaatttatcaagatcaatttagaaatctgaaaacaggaaaatatgcaagaatgaggggtgcccacactaatgatgtaaaacaattaacagaagcagtgcaaaaaatagccacagaaagcatagtaatatggggaaagactcctaaatttagactacccatacaaaaagaaacatgggacgcatggtggacagagtattggcaagccacctggattcctgagtgggagtttgtcaatacccctcccctagtgaaattatggtaccagttagaaaaagaacccataacaggagcagaaactttctatgtagatggggcagctaacagggagactaaattaggaaaagcaggatatgttactgacagaggaagacaaaaagttgtctccctagctgacacaacaaatcagaagacagagttacaagcaattcatctagctttgcaggattcgggatcagaagtaaacatagtaacagactcacagtatgcattaggaatcattcaagcacaaccagataaaagtgaatcagaaatagtcaataatataatagagcaattaataaaaaaggaaaaggtctacctggcgtgggtaccagcacacaaaggaattggagggaatgaaaaagtagataaattagtcagtactggaatcaggaaagtactatttttagatggaatagatagggcacaagaagaccatgagaaatatcacagtaattggagagcaatggctagtgattttaacctgccacctatagtagcaaaagaaatagtagccagctgtgataaatgtcagctgaaaggagaggccatgcatggacaagtagactgtagtccaggaatatggcaactagattgtacacatctagaaggaaaaattatcctggtagcagttcatgtagccagtggatatatagaagcagaagttattccagcagagacagggcaggaaacagcatactttatcttaaaattagcaggaagatggccagtaacaacaatacatacagacaatggcagcaatttcatcagtactacagttaaggccgcctgttggtgggcagggatcaagcaggaatttggcactccctacaatccccaaagccaaggagtagtagaatctatgaataaagaattaaagaaaattataggacaggtaagagatcaggctgaacatcttaagacagcagtacaaatggcagtattcatccacaattttaaaagaaaaggggggattgggggatacagtgcaggggaaagaatagtagacataatagcatcagacatacaaactaaggaattacaaaaacaaattacaaaaattcaaaattttcgggtttattacagggacaacagagatccactttggaaaggaccagcaaaacttctctggaaaggcgaaggggcagtagtaatacaagataatagtgacataaaagtagtgccaagaagaaaagtaaagatcattagggattatggaaaacagatggcaggtgatgattgtgtggcaagtagacaggatgaggattagaacatggaacagtttagtaaaacaccatatgtatgtttcaaagaaagctaagggatggatttatagacatcactatgaaaacactcatccaaaaataagctcagaagtacacatcccactaggggacgctagattggtaataacaacatattggggtctacatacaggagaaagagattggcatttgggtcaaggagtctccatagaatggagggaaaggacatatagaacacaagtagaccccgaactagcagaccaactaattcatatacattactttgattgtttttcagactctgccataagagctgccatattaggacatagagttaggcctagttgtgaatatcaagcaggacataacaaggtaggatccctacagtacttggcactatcagcattaataacaccaaagaagataaagccacctttgcctagtgttgcgaaactgacagaggatagatggaacaagccccagaagaccaagggccacagaggcagccatacaatgaatgggcactagaacttttagaagagcttaagaatgaagctgttaggcattttcctagggtatggctccatggcttaggacaatatatctatgaaacttatggggatacttgggaaggagtggaggccataataagaattctgcaacaactgctgtttattcatttcagaattgggtgccaacatagcagaataggcatttttcgacagaggagagcaagaaatggagtcagtagatcctagactagagccctggaagcatccaggaagtcagcctaagactgcgtgtaccaagtgctattgtaaaaagtgctgctttcattgccaagtttgttttatgacaaaaggcttaggcatctcctatggcaggaagaagcggagacagcgacgaagagctcctcaagacagtcagactcatcaaatctatctaccaaagcagtaagtagtatatgtaatgcaacctttacaaatagtagcaatagtagcattagtagtagcagcaataatagcaatagttgtgtggaccatagtattaatagaatataggaaaatattaagacaaagaaaaatagacaggctgattgatagaataagagaaagagcagaagacagtggcaatgacagtgaaggggaccaggaagaattatcggcacttgtggacatggggcaccatgatccttgggatattaatgatctgtagtgctgcaaacaatttttgggtcacagtctattatggggtacctgtatggagagaagcaaccaccactctattttgtgcatcagatgctaaggcatatgatgaagaggtacataatgtttgggccacacatgcctgtgtacccacagaccccaacccacaagaagtagaattgataaatgtgacagaaaattttaacatgtggaaaaataacatggtagaacagatgcatgaagatataatcagtttatgggatcaaagcctaaagccatgtgtaaaattaaccccactctgtgtttctttaaattgcactgatgctaagaataccactaatagtaataccaatagtagcagcagtaccaatagtagcagcttggaacaggggaaggcaggggaaataaaaaactgctctttcaatatcaccacaaatatgagagataaggtgcagaaacaatatgcacttttttatagccttgatatagtaccaatagatgataagggtaatgataccagctataggttaataagttgtaacacctcagtcattacacaggcctgtccaaagatatcctttgagccaattcccatacattattgtgccccggctggttttgcgattctaaagtgtaacgagaaagggttcaatggaaaaggaccatgtaaaaatgtcagcacagtacagtgtacacatggaattaggccagtagtatcaactcaactgctgttaaatggcagtctagcagaagaagaggtagtaattaaatctgacaattttacgaacaatgctaaaaccataatagtacagctgaacacatctgtagaaattacttgtgtaagacccaacaacaatacaagaagaagtatacctataggaccagggagggcattttatacaacagaaataataggggatataagacaagcatattgtaacattactaaagcaaactggactgatactttacaaaaggtagctataaaattaagagaacaatttaataaaacaatagcctttaagccatcctcaggaggggacccagaaattgtaacacacagttttaattgtggaggagaatttttctactgtaattcaacacaactgtttaatggtacttggaatggtacttggattaatggtacttggaagagtagttatgggaatgatactacaaatatcacactcccatgcagaataaagcaaattataaacatgtggcaggaagtaggaaaagcaatgtatgcccctcccatcagaggacaaattaaatgtacatcaaatattacagggctgttattaacaagagatggtggtaacagtaacaccacggacaacagcacagagaccttcagacctggaggaggagatatgagggacaattggagaagtgaattatatagatataaagtagtacaagttgaaccattaggaatagcacccaccagggcaaagagaagagtggtgcaaagagaaaaaagagcagtgggaataggagctatgttccttgggttcttaggagcagcaggaagcactatgggcgcagcgtcagtgacgctgacggtacaagccagacaattattgtctggtatagtgcagcagcagaacaatctgctgagggctattgaggcgcaacagcatatgttgcaactcacagtctggggcatcaaacagctccaggcaagagtcctggctgtggaaagatacctaagggatcaacagctcctgggactttggggttgctctggaaaactcatttgcaccactactgtgccttggaatactagctggagtaataaaactctggaaaaaatttgggataacatgacctggatgcagtgggaaacagaaattaacaattacacaaacataatatacaccttacttgaagaatcgcagaaccaacaagaaaagaatgaaaaagacttattggaattggatcaatgggcaaatttgtggaattggtttactatatcaaactggctatggtatataaaaatattcataatgatagtaggaggcttgataggtttaagaatagtttttactgtattttctatagtaaatagagttaggcagggatactcaccattgtcgtttcagacccacctcccaaccccgaggggacccgacaggccagaaggaatcgaagaagaaggtggagagagaggcagaggcagctccactcgattagtgcacggattcttagcacttttctgggacgacctgaggagtctgtgcctcttcagctaccaccgcttgagagacttactcttgattgtaacgaggattgtggaacttctgggacgcgggggatgggaagccctcaaatattggtggaatctcctccagtattggagacaggaactacagaagagtgctgttagcttgttcaatgccacagccatagcagtagctgaggggacagatagagttatagaagctttacaaagaacttatagagctattctccacatacctagaagaataagacagggcttagaaagggctttgctgtaaaatgaggtcttagccactttttaaaagaaaaggggggactggaagggatattcacttacaaagaagatcagttaaaccagaagagatagaagaggccatgaagaagaaaacaacagattgttctgcttgctcagctggggactttccagaaggcgcggcctgagtgactaagccccgttggggactttccgaagaggcatgacgggactttccaaggcggcgtggcctgggcgggactggggagtggcgagccctcagatgctgcatataagcagctgctttctgcctgtactgggtctctctggttagaccagatctgagcctggga
>AF042106
tggaagggctaattcactcacagagaagatcagttgaacagaagaagatagaagaggccatgaagaagaaaacaacagattgttccgtttgttccgttggggactttccaggagacgtggcctgagtgactaagccccgctggggactttccgaagaggcgtgacgggactttccaaggcggcgtggcctgggcgggactggggagtggcgagccctcagatgctgcatataagcagctgctttctgcctgtactgggtctctctggttagaccagatctgagcctgggagctctctggctaactagggaacccactgcttaagcctcaataaagcttgccttgagtgcttcaagtagtgtgtgcccgtctgttgtgtgactctggtatctagagatccctcagacccttttagtccgtgtggaaaatctctagcagtggcgcccgaacagggacctgaaagcgaaagggaaaccagaggagctctctcgacgcaggactcggcttgctgaagcgcgcacggcaagaggcgaggggcggcgactggtgagtacgccgaaaattttgactagcggaggctagaaggagagagatgggtgcgagagcgtcaatattaagcgggggaaaattagatagatgggagaaaattcggttaaggccaggaggaaagaaaaagtataaattaaaacatatagtatgggcaagcagggagctagaacgattcgcagttaatcctggcctgttagaaacatcagaaggctgtagacaaatactgggacagttacacccatcccttcagacaggatcagaagaacttaaatcagtatataatgcagtagcagtcctctattgtgtgcatcaaaacatagacataaaagacaccaaggaagctttagaaaagatagaggaagagcaaaacaaatgtaagaaaaaagcacagcaagcagcagcacagcaagcagcagctggcacaagaaacagcagcccggccagccaaaattgccctatagtgcagaacatccaggggcaaatggtacatcaggccatatcacctagaactttaaatgcatgggtaaaagtagtagaagagaaggctttcagcccagaagtaatacccatgttttcagcattatcagaaggagccaccccacaagatttaaacaccatgctaaacacagtggggggacatcaagcagccatgcaaatgctaaaagagaccatcaatgaggaagctgcagaatgggatagattgcatccagtgcatgcagggcctgttgcaccaggccagatgagagacccaaggggaagtgacatagcaggaactactagtacccttcaggaacaaataggatggatgacaggtaatccagctatcccagtaggagaaatctataaaagatggataatcctgggattaaataaaatagtaaggatgtatagccctactagcattctggacataagacaaggaccaaaggaaccctttagagactatgtagatcggttctataaaactctaagagccgagcaagcttcacaggaggtaaaaaattggatgacagaaaccttgttggtccaaaatgcgaacccagattgtaagactattttaaaagcattgggaccagcagctacactagaagaaatgatgacagcatgtcagggagtgggaggacccagccataaagcaagagttttggcagaagcaatgagccaagcaacaggttcagctaccataatgatgcagagaagcaattttagaaaccaaagaaagaatgttaagtgtttcaattgtggcaaagaagggcacatagccagaaattgcagggctcctaggaaaaggggctgttggaaatgtggaaaggaaggacaccaaatgaaagattgtactgagagacaggctaattttttagggaagatctggccttcccacaaggggaggccagggaactttcttcagagcagaccagagccaacagcccctctccagagcaggccggagccatcagccccaccagaagagagcttcaggtttggggaggagacaacaactccctctcagaagcaggagccgatagacagggacctgtatcctttagcttccctcagatcactctttggcaacgacccctcgtcacaataaagataggggggcaactaaaggaagctctattagatacaggagcagatgatacagtattagaagacatgcatttgccaggaaaatggaaaccaaaaatgatagggggaattggaggttttatcaaagtaaaacaatatgatgaaattcttgtagaaatctgtggacataaagctataggtacagtattagtaggacctacacctgtcaacataattggaagaaatctgttgactcagattggttgcactctaaattttcccattagtcctattgaaactgtaccagtaagcttaaagccaggaatggatggcccaaaagttaaacaatggccattgacagaagagaaaataaaagcattagtagaaatttgtacagaaatggaaaaggaaggaaagatttcaaaaattgggcctgaaaatccatacaatactccagtatttgccataaagaaaaaagacagtactaaatggagaaaattagtagatttcagagaacttaataagagaactcaagacttctgggaagttcaattaggaacaccacatccctcagggttaaaaaagaaaaaatcagtaacagtactggatgtgggtgatgcatacttttcagttcccttagatgaaaacttcaggaagtatactgcatttaccatacctagtataaataatgagacaccagggattagatatcagtacaatgtgcttccacagggatggaaaggatcaccagcaatattccaaagtagcatgacaagaatcttagagccttatagaaaacaaaatccagacatagttatctatcaatacatggatgacttgtatgtaggatctgatttagaaatagggcagcatagaataaaaatagaggaactgagacaacatctgttgaaggggggatttaccacaccagacaaaaaacatcagaaagaacccccattcctttggatgggttatgaactccatcctgataaatggacagtgcaacctatagtactgccagaaaaagacagctggactgtcaatgacatacagaagttagtgggaaaattaaattgggcaagtcagatttacccaggaattaaaggaaggcaattatgtaaactccttaggggaaccaaagcactaacagaagtaataccactaacagaagaagcagagctagaactggcagaaaacagggaaattctaagagaaccagtacatggagtgtattatgacccatcaaaagacttaatagcagaaatacagaagcaggagcaaggccaatggacatatcaaatttatcaagatcaatttaaaaatctaaaaacaggaaagtatgcaagaatgaggggtgcccacactaatgatgtaaaacaattaacagaggcagtgcaaaaaatagccacagaaagcatagtaatatggggaaagactcctaaatttagactacccatacaaaaagaaacatgggacgcatggtggacagagtattggcaagccacctggattcctgagtgggagtttgtcaatacccctcccctagtaaaattatggtaccagttagaaaaagaacccataataggagcagaaactttctatgtagatggggcagctaacagagagactaaattaggaaaagcaggatatgttactgacagaggaagacaaaaagttgtctccctaactgacacaacaaatcagaagactgagttacaagcaattcatctagctttgcaggattcaggattagaagtaaacatagtaacagactcacagtatgcattaggaatcattcaagcacaaccagataaaagtgaatcagaaatagtcaatcaaataatagagcaattaataaaaaaggaaaaggtctacctggcatgggtaccagcacacaaaggaattggagggaatgaacaagtagataaattagtcagtgctggaatcaggaaaatactatttttagatggaatagataaggcacaagaagaccatgagaaatatcacagtaattggagagcaatggctagtgattttaacctgccacctatagtagcaaaagaaatagtagccagctgtgataaatgtcagctaaaaggagaagccatgcatggacaagtagactgtagtccaggaatatggcaactagattgtacacatctagaaggaaaaattatcctggtagcagttcatgtagccagtggatatatagaagcagaagttattccagcagagacagggcaggaaacagcatactttatcttaaaattagcaggaaggtggccagtaaacacaatacatacagacaatggcagcaatttcatcagtaccacggttaaggccgcctgttggtgggcagggatcaagcaggaatttggcattccctacaatccccaaagccaaggagtagtggaatctatgaatagagaattaaagaaaattataggacaggtaagagatcaggctgaacatcttaagacagcagtacaaatggcagtattcatccacaattttaaaagaaaaggggggattgggggatacagtgcaggggaaagaatagtagacataatagcaacagacatacaaactaaagaattacaaaagcaaattacaaaaattcaaaattttcgggtttattacagggacagcagagatccactttggaaaggaccagcaaaacttctctggaaaggcgaaggggcagtagtaatacaagataatagtgacataaaagtagtgccaagaagaaaagtaaagatcattagggattatggaaaacagatggcaggtgatgattgtgtggcaagtagacaggatgaggattagaacatggaacagtttagtgaaacaccatatgtatgtttcaaagaaagctaagggatggatttatagacatcactatgaaaacactcatccaaaaataagctcagaagtacacatcccactaggggaagctagattggtaataacaacatattggggtctacatacaggagaaagagactggcatttgggtcagggagtctccatagaatggagggaaaggacatatagaacacaagtagaccccgaactagcagaccaactaattcatatacattactttgattgtttttcagaatctgccataagaagtgccatattaggatatagagttaggcatagttgtgaatatcaagcaggacataacaaggtaggatccctacagtacttggcactaacagcattaataacaccaaagaagataaagccacctttgcctagtgttgcgaaactgacagaggatagatggaacaagccccagaagaccaagggccacagaggcagccatacaatgaatggacactagaacttttagaggagcttaagaatgaagctgttaggcattttcctagggtatggctccatggcttagggcaacatatctatgaaacttatggggatacttgggaaggagtggaggccataacaagaactctgcaacaactgctgtttattcatttcagaattgggtgtcaacatagcagaataggcattattcgacagaggagagcaagaaatggagccagtagatcctagactagagccctggaagcatccaggaagtcagcctaagactgcgtgtaccacttgctattgtaaaaagtgctgctttcattgccaagtttgttttatgacaaaaggcttaggcatctcctatggcaggaagaagcggagacagcgacgaagagctcctcaagacagtcagactcatcaagcttatctatcaaagcagtaagtaatatatgtaatgcaatctttacaaatagtagcaatagtagcattagtagtagcaggaataatagcaatagttgtgtggaccatagtattcatagaatataagaaaatattaagacaaagaaaaatagacaggttgattgatagaataagagaaagagcagaagacagtggcaatgacagtgaaggggatcaggaagaattatcggcacttgtggacatggggcaccatgatccttgggatattaatgatctgtagagctgcaaacaatttgtgggtcacagtctattatggggtacctgtgtggagagaagcaaccaccactctattttgtgcatcagatgccaaggcatatgatgcagaggtacataatgtttgggccacacatgcctgtgtacccacagaccctaacccacaagaagtagaattgaaaaatgtgacagaaaattttaacatgtggaaaaataacatggtagaacagatgcatgaggatataatcagtttatgggatcaaagcctgaagccatgtgtaaaattaaccccactctgtgtttctttaaattgcactgatgctactaataccactaatagtaataccactagcagcagcgagaaaccgaaggggacaggggaaataaaaaactgctctttcaatatcaccacaagcataagagataaggtgcagaaacaatatgcacttttttatagccttgatgtaataccaatggataatgataatacaagctataggttaataagttgtaacacctcaatcattacacaggcctgtccaaagatatcctttgagccaattcccatacattattgtgccccggctggttttgcgattctaaagtgtaaagataaaaggttcaatggaaaaggaccatgtacaagtgtcagcacagtacagtgtacacatggaattaggccagtagtatcaactcaactgttgttaaatggcagtctagcagaagaagaggtagtaattagatctgacaattttacgaacaatgctaaaaccataatagtacagctgagcaaatctgtagaaattacttgtgtaagacccaacaacaatacaagaaaaagtataactatgggaccagggagagcattttatacaacagaaataataggagatataagacaagcatattgtaacattagtaaagcaaactggactgacactttagaacagatagctagaaaattaagagaacaatttgagaataaaacaatagtctttaagccatcctcaggaggggacccagaaattgtaacacacagttttaattgtggaggggaatttttctactgtaattcaacacaactgtttaatggtacttggaatggtacttgggttaatggtacttggaatagtaataataggactgatactacaaatatcacactcccatgcagaataaaacaaattataaacatgtggcaggaagtaggaaaagcaatgtatgcccctcccatcaaaggacaaattaaatgtacatcaaatattacagggctaatattaacaagagatggtggtaacagtaacaccacgaacgacaacgagaccgagaccttcagacctggaggaggagatatgagggacaattggagaagtgaattatatagatataaagtaatacaagttgaaccattaggagtagcacccaccaaggcaaagagaagagtggtgcaaagagaaaaaagagcagtgggaataggagctatgttccttgggttcttaggagcagcaggaagcactatgggcgcagcgtcagtgacgctgacggtacaagccagacaattattgtctggtatagtgcagcagcagaacaatctgctgagggctattgaggcgcaacagcatctgttgcaactcacagtctggggcatcaaacagctccaggcaagagtcctggctgtggaaagatacctaagggatcaacagctcctgggactttggggttgctctggaaaactcatttgcaccactactgtgccttggaacaatagctggagtaataaatctctggaaacaatttgggataacatgacctggatgcagtgggaaagagaaattgacaattacacaaacataatatacaccttaattgaagaatcgcagaaccaacaagaaaaaaatgaactagaattattggaattggataaatgggcaaatttgtggaattggtttagtatatcaaactggctatggtatataaaaatattcataatggtagtaggaggcttggtaggtttaagaatagtttttactgtactttctatagttaatagagttaggcagggatactcaccattatcgtttcagacccacctcccaaccccgaggggacccgacaggccagaaggaatcgaagaagaaggtggagagagagacagaggcagctccactcgattagtgcacggattcttagcacttttctgggacgacctgaggagtctgtgcctcttcagctaccaccacttgagagacttactcttgattgtaacgaggattgtggaacttctgggacgcaggggatgggaagccctcaaatactggtggaatctcctgcagtattggaggcaggaactacagaagagtgctgttagcttgttcaatgccacggccatagcagtagctgaggggacagatagagttatagaagctttacgaagggcttatagagctattctccacatacctagaagaataagacagggcttagaaagggctttgctataaaatgggtggcaagtggtcagaaagtagtgtggttagaaggcatgtacctttaagacaaggcagctatagatcttagccgctttttaaaagaaaaggggggactggaagggctaattcactcacagagaagatcagttgaaccagaagaagatagaagaggccatgaagaagaaaacaacagattgttccgtttgttccgttggggactttccaggagacgtggcctgagtgactaagccccgctggggactttccgaagaggcgtgacgggactttccaaggcggcgtggcctgggcgggactggggagtggcgagccctcagatgctgcatataagcagctgctttctgcctgtactgggtctctctggttagaccagatctgagcctgggagctctctggctaactagggaacccactgcttaagcctcaataaagcttgccttgag
>AF538305
tggaagggctaatttagtcccagaaaagacgagatatccttgacctgtggatctacaacacacaaggctacttccctgattggcagaactacacaccagggccaggggtcagatatccactgacctttggatggtgcttcaagctagtaccagtggagccagagaaagtagaagaggccactaaaggagagaacacctgcttgttacaccctatgagcctgcatgggatggatgacccagagaaagaagtgttacagtggaagtttgacagccgcctagcatttcatcacgtggcccgagagctgcatccggagtactacaacaactgatgacagcgagctttctacaagggactttccgctggggactttccaggggaggcgcggcctgggcgggacaggggagtggcgagccctcagatgctgcatataagcagccgcttttgcctgtactgggtctctctggttagaccagatctgagcctgggagctctctggctgactagggaacccactgcttaagcctcaataaagcttgccttgagtgcttcaagtagtgtgtgcccgtctgttgtgtgactctggtatctagagatccctcagaccaatttagtcagtgtggaaaatctctagcagtggcgcccgaacagggaccggaaagcgaaagaaaaaccagaggagctctctcgacgcaagactcggcttgctgaagcgcgcatagcaagaggcgaggggcggcgactggtgagtacgccaaaaattttgactagcggaggctagaaggagagagatgggtgcgagagcgtcaatattaagcggcggaaaattagaccaatgggaaaaaattcggttgcggccaggaggaaagaaaaagtataagtttaaacatctagtatgggcaagcagggagctagaacgattcgcagtcaatcctggcctgttagaaacatcagaaggctgtatacaaatactgggacagctacaaccgtcccttcagacaggatcagaagaacttaaatcattatttaatacagtagcaaccctctattgtgtgcatcaaaggatagatgtaagagatcccaaggaagccttagataagatagaggaagagcaaaaccaaattaagaaaaaggcacagcaagcagcagctgacacaggaaagcacagcaaggtcagccaaaattaccctatagtacagaacctacaggggcaaatggtacatcaagccttatcacccaggactttaaatgcatgggtaaaagtagtagaagagaaggctttcagtccagaagtcatacccatgttttcagcattatcagaaggagccaccccgcaagatttaaataccatgctaaacacagtggggggacatcaagcagccattcaaatgttaaaagagaccatcaatgatgaagctgcagaatgggatagattgcatccagtgcatgcagggcctattgcaccaggccagatgagagaaccaaggggaagtgacatagcaggaactactagtacccttcaggaacaaatagggtggatgacacataatccacctatcccagttggagaaatttataaaagatggataatcctgggattaaataaaatagtaagaatgtacagccctaccagcattctggacataagacaaggaccaaaggaaccctttagagactatgttgaccggttctataaaactctaagagccgagcaagcttcacaagaggtaaaaaattggatgacagaaaccttgttggttcaaaatgcaaacccagattgtaacaccattttaaaagcattgggaccaggagctacactagaagaaatgatgacagcctgtcagggagtgggaggacccggccataaagcaagagatttggctgaagcaatgagccaagtaacaaattcagctaccataatgatgcagaaaggcaattttaggaaccaaaaaaggattgttaagtgtttcaattgtggcaaagaggggcacatagccaaaaattgcagggcccctagaaaaaagggctgttggaaatgtggaagggaaggacaccaaatgaaagattgtactgaaagacaggctaattttttagggaaaatctggccttcccacaaggggaggccagggaattttgttcagaacagaccagagccatcagccccaccggcagagagcttcaggtttggggaggagacaacaactccctctcaaaagcaggagccggtagacaaggaactgtatcccttagcctccctcagatcactctttggcagcgacccctcgtcacaataaagataggggggcaactaaaggaagctctattagatacaggagcagatgatacagtattagaagaaatgaatttgccaggaagatggaaaccaaaaatgatagggggaattggaggttttatcaaagtaagacagtatgatcagatacctgtagaaatctgtggacataaagctataggtacaggattagtaggacctacacctgtcaacataattggaagaaatttgttgactcagattggttgcaccttaaattttcccattagtcctattgaaactgtaccagtaaaattaaagccaggaatggatggcccaaaagttaaacaatggccattgacagaagaagaaataaaagcattagtataaatctgtacagaaatggaaaaggaagggaaaatttcaaaaattgggcctgaaaatccatacaatactccagtatttgccataaagaaaaaagacagtactaaatggagaaaattagtagatttcagagaacttaataagagaactcaagatttctgggaagttcaattaggaataccacatcccgcagggttaaagaagaaaaaatcagtaacagtactggatgtgggtgatgcatatttttcagtaccattagataaggacttcaggaagtatactgcatttaccatacctagcataaacaatgagacaccagggattaggtatcagtacaatgtgcttccacagggatggaaaggatcaccagcaatattccaaagtagcatgacaaaaatcttagagccttttagaaaacaaaatccagacatagttatctatcaatacatggatgatttgtatgtaggctctgacttagaaatagggcagcatagaaaaaagatagaggaactgagacaacatctgtcgaggtggggatttaccacaccagacaaaaaacatcagaaagaacctccattcctttggatgggttatgaactccatcctgataaatggacagtacagcctatagtgctgccagaaaaagacagctggactgtcaatgacctacagaagttagtgggaaaattgaattgggcaagtcagatttacccagggattaaagtaaagcaattatgtaaactccttaggggaaccaaagcactaacagaagtagtaccactaacagaagaagcagagctagaactggcagaaaacagggagattctaaaagagccagtacatggagtgtattatgacccatcaaaagacttaatagcagaactacagaagcaggggcaaggccaatggacatatcaaatttatcaagagccatttaaaaatctgaaaacaggaaagtatgcaaaaatgaggggtgcccacactaatgatgtaaagcaattaacagaggcagtgcaaaaaatagccacagaaagcatagtaatatggggaaagacccctaagtttaaactacccatacaaaaagaaacatgggaagcatggtggacagagtattggcaagccacctggattcctgagtgggagtttgtcaatacccctcccttagtaaaattatggtaccagttagaaaaagaacccatagtaggagcagaaactttctatgtagatggggcagctaacagggagactaaattaggaaaagcaggatatgtaactgacaaaggaagacaaaaagttgtctccataacgtacacaacaaatcagaagactgagttacaagcaattcatctagctttgcaggattcaggatcagaagtaaacatagtaacagactcacaatatgcattaggaatcattcaagcacaaccagataaaagtgaatcagagttagtcagtcaaataatagagcagttaataaaaaaggaaaaggtctacctagcatgggtacctgcacacaaaggaattggaggaaatgaacaagtagataaattagtcagtgctggaatcaggaaagtactatttttagatggaatagataaggcccaagaagaacatgagaagtatcacagtaattggagagcaatggctagtgattttaacctgccgcctatagtagcaaaagaaatagtagccagctgtgataaatgtcaactaaaaggggaagccatgcatggacaagtagactgtagtccaggaatatggcaactagattgtacacatttagaaggaaaagttatcctggtagcagttcatgtagccagtggatatatagaagcagaagttattccagcagagacagggcaggaaacagcatactttatcctaaaattagcaggaagatggccagtaacaacaatacatacagacaatggcagcaatttcatcagtgctacggttaaggccgcctgctggtgggcggggatcaagcaagaatttggcattccctacaatccccaaagtcaaggagtagtagaatctatgaataaagaattaaagaaaattatagggcaagtgacagatcaggctgaacatcttaagacagcagtacaaatggcagtattcatccacaattttaaaagaaaaggggggattggggagtacagtgcaggagaaagaatagtagacataatagcaacagacatacaaactaaagaattacaaaaacaaattacaaaaattcaaaattttcgggtttattacagggacagcagagatccactttggaaaggaccagcaaagcttctctggaaaggtgaaggggcagtagtaatacaagataatagtgacataaaagtagtgccaagaagaaaagcaaagatcattagggattatggaaaacagatggcaggtgatgattgtgtggcaagaagacaggatgaggattagaacttggaacagtttagtaaaacatcatatgtatatttcaaagaaagctaagggatggtcttatagacatcactatgaaagcattaatccaagaataagttcagaagtacacatcccactaggggatgctaaattgatagtaacaacatattggggtctgcatacaggagaaagagactggcatttgggtcatggagtctccatagaatggaggaaaaagaactatggcacacaagtagaccccgacctagcagacaaactaattcacctgtattactttgattgtttttcagaaactgctataagaaatgccatattaggacgtatagttagtcctagttgtgaatatcaagcaggacataacaaggtaggatctctacagtacttggcactgacagcattaataacaccaaaaaagataaagccacctttgcctagtgttaagaaactgacagaggatagatggaacaagccccagaagaccaagggccacagagggagccatacaatgaatggacactagaacttttagaggagcttaaaaatgaagctgttagacattttcctagggtatggcttcatggcttagggcaacatatctatgaaacttatggggatacttgggaaggagtggaagccataacaagaattctgcaacaactgctgtttattcatttcagaattgggtgtcaacatagcagaataggcatcctacgaaggagaacaagaaatggagccagtagatcctagactagagccctggaagcatccaggaagtcagcctaggactgcttgtaccgcttgctattgtaaaaagtgttgctttcattgccaagtttgcttcataacaaaaggcttaggcatctcctatggcaggaagaagcggagacagcgacgaagacctcctaaagactgtcagactcatcaagctcctttatcaaagcagtaagtagtgaatgtgatgcaacctttagtaataggatcaatagcattagtagtagtagcaataatagcaatagttgtgtggtccatagtattcatagaatataggaaaatattaagacaaagaaaaatagataggttaattgataggataagagaaagagcagaagacaggggaaatgagagtgaaggggatcaggaagagctggcaggacttgtggaaatggggcaccatgctccttgggatattgatgatctgtagggctgcagaagatttatgggtcacagtctattatggggtacctgtgtggaaagaagcaaccaccactctattttgtgcatcagatgctaaagcatatgatacagaggtacataatgtttgggccacacatgcctgtggacccacagaccccaacccacacgaacaagaattggtaaatgtgacagaaaactttaacatgtggaaaaatgacatggtggaccagatgcatgaggatgtaatcagtttatgggatcaaagcctaaagccatgtgtaaaattaaccccactctgtgttactttaaattgcactgatgctaataccactagtagtactaataccactaatggtactaatcccactattagtggcaggaaaatggagaaaggagaagagcaaaactgctctttcaacgtcaccacaagcataagagataaggtgcggaaagaatatgcactcttttataaacttgatgtagtacctgatgataacaaaactaatcccaattataccaactataggttgataagttgtaacacctcagtcattacccaagcctgtccaaaaatatcctttgagccaattcccatacattattgtgccccggctggttatgcgatcctaaaatgtaaagataagaagttcaatggaacaggaccatgtaaaaatgtcagcacagtacaatgtacacatggaattaggccagtagtgtcaactcaactactattaaatggcagcctagcagaagaagaggtggtaattagatctagcaatatcacagacaatgctaaaaccataatagtacagctgaaagacgctgtaaacattacttgtgcaagacccaacaacaatacaagaaaaagtataaatataggaccagggagagcattttttgcaagaggagacataataggagatataagacaagcacattgtaacattagtagacaacaatggaataacactttaaaacaggtagttaaaaaattaagagagcaatttggaaataataaaacaataatctttaatcaatcctcaggaggggacccagaaattgtaatgcacagttttaattgtggaggggaatttttctactgtaatacaacacaactgtttaatagtacttggaatgttactgaagggttaaatgcaactacagaagataatgctacaataagatagggcacactcccatgcaaaataaaacaaattataaacatgtggcaggaagtaggaaaagcaatgtatgcccctcccatcagtggacaaattagatgttcatcaaatattacagggctgctattaccaagagatggtggtaataataacaatgggtccgagatcttcagacctggaggaggcgatatgagggacaattggagaagtgaattatataaatataaagtagtagtaattgaaccattaggagtagcacccaccaaggcaaaaagaagagtggtgcagagagaaaaaagagaactgagagtaggagctttgttccttgggttcttgggagcagcaggaagcactatgggcgcagcgtcagtgacgctgacggtacaggccagactattattgtctggtatagtgcagcagcagaacaatctgctgaaggctattgaggcgcaacagcatctgttgcaactcacagtctggggcatcaagcagctccaggcaagagtcctggctatagaaagatacctaaaggatcaacagctcctggggatttggggttgctctggaaaactcatctgcaccactactgtgccttggaatactagttggagtaacagatctctaaatgatatttgggataatatgacctggatgcagtgggaaagagaaattgataattacacagacacaatatacatgttacttgaaaaatcacagaaccaacaagagaagaatgaacaagaattattagaattagataaatgggcaaatttgtggaattggtttgacatatcaaattggctgtggtatatcagaatattcataatgatagtaggaggcttggtagatttaagaatagtttttactgtactttctatagtaaatagagttaggcagggatactcaccattgtcgtttcagacccgcctcccaacccagaggggacccgacaggcccgaaggaatcgaacaagaaggtggagagagagacagagacagatccgccagattagtggatggattattagcacttatctggatcgatcttcggagcctgtgccttttcctctaccaccgcttgagagacttactcttgattgtaacgaggattgtggaacttctgggacgcagggggcgggaagccctcaagtattggtggaatctcctgcagtattggggtcaggaactaaagaatagtgctattagcttgctcaacgctacagccatagcagtagctgaggggacagataggcttatagaagtattgcaagaagcttatagagctattatccacatacctacaagaataagacagggcttggaaaggattttgctataacatgggtggcaagtggtcaaaatgcagtttgggaggatggtctactgtaagagaaagaatgagacgagctgagccagcagcagagggggtgggagcagtatctcgagacctggaaaaacatggggcaatcacaaatagcaatacagcagctaccaatgctgattgtgcctggctagaagcacaacaagaagaggaggaggtgggctttccagtcagacctcaggtacctttaaggccaatgacttacaaggcagctgtagatcttagccactttttaaaagaaaaggggggactggaagggctaatttactcccagaaaagacgagatatccttgacctgtggatctacaacacacaaggctacttccctgattggcagaactacacaccagggccaggggtcagatatccactgacctttggatggtgcttcaagctagtaccagtggagccagagaaaatagaagaggccactaaaggagagaacacctgcttgttacaccctatgagcctgcatgggatggatgacccagagaaagaagtgttacagtggaagtttgacagccgcctagcatttcatcacgtggcccgagagctgcatccggagtactacaaaaactgatga
>AF538306
tggaagggctaatttactcccagaaaagacaagatatccttgatctgtgggtctatcacacacaaggctacttccctgattggcagaactacacaccagggccagggatcagatatccactgacctttggatggtgcttcaagctagtaccagttgatccagataagatagaagaggccagtaaagaagagaacagcgtcttgttacaccctataagcctgcatggaatggaggacccggagaaagaagtgttagtgtggaggtttgacagccgcctagcatttcatcacatggccaaagagctgcatccggagtactacaagaactgctgacatcgagctttctacaagggactttccgctggggactttccagggaggcgtggcctgggcgggacaggggagtggcgagccctcagatgctgcatataagccgctgcttttgcctgtactgggtctctctggttagaccagatctgagcctgggagctctctggctgactagggaacccactgcttaagcctcaataaagcttgccttgagtgcttcaagtagtgtgtgcccgtctgttgtgtgactctggtagctagagatccctcagacccttttagtcagtgtggaaaatctctagcagtggcgcccgaacagggtcttgaaagcgaaagagaaaccagaggagctctctcgacgcaggactctgcttgctgaagcgcgcacagcaagaggcgaggggcggcgactggtgagtacaccaaaaattttgactagcggaggctagaaggagagagatgggtgcgagagcgtcgctcttaagcgggggagaattagacaaatgggaaaaaattcggttaaggccagggggaaagaaaagatataaattaaaacatatagtatgggcaagcagggagttagaacgattcgcagtcaatcctggcctgttagagacatcagaaggctgcagacaaatactgggacagctacaaccatcccttcagacaggatcagaagaacttaaatcattatataatacagtagcagtcctctattgtgtacatcaaaggatagaggtaaaagacaccaaggaagctttagataagatagaggaagagcaaaacaaaagtaagaaaaaggcacagcaagcagcagctgacacaagacacagcagcagcagccaggtcagccaaaattaccctatagtacagaacctccaggggcaaatggtacatcaggccatatcacctaggactttaaatgcttgggttaaagtagtagaggagaaggcttttagcccagaagtaatacccatgttttcagcattatcagaaggagccaccccgcaagatttaaataccatgctaaacacagtggggggacatcaagcagccatgcaaatgttaaaagagactatcaatgatgaagctgcagaatgggatagattgcacccaatacatgcagggcctattgcaccaggccagatgagagaaccaaggggaagtgacatagcaggaactactagtacccttcaggaacaaataggatggatgacaaataatccacctatcccagtaggagaaatttataaaagatggataatcttgggattaaataaaatagtcaggatgtacagccctaccagcattctggacataagacaaggaccaaaagaaccctttagagactatgtagaccggttctataaaactctaagagccgagcaagcttcacaggaggtaaaaaattggatgacagaaaccttgttggtccaaaatgcaaacccagattgtaagactattttaaaagcattgggaccagcagctacactagaagaaatgatgacagcatgtcagggagtggggggacccggccataaagcaagagtcttggctgaagcaatgagccaagtacaaaattcagctaacgtaatgatgcagaaaggcaattttaggaaccaaagaaaaactgttaaatgtttcaattgtggcaaagacggtcacatagccagaaattgcagggcccctaggaaaaagggctgttggaaatgtggaaaggaaggacaccaaatgaaagattgtactgagagacaggctaattttttagggaagatctggccttcccacaagggaaggccagggaattttcttcagagcaggccagagccaacagccccaccagaagagagcttcaggtttggggaagagacaacaactccctctcagaagcaggagccgatagacaaggaactgtatcccttgacttccctcaaatcactctttggcagcgacccctcgtcacaataaagatagaggggcagctaaaggaagctctattagatacaggagcagatgatacagtattagaagaaatgaatttgccaggaagatggaaaccaaaaatgatagggggaattggaggttttatcaaagtaagacagtatgatcagatactaatagaaatctgtggacataaagctataggtacagtattagtaggacctacacctgtcaacataattggaagaaatctgttgactcagattggttgcaccttaaattttcccattagtcctattgaaactgtaccagtaaaattaaagccaggaatggatggcccaaaagttaaacaatggccattaacagaagaaaaaataaaagccttaatagaaatttgtacagaaatggaaaaggaagggaaaatttcaaaaattgggcctgaaaatccatacaatactccagtatttgccataaagaaaaaagacagtactaaatggagaaaattagtagattttagagaacttaataagaaaactcaagacttctgggaagttcaattaggaataccacatcccgcagggttaaaaaagaaaaaatcagtaacagtactggatgtgggtgatgcatatttttcagttccactagataaagatttcaggaagtatactgcatttaccatacctagtataaacaatgagacaccaggaattagatatcagtacaatgtgcttccacagggatggaaaggatcaccagcaatattccaaagtagcatgacaaaaatcttagagccttttagaaaacaaaatccagacatagttatctatcaatacgtggatgacttgtatgtaggatctgacttagaaatagggcaacatagaacaaaaatagaggaactgagacaacatctgttgaggtgggggtttaccacaccagacaaaaaacatcagaaagaacctccattcctttggatgggttatgaactccatcctgataaatggacagtacagcctatagtgctaccagaaaaagacagctggactgtcaatgacatacagaagttagtgggaaaattgaattgggcaagtcagatttacccagggattagagtaacgcaattatgtaaactccttaggggaaccaaagcactgacagaagtagtaccactaacagaagaagcagagctagaactggcagaaaacagggagattctaaaagagccagtacatggggtgtattatgacccatcaaaagacttaatagcagaaatacagaagcaggggaaaggccaatggacataccaaatttatcaagagccatttaaaaatctgaaaacaggaaagtatgcaagaatgaggggtgcccacactaatgatgtaaaacaattaacagaagcagtgcaaaaaatagccacagaaagcatagtaatatggggaaagacccctaaatttaaactacccatacaaaaagaaacatgggaaacatggtggacagagtattggcaagccacctggattcctgagtgggagtttgtcaatgcccctcccttagtaaaattatggtaccagttagagaaagaacccatagtaggagcagaaactttctatgtagatggggcagctaacagggagactaaattaggaaaagcaggatatgtgactaacagaggaagacaaaaggttgtcctcctaactgacacaacaaatcagaagactgagttacaagcaattcatctagctttgcaggattcaggatcagaagtaaacatagtaacagactcacaatatgcattaggaatcattcaagcacaaccagataaaagtgaatcagagttagtcagtcaaataatagagcagttaataaaaaaggaaaaggtctacctggcatgggtaccagcacacaaaggaattggaggaaatgaacaagtagataaattagtcagtgctggaatcaggaaagtactatttttagatggaatagataaggcccaagaagaacatgagaagtatcacagtaattggagagcaatggctagtgattttaacctgccgcctatagtagcaaaagaaatagtagccagctgtgataaatgtcaactaaaaggggaagccatgcatggacaagtagactgcagtccaggaatatggcaattggattgtacacatttagaaggaaaaattatcctggtagcagctcatgtagccagtggatatatagaagcagaagttattccagcagagacagggcaggaaacagcatacttcctcttaaaattagcaggaagatggccagtaaaaacaatacatacagacaatggcagcaatttcaccagtgctacagttaaggccgcctgttggtgggcggggatcaagcaagaatttggcattccctacaatccccaaagtcaaggagtagtagaatctatgaataaagaattaaagaaaattataggacaggtaagagatcaggctgaacatcttaagacagcagtacaaatggcagtatttatccacaattttaaaagaaaaggggggattggggagtacagtgcaggggaaagaatagtagacatgatagcaacagacatacaaactagagaattacaaaaacaaattacaaaaattcaaaattttcgggtttattacagagacaacagagatcctctttggaaaggaccagcaaagctgctctggaaaggtgaaggggcagtagtaatacaagataatagggacataaaagtagtgccaaggagaaaagcaaagatcattagggattatggaaaacagatggcaggtgatgattgtgtggcaagtagacaggatgaggattaaaacatggaacagtttagtaaaacactatatgcatatttcagggaaagccaagggatggtcttatagacatcactatgaaagcattaatccaagaataagttcagaagtacacatcccactaggggatgctaaattggtagtaacaacatattggggtctgcatacaggagaaagagattggcatttgggtcatggagcctccatagaatggaggaaaaagaattatggcacacaagtagaccccgacctagcagaccaactaattcatctgtattattttgactgtttttcagaatctgctataagaaaagccatattaggacgtatagttagtcctagttgtgaatatcaagcaggacataacaaggtaggatctctacagtatttggcactagcagcattaataacaccaaaaaagataaagccacctttacctagtgttaggaacctgacagaggatagatggaacaagccccagaagaccaagggccacagagggagccatacaatgaatggacactagagcttttagaggagcttaagaatgaagctgttagacattttcctaggccatggctccatagcttagggcaatacatctatgaaacttatggggatacttgggcaggagtggaagccataataagaatgctgcaacaactgatgtttatccatttcagaattgggtgtcgacatagcagaataggcactcaacgaaggagaacaagaaatggagccagtagatcctagactagagccctggaatcatccaggaagtcagcctaggactgcttgtaacaattgctattgtaaaaagtgttgctttcattgccaaaagtgtttcactacaaaagccttaggcatctcctatggcaggaagaagcggagacagcgacgaagagctcctcaagactgtcagactcatcaagtccatttatcaaagcagtgagtagtgcatgtaatgcaatccttacaaatattagcaatagtagcattagtagtagcaacaataatagcaatagttgtgtggtctatcgtatccatagaatataggaaaatattaagacaaagaaaaatagacaggttaattgatagactaatagaaagagcagaagacagtggcaatgagagtgaaggagatgaggaagaattatcagcacttgtggagatggggcaccatgctctttgggatattgatgatctgtagtgctgcagaacagttatgggtcacagtctattatggggtacctgtgtggaaggaagcaacgaccacgctattttgtgcatcagatgctaaagcatatgatccagaggtacataatgtttgggccacacatgcctgtgtacccacagaccccaacccacaagaagtagtattggtaaatgtgacagaaaactttaacatgtggaaaaatgacatggtagaacagatgcaggaggatgtaatcagtttatgggatcaaagcctaaagccatgtgtaaaattaaccccgctctgtgttaccttaaattgcaataatgctaagctcaataatactaataccactaaggaatgggaaaagatggaggaaggagaaatgaaaaactgctctttcaacaccaccacaagcataagagataagatgcagaaagaatatgcgcttttttataaacttgatgtagtacaaatagataataacaataacaatactaataccagctataggttgataaattgtaacacctcagtcattacccaggcctgtccaaaggtatcctttgagccaattcccatccattattgtgccccggctggttttgcgattctaaaatgtaacaataagacgttcaatggaacaggaccatgtacaaatgtcagcacagtacaatgtacacatggaattaggccagtagtatcaactcaactgctgttaaatggcagtctagcagaagatgaggtagtaattagatccagcaatttcacggacaatgttaaaaccataatagtacagctgaaccaatctgtagcaattaattgtacaagacctaacaacaatacaagaaaaagtatacatataggaccagggagagcattttatgcaacaggagatataataggaaatataagacatgcacattgtaacattagtagaaaagagtggaataacactttaaaattgatagttgaaaaattaagagaacaatttggagagaacaagacaatagtctttaatcactcctcaggaggggacccagaaattgtaacgcacagttttaattgtggaggggaatttttctactgtaattcaacaccactgtttaatagtacttggaatgttactacagggtcaagtaacatggaagaggatagtccagaaaatattacactcacatgcagaataaaacaaattataaacatgtggcaggaagtaggaaaagcaatgtatgcccctcccatcaaaggactaattagctgttcatcaaacattacagggctgctattaacaagagatggtggtaataatagcgagaccaagaccaccgagaccttcagacctggaggaggagatatgagggacaattggagaagtgaattatataaatacaaagtagtaaaaattgaaccattaggagtagcacccaccagggcaaagagaagagtggtgcagagagaagagagagcagtgggaataggagctttgttccttgggttcttgggagcagcaggaagcgctatgggcgcagcatcaatgacgctgacggtacaggccagacaattattgtctggtatagtgcagcagcagaacaatttgctgtgggctattgaggcgcaacagcatctgttgcaactcacagtctggggcatcaaacagctccaggcaagagtcctggctgtggaaagatacctaaaggaccaacagctcctagggatttggggttgctctggaaaactcatctgcaccactactgtaccttggaatgctagttggagtaataaatctctgaataagatttgggataacatgacctggatggagtgggacaaagaaattagcaattacacaaacttaatatacaccttaattgaagaatcgcagaaccagcaagaaaagaatgaacaagaattattggaattggataaatgggcaaatttgtggacttggtttgacataacaaattggctgtggtatataaaaatattcataatgatagtaggaggcttggtaggtttaagaatagtttttactgtactttctatagagaatagagttaggcagggatattcaccattatcgtttcagacccacctcccagcaccgaggggacccgacaggcccgaaggaaccgaagaagacggtggagagagagacagagacagatccggctacttagtgaacggattcttagcaattttctgggccgatctccggagcctgtgccttttcagctaccgcctcttgagagacttactcttgattgtaacgaggattgtggaacgtctggggcgcagggggcgggaagcactcaaatattggtggaatctcctacagtattggagtcaggaactaaagaatagtgctgttagcttgcttaatgccacagccatagcagtagctgaggggacagataggattatagaagtattacaagcaagttatagagctattatccacatacctagaagaataagacagggcttggaaagggctttgctataagatgggtggcaagtggtcaaaacgtagtgggggaggatggcctgctgtaagggaaagaatgaggcgaggtgggagacgagctgagccagcagcagaaggggtgggagcagcatctcaagacctagaaaaacatggagcaatcacaagtagcaatacagcagctaacaatgctgattgtgcctggctagaagcacaagaagaggaggatgtgggttttccagtcagacctcaggtacctttaaggccaatgacttacaagggagctgtagatcttagccactttttaaaagaaaaggggggactggaagggctaatttactcccagaaaagacaagatatccttgatctgtgggtctatcacacacaaggctacttccctgattggcagaactacacaccagggccagggatcagatatccactgacctttggatggtgcttcaagctagtaccagttgatccagataagatagaagaggccagtaaagaagagaacaggtgcttgttacaccctgtgagcctgcatggaatggatgaccctgagagagaagtgttagagtggaggtttgacagccgcctagcatttcatcacgtggcccgagagctgcatccggagtactacaagaactgctga
>AF538307
tggaagggttaacttactcccagaaaagacaagacatccttgatctgtgggtctatcacacacaaggctacttccctgattggcagaactacacaccagggccagggaccagatttccactgacctttggatggtgcttcaagttagtaccagtggagccagagaaggtagaagaggccaatgaaggagagaacaacagcttgttacaccctatgagcctgcatgggatggatgacccagagaaagaagtgttagaatggaggtttgacagccgcctagcatttcatcacgtggcccgagagctgcatccggagtactacaaggactgctgacactgagctttctacaagggactttccgctggggactttccagggagaattcgcctgggcgggactagggagtggcgagccctcagatgctgcatataagcagctgctttttgcctgtactgggtctctctggttagaccagatctgagcctgggagctctctggctagctagggaacccactgcttaagcctcaataaagcttgccttgagtgcttcaagtagtgtgtgcccgtctgttgtgtgactctggtaactagagatccctcagacccttttagtcagtgtggagaatctctagcagtggcgcccgaacagggacttgaaagcgaaagagaaaccagaggagctctctcgacgcaggactcggcttgctgaaacgcgcgcggcaagaggcgaggggcggcgaccggtgagtacgccaaaaattttgactagcggaggctagaaggagagagatgggtgcgagagcgtcagtattaagcgggggaaagttagacaaatgggaaaaaattcggttaaggccagggggaaagaaaaaatataagttaaaacatatagtatgggcaagcagggagttagaacgattcgcagttaatcctggcctgctagaaacatcagaaggctgtagacagatactgggacagctacaaccatcccttcagacaggatcagaagaacttagatcattatataatacagtagcaacccactattgtgtgcatcaagggataggtgtaaaagacaccaaggaagctttagacaagatagaggaagagcaaaacaaaagtaagaagaaggcacagcaagcagcagctgacacaggaaacagcagccaggtcagccaaaattaccctatagtgcagaacctacaggggcaaatggtacatcagcctttatcacctagaactttaaatgcatgggtaaaagtagtagaagagaaggcttttagtccagaagtaatacccatgttttcagcattatcagaaggagccaccccacaagatttaaacaccatgctaaacacagtggggggacatcaagcagccatgcaaatgttaaaagagaccatcaatgaggaagctgcagattgggatagattgcatccagtgcatgcagggcctattgcaccaggccagatgagagaaccaaggggaagtgacatagcaggaactactagtacccttcaggaacaaataggatggatgacaaataatccacctatcccagtaggagaaatttacaaaagatggataatcctggggttaaataaaatagtaagaatgtacagccctaccagcattctggacataaagcaaggaccaaaggaaccctttagagactatgtagacaggttctataaaactctaagagcagagcaagcttcacaggaggtaaaaaattggatgacagaaaccttgttggtccaaaatgcaaacccagattgtaagactattttgaaagcattaggaccagcagctacactagaagaaatgatgacagcatgtcagggagtgggaggacccggccataaagcaagagttttagctgaagcaatgagccaagtaacaaatccagctaccataatgatgcagaaaagcaattttaggaaccaaagaaagattgttaagtgtttcaattgtggcaaagaagggcacatagccaaaagttgcagggcccctaggaaaaagggctgttggaaatgtggaaaggaaggacaccaaatgaaagattgtactgagagacaggctaattttttagggaaaatctggccttcccacaagggaaggccagggaattttcttcagagcagaccagagccatcagccccaccagaggagagcttcaggtttggggaggagacaacaactccctctcagaagcaggagccgacagacaaggaactgtatcccttagcttccctcagatcactctttggcagcgacccctcgtcacaataaagataggggggcaactaaaggaagctctattagatacaggagcagatgatacagtattagaagaaatgaatttgccaggaagatggaagccaaaaatgatagggggaattggaggttttatcaaagtaagacagtatgatcagatagccatagaaatctgtggacataaagctataggtacagtattaataggacctacacctgtcaacataattggaagaaatctgttgactcagattggttgcaccttaaattttcccattagtcctattgaaactgtaccagtaaaattaaagccaggaatggatggcccaaaagttaaacaatggccattgacagaagaaaaaataaaagcattaatagaaatttgtacagaaatggaaaaggaagggaaaatttcaaaaattgggcctgaaaatccatacaatactccagtatttgccataaagaaaaaagacagtactaaatggagaaaattagtagatttcagagaacttaataagaaaactcaagacttctgggaagttcaattaggaataccacatcccgcagggttaaaaaagaaaaaatcagtaacagtactggatgtgggtgatgcatatttttcagttccattagataaagaattcaggaagtatactgcatttaccatacctagtataaacaatgagacaccagggactagatatcagtacaatgtgcttccacagggatggaagggatcaccagcaatattccaaagtagcatgacaaaaatcttagagccttttagaaaacaaaatccagacctagttatctatcaatacatggatgatttgtatgtaggatctgacttagaaatagggcagcatagaacaaaaatagaggaactgagacaacatctgttgaagtggggatttaccacaccagacaaaaaacatcagaaagaacctccattcctttggatgggttatgaactccatcctgataaatggacagtacagcctatagtgctgccagaaaaagacagctggactgtcaatgacatacagaagttagtgggaaaattgaattgggcaagtcagatctacccagggattaaagtaaagcaattatgtaaactccttaggggagccaaagcactaacagaagtaataccactaacagaagaagcagagctagaactggcagaaaacagggagattctaaaagagccagtacatggagtgtattatgacccatcaaaagacttaatagcagaaatacagaagcaggggaaaggccaatggacatatcaaatttatcaagagccatttaaaaatctaaaaacaggaaagtatgcaaaaatgaggggtacccacactaatgatgtaaagcaattaacagaggtggtgcaaaaagtaaccacagaaagcatagtaatatggggaaagacccctaagtttaaactacccatacaaaaagaaacatgggaagcatggtggacagagtattggcaagccacctggattcctgagtgggagtttgtcaatacccctcccttagtaaaattatggtaccagttagaaaaagaacccatagtaggagcagaaactttctatgtagatggggcagctaacagggagactaaattaggaaaagcaggatatgtgactaacagaggaagacaaaaggttgtctctctaactgacacaacaaatcagaagactgagttacaagcaattcatctagctttgcaggattcagaatcagaagtaaacatagtaacagactcacaatatgcattaggaatcattcaagcacaaccagatagaagtgaatcagagttagtcagtcaaataatagagcagttaataaacaaggaaaaggtctacctggcatgggtaccagcacacaaaggaattggaggaaatgaacaagtagataaattagtcagtgctggaatcaggaaagtactatttttagatggaatagataaggcccaagaagaacatgagaagtatcacagtaattggagagcaatggctagtgattttaacctgccgcctatagtagcaaaagaaatagtagccagctgtgataaatgtcaactaaaaggggaagccatgcatggacaagtagactgtagtccaggaatatggcaactagattgtacacatttagaaggaaaaattatcctggtagcagttcatgtagccagtggatatatagaagcagaagttattccagcagagacagggcaggaaacagcatactttatcttaaaattagcaggaagatggccagtaaaaacaatacatacagacaatggcagcaatttcaccagtacaacggttaaggccgcctgttggtgggcagggatcaagcaggaatttggcattccctacaatccccaaagtcaaggagtagtggaatctatgaataaagaattaaagaaaattataggacaggtaagagatcaggctgaacatcttaaaacagcagtacaaatggcagtattcattcacaattttaagagaaaaggggggattggggagtacagtgcaggggaaagaatagtagacataatagcaacagacatacaaactaaagaactacaaaaacaaattacaaaaattcaaaattttcgggtttattacagggacagcagagatccactttggaaaggaccagcaaagcttctctggaaaggtgaaggggcagtagtaatacaagataatagtgaaataaaagtagtgccaagaagaaaagcaaagatcattagggattatggaaaacagatggcaggtgatgattgtgtggcaagtagacagaatgaggattagaacatggaacagtttagtaaaacatcatatgtatatttcaaagaaagctaaaggatggtcttatagacatcattatgaaagcaataatccaagaataagttcagaagtacacatcccactaaggggtgctaaactggtagtaacaacatattggggtctgcatataggagaaagagactggcatttgggtcatggagtctccatagaatggaggaaaaaggaatatagcacacaagtagaccctgacctagcagaccaactaattcacctgtattactttgattgtttttcagaatctgctataagaaatgccatattaggacgtatagttagtcctagttgtgaatatcaagcaggacataacaaggtaggatctttacagtacttggcactagcagcattaataacaccaaaaaagagaaagccacctttacctagtgtcgcaaaactgacagaggataaatggaacaagccccagaagaccaagggccacagagggagccatacaatgaatggacactagagcttttagaggagcttaagaatgaagctgttagacattttcctaggatatggcttcatggcttagggcaatttatctatgaaacttatggggacacttggacaggagtggaagccttaataagaattctgcaacagctgctgtttattcatttcagaattgggtgccgacatagcagaataggcattcaacgaaggagaacaagaaatggatccagtagatcctagactagagccctggaagcatccaggaagtcagcctaagactgcttgtactacttgctattgtaaaaagtgttgcttgcattgccaagtttgcttcttaacaaaaggcttaggcatctcctatggcaggaagaagcggagacagcgacgcagagctcctcgcgacggtcagactcatcaagctcctttatcaaagcagtaagtagtgcatgtaatgcaatcttaaatagcagcaatagtagcattagtaatagtagcaatagcaatagttgtgtggtccatagtactcatagaatataggaaaatattaagacaaagaagaatagataggttaattaatagaataagagaaagagcagaagacagtggcaatgagagtgaacaggaaggcgagcaggaagaattacttgtggagatggggcaccttgctccttgggatgctgatgatctgtagtgcagcagaaaaattatgggtcacagtctattatggggtacctgtgtggaaggaagcaaccaccactctattttgtgcatcagatgctaaagcatatggtacagaagtacataatgtttgggccacacacgcctgtgtacccacagaccccaacccacaagaagtagaattgaaaaatctgacagaaaactttaatatgtggaaaaatgacatggtagaacaaatgcatgaggatataatcagtttatgggatcaaagtctaaagccatgtgtaaaattaaccccactctgtgttactttaaattgcactgatgtcaatactaataccactactaatgtcactggtattaataatagtagtgtcaagttagaattggagaaaggagaaataaaaaactgctctttctacaccaccacaagcataacagataagtatcaaaaagtctatgcgcttttttataaacttgatgtagtgccaatagatgatagtaataacaatactaatactagctataggttgataagctgtaacacctcagtcattacccaggcctgtccaaaagtatcctttgagccaattcccatacattattgtgccccggctggttttgcgattctaaaatgtaatgataaaaagttcaatggaacaggaccatgtaaaaatgtcagcacagtacaatgtacacatggaattaggccagtagtgtcaactcaactgctgttaaatggcagcctagcagaagaagaggtagtaattagatctagcaatttctcagacaatactagaaacataatagtacagctgaaagacgctgtaaacattacttgtatgaggcccagcaacaatacaagaaaaagtatatctataggaccagggagagcatttgatgcaacaggagaaataataggagatataagacgagcacactgtaaccttagtagacaagattggaataacactttaaaacagatacatagcaaattaagggaacaatttgggaataaaacaatagtctttaatcactcctcaggaggggacccagaaattgtaatgcacagttttaattgtggaggggaatttttctactgtgattcaacacaactgtttaatagtacttggcataatagtacttggaataataataaagagtcaaatagcactgatccaatcacacttccatgcagaataaaacaaaatataaacatgtggcaggaagtaggaaaagcaatgtatgcccctcccatcagaggacaaattaaatgttcatcaaacattacagggctaatattaacaagagatggtggtaataacacagacaataacaacaccgaaaccttcagacctggaggaggaaatatgaaggacaattggagaagtgaattatataaatataaagtagtaaaaattgaaccattaggagtagcacccaccaaggcaaggagaagagtggtgcagagagagaaaagagaagtaggactaggagttatgttccttgggttcttgggagcagcaggaagcactatgggcgcagcgtcactgaggctgacggtacaggccagacaattattgtatgatatagtgcaacagcaaaacaatttgctgagagctattgaggcgcaacatcatctgttgcaactcacagtctggggcatcaaacagctccaggcaagagtcctggctgtggaaagatacctaagggatcaacaactcctagggatttggggttgctctggaaaactcatttgcaccactaatgtgccttggaatgctagttggagtaataaatctctaaatgatatctgggataacatgacctggatggagtgggaaagagaaattgacaattacacaaataccatatacaccttacttgaagaatcgcaaaaccaacaagaaaagaatgaacaagaatcattggaattagataaatgggcaagtttgtggaattggtttgacataacaaactggctgtggtatataagaatattcataatgatagtaggaggcttgataggtttaagaatagtttttagtgtactttctatagtaaatagagttaggcagggatattcaccattatcgtttcagacccgcctcccaacctcgaggggacccgacaggcccgaacgaatcgaagaagaaggtggagagagagacagagacagatccgagtacttagcgaacggatccttagcaattgtctgggacgacctccggagcctgtgccttttcagctaccaccgcttgagagacttactcttgattgtagcgaggattgtggaacttctgggacgcagggggcgggaagccctcaaatactggtggaatctcctgcagtattggagtcaggaactaaagaatagtgctgttagcttgctcgacgccatagccatagcagtagctgaggggacagatagggctatagaaatattacagagaatctttagagctattatccacatacctacaagaataagacagggcttggaaagggctttgctataagatggggggcaagtggtcaaaacgtaaggaggatggatggcctgctgtaagggaaagaatgagacgagccgagccagcagcagaaggggtgggagcagtatctcgagacctggaaaaacatggagcaatcacaagtagcaatacagcagctaccaatgctgattgtgcctggctagaagcacaagaagaggaggaggtgggctttccagtcagacctcaggtacctttgagaccaatgactcacagggcagctgtagatcttagccactttttaagagaaaaggggggactggaagggttaacttactcccaaaagagacaagacatccttgatctgtgggtctatcacacacaaggctacttccctgattggcagaactacacaccagggccagggaccagatttccactgacctttggatggtgcttcaagctagtaccagtggagccagagaaggtagaagaggccaatgaaggagagaacaacagcttgttacaccctatgagcctgcatgggatggatgacccagagaaagaagtgttagaatggaggtttgacagccgcctagcatttcatcacgtggcccgagagctgcatccggagtactacaagaactgctga
>AF042104
ggaaaccagaggagctctctcgacgcaggactcggcttgctgaagcgcgcacggcaagaggcgaggggtggcgactggtgagtacgccaaaaattttgactagcggaggctagaaggagagagatgggtgcgagagcgtcaatcttaagcgggggagaattagatcgatgggaaaaaattcggttaaggccagggggaaagaaaaaatatcaattaaaacatatagtatgggcaagcagggagctagaacgattcgcagttaatcctggcctgttagaaacatcagaaggctgtagacaaatactggaacagttacaaccagcccttcagacaggatcagaagaccttagatcagtatataatacagtagcaaccctctattgtgtgcatcaaaggatagaggtaaaagacaccaaggaagctgtagagaagatagaggaagagcaaaacaaaagtaagaaaaaagcacagcaagcagcagctggcccaggaaacagcagccaggtcagccaaaattaccctatagtgcagaacattcaggggcaaatggtacatcaggccatatcacctagaactttaaatgcatgggtaaaagtagtagaagagaaggctttcagcccagaagtaatacccatgttttcagcattatcagaaggagccaccccacaagatttaaacaccatgctaaacacagtggggggacatcaagcagccatgcaaatgttaaaagagaccatcaatgaggaagctgcagaatgggatagattgcatccagtgcatgcagggcctattgcaccaggccagatgagagaaccaaggggaagtgacatagcaggaactactagtacccttcaggaacacataggatggatgacaaataatccacctatcccagtaggagacatctataaaagatggataatcctgggattaaatataatagtaaggatgtatagccctaccagcattctggacataagacaaggaccaaaggaaccctttagagactatgtagaccggttctataaaactctaagagccgagcaagcttcacaggaggtaaaaaattggatgacagaaaccttgttggtccaaaatgcgaacccagattgtaagactattttaaaagcattgggaccagcagctacactagaagaaatgatgacagcatgtcagggagtgggaggacccggtcataaagcaagagttttggcggaagcaatgagccaagcaacacagtcagctaccgtaatgatgcagagaagcaattttagaaaccaaaaaaagaatattaagtgtttcaattgtggcaaagaagggcacatagccaaatattgcagggctcctaggataaggggctgttggaaatgtggaaaggtaggacaccaaatgatagattgtactgagagacaggctaattttttagggaaaatctggccttcccacaaggggaggccagggaattttcttcagagcagaccagagccaacagccccaccagaagagagcttcaggtttggggaggagacaacaactccctctcagaagcaggagccgatagacaaggacctgtatcctttagcttccctcatatcactctttggcaacgacccctcgtcacaataaagataggggggcaactaaaggtagctctattagatacaggagcagatgacacagtattagaagagatggctttgccaggtagatggaaaccaaacatgatagggggaattggaggttttatcagagtaacacaatatgatcagatcctcatagaaatttgtggacataaagctataggtacagtgttagtaggacctacacctgtcaacataattggaagaaatctgttgactcagattggttgcactttaaattttcccattagtcctattgacactgtaccagtaaaactaaagccaggaatggtgcatggcccaaaagttaaacaatggccattgacagaagaaaaaataaaagcattagtagaaatttgtacagaaatggaaaaggaaggaaaaatttcaaaaattgggcctgaaaatccatacaatactccagtatttgccataaagaaaaaagacagtactaaatggagaaaattagtagatttcagagaacttaataagaaaactcaagacttctgggaagttcaattaggaataccacatcccgcagggttaaaaaagaaaaaatcagtaacagtactggatgtgggtgatgcatacttttcagttcccttagataaagacttcaggaagtatactgcatttaccatacctagtataaataatgagacaccagggattagatatcagtacaatgtgcttccacagggatggaaaggatcaccagcaatattccaatatagcatgacaaaaatcttagagccttttagaaaacaaaatccagacatagttatctatcaatacatggatgatctgtatgtaggatctgacttagaaatagggcagcatagaacaaaaatagaggaactgaggcgacatctgttgaggtggggatttaccacaccagacaaaaaacatcagaaagaacctccattcctttggatgggttatgaactccatcctgataaatggacagtacagcctatagtactgccagaaaaggatagctggactgtcaatgacatacagaagttagtgggaaaattaaattgggcaagtcagatttacccaggaattaaagtaaagcaattatgtaagctccttaggggaaccaaagcactaacagaagtaataccactaacagaagaagcagagctagaactggcagataacagggaaattctaaaagaaccagtacatggagtgtattatgacccatcagaagacttaatagcagaaatacagaagcaggggcaaggtcaatggacatatcagatttatcaagagccatttaaaaatctgaaaacaggaaaatatgcaagaatgaggggtgcccacactaatgatgtaagacaattaacagaggcagtgcaaaaaatagccacagagagcatagtaatatggggaaagactcctaaatttaaactacccatacaaaaagaaacatgggaagcatggtggacagagtattggcaagccacctggattcctgaatgggagtttgtcaatacccctcccctagtgaaattatggtaccagttagagagagagcccataataggagcagagactttctatgtagatggggcagctaataaggagactaaattaggaaaagcaggatatgttactgacagaggaagacaaaaagttgtctccctaactgacacaacaaatcagaagactgagttacaggcaattcatctagctttgcaggattcgggattagaagtaaacatagtaacagactcacagtatgcattaggaatcattcaagcacaaccagataaaagtgaatcagaagtagtcagtcaaataatagagcaattaataaaaaaggagaaggtctacctggcatgggtaccagcacacaaaggaattggagggaatgaacaagtagataaattagtcagtgctggaatcaggaaagtactatttttagatggaatagacaaggcacaagaagaacatgagacatatcacagcaattggagagcaatggctagtgattttaacctgccaccgatagtagcaaaagacatagtagccagctgtgataaatgtcagctaaaaggagaagccatgcatggacaagtagactttagtccaggaatatggcaactagattgtacacatctagatggaaatattatcctggtggcagttcatgtagccagtgggtatatagacgcagaagttattccagcagagacagggcaggacacagcatactttctcttaacattagcaggaagatggccagtgaacacactacatacagacaatggcagcaatttcacaagtactacggttaaggccgcctgttggtgggcgggaatcacacaggaatttggcattccctacaatccccaaagccaaggagtagtcgcctctatgcatcgagcattaaagaaaattataggacaggtcagagatcaggctgaacatcttaagacagcagtacaaatggcagtattcatccacaattttataagaaaaggggggattggggggtacagtgcaggggaaagaatagtagacataatagcaacagacatacaaactaaagaattacaaaaacaaattacaaaaattcaaaattttcgggtttattacagggacagcagagatccactttggaaaggaccagcaaagcttctctggaaaggtgaaggggcagtagtaatacaagataatagtgacataaaagtagtgccaagaagaaaagtaaagatcattagggattatggaaaacagatggcaggtgatgattgtgtggcaagtagacaggatgaggattagaacatggaaaagtttagtaaaacaccatatgtatgtctcaaagaaagctaagggatggttttatagacatcactatgaaagcactcatccaaaaataagttcagaagtacacatcccactagaagaagctgagttggtaataacgacatattggggtctgcatacaggagaaagaaactggcatttgggtcagggagtctccatagaatggaggaaagggagatatagcacacaagtagaccccgaacaagcagaccaactaattcatctgtattactttgcttgtttttcagactctgctataaaaaatgccctattaggtcatatagttagtcctagttgtgaatatccagcaggacataacaaggtaggatctctacagtacttggcactagcagcattaacaacaccaaaaaagataaagccacctttgcctagtgttacgaaactgacagaggatagatggaacaagccccagaagatcaagggccaccgaggccgccataccaggaatggacactagagcttctagaggagcttaagaatgaagctgttagacattttcctagggtgtggctccatggcttagggcaacatatctatgaaacttatggggatacttggataggagtggaggccatgataagaactctgcaacaactgctgtttattcatttcagaattgggtgtcgacatagcagaataggcattactcgacagaggagagcaagaaatggagccagtagatcctagactagagccctggaagcatccaggaagtcagcctaagactgcgtgtaccacttgctattgtaaaaagtgttgctttcattgccaagtttgctttataacacaaggcttaggcatctcctatggcaggaagaagcggagacagcgacgaagagctcctcaagacagtaagactcatcaagtctctctaccacagcagtaagtaatacatgtaatgcaatctttacaaatagtagcaatagtagcattagtagtagcagcaataatagcaatagttgtatggtccatagtattaatagaatataggaaactattaagacagagaaaaatagacaggttgattgatagaataagagacagagcagaagacagtggcaatgccagtgcaggggatcaggaagaattatcagcacttgtgccggtggggcaccatgctcctccttgggatgttaatgatctgtagtgctgcagacaaattgtgggtcacagtctattatggggtacctgtgtggagagaagcagccaccactctattttgtgcatcggatgctaaagcatatgatacagagatgcataatgtttgggccacacatgcctgtgtacccacagaccccaacccacaagaagtagtattgggaaatgtgacagaaaattttaacatgtggaaaaataacatggtagaacagatgcatgaggatataatcagtttgtgggatcaaagcctaaagccatgtgtaaaattaaccccactctgtgtctctttaaattgcactgattatgtggggaatgctactaataccactagtagtagcgaggaagcgatggagagaggagaaataaaaaactgctcttgcaatgtcaccacaagcatgagagataaggtgcagaaagaatatgcatttttttataaacttgttgtagtaccaatagataataataataataataccagctataggttgataagttgtaacacctcagtcattacacaggcctgtccaaagatatcctctgaaccaattcccatacattattgtgccccggctggttttgcgcttctaaagtgtaacaataagacgttcaatggaaaaggaccgtgtacatatgtcagcacagtacagtgtacacatggcgttaagccagtagtatcaactcaactgctgttatatggcagtctagcagaagaagaggtagtaattagatctgacaatttcacagacaatgctaaaaccataatagtacagctgagagaccctgtacaaattaattgtacaagacccgccaacaatacaagagaaagtatacacataggaccagggagagcattttatgcaaccgacataataggagatataagacaagcacattgtaacagtagtagagcagaatggataaaaactttacaacaggtagttacaaaattaaaaaaacaatttgggaataataaaacaatagtctttaacccatcctcaggaggggacccagaaattgtaatgcacatttttaattgtggaggggaatttttctactgtaattcaacacaactgtttaatagtatttggaaaaatgatacttggaataatagtacttgggatgacactgcaggacatatcacacttccatgcagaataaaacacattgtaaacatgtggcaggaagtaggaaaagccatgtatgcccctcccatcagaggacaaattagatgtacatcaaatattacagggatgctactaacaagagatggtggtaatagcgataacgcgaacgggaccgagaccttcagacctggaggcggagatatgagggacaattggagatgtgaactatatagatataaagtagtaaaaattgaaccattagggatagcacccaccaaggcaaagagaagagtggtgcagagagaaaaaagagcagtgggaataggagctgtgttccttgggttcttgggagcagcaggaagcactatgggcgcagcgtcaatgacgctgacggtacaggccagactattattgtctggtatagtgcaacagcagatcattttgctgagggctattgaggcgcaacagcatctgttgcaactcacagtctggggcatcaagcagctccaggcaagagtcctggctgtggaaagatacctaagggatcaacagctcctgggaatttggggttgctctggaaaactcatttgcaccactgctgtgccttggaatgctagctggagtaataaatctctggatcagatttggaataacatgacctggatgcagtgggaaagagagattgacaattacacaagattaatatacaccttaattgaagaatcgcagaaccaacaagaaaagaatgaacaagacttattggtattagataaatgggcaagtttgtggaattggtttgacataacaagttggctgtggtatataaaaatattcataatggtagtaggaggcttagtaggtttaagaataatttttactgtgctttctatagtaaatagagttaggcagggatactcaccattatcgtttcagaccctcctcccaaccccgaggggacccgacaggcccgaaggaatcgaagaagaaggtggagagagagacagaggcagatccagtcgattagtgcacggattcttagcacttttctgggtcgacctgaggagcctgtgcctctgcagctaccaccacttgagagacttactcttgattgtaacgaggattgtggaacttctgggacgcagggggtgggaagcgctcaaatattggtggaatctcctacaatattggagtcaggaactcaagaagagtgctattagcttgtacaatgccaccgccacagcagtagctgaggggacagatagagttatagaagtattacaaagagctggtagagctgtcctccacgtacctagaagaataagacagggcttcgaaagggctatgctataaaatgggtggcaagtggttagaaagtagtatggatagatgctcctctgtaagggaaaaaatcacacaagctgacgcccggcagcagaagggtggagcagtatctcgagatctcgaacaacaagctcactttttaaaaagataggggggactggaagggctaattcactcctaaagaacacaagatatccttgatctgtggatctaccacacacaaggctactatccactgatctcccgctggtgcttcacactagtaccagtggagccggaagagagaagagaccaatggaggagagaacaacaaagtgtgggactttccacagcagaatgcggggactttccaaagaggcgtggcctgagtgactaagttccgttggggactttccaagaaggcgtggcctgggcgggactgggagtggcgagccctcagatgctgcatataagcagctgctttctgcctgtactgggtctctctggttagaccagatctgagcctggggagctctctggctaactagggaacccactgcttaagcctcaataaagcttgccttgagggcacgtagccgaattctgcagatatccatcacactctggtatct
>AF042105
acagggacttgaaagcgaaagggaaaccagagaagatctctcgacgcaggactcggcttgctgaagcgcgcacagcaagaggcgaggggcggcgactggtgagtacgccaaaaattttgactagcggaggctagaaggagaaagatgggtgcgagagcgtcagtattaagcggggaagaattagatagatgggaaaaaattcggttacggccaggaggaaggaaaaaatatcaattaaaacatatagtatgggcaagcagggagctagaacgattcgcagttaatcctggcctgttagaaacatcagaaggctgtagacaaatactggggcagttacacccaacccttccgacaggatcagaagaacttaaatcattatataatacagtagcagtcctctattgtgtgcatcaaaggttagaggtaaaagacaccaaggaagctttagaaaagatagaggaagagcaaaacaaatgtaaaaaaaaagcacagcaagcagcagctggcacaggaaacagcagccaggtcagccaaaattaccctatagtgcagaacatccaggggcaaatggtacatcaggccatatcagctagaactttaaatgcatgggtaaaagtagtagaggagaaggctttcagcccagaagtaatacccatgtttacagcattatcagagggagccaccccacaagatttaaacaccatgctaaacacagtggggggacatcaagcagccatgcaaatgttaaaagagaccatcaatgaggaagctgcagaatgggacagattgcatccagtacaggcagggcctgtcgcaccaggccagatgaaagaaccaaggggaagtgacatcgcaggaactactagtacccttcaggaacaaataggatggatgacaaataatccacctatcccagtaggagacatctataaaagatggataatcctgggattgaataaaatagtaaggatgtatagccctaccagtattctggacataagacaaggaccaaaggaaccctttagagactatgtagaccggttctataagactctaagagccgagcaagcttcacaggaggtaaaaaattggatgacagaaaccttgttggtccaaaatgcgaacccagattgtaggactattctaaaagcattaggaccagcagctacactaaaagaaatgatgacagcatgtcagggagtgggaggacccggccataaagcaagagttttggcggaagcaatgagccaggcaacaagctcagctgctgtaatgatgcagagaagcaattttagaaaccaaaaaaagaatgttaagtgtttcaattgtggcaaagaagggcacatagccaaaaattgcagggctcctaggaaaaggggttgttggaaatatggaaaggaaggacaccagatgaaagattgtactgagagacaggctaattttttaggaaaaatctggccttcccacaaggggaggcaagagaactttcttcagagcagaccagagccatcagccccaccagaagagagcttcaggtttggggagaaaacaaccactccccctcagaagcaggagccgatagacaaggaactgtatcctttagcttccctcagatcactctttggcaacgacccctcgtcacaataaagataggggggcaactaaaggaagctctattagatacaggagcagatgatacagtattagaaaaaatgaatttgccaggaagatggaaaccaaaaatgatagggggaattggaggttttatcaaagtaagacaatatgatcagatactcgtagaaatctgtggacataaagctataggtacagtattagtaggacctacacctgtcaacataattggaaaaaatctgttgactcaaattggttgcactttaaattttcccattagtcctattgaaactgtaccagtaaaattaaagccagaaatggatggcccaaaagttaaacaatggccattgacagaagaaaaaataaaagcattagtagaaatttgtacagagatgaaaaaggaaggaaaaatttcaagaattgggcctaaaaatccatacaatactccagtatttgccataaagaaaaaagacagtactaaatggagaaaattagtagatttcagggaacttaataagagaactcaagacttctgggaagttcagttaggaataccacatccctcagggttaaaaaagaaaaaatcagtaacagtactggatgtgggtgatgcatacttttcagttcccttagatgaaagcttcaggaagtatactgcatttaccatacctagtatcaataatgagactccggggactagatatcagtacaatgtgctgccacagggatggaaaggatcaccagcaatattccaaagtagcatgacaaaaatcttagagccctttagaaaacaaaatccagacatagttatctatcaatacatggatgacttgtatgtaggatctgatttagaaatagggcagcatagaacaaaaatagaggaactgagacaacatctgttgaggtggggatttaccacaccagacaaaaaacatcagaaagaacccccattcctttggatgggttatgaactccatcctaataaatggacagtacagcctatagtactgccagaaaaagacagctggactgtcaatgacatacagaagttagtgggaaaattatattgggcaagtcagatttacgcaggaatcagagtaaagcaattatgtaaactccttaggggagccaaagcactaacagaagtagtaccactaacagaagaggcagagctagaactggcagaaaacagggaaattctaagaaaaccagtacatgaagtgtattatgacccatcaaaagacttaatagcagaaatacagaagcaggggcaaggccaatggacatatcagatttatcaagagccatttaaaaatctgaaaacaggaaaatatgcaaaaacgaggggtgcccacactaatgatgtaaaacaattaacagaggcagtgcaaaaaatagccacagaaagcatagtaatatggaaaaagactcctaaatttaaactacccatacaaaaagaaacatgggaagcatggtggacaaagtattggcaagccacctggattcctaagtgggagtttgtcaatacccctcccctagtgaaattatggtaccagttagagaaagaacccataataggagcagaaactttttatgtaaatggggcagctaacagggagactaaagtaaaaaaagcaggatatgttactaacaaaggaagacaaaaagttgtcctcctaaatgacacaacaaatcagaagactgagttgcaagcaattcatctagctttgcaggattcaggattagaagtaaacatagtaacagactcacaatatgcattaggaatcattcaagcacaaccagataaaagtgaatcagaaatagtcaatcaaataatagagcaattaataaaaaaggaaaaagtctacctggcatgggtaccagcacacaaaggaattggaggaaatgaacaagtagataaattagtcagtgctggaatcaggaaagtactatttttagatggaatagataaggcacaagaagaacatgagaaatatcacagtaattggagagcaatggctagtgattttaatctgccaccagtagtagcaaaagaaatagtagccagctgtgataaatgtcagctaaaaggagaagccatgcatggacaagtagactgtagtccaggaatatggcaactagattgtacacatctagaagaaaaagttatcctggtagcagttcatgtagccagtggatatatagaggcagaagtcattccagcagacacagcacaggatacagcatactttctcttaagattagcagggagatggccagtaaaaacaatacatacagacaatggcagcaatttcatcagtgctacggttaaggccgcctgttggtgggcggggatcaagcaagaatttggcataccctacaatccccaaagccaaggagtagtggaatctatgaatagagaattaaagaaaattataggacaggtaagagatcaggctgaacatcttaagacagcagtacaaatggcagtattcatccacaattttaaaagaaaaggggggattgggggatacagtgcaggggaaagaatagtagacataatagcaacagacatacaaactaaagaattacaaaaacaaattacaaaaattcaaaattttcgggtttattacagggacagcagagacccactttggaaaggaccagcaaagcttctctggaaaggtgaaggggcagtagtaatacaagataatagtgacataaaagtagtgccaagaagaaaagtaaagatcatcagggattatggaaaacagatggcaggtgatgattgtgtggcaagtagacaggatgaggattagaacatggaaaagtttagtaaaacaccatatatatatttcaaggaaagctaagggatggatttataaacatcactatgaaagcactcatccaaaaaaaagttcagaagtacacatcccactaggggaagctaaattgataataacaacatattggggtctacatacaggagaaagagactggcatttgggtcagggagtctccatagaatggaggagagggagctatagcacacaagtagaccccgaactagcagaccaactaattcatatatattactttgattgtttttcagaatctgccatgagacataccatattaggacatagagttagtcctaggtgtgaatatcaagcaggacataacaaggtaggatcgctacagtacttggcactagcagcattaataccaccaaagaagataaagccacctttgcccagtgttacaaaactgacagaggatagatggaacaagccccagaagaccaagggccacagagggagccatacaatgaatgggcactagagcttttagaggagcttaagagtgaagctgttaggcattttcctagggtatggctccatggcttagggcaacatatctatgaaacttatggagatacttgggcaggagtggaggccataataagaactctgcaacaactgctgtttattcatttcagaattgggtgtcgacatagcagaataggcattactcgacagaggagagcaagaaatggagccagtagatcctaaactagagccctggaagcatccaggaagtcagcctaggactgcgtgtacctcttgctattgcaaaaagtgctgctttcattgccaagtgtgttttataacaaaaggcttaggcatctcctatggcagtaagaagcggagacagcgaagaagacctcctcaagacaatcagactcatcaagtttctctatcaaagcagtaagtagtacatgtgatgcaatccttacaaatagtagcaatagtagcattagtagtagcagcaataatagcaatagttgtgtggaccatagtattcatagaatataggagaatattaagacaaagaaaaatagacaggttgattgatagaataagagagagagcagaagacagtggcaatgacagtgatggagaccaggaagaattatcgacacttgtggatgtggggcaccatgctccttggaatattaatgatctgtagtgctgaagaagacaaatggtgggtcacagtctattatggggtacctgtgtggagggaagcaaccaccaccctattttgtgcatcagatgctaaagcatatgatacagaggcacataatgtttgggccacacatgcctgtgtacccacagaccccagcccacaagaaatagcattggaaaatgtgacagaacattttaacatgtggaaaaataacatggtagaacagatgcatgaggatataattagtttatgggatcaaagtctaaagccatgtgtaaaattaaccccactctgtgttactttaaattgcactgatttggagactaagaatactactattaccaatagtagccgggaaaagatagaaaaaggagaaataaaaaactgctctttcaatatcgacacagacatgggtgccaaggcgcagaaacactctgcagtttttaataaacttgatgtagtatcaatagataatgataataaaactactgataaaagtaatgcacaaggtaataatagtaaaactattaccaactataggttgataagttgtaacacctcaaaaattacacaggcctgcccaaagatatcctttgagccaattcccatacattattgtgccccggctggttttgcgattctaaagtgtagagaggaggacttcaatggaacaggactatgtaaaaatgtcagcacagtacagtgtacacatggaattaggccagtagtatcaactcaactactgttaaatggcagtctagcagaaaaagaggtagcaattagatctgccaatttcatggacagtaataaaaacataatagtacagctgaacgaatctgtaaaaattagttgtataagacccaacaacaatacaagaaaaagtatgactctaggaccaggaaaggtattctatacaacaggaataacaggagatataagaaaagcacattgtaacattagtagaaaagaatggaataaaactttagaacggatagctataaaactaggagaacaatttaagaataaaacaatagtctttaaaccatccgcaggaggggacccagaaattaaaatgcacagttttaattgtggaggggaatttttctactgtaatacaacaccactgtttaatagaacatgggttaatggtacctgggataatacttgggataatactacagacattaacggaaatatcatacttccatgcagaataaaacaaattataaacatgtggcagaaagtaggaaaagcaatgtatgcccctcccatcagaggaataattaactgtacatcaaatattacagggctgatattaacaagagatggtggtttgaatagtacaaacgagactttcagacctggaggaggagatatgagggacaattggaaaagtaaattatataagtataaagtagtagaaattgaaccattaggagtagcacccaccaaggcaaaaagaagagtggtgcagagagaaaaaagagcggtgacactaggagctatgttccttgggttcttaggagcagcaggaagcactatgggcgcagcgtcaataacgctgacggcacaagccagacaattattgtctggtatagtgcagcagcagaacactctgctgagggctattaaggcgcaacagcatctgttgcaactcacagtctggggcatcaagcagctccaggcaaaagtcctggctgtggaaagatacctaatggatcaacagctcctgggaatttggggttgctctggaaaactcatttgcaacactgctgtgccttggaatgctagctggagtaatagtagtaagatacattctctagaagagatttgggggaacatgacctggatgcagtgggaaaaagaaattcgcaatcacacaaaatacatatactccttacttgaagaatcgcagaaccaacaggacaagaatgaacaagaactattggaattggatcactgggctagtttgtggaattggtttgacataacaaactggctatggtatataaaaatattcataatggtagtaggaggcttgataggtttaagaatagtttttgctgtactttctatagtaaatagagttaggcagggttactcaccattgtcgtttcagaccctcctcccaaccccgaggggacccgacaggcccgaaggaatcgaagaagaaggtggagagagagacagagacagatccactcgattagtacacggattcttagcacttttttgggacgacctgagaagcctgtgcctcttcctctaccaccacttgagagacttactcttgattgtaacgaggattgtggaactcctgggacgcaggggatgggaagccctcaaatattggtggaacctcctaaagtattggagccaggaactgcagaagagtgctgttagcttgttcaatgccaccgccatagcagtagctgaggggacagatagagttttagaagtattacaaagagtttatagagctattctccacatacctagaaggataagacagggcctagaaatggctttgctataaatgggtggcaagtgagcaaaaggtagtgtagttagatagcatgcagcagaaggggtggatgctgattgtgcctggctaaaagcacaaaagaaggaagaagcgggctttccaatcaaacctcaggtagttgtagatcttagccacttttaaaagaaaaggggggactggaagggctaattcactcccaaagaagacaagatacacagtgctgcaaactattaccagtggagtcagcgaaaatagaagaggccaatggaggagaaaacaacagattgttctgttggggactttccatccgctggggactttccaaggcggcgtggcccgggtgactaagttccggtggggactttccaagaaggcgcggcctgggcgggacgggggagtggcgagccctcagatgctgcatataagcagctgctttctgcctgtactgggtctctctggttagaccagatctgagcctgggagc
>AF538302
tggaagggctagttcactcccaaaagagacaagatattcttgatctgtgggtctatcacacacaaggctacttccctgattggcagaactacacaccagggccagggcctagatttccactgacatttggatggtgcttcaagctggtaccagtggacccagagaaggtagaagaggccaacgaaggagagaacaacagcctgctacaccctctaagccagcatgggatggatgacccagagaaagaggtgttagtgtggaagtttgacagccacctagcatttcgccacgtagcccgagctgctgacattgagctatctacaagctgtatccggagtactacaagaactgatgacattgagctatctacagggactttccgccggggactttccggggaggcgtggcctgggcgggacaggggagtggcgagccctcagatgctgcatataagcagctgctttctgcctgtactgggtctctctggttagaccagatctgagcctgggagctctctggctagctagggaacccactgcttaagcctcaataaagcttgccttgagtgcttcaagtagtgtgtgcccgtctgttgtgtgactctggtagctagagatccctcagaccctttaattccgtgtagaaaatctctagcagtggcgcccgaacagggacttgaaagcgaaagagaaaccagaggagctctctcgacgcaggactcggcttgctgaagcgcgcacggcaagaggcgaggggcggcgactggtgagtacgccaaaattttttgactagcggatgctagaagaaaaaagatgggtgcgagagcgtcggtattaagcgggggagaattagatagatgggagaaaattcggttaaggccagggggaaagaaaaaatataaattaaaacatatagtatgggcaagcagggagctagaacgattcgcagttaaccctggcctgttagaaacatcagagggctgtagacaaatactggcacagctacaaccatcccttcagacaggatcagaagagcttaaatcattatttaatacagtagcgaccctctattgtgtacatcaaaggatagaggtaaaagacaccaaggaagctttagagaagatagaggaagagcaaaccaaaagtaagaaaaaggcacagcaagcagcagctgacacaggaaacagcagccaggtcagccaaaattaccctatagtgcagaaccttcaggggcaaatggtacatcaggccatatcacctagaactttaaatgcatgggtaaaagtagtagaagagaaggctttcagcccagaagtaatacccatgtttgctgcattatcagaaggagccaccccacaagatttaaacaccatgctaaacacagtggggggacatcaagcagctatgcaaatgttaaaagagaccatcaatgaggaagctgcagagtgggatagattgcatccagtgcatgcagggcctattgcaccaggccagatgagggaaccaaggggaagtgacataccaggaactactaggacccttcaggaacaaataggatggatgacaaataatccacctatcccagtaggagaaatctataaaaaatggataatcatggggttaaacaaaatagtaaggatgtatagtcctaccagcattctggaaataagacaaggaccaaaggaaccctttagagactatgtagaccggttctataaaactctaagagccgagcaagcttcacaggaggtaaaaacttggatgacagaaaccttgttggtccaaaatgcgaacccagattgtaagactattttaaaagcattgggaccaggagctacattagaagaaatgatgacagcatgtcaaggagtgggaggacccggacataaagcaagagttttggcagaagccatgagccaagtaacaaattcatctgccataatgatgcagaaaggcaattttaggaaccaaagaaaaactgttaagtgtttcaattgtggcaaagaggggcacatagccaaaaattgcagggcccctaggaaaaggggctgttggaaatgtggaaaggaaggacaccaaatgaaagattgtactgaaagacaggctaattttttagggaaaatctggccttcccacagggggaggccagggaattttcttcagaacagaccagctgtagagccatcagccccaccagaggagagcttcaggtttggggaggagaccacaactccctctcagaaacaggagccgatagacaaggaactgtatcctttagcttccctcagatcactctttggcaacgacccctcgtcacaataaagataggggggcaactaaaggaagctctattagatacaggagcagatgatacagtattagaagaaatgagtttgccaggaagatggaaaccaaaaatgatagggggaattggaggttttatcaaagtaagacagtatgatcagatacttatagaaatctgtggacataaggctataggtacagtattagtaggacctacacctgtcaacataattggaagaaatctgttgactcagattggctgcactttaaattttcccattagtcctattgaaactgtaccagtaaaattaaagccaggaatggatggcccaaaagttaaacaatggccattgacagaagaaaaaataaaagcattagtagaaatttgtacagaaatggaaaaggaaggaaagatttcaaaaattgggcctgaaaatccatacaatactccagtatttgccataaagaaaaaagacagtactaaatggagaaaattagtagatttcagagaacttaataagagaactcaagacttctgggaagttcaattaggaataccacatccagcagggttaaaaaagaaaaaatcagtaacagtactggatgtgggtgatgcatatttttcagttcccttagataaagacttcaggaagtacactgcatttaccatacctagtataaacaatgagacaccagggattagatatcagtacaatgtgcttccacagggatggaaaggatcaccagcaatattccaaagtagcatgacaaaaatcttagagccttttagaaaacaaaatccagacatagtcatttatcaatacatggatgatttgtatgtaggctctgacttaaaaatagggcagcatagaacaaaaatagaggaactgagacaacatctgttaaagtggggatttaccacaccagacaaaaaacatcagaaagaacctccattcctttggatgggttatgaactccatcctgataaatggacagtacagcctatagtgctgccagaaaaagacagctggactgtcaatgacatacagaagttagtgggaaaattgaattgggcaagtcagatttatgcaggaattaaagtaaagcaattatgtaaactccttaggggagccaaagcactaacagaagtagtaccactaacagaagaagcagagctagaactggcagaaaacagagaaattctaaaagaaccagtacatggagtgtactatgacccatcaaaaatcttaatagcagaaatacagaagcaggggcaaggccaatggacatatcaaatctatcaagagccatttaaaaacctgaaaacaggaaaatatgcaagaatgaggggtacccacactaatgatgtaaaacaattaacagaggcagtgcaaaaaatagccacagaaagtatagtaatatggggaaggactcctaaatttaaactacccatacagaaagaaacatgggacgcatggtggacagagtattggcaagccacctggattcctgagtgggagtttgtcaatacccctcccttagtgaaattatggtaccagttagaaaaagaacccatagtaggagcagaaactttctatgtagatggggcagctaatagggaaactaaattaggaaaagcaggatatgttactaatagaggaagacaaaaagttgtctccctaactgacacaacaaatcagaagactgagctacaagcaatttacctagctttgcaggattcgggattagaagtaaacatagtaacggactcacaatatgcattaggaatcattcaagcacaaccagatataagtgaatcagagttagtcaatcaaataatagagcagttaataaaaaaggaaaaggtttacctggcatgggtaccagcacacaaaggaattggaggaaatgagcaagtagacaaattagtcagtgctggaatcaggaaagtactatttttagatggaatagataaggcccaagaagatcatgagaaatatcacagtaattggaaagcaatggctagtgattttaaccgaccacctgtggtagcaaaggaaatagtagccagctgtgataaatgtcagctaaaaggagaagccatgcatggacaagtagactgtagtccaggaatatggcagttagattgtacacatttagaaggaaaagttatcctggtagcagttcatgtagccagtggatatatagaagcagaagttattccagcagagacaggacaggaaacagcatacttcctcttaaaattagcaggaagatggccagtaaaaacaatacatacagataatggcagtaatttcaccagtaccacagttaaggccgcctgttggtgggcggggatcaagcaggaatttggcattccctacaatccccaaagtcaaggagtaatagaatctatgaataaagaattaaagaaaattataggacaggtaagagatcaggctgaacatcttaagacagcagtacaaatggcagtattcatccacaattttaaaagaaaaggggggattggggagtacagtgcaggggaaagaatagtagacataatagcaacagacatacaaactaaagaattacaaaaacaaattacaaaaattcaaaattttcgggtttattacagggacagcagagatccagtttggaaaggaccagcaaagcttctctggaaaggtgaaggggcagtagtaatacaagataatagtgacataaaagtagtgccaagaagaaaagtaaagatcattagggattatggaaaacagatggcaggtgatgattgtgtggcaagtagacaggatgaggattagaacatggaaaagtttaataaaacaccatatgtatgtttcaaagaaagccaagggatgggtttataaacatcactatgaaaacaatcatccaagaataagctcagaagtacacatcccactaggggatgctaaattggtaataacaacatattggggtctgcatacaggagaaagggactggcatttgggtcagggagtatccatagaatggaggaaaaggacatatagcacacaagtagaccctaacctagcagaccaactaattcatctgtattactttgattgtttttcagactctgctataagaaaagccatagtaggaaaaatagttagtcctagttgtgaatatccagcaggacataacaaggtaggatctctacagtacttggcactagcagcattaataacaccaaaaaggacaaagccacctttgcctagtgttacgaaactgacagaagatagatggaacgagccccagaaaaccaagggccacagagggagccatacaatgaatgggcactagagcttttggaggagcttaagaatgaagctgttaaacattttcctaggacatggctccatagcttagggcaacatatctatgaaacttatggggatacttggacaggagtggaggctctaataagaattctgcaacaactgctgtttattcatttcagaattggatgccaacatagcaggataggcatcactccaaggagacccagaaatggagccagtagatcctagactagagccctggaagcatccaggaagtcagcctaagactgcttgtaccaaatgctattgtaaacagtgttgctttcattgccaagtgtgtttcataacaaaaggcttaggcatctcctatggcaggaagaagcggaggcagcgacgaagacctcctgaagacagtcagactcatcaagcagctctatcaaagcagtaagtagtacatgtaatgaactctttacaaatattagcaatagtagcattagtagtagcaagagcaatagcaatagttgtgtggtccatagtatttatagaatataagaaactattaagacaaagaaaaatagacaggttaattgatagaataagagaaagagcagaagacagtggcaatgagagtgaaggggatcaggaagaattgtcagcactggtggagatggggcatcacgctccttgggatgttaatgatctgtagtgctacagaaaaattgtgggtcacagtctattatggggtacctgtgtggaaagaagcaaccaccactctattttgtgcatcagatgctaaagcatatgctacagaggtacataatgtttgggccacacatgcctgtgtacccacagaccccgacccaaaagaagtagaattaaaaaatgtaacagaaaattttaacatgtggaaaaataacatggtagatcagatgcatgaggatataatcagtttatgggatcaaagtctaaagccatgtgtaaaattaactccactctgtgttactttacattgcaccgataatatcactagtaatgctaataccactactagtcctcctaccactagtagtgtagaggaggagaaaggagaagtaaaaaactgctctttcaatgtcacctcaggtataagagataaggtgcagaaagaatatgcacttttttataaacttgatgtagtaccaataaataatgatagtagaagctataggatgataagttgtaacacctcagtcattacacaggcctgtccaaaggtatcctttgagccaattcccatacattattgtgccccggctggttttgcgattctaaaatgtaatgataagaagtttaatggaacaggaccatgtacaaatgtcagcacagtacaatgtacacatggaattaggccagtagtatcaactcagctgctgttaaatggtagtctagcagaagaagaggtagtgcttagatctgaaaatttcacgaacaatgctaaaaccataatagtacaactgaaaaaacctgtaaacattacctgtataagacccagcaacaacacaagaaaaagtataaatataggaccaggaagagcattttatgcaacaggagaaataataggagacataagacaagcacattgtaacattagtagagcggaatggaataacactttaaaacagatagttaaaaaattaagagaaaaatttgagaacaaaacaataatctttaatcaatcctcaggaggggacccggaaattgtaatgcacagttttaattgtggaggggaattcttctattgtaattcaacaggattgtttaatagtacctggaataatagtacctggaatgatactgaaaagtcaaatagcactggaggaaatgatacaatcacactccaatgcagaataaaacaaattataaacttgtggcaggaagtaggaaaagcaatgtatgcccctcccatcagaggagaaattagatgtacatcaaatattacagggctgttattaacaagagatggtggtattgtcaaggagaacgagaccttcagacctggaggaggcgatatgagggacaattggagaagtgaattatataaagtagtacaaattgaaccattaggagtagcacccaccgaggcaaagagaagagtggtgcagagagaaaaaagagcaataggaataggagctgtgttccttgggttcttgggagcagcaggaagcactatgggcgcagcgtcaatgacgctgacggtacaggccagactattattgtctggtatagtgcaacagcagaacaatttgctgagggctattgaggcgcaacagcatctgttgcaactcacagtctggggcatcaagcagctccaagcaagaatcctggctgtggaaagatacctaaaggatcaacagctcctgggaatttggggttgctctggaaaactcatctgcaccactaatgtgccttggaatgctagttggagtaataaatctctgagtcagatttgggaaaacatgacctggatggagtgggaaagagaaattaacaattacacagaagaaatatacaacttaattgaaaaatcacagaaccagcaagaaaagaatgaacaagaattattggaattagataaatgggcaagtttgtggaattggtttgacatatcaaaatggctgtggtatataaaaatattcataatgatagtaggaggcttgataggtttaagaatagcttttactgtactttctatagtgaagagagttaggcagggatattcaccattgtcgtttcagacccgcctcccagccccgaggggacccgacaggcccgaaggaatcgaagaagaaggtggagagagagacagagacagatccgaacgattagtggatggattcttagcacttatctgggacgacctgcggagcctgtgcctcttcagctaccaccgcttgagagacttactcttgattgtgacgaggattgtggaacttctgggacgcagggggtgggaagccctcaaatattggtggaatctcctacagtattggaatcaggaaataaagaatagtgctgttagcttgctcaacgccacagccatagcagtagctgaggggacagataggattatagaaataatacaaagagcttttagggctattctccacatacctacaagaataagacagggcttggaaagggctttgctataaaatgggtggcaagtggtcaaaacgtagtgggggtggatgggctactgtaagggaaagaatgagacgagctgagccagcagcagaaggggtgggagcagcatctcgagacctggaaaaacgtggagcaatcacaagtagcaatacagcaactaccaatgctgattgtgcctggctagaagcacaagaggaggaggaggtgggttttccagtcagacctcaggtacctttaagaccaatgacctacaaggcagctgtagatcttagccactttttaaaagaaaaggggggactggaagggctagttcactcccaaaagagacaagatattcttgatctgtgggtctatcacacacaaggctacttccctgattggcagaactacacaccagggccagggcctagatttccactgacatttggatggtgcttcaagctggtaccagtggacccagaaaaggtagaagaggccaacgaaggagagaacaacagcctgctacaccctctgagccagcatgggatggatgacccagagaaagaggtgttagtgtggaagtttgacagccacctagcatttcgccacgtagcccgagagatgtatccggagtactacaagaactgatgacaccgagctttctacaagggctgctgacattgagctatcatcaactttccgcaggggactttccagggaggcgtggcctgggcgggacaggggagtggcgagccctcagatgctgcatataagcagctgctttctgcctgtactgggtctctctggttagaccagatctgagcctgggagctctctggctagctagggaacccactgcttaagcctcaataaagcttgccttgagtgcttcaagtagtgtgtgcccgtctgttgtgtgactctggtaactagagatccctcagaccctttaattcagtgtagaaaatctctagca
>AF538303
tggaagggctaattcactcccaaaagagacaagacatccttgatctgtgggtctaccacacacaaggctacttccctgattggcagaactacacaccagggccagggactagatttccactgacctttggatggtgcttcaagctggtaccagttgagccagagaaggtagaagaggccaccgaaggagagaacaacgtcttcttacaccctatatgccagcatgggatggatgacccggagagagaagtgttagtgtggaagtttgacagccacctagcatttcgccatgtagcccgagagctgcatccggagtactacgagaactgatgacaccgagctttccacactgctgacaacgagctctacagggactttccgctggggactttccagggaggcgtggcctgggcgggactggggagtggcgagccctcagatgctgcatataagcagctgctttttgcctgtactgggtctctctggttagaccagatctgagcctgggagctctctggctaactagggaacccactgcttaagcctcaataaagcttgccttgagtgcttcaagtagtgtgtgcccgtctgttgtgtgactctggtagctagagatccctcagacccttttacccagtgtagaaaatctctagcagtggcgcccgaacagggacttgaaagcgaaagggaaaccagaggagctctctcgacgcaggactcggcttgctgaagcgcgcacggcaagaggcgaggggcggcgactggtgagtacgccaaaaattttgactagcggaggctataaggagagagatgggtgcgagagcgtcggtattaagcgggggaaaattagatagatgggaaaaaattcggttaaggccagggggaaagaaaaaatataaattaaaacatatagtatgggcaagcagggagctagaacgattcgcagtcaatcctggcctgttagaaacatcagatggctgcagacaaatattggcacagctacaaccatcccttcagacaggatcagaagaacttaagtcattatttaatacagtagcaaccctctattgtgtgcatcagaacatagaggtaaaagacaccaaggaagctttagagaagatagaggaagagcaaaacaaaagtaagaaaaaagcacagcaagcagcagctgacacaggaaacagcagccaggtcagccaaaattaccctatagtgcagaaccttcaggggcaaatggtacatcaggccatatcacctagaactttaaatgcatgggtaaaagtaatagaagagaaggctttcagcccagaagtaatacccatgttttcagcattatcagaaggagccaccccacaagatttaaataccatgctaaacacagtggggggacatcaagcagctatgcaaatgttaaaagagaccatcaatgaggaagctgcagaatgggatagattgcatccagtgcaagcagggcctattgcaccaggccagatgagagatccaaggggaagtgacatagcaggaactactagtacccttcaggaacaaataggatggatgacaagtaatccacctatcccagtaggagaaatctataaaagatggataatcctgggattaaacaaaatagtaaggatgtatagtcctaccagcattctggacataagacaaggaccaaaggaaccctttagagactatgtagaccggttctataaaactctaagagccgagcaagcttcacaagaggtaaaaaattggatgacagaaaccttgttggtccaaaatgcgaacccagattgtaaaactattttaaaagcattgggaccagcagctacattagaagaaatgatgacagcatgtcagggagtgggaggacccagccataaagcaagagttttggcagaagcaatgagccaagcaacaaattcagctaccataatgatgcagagaagcaattttaggaaccaaagaaaaattgttaagtgtttcaattgtggcaaagaagggcacatagccaaaaattgcagggcccctaggaaaaggggctgttggaaatgtggaaaggaaggacaccaaatgaaagattgtactgaaagacaggctaattttttagggaagatctggccttcccacaagggagggccagggaattttcttcagagcagaccagagccaacagccccaccagaggagagcttcaggtttggggaggagaccacaactccctctcagaagcaggagccgatagacaaggaactgtatcctttagcttccctcagatcactctttggcaacgacccctcgtcacaataaagataggggggcaactaaaggaagctctattagatacaggagcagatgatacagtattagaagacatgaatttgccaggaagatggaaaccaaaaatgatagggggaattggaggttttatcaaagtaagacagtatgatcaaatacccatagaaatctgtggacataaagctataggtacagtattagtaggacctacacctgtcaacataattggaagaaatctgttgactcagattggctgcactttaaattttcccattagtcctattgaaactgtaccagtaaaattaaagccaggaatggatggcccaaaagttaaacaatggccattgacagaagaaaaaataaaagcattagtagaaatttgtacagaaatggagaaggaaggaaagatttcaaaaattgggcctgaaaatccatacaatactccagtatttgccataaagaaaaaagacagtactaaatggagaaaattagtagacttcagagaacttaataagagaactcaagatttctgggaagttcaattaggaataccacatcccgcagggttaaaaaagaaaaaatcagtaacagtactggatgtgggtgatgcatatttttcagttcccttagataaagacttcaggaagtatactgcatttaccatacctagtgtaaacaatgagacaccagggattagatatcagtacaatgtgcttccacagggatggaaaggatcaccagcaatattccaaagtagcatgacaagaattttagagccttttagaaaacaaaatccagacatagttatctatcaatacatggatgatttgtatgtaggatctgacttagaaatagggcagcatagaacaaaaatagaggaactgagacaacatctgttaaagtggggatttaccacaccagacaaaaaacatcagaaagaacctccattcctttggatgggttatgaactccatcctgataaatggacagtacagcctatagtgctgcctgaaaaagacagctggactgtcaatgacatacagaagttagtgggaaaattgaattgggcaagtcagatttacccagggattaaagtaaggcaattatgtaaactcattaggggaaccaaagcactaacagaagtagtaccactaacaaaagaagcagaactagaactggcagaaaacagggaaattctaaaagaaccagtacatggagtgtattatgacccatcaaaagacttaatagcagaaatacagaagcaggggcaaggccaatggacatatcaaatttatcaagagccatttaaaaatctgaaaacaggaaaatatgcaagaatgaggggtacccacactaatgatgtaaaacaattaacagaggcagtgcaaaaaatagccacagaaagcatagtaatatggggaaggactcctaaatttaaactacccatacaaaaggaaacatgggaagcatggtggacagagtattggcaagccacctggattcctgagtgggagtttgtcaatacccctcccttagtgaaattatggtaccagttagaaaaagaacccatagtaggagcagaaactttctatgtagatggggcagctaatagggacactaaattaggaaaagcaggatatgttactgacagaggaagacaaaaagttgtctccctaactgacacaacaaatcagaagactgaattacaagcaattcacctagctttgcaggattcaggattagaagtaaacatagtaacagactcacaatatgcattaggaatcattcaagcacaaccagataaaagtgaatcagagttagtcagtcaaataatagagcagttgataaaaaaggaaaaggtctacctggcatgggtaccagcacacaaaggaattggaggaaatgaacaagtagacaaattagtcagtgctggaatcaggagagtactatttttagatggaatagataaggcccaagaagaccatgagaaatatcacagtaattggagaacaatggctagtgattttaacctgccacctgtagtagcaaaagaaatagtagccagctgtgataaatgtcagctaaaaggagaagccatgcatggacaagtagactgtagtccaggaatatggcaattagattgtacacatttagaaggaaaagttatcctggtagcagttcatgtagccagtggatatatagaagcagaagttattccagcagagacagggcaggaaacagcatactttctcttaaaattagcaggaagatggccagtaaaaacaatacatacagataatggcagtaatttcaccagtaccacagttaaggccgcctgttggtgggcggggatcaagcaggaatttggcattccctacaatccccaaagtcaaggagtagtagaatctatgaataaagaattaaagaaaattataggacaagtaagagatcaggctgaacatcttaagacagcagtacaaatggcagtattcatccacaattttaagagaaaaggggggattggggggtacagtgcaggggaaagaataatagacataatagcaacagacatacaaactaaagaattacaaaaacaaattacaaaaattcaaaattttcgggtttattacagggacagcagagatccagtttggaaaggaccagcaaagcttctctggaaaggtgaaggggcagtagtaatacaagataatagtgacataaaagtagtgccaagaagaaaagtaaagatcattagagaacatggaaaacagatggcaggtgatgattgtgtggcaagaagacaggatgaggattagaacatggaaaagtttagtaaaacaccatatgtatatttcaaagaaagctaagggatgggtttatagacatcactatgaaaacactcatccaagaataagctcagaagtacacatcccactaggggatgctaaattggtaataacaacatattggggtctgcatacaggagaaagagactggcatctgggtcagggagtatccatagaatggaggaaaaggagatatagcacacaagtagaccctaacctagcagaccaactaattcatctgtattactttgattgtttttcagaatctgctataagacaagccatattaggaaatatagttagtcctaggtgtgaatatccagcaggacataacaaggtaggatccctacaggacttggcactagcagcattaataaaaccaaaaaagataaagccacctttgcctagtggtacgaaactgacagaggacagatggaacaagccccaaaagaccaagggccacagagggagccatacaatgaatggacactagagcttttggaggagcttaagaatgaagctgttagacattttcctaggccatggctccatagcttagggcaacatatctatgaaacttatggggatacttggacaggagtggaggccataataagaattctgcaacaactgctgtttactcatttcagaattgggtgccaacatagcaggataggcatcactcgacagaggagagccagaaatggagccagtagatcctagactagagccctggaagcatccaggaagtcaacctaagactgcttgtaccaattgctattgtaaaaagtgttgctttcattgccaagtgtgtttcacgacaaaaggcttaggcatctcctatggcaggaagaagcggagacagcgacgaagagctcatcaggacagtcagactcatcaggcttctctatcaaagcagtatgtagtacatgtaatgcaacctttacaaatagcagcaatagtagcaatagtagcattagtagtagcagtaataatagcaatagttgtgtggaccatagtattcatagaatataagaagatattaagacaaagaaaaatagacaggttaattgatagaataagagaaagagcagaagacagtggcaatgagagtgaaggggatcatgaagaattggcagcatttatggagatggggcaccatgctccttgggatgttgatgatctgtagtgctgcagatcaatggtgggtcacagtctattatggggtacctgtgtggaaagaaacaaccaccactctattttgtgcatcagatgctaaagcatatgatacagaggtacataatgtttgggccacacatgcctgtgtacccacagaccccaacccacaagaagtagtattggaaaatgtgacagaaaattttaacatgtggaaaaataacatggtagaacagatgcatgaggatataatcagtttatgggatcaaagcctaaagccatgtgtaaaattaaccccactctgtgttactttaaattgcaccgatgtgaagaatgatactagtactaataccactagtggtagtggtggcatggggggaaaaatgatggaggtaggagaaataaaaaactgctctttcaacatcaccacaaacataagagataaggtgaagaaagaatatgcaactttttataaagttgatgtagtacaaaaggataataataatactagtgataatactagctataggttgacaaagtgtgacacctcagtcattacacaggcctgtccaaaggtatcctttgagccaattcccatacattattgtgccccggctggttttgcgattctaaagtgtaacgataagaagtttaatggaacaggaccctgtaaaaatgtcagcacagtacaatgtacacatggaattaggccagtagtatcaactcaactattgctaaatggtagtctagcagaaaaagagatagtacttagatctgaagatttcacaaacaatgttaagaccataatagtacaactgaacgaatctatagaaattaattgtacaagacccaacaacaatacaagcaaaagtatacatctaggaccaggaagagcattttatgcaacaggagacataataggagatataagaaaagcacattgtagccttaatagaacacaatggaataacactttaaaacagatagttgcaaaattaagagaaaaatttgagaacagaacaatgatctttaatcaatcctcaggaggggacccggaaattgtaatgcacagttttaattgtggaggggaatttctctattgttattccacaggattgtttaatagtacctggcataatagtacctggaatgatactgaaaagtccaatagcactggaggaaatgataccattacactcccatgcagaataaaacaaattataaacttgtggcaggaagtaggaaaagcaatgtatgcccctcccatcagaggagaaattagatgtacatcaaatattacagggctgttattaacaagagatggtggtgcagaaaacaaggagaatgagaccttcagacctggaggaggagatatgagggacaattggagaagtgaattatataaatacaaagtagtacaaattgaaccattaggagtagcacccaccgaggcaaggagaagagtggtgcagagagaaaaaagagcaataggaataggagctgtgttccttgggttcttgggagcagcaggaagcactatgggcgcagcgtcaatgacgctgacggtacaggccagactattattgtctggtatagtgcaacagcagaacaatttgctgagggctattgaggcgcaacagcatctgttgcaactcacagtctggggcatcaagcagctccaagcaagagtcctggctgtggaaagatacctaaaggatcaacagctcctggggatttgggattgctctggaaaactcatctgtaccactgctgtgccttggaataatagttggagtaataataaatcttttgagcagatttggaataacatgacctggatggagtgggaaagagaagttgacaattacacaaatttaatatacagcttaattgaagaatcgcaaaaccaacaagaaaagaatgaacaagaattattggaattagataaatgggcaagtttgtggaattggtttagcataacaaactggctgtggtatataagattattcataatgatagtaggaggcttggtaggtttaagaatagtttttgctgtactttctatagtgaatagagttaggcagggatactcaccattgtcgtttcagacccgcctcccagccccgaggggacccgacaggcccgaaggaatagaagaagaaggtggagagagagacagagacagatccggacgtttagtggatggattcttagcacttatctgggccgatctgcggagcctgtgcctcttcagctaccaccgcttgagagacttactcttgattgtagcgaggattgtggaacttctgggacgcagggggcgggaagccctcaaatattggtggaatctcctacagtattggagtcaggaactaaagaatagtgctgttagcttgcttaatgccacagccatagcagtagctgaggggacagatagggttatagaagtagtacaaagagcttatagggctattctccacatacctacaagaataagacagggcttggaaagggctttgctataaaatgggtggcaagttgtcaaaacgtagtgggggtggatgggctactgtaagggaaagaatgagacgagctgagccagcagcagaaggggtgggagcagcatctcgagacctggaaaaacgtggagcaatcacaagtagcaatacagcaactaccaatgctgattgtgcctggctagaagcacaagaggaggaggatgtgggctttccagtcagacctcaggtacctttaagaccaatgacctacaagggagctctagatcttagccactttttaagagaaaaggggggactggaagggctaattcactcccaaaagagacaagacatccttgatctgtgggtctaccacacacaaggctacttccctgattggcagaactacacaccagggccagggactagatttccactgacctttggatggtgcttcaagctggtaccagttgagccagagaaggtagaagaggccaccgaaggagagaacaacgtcttgttacaccctatatgccagcatgggatggatgacccggagagagaagtgttagtgtggaagtttgacagccacctagcatttcgccatgtagcccgagagctgcatccggagtactacgagaactgatgacaccgagctttccacaactgctgacaacgagctttctacagggactttccgttggggactttccagggaggcgtggcctgggcgggactggggagtggcgagccctcagatgctgcatataagcagctgctttttgcctgtactgggtctctctggttagaccagatctgagcctgggagctctctggctaactagggaacccactgcttaagcctcaataaagcttgccttgagtgcttcaagtagtgtgtgcccgtctgttgtgtgactctggtaactagagatccctcagacccttttacccagtgtagaaaatctctagca
>DQ676877
gcggaggctagaaggagagagatgggtgcgagagcgtcggtattaagcgggggacaattagatagatgggagaaaattcggttacggccagggggaaagaagagatataaattaaaacatatagtatgggcaagcagggagctagaaagattcgcagttaatcctggcctattagaaacatcagaaggctgtagacaaatactggaacaactacaaccatccattcagacaggatcagaggaacttaaatcattatttaatacagtagcaaccctctattgtgtgcataaaaggatagaggtaaaagatactaaggaagctttagacaaggtagaggaagagcaaaacaaaggaaagaaaaaagcacagcaagcagccgctgacacaggaaataacaaacaggtcagccaagtcagccaaaattaccctatagtacagaacctccaggggcagatggtacatcagcccatttcacctagaactttaaatgcatgggtaaaagtagtagaagagaaggcttttagcccagaagtaatacccatgttttcagcattatcagaaggagccaccccacaagatttaaacaccatgctaaacacagtggggggacatcaagcagccatgcaaatgttaaaagagaccatcaatgaggaggctgcagaatgggacagattgcacccagtgcatgcagggcctattgcaccaggccagatgagagaaccaaggggaagtgacatagcaggaactacgagtaaccttcaggaacaaataggatggatgacaaataatccacctatcccagtaggagaaatctataaaagatggataatcttgggattaaataaaatagtaagaatgtatagcccaaccagcattctggacataaaacaaggaccaaaagaaccttttagagattatgtagaccggttctataaggttctaagagctgaacaagcgtcacaggatgtaaaaaattggatgacagaaaccttgctggtccaaaatgcgaacccagattgtaagaccattttaaaagcattaggaccagcagctacactagaagaaatgatgacagcatgtcagggagtggggggacccggccataaagcaagagtcttagctgaagcaatgagccaagtaacaaattcagctaccataatgatgcagaagggcaattttagaaaccaaagaaaaattgttaagtgtttcaattgtggcagagaagggcacatagccaaaaattgcagggcccctaggaaaaagggctgttggaaatgtggaaaggaaggacaccaaatgaaagattgtactgagagacaggctaattttttagggaaaatctggtcttcccacaagggaaggccagggaattttcttcagaacagaccagagccaacagccccaccagaagagagcttcaggtttggggaggagacaacaactcctcctcagaagcaggagccgatagacaaggagctgtatcctttagcttccctcagatcactctttggcaacgacccctcgtcacaataaagataggggggcagctaaaggaagctctattagatacaggagcagatgatacagtattagaagacatgaatttaccaggaagatggaaaccaaaaatgatagggggaattggagggtttatcaaagtaagacaatatgatcagatacccatagaaatctgtggacacaaagctataggtacggtattagtaggacctacacctgtcaacataattggaagaaatctgttgactcagattggttgcactctaaattttcccattagtcctattgaaactgtaccagtaaaattaaagccaggaatggatggcccaaaagttaaacaatggccattgacagaagaaaaaataaaagcattagtagaaatttgtacagaaatggaaaaagaagggaaaatttcaaaaattgggcctgaaaatccatacaatactccagtatttgccataaagaaaaaagacagtactaaatggagaaaattagtagatttcagagaacttaataagagaactcaagacttctgggaggttcaattaggaataccacatccagcagggttaaaaaagaaaaaatcagtaacagtactggatgtgggtgatgcatacttttcagttcccttagataaagacttcagaaagtatacagcatttaccatacctagtataaacaatgagacaccagggactagatatcagtataatgtgcttccacagggatggaaaggatcaccagcaatatttcaaagtagcatgacaaagatcttagagccttttcgaaaacaaaatccagacatagttatctaccaatacatggatgatttgtatgtaggatctgacttagaaataggacagcacagaacaaagatagaggaactgagacaacatctgttaaagtgggggcttaccacaccagacaaaaaacatcagaaagaacccccattcctttggatgggttatgaactccatcctgataaatggacagtgcagcctataatgttgccagaaaaagacagttggaccgtcaatgacatacagaagttagtgggaaaattaaattgggcaagtcagatttatgcagggattcaagtaaagcaattgtgtaaactccttaggggagccaaagcactaacagatgtaataccactaacagaagaagcagagctagagttggcagaaaacagggagattctaaaagaaccagtacatggagtgtattatgacccatcaaaagacttaatagcagaactacagaagcaggggcaaggccaatggacatatcaaatttatcaggagccatttaaaaatttgaaaacaggaaagtatgcaaaaacaaggggtgcacacactaatgatgtaaagcaattaacagaggcagtgcaaaaaataaccacagaaagcatagtaatatggggaaagactcctaaatttaaactacccatacaaaaagagacatgggacacatggtggacagagtattggcaagccacctggattcttgagtgggagtttgtcaatacccccccattagtgaaattatggtatcagttagagaaagaacccatagtaggagcagaaactttctatgtagatggagcagctaatagggagaccaaagtaggaaaagcaggatatgttactgatagaggaagacaaaaagttgtttccataactgacacaacaaatcagaagactgagttacaagcaattcatctagccttgcaggattcgggaccagaagtaaacatagtaacagactcacagtatgcattaggaatcattcaagcacaaccagataagagtgaatcagagttagtcagtcaaataatagaacagttaataaaaaaggaaaagatctacttagcatgggtaccagcacacaaaggaattggaggaaatgaacaagtagataaactagtcagtgctggaatcaggaaagtactatttttggatggaatagataaggcccaagaagatcatgagaaatatcacagtaattggagagcaatggctagtgattttaacctgccacctatagtagcaaaagaaatagtagccagctgtgataaatgtcagctaaaaggagaagccatgcatggacaagtagacagtagtccaggaatatggcaactagattgtacacacttagaaggaaaaattatcctggtagcagttcatgtagccagcggatatatagaagcagaagttattccagcagagacagggcaggaaacagcatatttcatcttaaaattagcaggaagatggccagtaaacacaatacatacagacaatggccccaatttcatcagtactacggttaaggctgcctgttggtgggcagggatcaagcaggaatttggcattccctacaatccccaaagtcagggagtagtagaatccatgaataaagaattgaagaaaattataggacaggtaagagatcaggctgaacatcttaagacagcagtacaaatggcagtattcatccacaattttaaaagaaaaggggggattggggggtatagtgcaggggaaagaataatagacataatagcatcagacatacaaactaaagaactacaaaaacagattacaaaaattcaaaattttcgggtttattacagggacagcagagatccactttggaaaggaccagcaaagcttctctggaaaggtgaaggggcagtagtaatacaagataatagtgaaataaaagtagtgccaagaagaaaagcaaagatcattagggattatggaaaacagatggcaggtgatgattgtgtggcaagtagacaggatgaggattagaacatggaaaagtttagtaaaacaccatatgtataggtcaaagaaagctaagaaatggttttatagacatcactatgaaggcactcatccaaaaataagttcagaagtacacatcccactaggggatgctagattggtaataacaacatattggggtctgcagacaggagaaagagactggcatttgggtcagggagtctccatagaatggaggaaaaggagatatagcacacaagtagaccctatcatggcagaccaactaattcatctgcattactttgattgtttttcagaatctgctataagaaataccatattaggacgtatagctagtcctagttgtgaatatcaagcaggacataacaaggtaggatctctacaatacttggcactaacagcactagtaacaccaaagaagagaaagccacctctgcctagtgttacaaagctgacagaggatagatggaacgagccccagaagaccaagggccacagagagagccagacaatgaatggacactagagcttttagaggagcttaaaattgaagctgtcagacattttcctagggtgtggctacatggcttagggcaacatatctatgaaacttatggggatacttgggcaggagtaaaggccataataagaattctgcaacagctgctgtttgttcatttcaggattgggtgtcaacatagcaggataggcattattccacagaggaacgcaagaaatggagccagtagatcctagcctagagccctggaagcatccaggaagtcagcctaagactgcttgtaccaactgctattgtaaacgatgttgctttcattgccaagtttgctttatacaaaaaggcttaggcatctcctatggcaggaagaagcggagacaacgacgaagatctcctcaaggcagtaagactcatcaagcgtatctaccaaagcagtaagtagtaaatgtaatgcaacctttagaaatatcagcaatagcagcattagtaatagcagcaataatagcaatagttgtgtggaccatagtactcatagaatataggaaaatattaagacaaaggaaaatagacaggctaattaagagaatagcagaaagagcagaagacagtggcaatgaaagtgaaggggatcaagaagaattgtcagcacttgtggtggagatggggcacgatgctccttgggatgttaatgatttgtagtgcagcaggcaacttgtgggtcacagtttattatggggtgcctgtatggaaagaagcaaccaccactctattttgtgcatcagatgctaaagcatatgttacagaggtacataatgtttgggccacacatgcctgtgtacccacagaccccaacccacaagaagtaaaattggaaaatgtgacagaaaattttaacatgtggaaaaataacatggtagaacagatgcatgaggatataatcagcttatgggatcaaagcctaaagccatgtgtaaaattaaccccactctgtgttactttaaattgcactgatattggggggaataatactaataacaatactaataacaatagtagtattgggggactgatggagacaggagacataaaaaactgcactttcaatgtcaccacaaacatacaagataagaggcaggaagaatatgcacttttttataagcctgatgtagtatcaatagggggaagtaatactagctatagattaataagttgtaatacttcagtcattacacaggcctgtccaaaggtatcctttgatccaattcccatacattattgtgccccggctggttttgcgattctaaagtgtaacaataaaacgttcaatggaaaaggaccatgtaaaaatgtcagcacagtacaatgtacacatggaattaagccagtagtgtcaactcaactgctgttaaatggcagtctagcagaagacggggtagtaattagatctgacaatttcacaaacaatgctaaaatcataatagtacagctgaatgaatctgtagaaattaattgtacgagacccaacaacaatacaagaaaaagtatacatataggaccagggagagcattttatgcaacaggagatataataggaaatataagaaaagcatattgtaccattaatcaaacaaaatggaataacatgctaaaacaagtagttggaaaattaagagaacaatttcagaataaaacaatagtctttaaacaatcctctggaggggatccagaaattgtaacgcacagttttaattgtggaggggagtttttctactgcaattcaacacaactgtttaacagtacttggaatagtactgaagaggcaaataacaatacaggaaataacacaatcatactcccatgtagaataagacaaattgtaaacatgtggcagaaggtaggaaaagcaatgtatgcccctcccatccgaggagtaattaactgttcatcaaatattacagggctactattaatgagagatggtggtaatgagaccaacaccaccactgagatcttcagacctgcaggaggagatatgagggacaattggagaagtgaattatataaatataaagtagtaaaaattgaaccattaggagtagcacccactaaggcaaagagaagagtggtgcaaagagaaaaaagagcggtgggaacgctaggagctatgttccttgggttcttgggagcagcaggaagcactatgggcgcagcgtcaatgacgctgacggtacaggccagactattactgtctggtatagtgcaacagcagaacaatatgctgagggctattgaggcgcaacagcacctgttgcaactcacagtctggggcatcaagcagctccaggcaagagtcctagctgtggaaagatacctacaggatcaacagctcctagggatttggggttgctctggaaaactcatttgcaccactgctgtaccttggaatgctagttggagtaataaaaatctgagtgatatttgggataccatgacctggatgcagtgggacaaagaagttagcaattacacaaatctaatatacacattacttgaagaatcgcagaaccaacaagaaaagaatgaacaagaattattggaattggataagtgggcaagtttgtggaattggtttagcatatcaaattggctgtggtatataaaaatattcataatgatagtaggaggcttgataggtttaagaatagtttttgctgtactttcaatagtaaatagagttaggcagggatattcaccattatcatttcagacccgcctcccaaccccgaggggacccgacaggcccgaaggaatcgaagaagaaggtggagagcaaggcagaagcagatccatacgattagtggatggattcttagcacttatctgggacgacctacggagcctgtgcctcttcagctaccaccgcttgagagacttactcttgattgcagcgaggattgtggaacttctgggacgcagggggtgggaagcactcaaatattggtggaatctcctgcaatattggagtcaggaactaaagaatagtgctgtcagcttgtttaatgctacagctatagcagtagctgaggggacagatagggttatagaagtagcacagagagcctggggagctattctccacatacctagaagaataagacagggcttggaaaggactttgttataacatgggtggcaagttgtcaaaatttagtggatgggctgctgtaagggaaaggatgagacgagctgagccagcagcagagccagcggcagagggggtgggagcagtatctcgggacctggaaaaacatggagcaatcacaagcagcaatgctaatcatcctgataaggtttggctagaagcacaagaagaagaggaggaagtgggttttccagtcagaccccaggtacccgtaagaccaatgacttacaaagcagcctttgatcttagcttctttttaaaagaaaaggggggactggaagggctaattcattcccaacaaagacaagatatccttgacctgtgggtttacaacacacaaggctacttccctgattggcagaactacacaccagggccagggatcagatatcccctaacctttgggtggtgcttcaagttagtaccagttgacccagaccaggtagaaaaggtcatgggagaggacatcggcttgttacaccctgtgagccagcatgggatggatgacaaagagaaagaggtgttaatgtggaagtttgacagccacctagcacggcgtcacgtggcccgagagatgcatccggagtacttcaagaactga
>AY818644
caagaggcgaggggcggcgactggtgagtacgccaaaaattttgactagcggaggctagaaggagagagatgggtgcgagagcgtcagtattaagcgggggagaattagatagatgggaaaaaattcggttaaggccagggggaaagaaaaaatataaacaagaggcgaggggcggcgactggtgagtacgccaaaaattttgactagcggaggctagaaggagagagatgggtgcgagagcgtcagtattaagcgggggagaattagatagatgggaaaaaattcggttaaggccagggggaaagaaaaaatataaattaaaacatatagtatgggcaagcagggagctagaacgattcgcggttaatcctggcctgttagaaacatcagaaggctgtagacaaatactggaacagctacaaccagcccttcagacaggatcagaagaacttaaatcattatataatacagtagcaaccctctattgtgtgcatcaaaggatagagataaaagacaccaaggaagctttagagaagatagaggaagagcaaaataaaagtaagaaaaaagcacagcaagcagccgctgacacaggaaacagcagccagcaggtcagccaaaattaccctatagtgcagaatctccaggggcaaatggtacatcaggccatatcacctagaaccttaaatgcatgggtaaaagtagtagaagagaaggctttcagcccagaagtaatacccatgttttcagcattatcagaaggagccaccccacaagatttaaacaccatgctaaacacagtggggggacatcaagcagccatgcaaatgttaaaagagaccatcaatgaggaagctgcagaatgggatagattgcatccagtgcgtgcagggcctattgcaccaggccaaatgagagaaccaaggggaagtgacatagcaggaactactagtacccttcaggaacaaataggatggatgacaaataatccacctattccagtaggagaaatctataaaagatggataatcctggggttaaataaaatagtaagaatgtatagccctaccagcattctggacataagacaaggaccaaaagaaccctttagagattatgtagaccggttctataaaactctaagggctgagcaagcctcacaggaggtaaaaaattggatgacagaaaccttgttggtccaaaatgcgaacccagattgtaagactatcttaaaagcattagggccagcagctacgctagaagaaatgatgacagcatgtcagggagtagggggacctggccataaagcaagagtcttggctgaagcaatgagccaagtaacaaatcatccagctaatataatgatgcagaaaggtaattttaggaaccaaagaaagactgttaagtgtttcaattgtggcaaagaaggacacatagccagaaattgcagggcccctaggaaaaagggctgttggaaatgtggaaaggaaggacaccacatgaaagattgtactgaaagacaggctaattttttagggaagatctggccttcccacaaaggaaggccaggaaacttccttcagagcagaccagagccaacagccccaccagaagagagcttcaggtttggagaagagacagcaactccctcccagaagcaggagccgatagacagggacctgtatcctttagcttccctcagatcactctttggcaacgacccctcgtcacaataaagataggggggcagctaaaggaagctctattagatacaggagcagatgataccgtattagaagaaataagtttgccaggaaagtggaaaccaaaaatgatagggggaattggaggttttatcaaagtaagacagtatgatcagatactcatagaaatctgcggacataaagccataggtacagtgttagtaggacctacacctgtcaacatcattggaagaaatctgttgactcagattggttgcactttaaattttcccattagtcctattgaaactgtaccagtaaaattaaagccaggaatggatggcccaaaagttaaacaatggccattgacagaggaaaaaataaaagcattagtagaaatttgtacagaaatggagaaggaagggaaaatttcaaaaattgggcctgaaaatccatacaatactccagtatttgccataaagaaaaaagacagtactaaatggagaaaattagtagatttcagagaacttaataaaagaactcaagacttctgggaagttcaattaggaataccacatccagcagggttaaaaaagaaaaaatcagtaacagtactggatgtgggtgatgcatatttttcagttcccttagataaaaacttcaggaagtatactgcatttaccatacctagtataaataatgagacaccagggattagatatcagtacaatgtgcttccacagggatggaaaggatcaccagcaatattccaaagtagcatgacaaaaatcttagaaccttttagaaaacaaaatccagacatagttatctatcaatacatggatgatttgtatgtaggatctgacttagaaatagggcagcatagaacaaaaatagaggaactgagacaacatctgttgaggtggggatttaccacaccagacaaaaagcatcagaaagaacccccattcctttggatgggttatgagctccatcctgataaatggacagtacagcctatagtgctgccagaaaaagacagctggactgttaatgacatacaaaagttagtgggaaaattaaattgggcaagtcagatttatgcaggaattaaagtaaagcagctatgtaaactccttaggggagccaaagcactaacagaagtaataccactaaccgaagaagcagagctagaactggcagaaaacagggagattctaaaagaaccagtacatggggtgtattatgacccatcaaaagacttagtagcagaaatacagaagcaggggcaaggccaatggacatatcaaatttatcaagagccatttaaaaatctgaagacaggaaagtatgcaagaatgaggggagcccacactaatgatgtaaaacaattaacagagacagtgcaaaaaatagccacagaaagcatagtaatatggggaaagactccaaaatttaaactacccatacaaaaagaaacatgggaagcatggtggatggagtattggcaggccacctggattcctgagtgggagtttgtcaatacccctcccctagtgaaattatggtatcagttagagaaagaacccatagtaggagcagaaactttctatgtagatggggcagctaatagggaaactaaattaggaaaagcaggatatgttactgacagaggaagacaaaaagttgtccccctaactgatacaacaaatcagaagactgagttacaagcaatccatttagctttgcaggattcgggattagaagtaaacatagtaacagactcacaatatgcattaggaattattcaagcacaaccagataaaagtgaatcagaagtagtcagtcaaataatagagcagttaataaaaaaggaaaaggtctacctggcatgggtaccagcacacaaaggaattggaggaaatgaacaaatagataaattagtcagtgctggaatcaggaaagtactatttttggatggaatagataaggcccaagaagaccatgagaaatatcacagtaattggagagcaatggctagtgattttaacctgccacctgtagtagcaaaagaaatagtagccagctgtgataaatgtcagctaaaaggagaagccatgcatggacaagtagactgtagtccaggaatatggcaactagattgtacacatttggaaggaaaaattatcctggtagcagttcatgtagccagtggatatatagaagcagaagtcattccagcagagacagggcaggaaacagcatactttcttttaaaattagcaggaagatggccagtaaaaacaatacatacagacaatggcggcaatttcatcagtgctacggttaaggccgcctgttggtgggcaggaattaagcaggaatttggcattccctacaatccccaaagtcaaggagtagtagaatctatgaataaagaattaaagaaaattatagggcaagtaagagatcaggctgaacatcttaagacagcagtacaaatggcagtattcatccacaattttaaaagaaaaggggggattggggggtacagtgcaggggaaagaatagtagacataatagcaacagacatacaaactagagaactacaaaaacaaattacaaaaattcaaaactttcgggtttattacagggacagcagagatccactttggaaaggaccagcaaagcttctctggaaaggtgaaggggcagtagtaatacaagataatagtgacataaaagtagtgccaagaagaaaagtaaagatcattagggattatggaaaacagatggcaggtgatgattgtgtggcaagtagacaggatgaggattagaacatggaaaagtttagtaaaacaccatatgtatagatcagggaaagctaagggatggttttatagacatcactatgaaagcactcatccaaaaataagttcagaagtacacatcccactaggggatgctaaattggtaatagcaacatattggggtctgcatacaggagaaagagactggcatttgggccagggagtctccatagaatggaggaaaaggagatatagcacacaagtagaccctggcttagcagaccgactaattcatctgcattattttgattgtttttcagaatctgctataagaaatgccatagtaggacatatagttagtcctaggtgtgaatatcaagcaggacataacaaggtaggatctctacaatacttggcactaacagcattaaggaaaccaaaaaggataaagccacctttgcctagtgttacaaaactgacagaggatagatggaacaagccccagaagaccatgggccacagagggaaccatacaatgaatgggcactagagcttttagaggagcttaagagtgaagctgttagacactttcctaggacatggctacatggcttaggacaacacatctatgaaacttatggggatacttgggcaggagtggaagccataataagaattctgcaacaactgctgtttattcatttcagaattgggtgtcaacatagcagaataggtattactcaacagaggagaacaagaaatggagcccgtagatcctagactagagccctggaagcatccaggaagtcagcctaagactgcttgtaccaattgctattgtaaaaaatgttgctttcattgccaagtttgcttattaagaaaaggcttaggcatctcctatggcaggaagaagcggagacagcgacgaacagctcctcaagacagtcagactcatcaagtttctctatcaaaacagtaagtagtacatgtaatgcaatctttacaactagcagcaatagtagcattagtagtagtagcaataatagtaatagttgtgtggaccatagtattcatagaatataggaaaatattaagacaaagaaaaataaacaggttaattgatagaataagagaaagagcagaagacagtggcaatgaaagcgaaggagaccaggaagaattatcagcacttgtggagatggggcaccatgctccttgggatggtgatgatctgtagtgctgcaggacaattgtgggtcacagtctattatggggtacctgtgtggaaagaagcaaccaccactctattttgtgcgtcagatgctaaagcatatgatacagaggttcataatgtttgggctacacatgcctgtgtacccacagaccccaacccacaagaagtagtcttgggaaatgtgacagaaaattttaatatgtggcaaaataacatggtagaccaaatgcatgaggatataatcagtttatgggatcaaagcctaaaaccatgtgtagaattaaccccactctgtgttactttagattgcactaatgttactgactcgaatattaatggtaccactaatagtagtttgagactggaggcaggagaaatgaaaaactgctctttcaatatcaccacaaacataagagataggatgcagagagaatatgcacttttttataaacttgatgtagaaccaatagataaaagtaatactagctataggttaataagttgtaacacctcagtcattacacaggcctgtccaaaggtatcctttcagccaattcccatacattattgtgccccggctggttttgcgattctaaagtgtaatgataagaatttcaatggaacgggaccatgtaacaatgtcagcacagtacaatgtacacatggaattaggccagtagtgtcaactcaactgctgttaaatggcagtctagcagaaggagaggtagtaattagatctgaaaatttcacggacgatgctaaaactataatagtacatttgaatgcatctgtaaaaattaactgtacaagacccagcaacaacacaagaaaagggatccatataggaccagggagagcattttatgcaacagaaaacataataggagatataagacaagcacattgtaacattagtaaagcagactggaatagcactttagaaaagatagttatgaaattaagagaaaaatttgggaataataaaacaatagtctttaatcaatcctcaggaggggacccagaaattgtaaggcaccagtttatttgtggaggggagtttttctactgtgattcagtaaagctgtttaatagcacttggaatagtactgggaataatactatagcaaatgacactgaagaaattatcaccctcccatgtagaataaaacaatttataaacatgtggcagagagtaggaaaagcaatgtatgcccctcccatccaaggacaaattaactgttcgtcagatattacagggctgctattaacaagagatggtggtaggaacaagagtgacaccgagaccttcagacctggaggaggaaatatgagggacaactggagaagtgaattatataaatataaagtagtaaaacttgaaccattaggagtagcacccaccaaggcaaagagaagagtggtgcagagagaaaaaagagcagtgggaacgataggagctatgttccttgggttcttgggagcagcaggaagcactatgggcgcagcgtcagtgacgttgacggtacaggccagactattattgtctggtatagtgcaacagcagaacaatctgctgaaggctattgaggcgcaacagcatctgttgcaactcacagtctggggcattaaacagctccaggcaagagtcctggctgtggaaagatacctacaggatcaacagcttctggggatctggggttgctctggaaaactcatctgcaccactgctgtgccttggaatactagttggagtaatagatctctggagaatatttgggataacatgacctggatgcagtgggaaaaagaaattggcaattacacaagcataatatataacttaatagaagaatcgcaaaaccaacaagaaaagaatgaacaagaattattggaattagataagtgggcaagtttgtggaattggtttaacataacacaatggctgtggtatataaaaatattcataatgatagtaggaggcttggtaggtttaagaatagtttttgctgtactttctatagtgaatagagttaggcagggatactcaccattgtcatttcagacccgcctcccagcctcgaggggacccgacaggcccgaaggaatcgaagaagaaggtggagaaagagacagagacagatccattcgattagtggatggattcttagcactgttctgggacgatctcaggagcctgtgcctcttcagctaccaccacttgagagacttactcttgattgtagcgaggattgtggaacttctgggacgcagggggtgggaaggcctcaaatattggtggaatctcctgcagtattggagccaggaactacagaatagtgctgttagcttgctcaacgctaccgctatagtagtagctgaggggacagatagcgttatagaagtagtgcaaagagcttttagagctcttctccacatacctagaagattaaggcagggcttggaaagagttttgctataagatgggtggcaagtggtcaaaaagtagtatgtttggatggtctactgtaagagaaaggatgaaacaagctgagtcagcagcagagggggtgggagcagcatctcgagacttggaaaaccatggggcaatcacaagtagcaatacagtaactaataatgctgcttgtgcttggctagaagcacaagaggaggaggaagtaggttttccagtcagacctcaggtacctttaagaccaatgacttttaaagcagcggtcgatcttagccactttttaaaagaaacggggggactggaagggctaatttactctcaacgaagacaagatatccttgatctgtgggtctaccacacacaaggcttcttccctgattggcagaattacacaccagggccagggactagatatccactgtgttttggatggtgcttcaagctagtaccagtggagccagaggaggtagaaaaggccaatgaaggagagaacaactgcttgttgcaccctatgagcctgcatggaacggaggacccggagaaagaagtgttaaaatggaagtttgacagccgcctagcatttcgtcacgtggcccgggagctgcatccggagtactacaaagactgctgacatcgagtcttctacaagggactttccgctggggactttccagggaggcgtggcctgggcgggattggggagtggcgagccctcagatgctgcatataagcagctgctttttgcctgt
>AF414006
tggatgggttaatttactccaagaaaagacaggaaatccttgatctgtgggtctatcacacacaaggctccttccctgattggcagaattataccccagggccagggattagattcccactaacatttgggtggtgctacaagctagtaccagtcgacccaaaggaagtagaagaggccacagagggagagaacaacagcctattacaccctatatgccaacacggaatggatgatgaggaaaaagaagtgttaatgtggaagtttgacagtcgcctggctctaacacacagagcccgagagctgcatccggagttctacaaagactgctgacacagactgctgacgtgaagttgctgacagggactttccgcggggactttccaggggaggtgtgatttgggcggagttggggagtggctaaccctcagatgctgcatataagcagctgcttttcgcctgtactgggtctctcttgttagaccagatcgagcctgggagctctctggctagctagggaacccactgcttaagcctcaataaagcttgccttgagtgctttaagtagtgtgtgcccgtctgttgtatgactctggtaactagagatccctcagaccactctagacggtgtaaaaaatctctagcagtggcgcccgaacagggacttgaaagcgaaagttccagagaagttctctcgacgcaggactcggcttgctgaggtgcacacagcaagaggcgagagcggtgactggtgagtacgcctaaagatttttgactaacggaggctagaaggagagagatgggtgcgagagcgtcagtattaagcgggggaaaattagatgcatgggaaaaaattcggttaaggccagggggaaagaaaaaatataaaataaaacacctagtatgggcaagcagggagctggaaagattcgcgcttaaccctagccttttagaaacatcagaaggatgtcaacaaatactggagcagttacaatcaactctcaagacaggatcagaagaacttaaatcattatataatacagtagcaaccctctattgtgtacatcaacggatagaaataaaagacaccaaggaagctttagataaaatagaggaaatacaaaataagagcaagcaaaagacccagcaggcagcaactggcacaggaagcagcagcaaggtcagtcaaaattaccccatagtgcaaaatgcacaagggcaaatgatacaccagtccatgtcgcctaggactttgaatgcatgggtgaaagtaatagaagaaaaggctttcagcccagaagtaatacccatgttttcagcattgtcagagggagccaccccacaagatttaaacatgatgctgaacatagtggggggacaccaggcagctatgcaaatgttgaaagataccatcaatgaggaagctgctgaatgggataggttacatccagcacaggcagggccttttccaccagggcagatgagagaaccaaggggaagtgacatagcaggaactactagtacccttcaagaacaaataggacggatgacaagcaacccacctatcccagtgggagacatctataaaagatggataatcctaggattaaataaaatagtaagaatgtatagccctgttagcattttagacataagacaagggccaaaagaacccttcagagactatgtagataggttctttaaaactcttagagctgagcaagctacacaggatgtaaagaactggatgacagaaaccctgctggtccaaaatgcaaatccagattgtaaaaacattttaagagcgttaggaccaggggctacattagaagaaatgatgacagcatgccagggagtgggaggacccggccataaagcaagggttttggccgaggcaatgagtcaagtacaaaatgcaaacataatgatgcagaaaagtaattttaggggcccaaaaagaattaagtgtttcaactgtggcaaagacggacacccagccagaaattgcagggcccctaggaaaaagggctgttggaaatgtggaaaggaaggccatcaaatgaaagactgcactgagagacaggctaattttttagggagaatttggccttccagcaaagggaggccaggaaattttcctcagagcagaccagagccatcagccccaccagcagaaaactttgggatgggggaagagataaccccctccctgaaacaggaacagaaagacagggaacagcatcctccttcaatttccctcaaatcactctttggcaacgaccccttgtcacagtaagaataggaggacagctaaaagaagctctattagatacaggagcagatgatacagtattagaagacataaatttgccaggaaaatggaaaccaaaaatgatagggggaattggaggttttatcaaggtaagacagtatgatcagatacttatagaaatttgtggaaaaaaggctataggtacggtattagtaggacctacccctgtcaacataattggaagaaatatgttgactcagcttggttgtactttaaattttccaataagccctattgaaactgtaccagtaacattaaagccaggaatggatggcccaaaggttaaacaatggccattaacagaagagaaaataaaagcattaacagacatttgtagggagatggaaaaggaaggaaaaatttcaaaaattgggcctgaaaatccatacaatactccagtatttgccataaagaaaaaagacagtactaaatggagaaaattagtagatttcagagaacttaataagagaactcaagacttctgggaagttcaattaggaataccacaccctgcagggttaaaaaagaaaaaatcagtaacagtactggatgtgggtgatgcatatttttcagtttccttagatcaagacttcagaaagtatactgcatttaccatacctagtataaacaatgagacaccagggattagatatcagtacaatgtgcttccacagggatggaaaggatcaccagcaattttccaatgtagcatgacaaaaatcttagagccttttagaaaacaaaatccagagatagttatctatcaatacatggatgatttgtatgtaggatctgacttagagatagggcagcatagaacaaaaatagaggaactgagagaacatctgctgaggtggggatttaccacaccagccaaaaaacatcagaaagaacctccgttcctttggatgggttatgaactccatcctgataaatggactgtacagcctatagtgttgccagaaaaagacagctggactgtcaatgacatacagaagctagtgggaaaattgaattgggcaagtcagatttatgcagggattaaagtaaggcaattatgtaaactccttaggggagccaaagcactaacagaagtaataccactaacagcagaagcagagctagaactggcagaaaacagggagattctaaaagaaccagtacatggagtgtattatgacccatcaaaagacttagtagcagaaatacagaagcagggacaaggccaatggacatatcaaatttatcaagggccatttaaaaatctgaaaacaggaaaatatgcaagacagaggggtacccacactaatgacgtaaaacagttaacagaggcagtgcaaaaaatagccactgaaagcatagtaatatggggaaagattcctaaatttaaactacccatacaaaaagaaacatgggaaacatggtggacagagtattggcaagccacctggattcctgagtgggaatttgtcaatacccctcccttagtaaaattatggtaccagttagagaaagaacccatagtaggagcagaaactttctatgtagatggagcagctaatagggagactaaatcaggaaaagcaggatatgttactgacagagggagacaaaaggttgtctccctaactgacacaacaaatcagaagactgagttacaagcaattcatctagctttgcaggattcgggattagaagtaaacatagtaacagactcacaatatgcattaggaatcattcaagcacaaccagataagagtgaatcagagttagtcagtcaaataatagagcagttgataaaaaaggaaaaggtctacctggcatgggtaccagcacacaaaggaattggaggaaatgaacaagctgataaattagtcagtgctggaatcaggagagtactatttttagatggaatagataaggcacaagaagcacatgagaaatatcacagtaattggagagcaatggctagtgattttaacctgccacctgtggtagcaaaagaaatagtagccagctgtgataaatgtcaattaaaaggagaagccatgcacggacaagtagactgtagtccaggaatatggcaactagattgtacacatttagaaggaaaaattatcctagtagcagttcatgtagccagtggatatatagaagcagaagttattccagcagaaacaggacaggaaacagcttactttgtcttaaaactagcaggaagatggccagtaaaaataatacatacagacaatggcagcaatttcatcagtactgcggttaaggctgcctgttggtgggcagggatcaagcaggaatttggcattccctacaatccccaaagtcaaggagtagtagaatctatgaataaacaattaaagcaaattataggacaggtaagagatcaagctgaacatcttaagacagcagtacaaatggcagtattcatccacaattttaaaagaaaaggggggattggggggtacagtgcaggggaaagaataatagacataatagcaacagacatacaaactaaagaattacaaaaacaaattataaaaattcaaaattttcgggtttattacagggacagcagagatccaatttggaaaggaccagcaaaactactctggaaaggtgaaggggcagtggtaatacaggacaataacgatataaaagtagtaccaagaagaaaagcaaagatcattagggattatggaaaacagatggcaggtgatgattgtgtggcaagtagacaggatgaggattagaacgtggaacagtttagtaaaacaccatatatatatttcacagaaagctaggggatgggtttataaacatcactatgaaagtaggaatccaagaatgagttcagaagtacacatcccattaggggatgctaaattggtaataaaaacatattggggtctgcatacaggagaaagagactggcatttgggccagggagcctccatagaatggggaaaagagggatatagcacacaagtagaccctaacctagcagaccaactaattcatctgtattattttgattgtttttcagaatctgctataagaaatgccatattaggacatagagttagccctagttgtgaatatcgagcaggacataacaaggtaggatctttacagtacttggcactagcagcattaagaacaccaaaaaagataaagccacctttgcctagtgttacgaaactgacagaggatagatggaacaagccccagaggaccaaggaccacagagggagccatacaatgagtggacactagagcttttaaaggagcttaagagtgaagctgttagacactttcctagggtgtggcttcatggcttaggacaatacatctatgaaacttatggagacacttgggcaggagtggaagccataataagaattctgcaacaactgctgttcattcatttcaggattgggtgtcaacatagcagaataggcattattccacggaggagagcaagaaatggagccagtagattctagactagagccctggaagcatccgggaagccagcctaaaactgtttgtaccaattgctatcgtaaaaagtgttgtcttcattgccaagtttgtttcatgaaaaaaggcttaggcatctcctatggcaggaagaagcggagacagcgacgaagagctcctcaagacaatcagactgatcaagtttctctaccaaagcagtaagtagcacatgtaatgcaatccttagcaatagcagcaatagtagtattagtagtagcaggaataatagcaatagtagtgtggtccatagtattcatagaatataggaaaatattaagacaaaggaaaatagacaggttaattgatagaataagagaaagagcagaagacagtggcaatgagagtgaaggagatcaggaagcacttatggagatggggcaccttgttccttgggatgctgatgatctgtaatgctacagaaaatttatgggtcacagtctattatggggtacctgtgtggaaagaagcaaccaccactctattttgtgcatcagatgctaaagcatatagtaaggaggtacataatgtttgggccacatatgcctgtgtacccacggaccccagcccacaagaaatactattggaaaatgtgacagaaaattttaacatggggaaaaataacatggtagaacagatgcatgaggatataatcagtttatgggatcaaagcctaaagccatgtgtaaagttaaccccactctgtgttactttaaattgcactgacttgaagaagaatgttactaataacaatactattagcccaggaatgagggaaatgaaaaactgctctttcaacatcaccacaggcctgagagataaagtaaaaaaagaatatgcactcttttatgaacttgatgtagtacaaataaataatgatagctataggttgataagttgtaatacctcggtcgttacacaagcctgtccaaagatatcctttgagccaattcccatacattattgtgccccagctggttttgcgattctaaagtgtaatgataaaaagttcaatggaacagggccatgtacaaatgtcagtacagtacaatgtacacatggaattaagccagtagtgtcaactcaactgctgttaaatggtagcctagcagaaaaagaggtagtaattagatctgtcaatttcacggacaatactaaaaccataatagtacagctgaaagaacctgtagaaattaattgtacaagacccaacaacaatacaagaaaaggtattcatatgggaccagggagagcattttatgcaacaggagacataataggagacataagacaagcacattgtaacattagcacaacagaatggaataacacattaaaacagatagttgacaaattaaaaaaacaatttgggaataaaacaatagtctttaatcaatcctcaggaggggacccagaaattgtaatgcacagttttaattgtggaggggaatttttctactgtaatacagcagaactgtttaatagcacttggaatggtattggagggttaaataacactgaaggagatacagtcacactcccatgcagaataaaacaaattataaacatgtggcaggaagtaggaaaagcaatgtatgcccctcccatcgcaggacaaattagatgttcatcaaatattacaggactgctattaacaagagatggtggtgaccagagcaatggtaccgagatcttcagacctggaggaggagatatgagggacaattggagaagtaaattatataaatataaagtagtaaaaattgaaccattaggagtagcacccaccaaggcaaagagaagagtggtgcagggagagaaaagagcagtgggaataggagctgtgttccttgggttcttgggagcagcaggaagcactatgggcgcggcgtcaatcacgctgacggtacaggccagacaattattgtctggtatagtgcaacagcagaataatctgctgagggctattgaggcgcaacaacatctgttgcaactcacagtctggggcatcaagcagctccaggcgagagtcctggctgtggagagatacctaaaggatcaacagctcctggggatttggggttgctctggaaaactcatttgcaccactgctgtgccttggaatactagttggagtaataaatctctagatgacatttggaataacatgacctggatggagtgggaaagagaaattaataattacacaggtttaatatacactttaatagaagaatcgcagaaccaacaagaaaagaatgaacaagaattattggcattagataaatgggcaagtttgtggaattggtttgacatatcaaactggctgtggtatataaaaatattcataatgatagtaggaggcttggtaggtttaagaataatttttgctgtactttctctagtgaatagagttaggcagggatattcaccattatcatttcagacccgcctcccaacccagaggggacccgacaggcccgaaggaatcgaagaagaaggtggaaagagagacagagacacatccattcgattagtgaacggattcttagcacttatctgggacgacctgaggagcctgtgcctctgcatctaccaccacttgagagacttactcttgattgcagcgaggattgtggaacttctgggacacagggggtgggaagccctcaaatattggtggaatcttctacagtattggattcaggaactaaagagtagtgctattaatctgataaataccatagcaatagcagtagctgggtggacagatagggttatagaaataggacaaagattttgtagagctatacgtaacatacctaggagaatcagacagggcgcagaaaaggctttgcaataacatggggggcaaatggtcaaaaagtagcatagtgggatggcctcaggttagggaaagaataagacgagctcctgctccagcagcaagaggagtaggaccagtatctcaagatttggataagtatggagcagtcacaagcagtaatacagcagctactaatgctgattgcgcctggctggaggcgcaaaaggaagaggaggtaggctttccagtcaggccgcaggtacctgtgagaccgatgacatataaggcagctttcgatctcagccactttttaaaagaaaaggggggactggatgggttaatttactccaagaaaagacaggaaatccttgatctgtgggtctatcacacacaaggctccttccctgattggcagaattataccccagggccagggattagattcccgctaacatttggatggtgctacaagctagtaccagtcgacccagaggaagtagaagaggccacagagggagagaacaacagcctattacaccctatatgccagcacggaaaggatgatgaggaaaaagaagtgttaatgtggaagtttgacagtcgcctggctctaacacacagagcccgagagctgcatccggagttctacaaagactgctgacacagactgctgacgtgaagttgctgacagggactttccgcggggactttccaggggaggtgtgatttgggcggagttggggagtggctaaccctcagatgctgcatataagcagctgcttttcgcctgtactgggtctctcttgttagaccagatcgagcctgggagctctctggctagctagggaacccactgcttaagcctcaataaagcttgccttgagtgctttaagtagtgtgtgcccgtctgttgtatgactctggtaactagagatccctcagaccactctagacggtgtaaaaaatctctagca
>AF077336
ggacttgaagcgaaagtagaaccagagaagatctctcgacgcggggactcggcttgctgaagtgcaacacggcaagaggcgagagcggcgactggtgagtacgccgaattttttttttgactagcggaggctagaaggagagagatgggtgcgagagcgtcaatattaagcgggggaaaattagatgaatgggaaaaaattcagttaaggccggggggaaagaaaagatataaaatgaaacatctaatatgggcaagcagggagctagaacgatttgcacttgatcctggccttctagaaacatcagaaggctgtcaaaaaataataagacagctacaaccatcccttcagacaggatcagaagagcttaagtcattatttaatacagtagcagtcctctattatgtacatcaaagggcaggggtaacagacaccaaggaagctttagacaagctagaggaagaacaaaacaaaagtcagcaaaagacacagcaagcggcagctgacaaaggggtcagtcaaaattaccctatagtacagaatcttcagggacaaatggtacaccagtctctatcacctagaactttaaatgcatgggtaaaggtgatagaagagaaggcttttagcccagaagtaatacccatgttttcagcattatcagaaggggccactcccacagatttaaacaccatgctaaatacagtggggggacatcaagcagccatgcaaatgttaaaagacaccatcaatgaggaagctgcagaatgggacagattacatccagtgcatgcagggcctgccccaccaggccagatgagggaacctagggggagtgatatagctggaactactagtacccttcaggaacaaatacaatggatgacgggcaacccacctgtcccagtgggagacatctataaaagatggatcatcctaggattaaataaaatagtaagaatgtatagtcctgtcagcattttggacataaaacaagggccaaaagaaccctttagagactatgtagacagattctttaaagtcctaagagctgagcaagcttcacaggacgtaaagggttggatgacagacacattgttggtccaaaatgcgaacccagattgtaagaccattttaaaagcattgggaacaggggctacactagaagaaatgatgacagcatgtcagggagtgggaggacctagccataaggcaagagttttggccgaggcaatgagtcaagcaaattcagccataatgatgcagaaaagtaattttaagggccaaagaagagttgttaaatgttttaattgtggcaaagaaggacacatagccagaaattgcagggcccctagaaaaaagggctgttggaaatgtggaagagaaggacaccaaatgaaagactgcactgaaagacaggctaattttttagggaaaatttggccttccaacaaggggaggcccggaaatttccttcagagcagaccagagccaacagccccaccagcagagagcttcgggttcagagaggagataaccccctctccgaagcaggagcagaaagacggggaactgtaccctcccttagcttccctcaaatcactctttggcaacgacccttagtcacaataaaaatagggggacagataaaggaggctctattagatacaggagcagatgatacagtattagaagacataaatttgccaggaaaatggaaaccaaaaatgatagggggaattggaggttttatcaaagtaaaacagtatgataacatactcatagaaatttgtggacacaaggctataggtacagtgttagtaggacctacgcctgtcaacataattggaagaaatatgttgactcagattggttgtactttaaattttccagttagtcctattgaaactgtaccagtaaaattgaagccaggaatggatggcccaaaggttaaacaatggccattgacagaagaaaagataaaagcattaacagaaatatgtctagaaatggaaaaagaaggaaaaatttcaaaaattgggcctgaaaatccatacaatactccagtatttgccataaagaaaaaagacagtagtaaatggaggaaattagtagatttcaaagaacttaataaaagaactcaagatttctgggaggttcaattaggaataccacatcctgcagggttaaaaaagaaaaagtcagtaacagtactggatgtgggggatgcatatttttcagttcccttagataaggatttcaagaagtacactgcattcaccatacctagtgtcaacaatgagacacctggaattaggtaccagtacaatgtgcttccacaaggatggaaaggatcaccagcaatattccaatgtagcatgacaaaaatcttagagccctttagaatgaaaaacccagacatagtcatctaccaatacatggatgatttgtatgtagggtctgacttagaaatagggcagcatagaacaaaaatagaggagttaagagaacatctactgagatggggatttactacaccagacaaaaaacatcagaaagaacctccattcctttggatggggcatgaactccatcctgataaatggacagtgcagcctatacaattgccaaacaaggacagctggactgtcaatgacatacagaagttagtaggaaaactaaattgggcaagtcagatttatccagggattaaagtaaggccattatgtaaactccttaggggagccaaggcactaacagacatagtgccactgactgcagaggcagagttagaattggcaaaaaatagggagattctaagagaaccagtacatggggtatattatgacccatcaaaagacttaatagcagaaatacagaaacaaggagacgggcaatggacatatcaaatttatcagaacccatttaaaaatctaaaaacaggaaagtatgcaaaagtgaggtcggcccacactaatgatgtaaaacaattaacagaagcagtacaaaagatagctttagaaagcatagtaatatgggggaagagatctcctaagtttaaactacccatactgaaagagacatgggatacatggtggacagattattggcaagccacctggattcctgaatgggagtttgtcaataccccccctctagtgaaactatggtaccagttagaaacagagcccatagcaggagcagacaccttctatgtagatggggcatctaatagagagaccaaaaaaggaaaagcaggatatgttactgataaaggaaaacaaaaagttgtctccctaacggagaccacaaatcagaaggctgagttacaagcaatttatttagctttgcaggattcaggatcagaagtgaacatagtaacagactcacaatatgcattaggaatcattcaggcgcaaccagataagagtgaatcagaaatagtcaatcaaataatagagcaattaatacaaaaggaaagggtctacctgtcatgggtaccagcacacaaagggattggaggaaatgaacaagtagataaattagtcagtgctggagtcaggaaaatactgtttttagatgggatagataaggcacaagaagaacatgaaaaatatcacaacaattggagagcgatggctagtgattttaatctgccacctatagtagcaaaagaaatagtagctagctgtgataagtgtcagctaaaaggggaagccatgcacggacaagtagactgtagtccagggatatggcaattagattgcacacatttagaaggcaaggttatcctggtagcagtccatgtagctagtgagtacatagaagcagaagttattccagcagaaacaggacaggaaacagcctacttcatattaaagttagcaggaagatggccagtaaaaataatacatacagacaatggcagcaatttcaccagtgccgcggttaaggcatcctgttggtgggcaggtatccaacaggaatttggaatcccctacaatccccaaagtcaaggagtagtagaatctataaataaagagttaaaaaagatcataggacaggtaagagatcaagctgaacatcttaagacagcagtacaaatggcagtattcatccacaattttaaaagaaaaggggggattggggggtacagtgcaggggaaagaataatagacataatatcaacagacatacaaactagagaattacaaaaacaaattacgaaaattcaaaatttccgggtttattacagggacagcagaaacccagtttggaaaggaccagcaaagctactctggaaaggtgaaggggcagtagtcatacaagacaatagtgaaataaagatagtaccaaggaggaaagcaaagatcattagggattatggaaaacagatggcagttgatgattgtgtggcaggtagacaggatgaggattaacacatggaaaagtttagtaaaatatcatatgtatgtttcaaagaaagccaaaggatggtcttatagacatcactttcaaagcaggcatccaagagtaagttcagaagtacacatcccactagaggaagttaaattagtaataacaacatattgggggctgcacccaggagaaagagaatggcatctgggtcagggagtctccatagaatggaggcaggggaagtataggacacaaatagaccctggcctggcggaccaactgatccatatatattattttgattgtttttcagaatctgccataaggaaagccatattaggacatagaattagccctaggtgtaactatcaagcaggacataataaggtaggatccctacaatatttggcactaacagcattaatagctccagagaagacaaagccaccgctgcctagtgtccagaaactagtagaggacagatggaacaagccccaggagaccaggggccacagagggagccatacaatgaatgggcactagaaattttagaggagcttaagaatgaagctgttaggcattttcctaggccatggcttcacggcttaggccaacatatctataacacctatggggacacttgggagggagttgaagctataataaggatattgcaacaactactgtttatccatttcagaattgggtgccgtcatagcagaataggcattgttccacagagaagagtaagaaatggagccagtagatcctagcttagatccctggaatcatccaggaagccagcctacaactccttgtaccaaatgttattgtaaacgatgttgctttcattgccaatggtgctttacaacgaagggcttaggcatctcctatggcaggaagaagcggagacagcgacacagaactcctcaaagcagtcaagtgcatcaaaattctctaccaaagcagtaagtagtgttaaatagtatatgtaatgtcatatttgttagcaatagggatagcagcattaatagtagcactaataatagccatagttgtgtggactatagtatatatagaatataagaaactggtaaggcaaagaaaaataaataaattatataaaagaataagagaaagagcagaagacagtggcaatgagagtgagggggatgcagaggaattggcagcacttggggaaatggggccttttattcctggggatattaataatctgtaatgctgcagacaacttgtgggtcacagtctattatggggtacctgtgtggaaagaagcaaccactactctattctgtgcatcagatgctaaagcatatgaaagagaggcacataacgtttgggccacacatgcctgtgtacccacagaccccaacccacaagaagtatttctgaaaaatgtaacagaaaattttgatatgtggaaaaataacatggtagaacaaatgcatacagatataatcagtttatgggatcaaagcctaaagccatgtgtaaagttaaccccactctgtgtgactttaaactgtactaatgccaccaataacagtcaggaaaagccaggggcaatgcaaaactgttctttcaatatgaccacagaagtaagagataagaagctgaaattatctgcgcttttttataggcttgatatagtaccaataggcaataacaatagcagtgaatataggctaataaattgtaatacctcaaccattacacaggcttgtccaaaggtatcttgggatccaatccctatacattattgtgctccagctggttatgcaattctaaaatgtaatgataaaagattcaatgggacagggccatgcaagaatgtcagcacagtacaatgtacacatggaattaaaccagtggtatcaactcaattgttgttaaatggcagcctagcagaagaaggtatagtaatcagatctcaaaatatctcaaataatgcaaaaaccataatagtacaccttaatgaatctgtacagattaattgtacaagacccaacaacaatacaaggaaaggtatacatttaggaccaggacaaacattctatgcaacaggagcaataataggagacataagaaaggcacattgtaacattagtggaacacaatggaataacactctggagtatgtaaaggcagaattaaagtcgcatttccctaataatacagcaataaaatttaaccaatcctcaggaggggacctagaaattacaatgcatagttttaattgtagaggagaatttttctactgcgatacatcaggactgtttaatgacacaggctccaataatggcactatcactctcccatgtcggataaaacaaattgtaaacatgtggcagggagtaggacgagcaatgtatacctctcccattgcaggaaacattacctgtaactcaaatattacaggtttactattgacaagagatggtggtaatgagagtaacattgagaccttcagacctgagggaggaaatatgaaagacaattggagaagtgaactatataagtataaagtagtagaaattgaaccattaggagtagcacccaccaaggcaaaaagacaagtggtgcagagagaaaaaagagcagcgggactaggagctttgttccttgggtttcttggggacagcagggagcatatgggcgcggcgtcgataacgctgacggtacaggccagacaattattgtctggaatagtgcaacagcaaaacaatttgctgagggctattgaagcgcaacagcatctgttgcagctcacagtctggggcattaaacagctccaggcaagagtcctggctgtggaaagatacctaaaggatcaacagctcctagggatctggggctgctctggaaaactcatctgcaccactaatgtgccctggaactctagttggagtaataaatctcaggaagagatttggaataacatgacctggatggagtgggaaaaggagattagcaattactcaaacataatatacaaattgattgaagagtcacaaaaccagcaggaaaagaatgaacaagaattattggcattagacaaatgggcaagtctgtggaattggtttgacatatcaaactggctgtggtatataaaaatattcataatgatagtgggaggcttgataggcttaagaatagtttttgctgtactttctatagtaaatagagttaggaagggatactcacctttgtcattacagacccttatcccaagcccgaggggacccgacaggcccgaaggaatcgaagaaggaggtggagagcaaggcaaagacagatccgtgcgcttagtgaccggattcttagctcttgcctgggacgatctgaggaacctgtgcctcttcagctaccgccacttgagagacttcatattaattgcagcgaggattgtggacaggggcctgaggagggggtgggaagctctcaaatatctggggaatctcacgcggtattggagtcaggaactaaagaatagtgctatcagcctgtttaataccacagcaatagtagtagctgaagggacagatagaattatagaagttttgcaaagagctggtagagctgttctcaacatacctagaagaataagacagggcgcagaaagggctttgctgtaaaatggggggcaagtggtcaaaaagcagtatagttggatggcctgctgtaggggaaagaatgagacaaacccctacagcagcagaaggggtgggagcagtgtctcgagacttagacagacggggagcaattacaagcagcaatactagaactactaatcctgacttggcctggctggaagcacaagaggaggaggaagtaggctttccagtcagacctcaggtacctgtaagaccaatgacctataaggcagctgtagatctcagtcactttttaaaagaaaaggggggactggaagggttaatttactccaagaaaagaggagatacccttgatctgtgggtttaccacacacaaggctacttccctgattggcagaactacacaccagggccagggatcagatatccactgaccttgggatggtgcttcaagctagtaccagttgatccagaagaggtggaaaaggccaatgaaggagagaacaactgcttgttacaccccatgagccaacatggaatggaggatgaagacagagaagtactgaggtggaagtttgacagcagcctggcactgagacacatagccagagagagacatccggagttctaccaagactgagactgctgacacagagattgctgacacagaagaatctaaaagggactttccactggggactttccagagggcggtccagagggcgggactggggagtggctcaccctcagatgctgcatataagcagccgcttttcgcctgtactgggtctctctagttagaccagatttgagcctgggggctctctggctagctggggaacccactgctta
>AF084936
acttgacctatgggctataataccaaaggattcttcccagattggcagaactacacaccagggccagggactagattcccactgacccttgggtggtgcttcaaactggtaccaatggatccatcagaggtagaggaagccaataaaggagagaacaacagtctattacaccccatctgccagcatggaatggaggacgaagacagagaagtgctggtgtggaaatttgacagtagcctagcacggagacacatagcccgagagctgcatccggagtactacaaagactgctgacacagaagttgctgacaaggggactttccgcctgggactttccaggggaggcgcggcctgggaggggctggggagtggctaaccctcagaagctgcatataagcagccgcttctcgcctgtactgggtctctcttgttagaccagatttgagcctgggagctctctggctagcaggggaacccactgcttagagcctcaataaagcttgccttgagtgcttcaagtagtgtgtgcccgtctgttgtgtgactctggtaactagagatccctcagaccactctagatagtgtaaaaatctctagcagtggcgcccgaacagggacttgaaaacgaaagttaatagggactcgaaagcgaaagttccagagaagttctctcgacgcaggactcggcttgctgaggtgcacacagcaagaggcgagagcggcgactggtgagtacgccaaaatttttgactagcggaggctagaaggagagagatgggtgcgagagcgtcagtattaagcgggggaaaattagatgcttgggagaaaattcggttgaggccagggggaaagaaaagatatagaatgaaacatttagtatgggcaagcagggagctggacagatttgcacttaaccctggccttttagaaacagcagaaggttgtcaaaaaataatggcacagttgcaaccagctctccaaacaggaacagaggagattaaatcactatttaatacagtagcaaccctctattgtgtacatcaaaagatagaggtaagagacaccaaagaggctctagaggaagtggaaaagatacaaaagaagagtcagcaaaaagaaaacagcagcagccaagtcagtcaaaattaccctatagtgcagaatgcacaagggcaaatggtacaccaggccatatcacctagaactttgaatgcatgggtaaaagtagtagaagaaaaggccttcagtccagaagtaatacccatgtttacagcattatcagaaggagccaccccacaagatttaaataccatgctaaatacagtgggggggcatcaagcagctatgcaaatgttaaaggagactatcaatgatgaagctgcagaatgggacaggctacatccacagcaggcagggcctattgcaccaggccagataagggacccaacgggaagtgatatagcaggagctactagtaccctgcaggaacagataagatggatgaccagcaacccacctgtcccagtgggagaaatttataaaagatggataatcctggggttaaataaaatagtaagaatgtacagccctgtcagcattttggacataagacaggggccaaaagaaccctttagagattatgtggatagattctttaaaaccctgagagctgagcaagctacacaggaagtaaaaagctggatgacagacaccttgttgatccaaaatgcaaacccagattgtaagatcatcttaaaaggattaggacaaggagctacactagaagaaatgatgacagcatgtcagggagtgggaggacccagccataaagcaagagttttagctgaggcaatgagccaggcatcaggtgcagcagcagccataatgatgcagaaaagcaatttcaagggcccaagaagaacaattaaatgtttcaactgtggcaaggaaggacatctagccagaaattgcagggcccctaggaaaaagggctgttggaaatgtggaaaggagggacatcaaatgaaagaatgcacagaaagacaggctaattttttagggaaaatttggccttccaacaaggggaggccagggaatttccttcagaacaggccagagccaacagccccacccgcagagaacttcgggttcggggaggagatagccccctccccgaagcaggagcagaaggaaaaggaactatatcctctatcttccctcaaatcactctttggcaacgaccaatagtcaaagtaagaatagggggacagctaatagaagccctattagacacaggagcagatgatacagtattagaagaaatagatttaccaggaaaatggaaaccaaaaatgatagggggaattggaggttttatcaaagtaagacagtatgatcaaatacttatagaaattagtggaaaaagggctatagggacagtattagtaggacctacacctatcaatataattgggagaaatatgttgactcagattggttgcactttaaattttccaattagtcctattgaaactgtgccagtaaaattaaagccaggaatggatgggccacgggttaaacaatggccattgacagaagagaaaataaaagcattaacagaaatttgtaatgagatggaaaaggaaggaaaaatttcaaagattgggcctgaaaacccatataacactccaatatttgccataaagaaaaaagacagtactagatggagaaaattggtagatttcagagagctcaataaaaggactcaagacttctgggaggtcccattaggaatacctcatcccggggggttaaaacagaaaagatcagtaacagtactagatgtgggggatgcatatttttcagttcctttagatgaaaactttagaaaatatactgcattcactatacctagtacaaataatgagacaccaggaattagatatcagtacatccacagggatggaaaggatcaccagcaatatttcagagtagcatgacaaaaatcttagagccctttagaacacaaaatccagaaatagtgatctaccaatacatggatgatttatatgtaggatcagacttagaaatagggcagcatagagcaaaaatagaagagttaagagaacatctactgagatggggatttaccacaccagataagaaacatcagaaagaacctccatttctttggatgggatatgagctccatcctgacaaatggacagtacaacctatacagctgccaaacaaggaaaactggactgttaatgatatacaaaagttagtgggaaaactaaattgggcaagtcagatttatccaggaattaaagtaaagcaattatgcaaactcattaggggggccaaagcattaacagacatagtatcaatgacagcagaagcagaaatggagttggcagagaacagggagattctaaaagaacctgtacatggagtctattatgacccatcaaaagacctaatagcagaagtacagaaacaagggctaggccaatggacatatcaagtttatcaagagccatataaaaatctgaaaacaggaaaatatgcaaaaggggggtctgcccacactaatgatgtaaagcaattaacagaagtagtgcaaaaaatagccacagagggcataataatatggggaaagattcctaaatttaaattacctataaaaaaagaaacatgggaagtgtggtggacagagtattggcaggccacttggattcctgagtgggagtttgtcaatacccctcctttagtcaaattatggtatcagttagaaacagaacccataccaggagtagaaacttactatgtagatggggcagctaatagggagacaaaattaggaaaggcaggatatgtgactgacaaaggaagacaaattattattaccctaactgaaacaacaaaccaaaaggctgaattacatgcaattcagctagctctgcaggactcacaatcagaagtaaacatagtaacagactcacagtatgcattaggaatcattcaagcacagccagataggagtgaatcagaaatagtcaatcaaataatagaacagctaataaaaaaggaaaaggtctacctgtcatgggtaccagcacacaaagggattggaggaaatgaacaagtggataaattagtcagtagtggaatcaggaaagtactatttttagatggcatagataaagcccaagaagagcatgaaagatatcacagcaattggaaagcaatggctagtgattttaatctgccacctatagtagcaaaagaaatagtggccagctgtgataaatgccagttaaaaggggaagccatgcatggacaagtagactgtagtccaggaatatggcaattggattgtacacatttagaaggaaaaattatcctggtagcagtccatgtagccagtggctatatagaagcagaagttatcccagcagaaacaggacaggaaacagcatactttatattaaaattagcaggaaggtggccagtaaaaataatacatacagacaatggcagcaattttaccagtgctgcagtaaaggcagcatgttggtgggcaagcatcacacaggaatttggaattccctacaatccccaaagccaaggagtagtggaatctatgaataaggaattaaagaaaatcataggacaggtcagggatcaagctgaacatcttaagacagcagtacagatggcagtattcattcacaattttaaaagaaaaggggggattggggggtacagtgcaggggaaagaataatagacataatagcatcagatatacaaactaaagaactacaaaaacaaattacaaaaattcaaaattttcgggtttattacagggacagcagagatccaatttggaaaggaccagcaaaactactctggaaaggtgaaggggcagtagtaatacaagacaataacgaaataaaagtagtaccaagaagaaaagcaaagatcattagggattatggaaaacagatggcaggtgatgattgtgtggcaggtagacaggatgaggattagaacatggaacagtctagtgaaacatcatatgtatatttcaaagaaagctaaaggctggttttatagacatcactatgaaagtaggcacccaaaagtaagttcagaagtacacatcccactaggagatgctaaactagtagtaagaacatattggggtctgcatacaggagacaaagaatggcacttggggcatggggtctccatagaatggaggcagggaagatatagtacacaagtagatcctgacctagcagaccacctaattcatctgcattattttaattgtttttcagaatctgccataaggaaagccatattaggacaaacagttaggcctagttgtgaatatccagcagggcataataaggtaggatctttacaatatttggcattaaaagtattagtggcaccaacaaggagaaggccacctttgcctagtgttaggaaattaacagaggatagatggaacgagccccagaagaccaggggccacagagagaaccccacaatgaatgggcattagaactgttagaagagcttaaacatgaagctgttagacattttcctaggccctggctccatggtttaggacagcttatctataacacttatggggatacttgggagggagttgaagccataataagaatactacaacaactactgtttatccatttcagaattgggtgccaacatagcagaataggcattattccacagaggagaagagtaagggatggatccggtagatcctaaactagagccctggaagcatccggggagtcagcctaaaactccctgtaacaattgctattgtaaaagtgttgctgcattgcaagtttgctttctgaacaaaggcttaggcatctcctatggcaggaagaagcggaagcaccgacgaggaactcctcacagcagtaaggatcatcaaactcctgtaccaaagcagtaagtagaaataaatagtagatgtaatgcaaccactagaaatatctgcaatagtaggcttaatagtagcatccatagcagccatagttgtgtggactatagtatttatagaatatagaaaaataagaaaacagaaaagaatagaaaagttacttgataggataagagaaagagcagaagacagtggaaatgagagtgaaggggatacagaggaattggcaacacttatggaactgggggattttgatccttgggttggtgataatttgtagtgcagaaaaattgtgggtcacagtctattatggagtacctgtgtgggaagatgcaaatgcccctctattttgtgcatctgatgctaaagcacatagtactgaaagtcataatatctgggccacacatgcttgtgtacccacagatcccagcccacaagaaataaatatgagaaatgtaacagaaaattttaacatgtggaaaaataacatggtagaacagatgcatgaggatataatcagtttatgggatgaaagcctaaagccatgtgtaaagctaacccctctctgtgttactttaaactgtactgagataaacaataatagtactcggaatatcactgaggagtacagaatgacaaactgctctttcaatatgaccacagaactgagagataagaagaaggcagaatacgcgcttttctatagaactgatgtagtaccaattaatgagatgaataatgaaaataatggtacaaatagtacatggtataggctgacaaattgtaatgtctcaaccattaaacaggcttgtccaaaggtaacttttgagccaattcccatacattattgtgctccagctggttttgcgatcctaaagtgtgtggataagaagttcaatggaacaggaacatgtaacaatgtcagtacagtacaatgtacacatggaattaagccagtagtatcaactcaactactgctgaatggcagtttagcagaaaaagatatcataattagttctgaaaatatctcagacaatgccaaagtcataatagtgcaccttaataggtctgtagaaattaattgtaccagacccaacaacaatacaagaagaagtgtagcaattggaccaggacaagcattctatacaacaggagaagtaataggagacataagaaaggcacattgtaatgttagttggacaaaatggaatgagacgctaagggatgtccaggcaaaactacaggaatactttattaataagagcatagaatttaactcatcttcaggaggggacctagaaattacaacacatagtttcaattgtggaggggaatttttctattgtaatacatcaggactatttaataatagtatattaaagagtaatatatcagaaaataatgatactatcacacttaattgtaagataaaacaaattgtgagaatgtggcagagagtgggacaagcaatgtatgcccctcccattgcaggaaacattacatgtagatcaaacattacaggactaatattaacaagagatggtggggataacaatagcactagtgagatcttcagacctggaggaggagatatgaaaaacaattggagaagtgaattatataagtataaaacagtaaaaatcaaatcactaggaatagcacccaccagggcaaggagaagagtggtggagagagaaaaaagagcagttggagtaggagctatcttccttgggttcttaggaacagcaggaagcactatgggcgcagcgtcaataacgctgacggtacaggtcagacaattattgtctggcatagtgcaacagcaaagcaatttgctgagagctatagaggcgcagcagcatctgttgcaactcacagtctggggcattaaacagctccgggcaagagtcctggctctggaaagatacctaaaggatcaacagctcctagggatttggggctgctctggaaaactcatctgcaccactaatgtgccctggaacactagttggagtaataaatcttataatgagatttgggagaacatgacttggatagaatgggaaagggaaattgacaattacacataccacatatacagcctgattgaacaatcgcaaatccagcaggaaaagaatgaacaagacttattggcattggaccagtgggcaagtctgtggagttggtttagcatctcaaactggctatggtatataagaatatttgtaatgatagtaggaggcttaataggtttaagaatagtttttgctgtgctatctatagtaaatagagttaggcagggctactcacctttatcctttcagacccttctccaccaccagagggaacccgacaggcccgcaggaatcgaagaaggaggtggagagcaagacagagacagatccattcgattagtgagcggattcttagcacttgcctgggacgacctgaggagcctgtgcctcttcagctaccaccgcttgagagacttcatcttgattgcagcgaggacggtggaacttctgggacgcaacagtctcaagggactgagattggggtgggaagccctcaaatatttgtggaatcttctgttgtattgggctcgggaactaaagaatagtgctattaatttgcttgatacaatagcaatagcagtagctaactggacagatagggttatagaagtagcacaaagagctggtagagctgttctcaacatacctagaagaataagacagggcttagaaagagctttgctataaaatgggaaacaagtggtcaaaaaggaaagtagctggatggcccgaggtaagggaaagactaagacaacaccctgcagcagcagaaggagtaggagcagtatctcaagatttagataggcatggagccatcacaagtagaaatacagcaggcaccaatcctgattgtgcctggctggaagcacaagaggaggactcagaggtaggctttccagtcagaccacaggtacctttaagacctatgacttataaggctgcgtttgatctcagcttctttttaaaagaaaaggggggactggatgggctagtttactccaagaaaagacaagagatccttgacctatgggtctatcatacacaaggattcttcccagattggcagaactacacaccagggccagggactagagtcccactgacctttgggtggtgcttcaaactggtaccaatggagccatcagaggtagaggaagccaataagggagagaacaacagcctgttacaccccatctgccagcatggaatggaggacgaagatggagaagtgctggtatggagatttgacagtagcctggcacggagacacttagcccgagagctgcatccggagtactacaaagactgctgacacagaagttgctgacaaggggactttaagttgctgacaaaggactttccgcccgggactttccaggggaggcgcggcctgggaggggctggggagtggctaaccctcagaagctgcatataagcagccgcttctcgcctgtactgggtctctcttgttagaccagatttgagcctgggagctctctggctagcaggggaaccactgcttagagcctcaataaagcttgccttgagtgcttcaagtagtgtgtgcccgtctgttgtgtgactctggtaactagagatccctcagaccactctagatagtgtaaaaatctctagcagt
>MW881652
taagagagatgggtgcgagagcgtcaatattaagcgggggaaaattagatgcatgggaaaaaattcggttaaggccaggaggaaagaaaagatataagctaaaacatctagtatgggcaagcagggagttagaacgattcgcggttaaccctggcctgttagaaacatcagaaggctgtaaacaaataataggacagctacaaccagccttaaagacaggatcagaagaacttaaatcattatttaatacagtagcagtactatattgtgtacaccaaaggatagaggtaaaagacaccaaggaagctctggataagatagaggaagagcaaaataaaagtaagaaaaaagaacagcaagcagcagctgacgcaggaagcagcagcaaggtcagccaaaattaccctatagtgcagaacctacagggacaaatggtacatcagcctatatcacctagaactttaaatgcatgggtaaaagtagtagaagagaaggctttcagcccagaagtaatacccatgtttacagcattatcagaaggagccaccccacaagatttaaacaccatgctaaacacggtggggggacaccaagcagccatgcaaatgttaaaagagaccatcaatgaggaagctgcagaatgggatagattgcatccagtgcatgcagggcctatcgcaccaggccaaatgagagaaccaaggggaagtgacatagcaggaactactagtacccttcaggaacaaataggatggatgacacataatccacctgtcccagtaggagagatctataaaagatggataatcctgggattaaataagatagtaagaatgtatagccctaccagcattctggacataagacaaggaccaaaggaaccctttagagactatgtagaccggttctataagactctaagagccgagcaagcttcacaggatgtaaaaaattggatgacagaaaccttgttggtccaaaattcaaacccagattgtaagactattttaaaagcattaggaccagcagctacactagaagaaatgatgacagcatgtcagggagtggggggacccggccataaagcaagaattttggcggaagcaatgagccaagcaacaggtgcagctaccataatgatgcagaaaggcaattttaggaaccaaagaaaagctgttaagtgtttcaattgtggcaaagaagggcacatagccagaaattgcagggcccctaggaaaaagggctgttggaaatgtggaaaggaaggacaccaaatgaaagattgtattgagagacaggctaattttttagggaaaatctggccttcccacaagggaaggccagggaattttcttcagagcagaccagagccaacagccccaccagccccaccagaagagagcttcaggtttggggaagagacaacaactccccatcagaagccggaggcgatagaaagggaagtgtatcctttggcttccctcaaatcactctttggcagcgacccctcgtcacaataaggataggggggcagctaaaggaagctctattagatacaggagcagatgacacagtattagaagaaatgaatttgccaggaaaatggaaaccaaaaatgatagggggaattggaggttttatcaaagtaagacagtatgatcagatagccatagaaatatgtggacataaagctataggtacagtattagtaggacctacacctgtcaacataattggaagaaatctgttgactcagcttggctgtactttaaattttcccattagtcctattgaaactgtaccagtaaaattaaagccaggaatggatggcccaaaagttaaacaatggccattgacagaagaaaaaataaaagcattgatagaaatttgtacagaaatggaaaaggaagggaaaatttcaagaattgggcctgaaaatccatacaacactccagtatttgccataaagaaaaaagatagcactaaatggagaaaattagtagatttcagagaacttaataaaagaactcaagacttctgggaagttcaattaggaataccacatcctgcagggttaaaaaagaaaaaatcagtaacagtactggatgtgggtgatgcatatttttcagttcccttagataaagatttcaggaagtatactgcatttaccatacctagtacaaacaatgagacaccagggattagatatcagtacaatgtgcttccacagggatggaaaggatcaccagcaatattccaatgtagcatgacaaaaattttagagccttttagaaaacgacatccagatatagttatctatcaatacatggatgatttgtatgtaggatctgacttagaaataggacagcatagaacaaaaatagaagaactgagacaacacttgttgaagtggggatttaccacaccagacaaaaaacatcagaaagaacctccattcctttggatgggttatgaactccatcctgataaatggactgtacagcctatagtgctgccagaaaaagacagctggactgtcaatgacatacagaagttagtgggaaaattgaattgggcaagtcagatttacccagggattaaagtaaggcaattatgtaaactccttagaggaaccaaagcactaacagaaataatacctctaacagcagaagcagaattagaactggcagaaaacagggaaattctaaaagaaccagtacatggagtgtattatgacccatcaaaagacttaatagcagaaatacagaagcaggagcaaggccaatggacatatcaaatttatcaagaaccatttaaaaacctgaaaacaggaaaatatgcaagagtgaggggtgcccacactaatgatgtaagacaattaacagaggcagtgcaaaaaatagccacagaaagcatagtaatatggggaaagactcctaaatttaaactacccatacaaaaggaaacatgggaagcatggtggacagagtattggcaagccacctggattcccgaatgggagtttgtcaatacccctcccctagtaaagttatggtaccaattagagaaagaacccatagtaggagcagaaactttctatgtagacggggcagctaacagagaaactaaactagggaaagcaggatatgttactgacagaggaagacaaaaggttgtccccctaactgacacaacaaatcagaagactgagttacaagcaattcagctagctttgcaagattcgggattagaagtaaacatagtaacagactcacaatatgcattaggaatcattcaagcacaaccagataagagtgaatcagaggtagtcagtcaaataatagagcagttaataaaaaaggaaaaggtctacctggcctgggtaccagcacataaagggataggaggaaatgaacaggtagataaattagtcagttctggaatcaggaaaatactatttttagatggaatagataaggcccaagaagaccatgaaaaatatcacagtaattggagagcaatggctagtgattttaacctgccacctgtaatagcaaaagaaataatagccagctgtgataaatgtcagctaaaaggagaagccatgcatggacaagtagactgtagtccaggaatatggcaactagattgtacacatttagaaggaaaaattatcctggtagcagttcatgtagccagtggatacatagaagcagaagttattccagcagagacaggacaagaaacagcatactttatcttaaaattagcaggaaggtggccagtaaaaacaatacatacagacaatggcagcaatttcactagtgctacagttaaggccgcctgctggtgggcggggatcaagcaggaatttggcattccctacaatccccaaagtcaaggagtagtagaatctatgaataaagaattaaagaaaattatagggcaagtaagagatcaggctgaacatcttaagacagcagtacaaatggcagtattcatccacaattttaaaagaaaaggggggattggggggtacagtgcaggggaaagaatagtagacataatagcaacagacatacaaactaaagaactacaaaaccaaattacaaaaattcaaaaatttcgggtttattacagggacagcagagatccactttggaaaggaccagcaaaacttctctggaaaggtgaaggggcagtggtaatacaagataatagtgacataaaagtagtgccaaggagaaaagcaaagatcattagggattatggaaaacagatggcaggtgatgattgtgtggcaagtagacaggatgaggattagaacatggaacagtttagtaaaacaccatatgtatatttcaaagaaagctaggggatggtcttataaacatcattatgaaaacccccatccaagagtaggttcagaagtacatatcccactaggggatgctaaattggtagtaacaacatattggggtctgcatacaggagaaagagactggcatatgggtcagggagtctccatagaatggaggaaaaagggatataacacacaagtagaccccaacctagcagaccgactaatccatctgtattactttgattgtttttcagaatctgctataagaagggccatattaggacatagagttagtcctagttgtgaatatcaagcaggacataacaaggtaggatctctacagtacctggcactagtagcattagtaacacaaagaaggacaaagccacctttgcctagtattacaaagctgacagaggatagatggaacgagccccagaagaccaagggccacagagggagccataccatgaatggacactagagcttttagaagagcttaagcatgaagctgtcagacattttcctaggccatggctccatagcttagggcaatacatctatgaaacttatggggatacttgggcaggagtggaggccataataagaatattgcaacaactactgtttattcatttcagaattgggtgtcgacatagcagaataggcattactcgacagaggagagcaagaaatggagccagtagatcctagactagagccctggaagcatccaggaagtcagcctaaaactgcttgtaccaattgctattgtaaaaagtgttgctttcattgccaagtctgtttcacaaaaaaagccttaggcatctcctatggcaggaagaagcggagacagcgacgaagagctcctcaaggcaatcagaataatcaagttcctctaccagaacagtaagtaatatatgtaatgcaatctgtagtagtattagcaatagtaggattagtagtagcaataataatagcaatagttgtgtggaccatagtattcatagaatataggaaaatattaagacaaagaaaaatagacaggttaattgatagaataagagatagagcagaagacagtggcaatgagagtgaaggggaccaggaagaattgtcagcacttgtggagatggggcatcatgctccttgggatgttgatgatctgtagtgctgcagacaatttgtgggtcacagtctattatggggtacctgtgtggaaagaagcaaccaccactctattttgtgcatcagatgctaaagcatatgatgcagaagtacataatgtttgggccacacatgcctgtgtacccacagaccccaacccacaagaaataaaattggaaaatgtgacagaaaattttaacatgtggaaaaataacatggtagaacagatgcatgaggatataatcagtttatgggatcaaagcctaaagccatgtgtaaaattaaccccactctgtgttactttagattgccataaagtacaggtagagaatgccactatatcagagaatgccacttatgctaaagaaatgagaaactgctctttcaataccaccacaagcataagagataagatgcagaaagaatatgcacttttttatacacttgatttagtatcactagataataataagcataatagtagtagtaatagtaccagctatagattgataagttgtaatacctcagttatcacacaggcctgtccaaagataacctttgaaccaattcccatacattattgtaccccggctggttttgcgcttttaaagtgtaatgataaaaagtttaatggaacagggccatgctcaaatgtcagcacagtacaatgtacacatggaattaagccagtagtatcaactcaattgctgttaaatggcagtttagcagaagaagaggtagtaattagatctgaaaatttcactgacaatgctaagaccataatagtacagctgaaggaacctgtagaaattaactgtacaagacccggcaacaatacaagtaaaagtatacctataggaccagggagagcattttatgcaacaggaagaataataggagatataagacaagcacattgtaaccttagtagctcaaaatggaataacactttacaacagatagctacaaaattaagagaacaatttggggataaaacaatagtctttaatcaatcctcaggaggggacccagaaatagtaatgcacagctttaattgtagaggggaatttttctactgtaatacatcaaagctgtttaatagtacttggctatctaatagtactggaaagtcaaataacaccatcaatgacaccatcacactcccatgcagaataaaacaaattataaacatgtggcaggaagtaggaaaagcaatgtatgcccctcccatccaaggaaacattagttgttcatcaaatattacagggctgttattaacaagagatggtggtaataatgataacaagaccaccacagagatcttcagacctggaggaggaaacatgaaggacaattggagaagtgaattatataaatataaagtagtaaaaattgaaccattaggattagcacccaccaaggcaaagagaagagtggtgcaaagagaaaaaagagcagtaacaataggagctgtgttccttgggttcttgggcgcagcaggaagcactatgggcgcagcgtcactgacgctgacggtacaggccagacaattattgtctggtatagtgcaacagcagaacaatctgctgagggctattgatgcgcaacagcacctgttgcagctcacagtctggggcatcaagcagctccaggcaagagtcctggctgtagaaagatacctacgggatcaacagctcctagggatctggggttgctctggaaagctcatttgcaccactactgtgccttggaatactagttggagtaataaatctctggatcacatttggggtaacatgacctggatggagtgggaaagagaaattgacaattacacaaatttaatatacaacttaattgaagaatcacagaaccaacaagaaaagaatgaacaagatttattagaattagataaatgggcaagtttatggaactggtttagcataacaaactggctgtggtatataaaaatattcataatgatagtaggaggcttggtaggtttaagaatagtttttactgtaatttctataataaatagagttaggcagggatactcaccattatcgttgcagacccgcttcccagccccggggggacccgacaggcccgaaggaatcgaaggagaaggtggagagagagacagagaacgatcaactcgattagtgcatggattcttagcactcatctgggacgacttgcggagcctgtgcctcttcagctaccaccgcttgagagacttactcttgattgcagcgagggttgtggaacttctgggacgcagggggtgggaagccctcaaatattgggggagtcttctgcagtattggagtcaggagctaaagaatagtgctgttagtttgcttaataccacagctatagtagtagcagaaggaacagatagggttatagaagtagtacaaagaatttgtagagctattcgcaacgtacctagaagaataaggcagggctttgaaagaagtttgctataagatgggtggcaagtggtcaaagcgtagtagggagggatggtcagttataagggaaagaatgagacgagctgagccagcatcagagccagcagcagagggggtgggagcagcatctcgagacttggaaaaatatggagcaatcacaagtagcaatacagcagctaccaatcctgattgtgcctggctagaagcacaagaggaggaggaggtgggttttccagtcagacctcaggtacctttaagaccaatgaattacaagggagctctagatcttagccactttttaaaagaaaaggggggactggaagggatgattcactcccagaaaagacaagaaatccttgacctgtgggtctaccacacacaaggctacttccctgattggcagaactacacaccagggccagggatcagatatccactgacctttgggtggtgcttcaagttagtaccagtggatccagataaggtagaagaggccactgaaggagaaaacaactgcttgttacaccctatgaaccagcatgggatggatgatccggagaaggaagtgttacagtggaaatttgacagtcgcctagcatttcaccatgtggcccgagagaaacatccggagtactacaagaactgatgacactgagctttctacaagggactttccactggggactttccaggggaggtgtggccggggcgggactggggagtggcgagccctcagatgctgcatataagcagctgctttttgcctgtactgggtctctctggttagaccagatctgagcctgggagctctctggctgactagggaacccactgcttaagcctcaataaagcttgccttgagtgctttaagtagtgtgtgcc
>MW881659
taagagagatgggtgcgagagcgtcaatattaagcgggggaaaattagatgcatgggaaaaaattcggttaaggccaggaggaaagaaaagatataagctaaaacatctagtatgggcaagcagggagttagaacgattcgcggttaaccctggcctgttagaaacatcagaaggctgtaaacaaataataggacagctacaaccagccttaaagacaggatcagaagaacttaaatcattatttaatacagtagcagtactatattgtgtacaccaaaggatagaggtaaaagacaccaaggaagctctggataagatagaggaagagcaaaataaaagtaagaaaaaagaacagcaagcagcagctgacgcaggaagcagcagcaaggtcagccaaaattaccctatagtgcagaacctacagggacaaatggtacatcagcctatatcacctagaactttaaatgcatgggtaaaagtagtagaagagaaggctttcagcccagaagtaatacccatgtttacagcattatcagaaggagccaccccacaagatttaaacaccatgctaaacacggtggggggacaccaagcagccatgcaaatgttaaaagagaccatcaatgaggaagctgcagaatgggatagattgcatccagtgcatgcagggcctatcgcaccaggccaaatgagagaaccaaggggaagtgacatagcaggaactactagtacccttcaggaacaaataggatggatgacacataatccacctgtcccagtaggagagatctataaaagatggataatcctgggattaaataagatagtaagaatgtatagccctaccagcattctggacataagacaaggaccaaaggaaccctttagagactatgtagaccggttctataagactctaagagccgagcaagcttcacaggatgtaaaaaattggatgacagaaaccttgttggtccaaaattcaaacccagattgtaagactattttaaaagcattaggaccagcagctacactagaagaaatgatgacagcatgtcagggagtggggggacccggccataaagcaagaattttggcggaagcaatgagccaagcaacaggtgcagctaccataatgatgcagaaaggcaattttaggaaccaaagaaaagctgttaagtgtttcaattgtggcaaagaagggcacatagccagaaattgcagggcccctaggaaaaagggctgttggaaatgtggaaaggaaggacaccaaatgaaagattgtattgagagacaggctaattttttagggaaaatctggccttcccacaagggaaggccagggaattttcttcagagcagaccagagccaacagccccaccagccccaccagaagagagcttcaggtttggggaagagacaacaactccccatcagaagccggaggcgatagaaagggaagtgtatcctttggcttccctcaaatcactctttggcagcgacccctcgtcacaataaggataggggggcagctaaaggaagctctattagatacaggagcagatgacacagtattagaagaaatgaatttgccaggaaaatggaaaccaaaaatgatagggggaattggaggttttatcaaagtaagacagtatgatcagatagccatagaaatatgtggacataaagctataggtacagtattagtaggacctacacctgtcaacataattggaagaaatctgttgactcagcttggctgtactttaaattttcccattagtcctattgaaactgtaccagtaaaattaaagccaggaatggatggcccaaaagttaaacaatggccattgacagaagaaaaaataaaagcattgatagaaatttgtacagaaatggaaaaggaagggaaaatttcaagaattgggcctgaaaatccatacaacactccagtatttgccataaagaaaaaagatagcactaaatggagaaaattagtagatttcagagaacttaataaaagaactcaagacttctgggaagttcaattaggaataccacatcctgcagggttaaaaaagaaaaaatcagtaacagtactggatgtgggtgatgcatatttttcagttcccttagataaagatttcaggaagtatactgcatttaccatacctagtacaaacaatgagacaccagggattagatatcagtacaatgtgcttccacagggatggaaaggatcaccagcaatattccaatgtagcatgacaaaaattttagagccttttagaaaacgacatccagatatagttatctatcaatacatggatgatttgtatgtaggatctgacttagaaataggacagcatagaacaaaaatagaagaactgagacaacacttgttgaagtggggatttaccacaccagacaaaaaacatcagaaagaacctccattcctttggatgggttatgaactccatcctgataaatggactgtacagcctatagtgctgccagaaaaagacagctggactgtcaatgacatacagaagttagtgggaaaattgaattgggcaagtcagatttacccagggattaaagtaaggcaattatgtaaactccttagaggaaccaaagcactaacagaaataatacctctaacagcagaagcagaattagaactggcagaaaacagggaaattctaaaagaaccagtacatggagtgtattatgacccatcaaaagacttaatagcagaaatacagaagcaggagcaaggccaatggacatatcaaatttatcaagaaccatttaaaaacctgaaaacaggaaaatatgcaagagtgaggggtgcccacactaatgatgtaagacaattaacagaggcagtgcaaaaaatagccacagaaagcatagtaatatggggaaagactcctaaatttaaactacccatacaaaaggaaacatgggaagcatggtggacagagtattggcaagccacctggattcccgaatgggagtttgtcaatacccctcccctagtaaagttatggtaccaattagagaaagaacccatagtaggagcagaaactttctatgtagacggggcagctaacagagaaactaaactagggaaagcaggatatgttactgacagaggaagacaaaaggttgtccccctaactgacacaacaaatcagaagactgagttacaagcaattcagctagctttgcaagattcgggattagaagtaaacatagtaacagactcacaatatgcattaggaatcattcaagcacaaccagataagagtgaatcagaggtagtcagtcaaataatagagcagttaataaaaaaggaaaaggtctacctggcctgggtaccagcacataaagggataggaggaaatgaacaggtagataaattagtcagttctggaatcaggaaaatactatttttagatggaatagataaggcccaagaagaccatgaaaaatatcacagtaattggagagcaatggctagtgattttaacctgccacctgtaatagcaaaagaaataatagccagctgtgataaatgtcagctaaaaggagaagccatgcatggacaagtagactgtagtccaggaatatggcaactagattgtacacatttagaaggaaaaattatcctggtagcagttcatgtagccagtggatacatagaagcagaagttattccagcagagacaggacaagaaacagcatactttatcttaaaattagcaggaaggtggccagtaaaaacaatacatacagacaatggcagcaatttcactagtgctacagttaaggccgcctgctggtgggcggggatcaagcaggaatttggcattccctacaatccccaaagtcaaggagtagtagaatctatgaataaagaattaaagaaaattatagggcaagtaagagatcaggctgaacatcttaagacagcagtacaaatggcagtattcatccacaattttaaaagaaaaggggggattggggggtacagtgcaggggaaagaatagtagacataatagcaacagacatacaaactaaagaactacaaaaccaaattacaaaaattcaaaaatttcgggtttattacagggacagcagagatccactttggaaaggaccagcaaaacttctctggaaaggtgaaggggcagtggtaatacaagataatagtgacataaaagtagtgccaaggagaaaagcaaagatcattagggattatggaaaacagatggcaggtgatgattgtgtggcaagtagacaggatgaggattagaacatggaacagtttagtaaaacaccatatgtatatttcaaagaaagctaggggatggtcttataaacatcattatgaaaacccccatccaagagtaggttcagaagtacatatcccactaggggatgctaaattggtagtaacaacatattggggtctgcatacaggagaaagagactggcatatgggtcagggagtctccatagaatggaggaaaaagggatataacacacaagtagaccccaacctagcagaccgactaatccatctgtattactttgattgtttttcagaatctgctataagaagggccatattaggacatagagttagtcctagttgtgaatatcaagcaggacataacaaggtaggatctctacagtacctggcactagtagcattagtaacacaaagaaggacaaagccacctttgcctagtattacaaagctgacagaggatagatggaacgagccccagaagaccaagggccacagagggagccataccatgaatggacactagagcttttagaagagcttaagcatgaagctgtcagacattttcctaggccatggctccatagcttagggcaatacatctatgaaacttatggggatacttgggcaggagtggaggccataataagaatattgcaacaactactgtttattcatttcagaattgggtgtcgacatagcagaataggcattactcgacagaggagagcaagaaatggagccagtagatcctagactagagccctggaagcatccaggaagtcagcctaaaactgcttgtaccaattgctattgtaaaaagtgttgctttcattgccaagtctgtttcacaaaaaaagccttaggcatctcctatggcaggaagaagcggagacagcgacgaagagctcctcaaggcaatcagaataatcaagttcctctaccagaacagtaagtaatatatgtaatgcaatctgtagtagtattagcaatagtaggattagtagtagcaataataatagcaatagttgtgtggaccatagtattcatagaatataggaaaatattaagacaaagaaaaatagacaggttaattgatagaataagagatagagcagaagacagtggcaatgagagtgaaggggaccaggaagaattgtcagcacttgtggagatggggcatcatgctccttgggatgttgatgatctgtagtgctgcagacaatttgtgggtcacagtctattatggggtacctgtgtggaaagaagcaaccaccactctattttgtgcatcagatgctaaagcatatgatgcagaagtacataatgtttgggccacacatgcctgtgtacccacagaccccaacccacaagaaataaaattggaaaatgtgacagaaaattttaacatgtggaaaaataacatggtagaacagatgcatgaggatataatcagtttatgggatcaaagcctaaagccatgtgtaaaattaaccccactctgtgttactttagattgccataaagtacaggtagagaatgccactatatcagagaatgccacttatgctaaagaaatgagaaactgctctttcaataccaccacaagcataagagataagatgcagaaagaatatgcacttttttatacacttgatttagtatcactagataataataagcataatagtagtagtaatagtaccagctatagattgataagttgtaatacctcagttatcacacaggcctgtccaaagataacctttgaaccaattcccatacattattgtaccccggctggttttgcgcttttaaagtgtaatgataaaaagtttaatggaacagggccatgctcaaatgtcagcacagtacaatgtacacatggaattaagccagtagtatcaactcaattgctgttaaatggcagtttagcagaagaagaggtagtaattagatctgaaaatttcactgacaatgctaagaccataatagtacagctgaaggaacctgtagaaattaactgtacaagacccggcaacaatacaagtaaaagtatacctataggaccagggagagcattttatgcaacaggaagaataataggagatataagacaagcacattgtaaccttagtagctcaaaatggaataacactttacaacagatagctacaaaattaagagaacaatttggggataaaacaatagtctttaatcaatcctcaggaggggacccagaaatagtaatgcacagctttaattgtagaggggaatttttctactgtaatacatcaaagctgtttaatagtacttggctatctaatagtactggaaagtcaaataacaccatcaatgacaccatcacactcccatgcagaataaaacaaattataaacatgtggcaggaagtaggaaaagcaatgtatgcccctcccatccaaggaaacattagttgttcatcaaatattacagggctgttattaacaagagatggtggtaataatgataacaagaccaccacagagatcttcagacctggaggaggaaacatgaaggacaattggagaagtgaattatataaatataaagtagtaaaaattgaaccattaggattagcacccaccaaggcaaagagaagagtggtgcaaagagaaaaaagagcagtaacaataggagctgtgttccttgggttcttgggcgcagcaggaagcactatgggcgcagcgtcactgacgctgacggtacaggccagacaattattgtctggtatagtgcaacagcagaacaatctgctgagggctattgatgcgcaacagcacctgttgcagctcacagtctggggcatcaagcagctccaggcaagagtcctggctgtagaaagatacctacgggatcaacagctcctagggatctggggttgctctggaaagctcatttgcaccactactgtgccttggaatactagttggagtaataaatctctggatcacatttggggtaacatgacctggatggagtgggaaagagaaattgacaattacacaaatttaatatacaacttaattgaagaatcacagaaccaacaagaaaagaatgaacaagatttattagaattagataaatgggcaagtttatggaactggtttagcataacaaactggctgtggtatataaaaatattcataatgatagtaggaggcttggtaggtttaagaatagtttttactgtaatttctataataaatagagttaggcagggatactcaccattatcgttgcagacccgcttcccagccccggggggacccgacaggcccgaaggaatcgaaggagaaggtggagagagagacagagaacgatcaactcgattagtgcatggattcttagcactcatctgggacgacttgcggagcctgtgcctcttcagctaccaccgcttgagagacttactcttgattgcagcgagggttgtggaacttctgggacgcagggggtgggaagccctcaaatattgggggagtcttctgcagtattggagtcaggagctaaagaatagtgctgttagtttgcttaataccacagctatagtagtagcagaaggaacagatagggttatagaagtagtacaaagaatttgtagagctattcgcaacgtacctagaagaataaggcagggctttgaaagaagtttgctataagatgggtggcaagtggtcaaagcgtagtagggagggatggtcagttataagggaaagaatgagacgagctgagccagcatcagagccagcagcagagggggtgggagcagcatctcgagacttggaaaaatatggagcaatcacaagtagcaatacagcagctaccaatcctgattgtgcctggctagaagcacaagaggaggaggaggtgggttttccagtcagacctcaggtacctttaagaccaatgaattacaagggagctctagatcttagccactttttaaaagaaaaggggggactggaagggatgattcactcccagaaaagacaagaaatccttgacctgtgggtctaccacacacaaggctacttccctgattggcagaactacacaccagggccagggatcagatatccactgacctttgggtggtgcttcaagttagtaccagtggatccagataaggtagaagaggccactgaaggagaaaacaactgcttgttacaccctatgaaccagcatgggatggatgatccggagaaggaagtgttacagtggaaatttgacagtcgcctagcatttcaccatgtggcccgagagaaacatccggagtactacaagaactgatgacactgagctttctacaagggactttccactggggactttccaggggaggtgtggccggggcgggactggggagtggcgagccctcagatgctgcatataagcagctgctttttgcctgtactgggtctctctggttagaccagatctgagcctgggagctctctggctgactagggaacccactgcttaagcctcaataaagcttgccttgagtgctttaagtagtgtgtgcc
>MW881660
taagagagatgggtgcgagagcgtcaatattaagcgggggaaaattagatgcatgggaaaaaattcggttaaggccaggaggaaagaaaagatataagctaaaacatctagtatgggcaagcagggagttagaacgattcgcggttaaccctggcctgttagaaacatcagaaggctgtaaacaaataataggacagctacaaccagccttaaagacaggatcagaagaacttaaatcattatttaatacagtagcagtactatattgtgtacaccaaaggatagaggtaaaagacaccaaggaagctctggataagatagaggaagagcaaaataaaagtaagaaaaaagaacagcaagcagcagctgacgcaggaagcagcagcaaggtcagccaaaattaccctatagtgcagaacctacagggacaaatggtacatcagcctatatcacctagaactttaaatgcatgggtaaaagtagtagaagagaaggctttcagcccagaagtaatacccatgtttacagcattatcagaaggagccaccccacaagatttaaacaccatgctaaacacggtggggggacaccaagcagccatgcaaatgttaaaagagaccatcaatgaggaagctgcagaatgggatagattgcatccagtgcatgcagggcctatcgcaccaggccaaatgagagaaccaaggggaagtgacatagcaggaactactagtacccttcaggaacaaataggatggatgacacataatccacctgtcccagtaggagagatctataaaagatggataatcctgggattaaataagatagtaagaatgtatagccctaccagcattctggacataagacaaggaccaaaggaaccctttagagactatgtagaccggttctataagactctaagagccgagcaagcttcacaggatgtaaaaaattggatgacagaaaccttgttggtccaaaattcaaacccagattgtaagactattttaaaagcattaggaccagcagctacactagaagaaatgatgacagcatgtcagggagtggggggacccggccataaagcaagaattttggcggaagcaatgagccaagcaacaggtgcagctaccataatgatgcagaaaggcaattttaggaaccaaagaaaagctgttaagtgtttcaattgtggcaaagaagggcacatagccagaaattgcagggcccctaggaaaaagggctgttggaaatgtggaaaggaaggacaccaaatgaaagattgtattgagagacaggctaattttttagggaaaatctggccttcccacaagggaaggccagggaattttcttcagagcagaccagagccaacagccccaccagccccaccagaagagagcttcaggtttggggaagagacaacaactccccatcagaagccggaggcgatagaaagggaagtgtatcctttggcttccctcaaatcactctttggcagcgacccctcgtcacaataaggataggggggcagctaaaggaagctctattagatacaggagcagatgacacagtattagaagaaatgaatttgccaggaaaatggaaaccaaaaatgatagggggaattggaggttttatcaaagtaagacagtatgatcagatagccatagaaatatgtggacataaagctataggtacagtattagtaggacctacacctgtcaacataattggaagaaatctgttgactcagcttggctgtactttaaattttcccattagtcctattgaaactgtaccagtaaaattaaagccaggaatggatggcccaaaagttaaacaatggccattgacagaagaaaaaataaaagcattgatagaaatttgtacagaaatggaaaaggaagggaaaatttcaagaattgggcctgaaaatccatacaacactccagtatttgccataaagaaaaaagatagcactaaatggagaaaattagtagatttcagagaacttaataaaagaactcaagacttctgggaagttcaattaggaataccacatcctgcagggttaaaaaagaaaaaatcagtaacagtactggatgtgggtgatgcatatttttcagttcccttagataaagatttcaggaagtatactgcatttaccatacctagtacaaacaatgagacaccagggattagatatcagtacaatgtgcttccacagggatggaaaggatcaccagcaatattccaatgtagcatgacaaaaattttagagccttttagaaaacgacatccagatatagttatctatcaatacatggatgatttgtatgtaggatctgacttagaaataggacagcatagaacaaaaatagaagaactgagacaacacttgttgaagtggggatttaccacaccagacaaaaaacatcagaaagaacctccattcctttggatgggttatgaactccatcctgataaatggactgtacagcctatagtgctgccagaaaaagacagctggactgtcaatgacatacagaagttagtgggaaaattgaattgggcaagtcagatttacccagggattaaagtaaggcaattatgtaaactccttagaggaaccaaagcactaacagaaataatacctctaacagcagaagcagaattagaactggcagaaaacagggaaattctaaaagaaccagtacatggagtgtattatgacccatcaaaagacttaatagcagaaatacagaagcaggagcaaggccaatggacatatcaaatttatcaagaaccatttaaaaacctgaaaacaggaaaatatgcaagagtgaggggtgcccacactaatgatgtaagacaattaacagaggcagtgcaaaaaatagccacagaaagcatagtaatatggggaaagactcctaaatttaaactacccatacaaaaggaaacatgggaagcatggtggacagagtattggcaagccacctggattcccgaatgggagtttgtcaatacccctcccctagtaaagttatggtaccaattagagaaagaacccatagtaggagcagaaactttctatgtagacggggcagctaacagagaaactaaactagggaaagcaggatatgttactgacagaggaagacaaaaggttgtccccctaactgacacaacaaatcagaagactgagttacaagcaattcagctagctttgcaagattcgggattagaagtaaacatagtaacagactcacaatatgcattaggaatcattcaagcacaaccagataagagtgaatcagaggtagtcagtcaaataatagagcagttaataaaaaaggaaaaggtctacctggcctgggtaccagcacataaagggataggaggaaatgaacaggtagataaattagtcagttctggaatcaggaaaatactatttttagatggaatagataaggcccaagaagaccatgaaaaatatcacagtaattggagagcaatggctagtgattttaacctgccacctgtaatagcaaaagaaataatagccagctgtgataaatgtcagctaaaaggagaagccatgcatggacaagtagactgtagtccaggaatatggcaactagattgtacacatttagaaggaaaaattatcctggtagcagttcatgtagccagtggatacatagaagcagaagttattccagcagagacaggacaagaaacagcatactttatcttaaaattagcaggaaggtggccagtaaaaacaatacatacagacaatggcagcaatttcactagtgctacagttaaggccgcctgctggtgggcggggatcaagcaggaatttggcattccctacaatccccaaagtcaaggagtagtagaatctatgaataaagaattaaagaaaattatagggcaagtaagagatcaggctgaacatcttaagacagcagtacaaatggcagtattcatccacaattttaaaagaaaaggggggattggggggtacagtgcaggggaaagaatagtagacataatagcaacagacatacaaactaaagaactacaaaaccaaattacaaaaattcaaaaatttcgggtttattacagggacagcagagatccactttggaaaggaccagcaaaacttctctggaaaggtgaaggggcagtggtaatacaagataatagtgacataaaagtagtgccaaggagaaaagcaaagatcattagggattatggaaaacagatggcaggtgatgattgtgtggcaagtagacaggatgaggattagaacatggaacagtttagtaaaacaccatatgtatatttcaaagaaagctaggggatggtcttataaacatcattatgaaaacccccatccaagagtaggttcagaagtacatatcccactaggggatgctaaattggtagtaacaacatattggggtctgcatacaggagaaagagactggcatatgggtcagggagtctccatagaatggaggaaaaagggatataacacacaagtagaccccaacctagcagaccgactaatccatctgtattactttgattgtttttcagaatctgctataagaagggccatattaggacatagagttagtcctagttgtgaatatcaagcaggacataacaaggtaggatctctacagtacctggcactagtagcattagtaacacaaagaaggacaaagccacctttgcctagtattacaaagctgacagaggatagatggaacgagccccagaagaccaagggccacagagggagccataccatgaatggacactagagcttttagaagagcttaagcatgaagctgtcagacattttcctaggccatggctccatagcttagggcaatacatctatgaaacttatggggatacttgggcaggagtggaggccataataagaatattgcaacaactactgtttattcatttcagaattgggtgtcgacatagcagaataggcattactcgacagaggagagcaagaaatggagccagtagatcctagactagagccctggaagcatccaggaagtcagcctaaaactgcttgtaccaattgctattgtaaaaagtgttgctttcattgccaagtctgtttcacaaaaaaagccttaggcatctcctatggcaggaagaagcggagacagcgacgaagagctcctcaaggcaatcagaataatcaagttcctctaccagaacagtaagtaatatatgtaatgcaatctgtagtagtattagcaatagtaggattagtagtagcaataataatagcaatagttgtgtggaccatagtattcatagaatataggaaaatattaagacaaagaaaaatagacaggttaattgatagaataagagatagagcagaagacagtggcaatgagagtgaaggggaccaggaagaattgtcagcacttgtggagatggggcatcatgctccttgggatgttgatgatctgtagtgctgcagacaatttgtgggtcacagtctattatggggtacctgtgtggaaagaagcaaccaccactctattttgtgcatcagatgctaaagcatatgatgcagaagtacataatgtttgggccacacatgcctgtgtacccacagaccccaacccacaagaaataaaattggaaaatgtgacagaaaattttaacatgtggaaaaataacatggtagaacagatgcatgaggatataatcagtttatgggatcaaagcctaaagccatgtgtaaaattaaccccactctgtgttactttagattgccataaagtacaggtagagaatgccactatatcagagaatgccacttatgctaaagaaatgagaaactgctctttcaataccaccacaagcataagagataagatgcagaaagaatatgcacttttttatacacttgatttagtatcactagataataataagcataatagtagtagtaatagtaccagctatagattgataagttgtaatacctcagttatcacacaggcctgtccaaagataacctttgaaccaattcccatacattattgtaccccggctggttttgcgcttttaaagtgtaatgataaaaagtttaatggaacagggccatgctcaaatgtcagcacagtacaatgtacacatggaattaagccagtagtatcaactcaattgctgttaaatggcagtttagcagaagaagaggtagtaattagatctgaaaatttcactgacaatgctaagaccataatagtacagctgaaggaacctgtagaaattaactgtacaagacccggcaacaatacaagtaaaagtatacctataggaccagggagagcattttatgcaacaggaagaataataggagatataagacaagcacattgtaaccttagtagctcaaaatggaataacactttacaacagatagctacaaaattaagagaacaatttggggataaaacaatagtctttaatcaatcctcaggaggggacccagaaatagtaatgcacagctttaattgtagaggggaatttttctactgtaatacatcaaagctgtttaatagtacttggctatctaatagtactggaaagtcaaataacaccatcaatgacaccatcacactcccatgcagaataaaacaaattataaacatgtggcaggaagtaggaaaagcaatgtatgcccctcccatccaaggaaacattagttgttcatcaaatattacagggctgttattaacaagagatggtggtaataatgataacaagaccaccacagagatcttcagacctggaggaggaaacatgaaggacaattggagaagtgaattatataaatataaagtagtaaaaattgaaccattaggattagcacccaccaaggcaaagagaagagtggtgcaaagagaaaaaagagcagtaacaataggagctgtgttccttgggttcttgggcgcagcaggaagcactatgggcgcagcgtcactgacgctgacggtacaggccagacaattattgtctggtatagtgcaacagcagaacaatctgctgagggctattgatgcgcaacagcacctgttgcagctcacagtctggggcatcaagcagctccaggcaagagtcctggctgtagaaagatacctacgggatcaacagctcctagggatctggggttgctctggaaagctcatttgcaccactactgtgccttggaatactagttggagtaataaatctctggatcacatttggggtaacatgacctggatggagtgggaaagagaaattgacaattacacaaatttaatatacaacttaattgaagaatcacagaaccaacaagaaaagaatgaacaagatttattagaattagataaatgggcaagtttatggaactggtttagcataacaaactggctgtggtatataaaaatattcataatgatagtaggaggcttggtaggtttaagaatagtttttactgtaatttctataataaatagagttaggcagggatactcaccattatcgttgcagacccgcttcccagccccggggggacccgacaggcccgaaggaatcgaaggagaaggtggagagagagacagagaacgatcaactcgattagtgcatggattcttagcactcatctgggacgacttgcggagcctgtgcctcttcagctaccaccgcttgagagacttactcttgattgcagcgagggttgtggaacttctgggacgcagggggtgggaagccctcaaatattgggggagtcttctgcagtattggagtcaggagctaaagaatagtgctgttagtttgcttaataccacagctatagtagtagcagaaggaacagatagggttatagaagtagtacaaagaatttgtagagctattcgcaacgtacctagaagaataaggcagggctttgaaagaagtttgctataagatgggtggcaagtggtcaaagcgtagtagggagggatggtcagttataagggaaagaatgagacgagctgagccagcatcagagccagcagcagagggggtgggagcagcatctcgagacttggaaaaatatggagcaatcacaagtagcaatacagcagctaccaatcctgattgtgcctggctagaagcacaagaggaggaggaggtgggttttccagtcagacctcaggtacctttaagaccaatgaattacaagggagctctagatcttagccactttttaaaagaaaaggggggactggaagggatgattcactcccagaaaagacaagaaatccttgacctgtgggtctaccacacacaaggctacttccctgattggcagaactacacaccagggccagggatcagatatccactgacctttgggtggtgcttcaagttagtaccagtggatccagataaggtagaagaggccactgaaggagaaaacaactgcttgttacaccctatgaaccagcatgggatggatgatccggagaaggaagtgttacagtggaaatttgacagtcgcctagcatttcaccatgtggcccgagagaaacatccggagtactacaagaactgatgacactgagctttctacaagggactttccactggggactttccaggggaggtgtggccggggcgggactggggagtggcgagccctcagatgctgcatataagcagctgctttttgcctgtactgggtctctctggttagaccagatctgagcctgggagctctctggctgactagggaacccactgcttaagcctcaataaagcttgccttgagtgctttaagtagtgtgtgcc
>MW881661
taaagccagaggagctctctcgacgcaggactcggcttgctgaagcgcgcacggcaagaggcgaggggcggcgactggtgagtacgccaaaaattttgactagcggaggctagaaggagagagatgggtgcgagagcgtcaatattaagcgggggaaaattagatgcatgggaaaaaattcggttaaggccaggaggaaagaaaagatatcagttaaaacatctagtatgggcaagcagggagttagaacgattcgcggttaaccctggcctgttagaaacatcagaaggctgtagacaaataataggacagctacaaccagccttaaagacaggatcagaagaactgaaatcattatttaatacagtagcagtactctattgtgtacaccaaaggatagaggtaaaagacaccaaggaagctctagataagatagaggaagagcaaaataaaagtaagaaaaaggaacagcaagcagcagctgacgcaggaagcagcagcaaggtcagccaaaattaccctatagtgcagaacctacagggacaaatggtacatcagcctatatcacctagaactttaaatgcatgggtaaaagtagtagaagagaaggctttcagcccagaagtaatacccatgtttacagcattatcagaaggagccaccccacaagatttaaacaccatgctaaacacggtggggggacaccaagcagctatgcaaatgttaaaagagaccatcaatgaggaagctgcagaatgggatagattgcatccagtgcatgcagggcctgttgcaccaggccagataagagaaccaaggggaagtgacatagcaggaactactagtacccttcaggaacaaatagggtggatgacaaataatccacctatcccagtaggagaaatctataaaagatggataatcctgggattaaataagatagtaagaatgtatagccctaccagcattttggacataagacaaggaccaaaggaaccctttagagactatgtagaccggttctataagactctaagagctgagcaagcttcacaggatgtaaaaaattggatgacagaaaccttgttggtccaaaattcaaacccagattgtaagactattttaaaagcattgggaccagcagctacactagaagaaatgatgacagcatgtcagggagtggggggacccggccataaagcaagagttttggcggaagcaatgagccaagcaacaggttcagctaccataatgatgcagaaaggcaattttagaaaccaaagaaaagctgttaagtgtttcaattgtggcaaagaagggcacatagccagaaattgcagggcccctaggaaaaagggctgttggaaatgtggaaaggaaggacaccaaatgaaagattgtattgagagacaggctaatttttttagggaaaatctggccttcccacaagggaaggccagggaattttcttcagagcagaccagagccaacagccccaccagaagagagcttcaggtttggggaagagacaacaactccccatcagaagccggaggcgatagacagggaaatgtatcctttggcttccctcaaatcactctttggcagcgacccctcgtcacaataaggataggggggcagctaaaggaagctctattagatacaggagcagatgacacagtattagaagaaatgaatttgccaggaaaatggaaaccaaaaatgatagggggaattggaggttttatcaaagtaagacagtatgatcagatacccatagaaatatgtggacataaagctataggtacagtattagtaggacctacacctgtcaacataattggaagaaatctgttgactcagcttggctgtactttaaattttcccattagtcctattgaaactgtaccagtaaaattaaagccaggaatggatggcccaaaagttaaacaatggccattgacagaagaaaaaataaaagcattagtagaaatttgtacagaaatggaaaaggaagggaaaatttcaagaattgggcctgaaaatccatacaacactccagtatttgccataaagaaaaaagatagtactaaatggagaaaattagtagatttcagagaacttaataagagaactcaagacttctgggaagttcaattaggaataccacatcctgcagggttaaaaaagaaaaaatcagtaacagtactagatgtgggtgatgcatatttttcagttcccttagataaagacttcaggaagtatactgcatttaccatacctagtacaaacaatgagacaccagggattagatatcagtacaatgtgcttccacagggatggaaaggatcaccagcaatattccaatgtagcatgacaaaaattttagagccttttagaaaacgacatccagatatagttatctatcaatacatggatgatttgtatgtaggatctgacttagaaataggacagcatagaacaaaaatagaagaactgagacaacacttgttggagtggggatttactacaccagacaaaaaacatcagaaagaacctccattcctttggatgggttatgaactccatcctgataaatggacagtacagcctatagtgctgccagaaaaagacagctggactgtcaatgacatacagaagttagtgggaaaattgaattgggcaagtcagatttacccagggattaaagtaaggcaattatgtaaactccttagaggaaccaaagcactaacagaagtaataactctaacagaagaagcagagttagaactggcagaaaacagggaaattctaagagaaccagtacatggagtgtattatgacccatcaaaagacttaatagcagaaatacagaagcaggagcaaggccaatggacatatcaaatttatcaggaaccatttaaaaacctaaaaacaggaaaatatgcaagagtgaggggtgcccacactaatgatgtaagacaattaacagaggcagtgcaaaaaatagccacagaaagcatagtaatatggggaaagactcctaaatttaaactacccatacaaaaagaaacatgggaagcatggtggacagagtattggcaagccacctggattcctgaatgggagtttgtcaatacccctcccctagtgaagttatggtaccagttagagaaagaacccatagtaggagcagaaactttctatgtagatggggcagctaacagagaaactaaactagggaaagcaggatatgttactgacagaggaagacaaaaggttgtccccctaactgacacaacaaatcagaagactgagttacaagcaattcagctagctttgcaagattcgggattagaagtaaacatagtaacagactcacaatatgcattaggaatcattcaagcacaaccagataagagcgaatcagaggtagtcagtcaaataatagagcagttaataaaaaaggaaaaggtctacctggcctgggtgccagcacacaaagggataggaggaaatgaacaggtagataaattagtcagttctggaatcaggaaaatactatttttagatggaatagataaggcccaagaagaccatgagaaatatcacagtaattggagagcaatggctagtgattttaacctgccacctgtaatagcaaaagaaataatagccagctgtgataaatgtcagctaaaaggagaagccatgcatggacaagtagactgtagtccaggaatatggcaactagattgtacacacttagaaggaaaaattatcctggtagcagttcatgtagccagtggatacatagaagcagaagttattccagcagagacagggcaagaaacagcatactttatcttaaaattagcaggaaggtggccagtaaaaacaatacatacagacaatggcagcaatttcaccagtactacagttaaggccgcctgctggtgggcggggatcaagcaggaatttggcattccctacaatccccaaagtcaaggagtagtagaatctatgaataaagaattaaagaaaattatagggcaagtaagagatcaggctgaacatcttaagacagcagtacaaatggcagtattcatccacaattttaaaagaaaaggggggattggggggtacagtgcaggggaaagaatagtagacataatagcaacagacatacaaactaaagaattacaaaatcaaattacaaaaattcaaaaatttcgggtttattacagggacagcagagatccactttggaaaggaccagcaaaacttctctggaaaggtgaaggggcagtggtaatacaagataatagtgacataaaagtagtgccaaggagaaaagcaaagatcattagggattatggaaaacagatggcaggtgatgattgtgtggcaagtagacaggatgaggattagaacatggaaaagtttagtaaaacaccatatgtatatttcaaagaaagctaggggatggtcttataaacatcactatgaaaacccccatccaagagtaggttcagaagtacatatcccactaggggatgctaaattggtagtaacaacatattggggtctgcatacaggagaaagagactggcatatgggtcagggagtctccatagaatggaggaaaaagggatataacacacaagtagaccctaacctagcagaccgactaatccatctgtattactttgattgtttttcagaatctgctataagaagggccatattaggacatagagttagtcctagttgtgaatatcaagcaggacataacaaggtaggatctctgcagtacctggcactagtagcattagtaacactaaaaaggacaaagccaccgttgcctagtattacaaagctgacagaggatagatggaacgagccccagaagaccaagggccacagagggagccataccatgaatggacattagagcttttagaggagcttaagcatgaagctgtcagacattttcctaggccatggctccatagcttagggcaatacatctatgaaacttatggggatacttgggcaggagtggaggccataataagaatattgcaacaactactgtttattcatttcagaattgggtgtcgacatagcagaataggcattactcgacagaggagagcaagaaatggagccagtagaccctagactagagccctggaagcatccaggaagtcagcctaaaactgcttgtaccaattgctattgtaaaaagtgttgctttcattgccaagtctgtttcacaaaaaaagccttaggcatctcctatggcaggaagaagcggagacagcgacgaagagctcctcaaggcaatcagaataatcaagtttctctaccagaacagtaagtaacatatgtaatgcaatctgtagtaatattagcaatagtaggattagtagtagcagcaataatagcaatagttgtgtggaccatagtattcatagaatataggaaaatattaagacaaagaaaaatagacaggttaattgatagaataagagacagagcagaagacagtggcaatgagagtgaaggggaccaggaagaattgtcagcacttgtggagatggggcatcatgctccttgggatgttgatgatctgtagtgctgcagacaatttgtgggtcacagtctattatggggtacctgtgtggaaagaagcaaccaccactctattttgtgcatcagatgctaaagcatatgatgcagaagtacataatgtttgggctacacatgcctgtgtacccacagaccccaacccacaagaaataaaattgggaaatgtgacagaaaattttaacatgtggaaaaataacatggtagaacagatgcatgaggatataatcagtttatgggatcaaagcctaaagccatgtgtaaaattaaccccactctgtgttactttagattgccataaaatagagatagagaatgccactgaatgggagaatgccacttatgttaataatagtagaaaagaagaaatgagaaactgctctttcaatatcaccacaagcataagagataagatgcagaaagaatatgcacttttttatagacttgatttagtaccactagataataataagcataatagtagtagtaataataccagctatagattgataaattgtaatacctcagttatcacacaggcctgtccaaaggtatcctttgacccaattcccatacattattgtaccccggctggttttgcgcttttaaagtgtaatgataagaagtttaatggaacagggccatgctcaaatgtcagcacagtacaatgtacacatggaattaggccagtagtatcaactcaattgctgttaaatggcagtttagcagaagaagaggtagtaattagatctgaaaatttcactgacaatgctaagaccataatagtacagctgaaggaacctgtagaaattaactgtacaagacccggcaacaatacaagtaaaagtatacatataggaccagggggagcattttatgcaacaggaagaataataggagatataagacaagcacattgtaaccttagtagatcaaaatggaatgacactttaagacagatagttacaaaattaagagaacaatttgggaataaaacaatagtctttaatcaatcctcaggaggggacccagaaatagtaatgcacagctttaattgtagaggggaatttttctactgtaatacaacaaagctgtttaatagtacttggctgtctaatagtactaaaaagtcaaataacaccatcactgacaccatcacactcccatgcagaataaaacaaattataaacatgtggcaggaagtaggaaaagcaatgtatgcccctcccatccaaggaaacattagttgttcatcaaatattacagggctgttattaacaagagatggtggtagtgacaataacgagagcaccacagagatcttcagacctggaggaggaaacatgaaggacaattggagaagtgaattatataaatataaagtagtaaaaattgaaccattagggttagcacccaccaaggcaaagagaagagtggtgcagagagaaaaaagagcagtaacaataggagctgtgttccttgggttcttgggcgcagcaggaagcactatgggcgcagcgtcaatgacgctgacggtacaggccagacaattattgtctggtatagtgcaacagcagaacaatctgctgagggctattgatgcgcaacagcatctgttgcagctcacagtctggggcatcaagcagctccaggcaagagtcctggctgtagaaagatacctacgggatcaacagctcctagggatttggggttgctctggaaaactcatttgcaccactactgtgccttggaatactagttggagtaataaatctctggatcacatttggggtaacatgacctggatggagtgggaaagagaaattgacaattacacaaacttaatatacaacttaattgaagaatcacagaaccaacaagaaaagaatgaacaagagttattgaaattagataaatgggcaagtttgtggaattggtttagcataacaaactggctgtggtatataaaaatattcataatggtagtaggaggcttgataggtttaaaaataatttttactgtaatttctatagtgaatagagttaggcagggatactcaccattatcgttgcagacccgcttcccagccccggggggacccgacaggcccgaaggaatcgaagaagaaggtggagagagagacagagaacgatcaactcgattagtgcatggattcttagcactcatctgggacgacttgcggagcctgtgcctcttcagctaccaccgcttgagagacttactcttgattgcagcgagggttgtggaacttctgggacgcagggggtgggaagccctcaaatattgggggaatcttctgcagtattggagtcaggagctaaagaatagtgctgttagtttgcttaataccacagctatagtagtagccgaaggaacagatagggttatagaagtagtacaaagaatttgtagagctatttgcaacatacctagaagaataagacagggctttgaaagaattttgctataagatgggtggcaagtggtcaaaacgtagtgggggtggatggtcagttgtaagggaaagaatgagacgagctgagccagcatcagagccagcagcagagggggtgggagcagcatctcgagacttggaaaaatatggagcaatcacaagcagcaatacagcagctaccaatcctgattgtgcctggctagaagcacaagaggaggaggaggtgggttttccagtcagacctcaggtacctttaagaccaatgactttcaagggagctctagatcttagccactttttaaaagaaaaggggggactggaagggatgattcactcccagaaaagacaagaaatccttgacctgtgggtctaccacacacaaggctacttccctgattggcagaactacacaccagggccagggatcagatatccactgacctttgggtggtgcttcaagttagtaccagtggatccagataaggtagaagaggccactgaaggagaaaacaactgcttgttacaccctatgaaccagcacgggatggatgatccggagaaggaagtgttacagtggaaatttgacagtcgcctagcatttcaccatgtggcccgagagatacatccggagtactacaagaactgatgacactgagctttctacaagggactttccactggggactttccaggggaggtgtggccggggcgggactggggagtggcgagccctcagatgctgcatataagcagctgctttttgcctgtactgggtctctctggttagaccagatctgagcctgggagctctctggctgactagggaacccactgcttaagcctcaataaagcttgccttgagtgctttaagtagtgtgtgcc
>MW881665
taagagagatgggtgcgagagcgtcaatattaagcgggggaaaattagatgcatgggaaaaaattcggttaaggccaggaggaaagaaaagatataagctaaaacatctagtatgggcaagcagggagttagaacgattcgcggttaaccctggcctgttagaaacatcagaaggctgtaaacaaataataggacagctacaaccagccttaaagacaggatcagaagaacttaaatcattatttaatacagtagcagtactatattgtgtacaccaaaggatagaggtaaaagacaccaaggaagctctggataagatagaggaagagcaaaataaaagtaagaaaaaagaacagcaagcagcagctgacgcaggaagcagcagcaaggtcagccaaaattaccctatagtgcagaacctacagggacaaatggtacatcagcctatatcacctagaactttaaatgcatgggtaaaagtagtagaagagaaggctttcagcccagaagtaatacccatgtttacagcattatcagaaggagccaccccacaagatttaaacaccatgctaaacacggtggggggacaccaagcagccatgcaaatgttaaaagagaccatcaatgaggaagctgcagaatgggatagattgcatccagtgcatgcagggcctatcgcaccaggccaaatgagagaaccaaggggaagtgacatagcaggaactactagtacccttcaggaacaaataggatggatgacacataatccacctgtcccagtaggagagatctataaaagatggataatcctgggattaaataagatagtaagaatgtatagccctaccagcattctggacataagacaaggaccaaaggaaccctttagagactatgtagaccggttctataagactctaagagccgagcaagcttcacaggatgtaaaaaattggatgacagaaaccttgttggtccaaaattcaaacccagattgtaagactattttaaaagcattaggaccagcagctacactagaagaaatgatgacagcatgtcagggagtggggggacccggccataaagcaagaattttggcggaagcaatgagccaagcaacaggtgcagctaccataatgatgcagaaaggcaattttaggaaccaaagaaaagctgttaagtgtttcaattgtggcaaagaagggcacatagccagaaattgcagggcccctaggaaaaagggctgttggaaatgtggaaaggaaggacaccaaatgaaagattgtattgagagacaggctaattttttagggaaaatctggccttcccacaagggaaggccagggaattttcttcagagcagaccagagccaacagccccaccagccccaccagaagagagcttcaggtttggggaagagacaacaactccccatcagaagccggaggcgatagaaagggaagtgtatcctttggcttccctcaaatcactctttggcagcgacccctcgtcacaataaggataggggggcagctaaaggaagctctattagatacaggagcagatgacacagtattagaagaaatgaatttgccaggaaaatggaaaccaaaaatgatagggggaattggaggttttatcaaagtaagacagtatgatcagatagccatagaaatatgtggacataaagctataggtacagtattagtaggacctacacctgtcaacataattggaagaaatctgttgactcagcttggctgtactttaaattttcccattagtcctattgaaactgtaccagtaaaattaaagccaggaatggatggcccaaaagttaaacaatggccattgacagaagaaaaaataaaagcattgatagaaatttgtacagaaatggaaaaggaagggaaaatttcaagaattgggcctgaaaatccatacaacactccagtatttgccataaagaaaaaagatagcactaaatggagaaaattagtagatttcagagaacttaataaaagaactcaagacttctgggaagttcaattaggaataccacatcctgcagggttaaaaaagaaaaaatcagtaacagtactggatgtgggtgatgcatatttttcagttcccttagataaagatttcaggaagtatactgcatttaccatacctagtacaaacaatgagacaccagggattagatatcagtacaatgtgcttccacagggatggaaaggatcaccagcaatattccaatgtagcatgacaaaaattttagagccttttagaaaacgacatccagatatagttatctatcaatacatggatgatttgtatgtaggatctgacttagaaataggacagcatagaacaaaaatagaagaactgagacaacacttgttgaagtggggatttaccacaccagacaaaaaacatcagaaagaacctccattcctttggatgggttatgaactccatcctgataaatggactgtacagcctatagtgctgccagaaaaagacagctggactgtcaatgacatacagaagttagtgggaaaattgaattgggcaagtcagatttacccagggattaaagtaaggcaattatgtaaactccttagaggaaccaaagcactaacagaaataatacctctaacagcagaagcagaattagaactggcagaaaacagggaaattctaaaagaaccagtacatggagtgtattatgacccatcaaaagacttaatagcagaaatacagaagcaggagcaaggccaatggacatatcaaatttatcaagaaccatttaaaaacctgaaaacaggaaaatatgcaagagtgaggggtgcccacactaatgatgtaagacaattaacagaggcagtgcaaaaaatagccacagaaagcatagtaatatggggaaagactcctaaatttaaactacccatacaaaaggaaacatgggaagcatggtggacagagtattggcaagccacctggattcccgaatgggagtttgtcaatacccctcccctagtaaagttatggtaccaattagagaaagaacccatagtaggagcagaaactttctatgtagacggggcagctaacagagaaactaaactagggaaagcaggatatgttactgacagaggaagacaaaaggttgtccccctaactgacacaacaaatcagaagactgagttacaagcaattcagctagctttgcaagattcgggattagaagtaaacatagtaacagactcacaatatgcattaggaatcattcaagcacaaccagataagagtgaatcagaggtagtcagtcaaataatagagcagttaataaaaaaggaaaaggtctacctggcctgggtaccagcacataaagggataggaggaaatgaacaggtagataaattagtcagttctggaatcaggaaaatactatttttagatggaatagataaggcccaagaagaccatgaaaaatatcacagtaattggagagcaatggctagtgattttaacctgccacctgtaatagcaaaagaaataatagccagctgtgataaatgtcagctaaaaggagaagccatgcatggacaagtagactgtagtccaggaatatggcaactagattgtacacatttagaaggaaaaattatcctggtagcagttcatgtagccagtggatacatagaagcagaagttattccagcagagacaggacaagaaacagcatactttatcttaaaattagcaggaaggtggccagtaaaaacaatacatacagacaatggcagcaatttcactagtgctacagttaaggccgcctgctggtgggcggggatcaagcaggaatttggcattccctacaatccccaaagtcaaggagtagtagaatctatgaataaagaattaaagaaaattatagggcaagtaagagatcaggctgaacatcttaagacagcagtacaaatggcagtattcatccacaattttaaaagaaaaggggggattggggggtacagtgcaggggaaagaatagtagacataatagcaacagacatacaaactaaagaactacaaaaccaaattacaaaaattcaaaaatttcgggtttattacagggacagcagagatccactttggaaaggaccagcaaaacttctctggaaaggtgaaggggcagtggtaatacaagataatagtgacataaaagtagtgccaaggagaaaagcaaagatcattagggattatggaaaacagatggcaggtgatgattgtgtggcaagtagacaggatgaggattagaacatggaacagtttagtaaaacaccatatgtatatttcaaagaaagctaggggatggtcttataaacatcattatgaaaacccccatccaagagtaggttcagaagtacatatcccactaggggatgctaaattggtagtaacaacatattggggtctgcatacaggagaaagagactggcatatgggtcagggagtctccatagaatggaggaaaaagggatataacacacaagtagaccccaacctagcagaccgactaatccatctgtattactttgattgtttttcagaatctgctataagaagggccatattaggacatagagttagtcctagttgtgaatatcaagcaggacataacaaggtaggatctctacagtacctggcactagtagcattagtaacacaaagaaggacaaagccacctttgcctagtattacaaagctgacagaggatagatggaacgagccccagaagaccaagggccacagagggagccataccatgaatggacactagagcttttagaagagcttaagcatgaagctgtcagacattttcctaggccatggctccatagcttagggcaatacatctatgaaacttatggggatacttgggcaggagtggaggccataataagaatattgcaacaactactgtttattcatttcagaattgggtgtcgacatagcagaataggcattactcgacagaggagagcaagaaatggagccagtagatcctagactagagccctggaagcatccaggaagtcagcctaaaactgcttgtaccaattgctattgtaaaaagtgttgctttcattgccaagtctgtttcacaaaaaaagccttaggcatctcctatggcaggaagaagcggagacagcgacgaagagctcctcaaggcaatcagaataatcaagttcctctaccagaacagtaagtaatatatgtaatgcaatctgtagtagtattagcaatagtaggattagtagtagcaataataatagcaatagttgtgtggaccatagtattcatagaatataggaaaatattaagacaaagaaaaatagacaggttaattgatagaataagagatagagcagaagacagtggcaatgagagtgaaggggaccaggaagaattgtcagcacttgtggagatggggcatcatgctccttgggatgttgatgatctgtagtgctgcagacaatttgtgggtcacagtctattatggggtacctgtgtggaaagaagcaaccaccactctattttgtgcatcagatgctaaagcatatgatgcagaagtacataatgtttgggccacacatgcctgtgtacccacagaccccaacccacaagaaataaaattggaaaatgtgacagaaaattttaacatgtggaaaaataacatggtagaacagatgcatgaggatataatcagtttatgggatcaaagcctaaagccatgtgtaaaattaaccccactctgtgttactttagattgccataaagtacaggtagagaatgccactatatcagagaatgccacttatgctaaagaaatgagaaactgctctttcaataccaccacaagcataagagataagatgcagaaagaatatgcacttttttatacacttgatttagtatcactagataataataagcataatagtagtagtaatagtaccagctatagattgataagttgtaatacctcagttatcacacaggcctgtccaaagataacctttgaaccaattcccatacattattgtaccccggctggttttgcgcttttaaagtgtaatgataaaaagtttaatggaacagggccatgctcaaatgtcagcacagtacaatgtacacatggaattaagccagtagtatcaactcaattgctgttaaatggcagtttagcagaagaagaggtagtaattagatctgaaaatttcactgacaatgctaagaccataatagtacagctgaaggaacctgtagaaattaactgtacaagacccggcaacaatacaagtaaaagtatacctataggaccagggagagcattttatgcaacaggaagaataataggagatataagacaagcacattgtaaccttagtagctcaaaatggaataacactttacaacagatagctacaaaattaagagaacaatttggggataaaacaatagtctttaatcaatcctcaggaggggacccagaaatagtaatgcacagctttaattgtagaggggaatttttctactgtaatacatcaaagctgtttaatagtacttggctatctaatagtactggaaagtcaaataacaccatcaatgacaccatcacactcccatgcagaataaaacaaattataaacatgtggcaggaagtaggaaaagcaatgtatgcccctcccatccaaggaaacattagttgttcatcaaatattacagggctgttattaacaagagatggtggtaataatgataacaagaccaccacagagatcttcagacctggaggaggaaacatgaaggacaattggagaagtgaattatataaatataaagtagtaaaaattgaaccattaggattagcacccaccaaggcaaagagaagagtggtgcaaagagaaaaaagagcagtaacaataggagctgtgttccttgggttcttgggcgcagcaggaagcactatgggcgcagcgtcactgacgctgacggtacaggccagacaattattgtctggtatagtgcaacagcagaacaatctgctgagggctattgatgcgcaacagcacctgttgcagctcacagtctggggcatcaagcagctccaggcaagagtcctggctgtagaaagatacctacgggatcaacagctcctagggatctggggttgctctggaaagctcatttgcaccactactgtgccttggaatactagttggagtaataaatctctggatcacatttggggtaacatgacctggatggagtgggaaagagaaattgacaattacacaaatttaatatacaacttaattgaagaatcacagaaccaacaagaaaagaatgaacaagatttattagaattagataaatgggcaagtttatggaactggtttagcataacaaactggctgtggtatataaaaatattcataatgatagtaggaggcttggtaggtttaagaatagtttttactgtaatttctataataaatagagttaggcagggatactcaccattatcgttgcagacccgcttcccagccccggggggacccgacaggcccgaaggaatcgaaggagaaggtggagagagagacagagaacgatcaactcgattagtgcatggattcttagcactcatctgggacgacttgcggagcctgtgcctcttcagctaccaccgcttgagagacttactcttgattgcagcgagggttgtggaacttctgggacgcagggggtgggaagccctcaaatattgggggagtcttctgcagtattggagtcaggagctaaagaatagtgctgttagtttgcttaataccacagctatagtagtagcagaaggaacagatagggttatagaagtagtacaaagaatttgtagagctattcgcaacgtacctagaagaataaggcagggctttgaaagaagtttgctataagatgggtggcaagtggtcaaagcgtagtagggagggatggtcagttataagggaaagaatgagacgagctgagccagcatcagagccagcagcagagggggtgggagcagcatctcgagacttggaaaaatatggagcaatcacaagtagcaatacagcagctaccaatcctgattgtgcctggctagaagcacaagaggaggaggaggtgggttttccagtcagacctcaggtacctttaagaccaatgaattacaagggagctctagatcttagccactttttaaaagaaaaggggggactggaagggatgattcactcccagaaaagacaagaaatccttgacctgtgggtctaccacacacaaggctacttccctgattggcagaactacacaccagggccagggatcagatatccactgacctttgggtggtgcttcaagttagtaccagtggatccagataaggtagaagaggccactgaaggagaaaacaactgcttgttacaccctatgaaccagcatgggatggatgatccggagaaggaagtgttacagtggaaatttgacagtcgcctagcatttcaccatgtggcccgagagaaacatccggagtactacaagaactgatgacactgagctttctacaagggactttccactggggactttccaggggaggtgtggccggggcgggactggggagtggcgagccctcagatgctgcatataagcagctgctttttgcctgtactgggtctctctggttagaccagatctgagcctgggagctctctggctgactagggaacccactgcttaagcctcaataaagcttgccttgagtgctttaagtagtgtgtgcc
>MW881724
gaaagcgaaagtaagagagatgggtgcgagagcgtcaatattaagcgggggaaaattagatgcatgggaaaaaattcggttaaggccaggaggaaagaaaagatataagctaaaacatctagtatgggcaagcagggagttagaacgattcgcggttaaccctggcctgttagaaacatcagaaggctgtaaacaaataataggacagctacaaccagccttaaagacaggatcagaagaacttaaatcattatttaatacagtagcagtactatattgtgtacaccaaaggatagaggtaaaagacaccaaggaagctctggataagatagaggaagagcaaaataaaagtaagaaaaaagaacagcaagcagcagctgacgcaggaagcagcagcaaggtcagccaaaattaccctatagtgcagaacctacagggacaaatggtacatcagcctatatcacctagaactttaaatgcatgggtaaaagtagtagaagagaaggctttcagcccagaagtaatacccatgtttacagcattatcagaaggagccaccccacaagatttaaacaccatgctaaacacggtggggggacaccaagcagccatgcaaatgttaaaagagaccatcaatgaggaagctgcagaatgggatagattgcatccagtgcatgcagggcctatcgcaccaggccaaatgagagaaccaaggggaagtgacatagcaggaactactagtacccttcaggaacaaataggatggatgacacataatccacctgtcccagtaggagagatctataaaagatggataatcctgggattaaataagatagtaagaatgtatagccctaccagcattctggacataagacaaggaccaaaggaaccctttagagactatgtagaccggttctataagactctaagagccgagcaagcttcacaggatgtaaaaaattggatgacagaaaccttgttggtccaaaattcaaacccagattgtaagactattttaaaagcattaggaccagcagctacactagaagaaatgatgacagcatgtcagggagtggggggacccggccataaagcaagaattttggcggaagcaatgagccaagcaacaggtgcagctaccataatgatgcagaaaggcaattttaggaaccaaagaaaagctgttaagtgtttcaattgtggcaaagaagggcacatagccagaaattgcagggcccctaggaaaaagggctgttggaaatgtggaaaggaaggacaccaaatgaaagattgtattgagagacaggctaattttttagggaaaatctggccttcccacaagggaaggccagggaattttcttcagagcagaccagagccaacagccccaccagccccaccagaagagagcttcaggtttggggaagagacaacaactccccatcagaagccggaggcgatagaaagggaagtgtatcctttggcttccctcaaatcactctttggcagcgacccctcgtcacaataaggataggggggcagctaaaggaagctctattagatacaggagcagatgacacagtattagaagaaatgaatttgccaggaaaatggaaaccaaaaatgatagggggaattggaggttttatcaaagtaagacagtatgatcagatagccatagaaatatgtggacataaagctataggtacagtattagtaggacctacacctgtcaacataattggaagaaatctgttgactcagcttggctgtactttaaattttcccattagtcctattgaaactgtaccagtaaaattaaagccaggaatggatggcccaaaagttaaacaatggccattgacagaagaaaaaataaaagcattgatagaaatttgtacagaaatggaaaaggaagggaaaatttcaagaattgggcctgaaaatccatacaacactccagtatttgccataaagaaaaaagatagcactaaatggagaaaattagtagatttcagagaacttaataaaagaactcaagacttctgggaagttcaattaggaataccacatcctgcagggttaaaaaagaaaaaatcagtaacagtactggatgtgggtgatgcatatttttcagttcccttagataaagatttcaggaagtatactgcatttaccatacctagtacaaacaatgagacaccagggattagatatcagtacaatgtgcttccacagggatggaaaggatcaccagcaatattccaatgtagcatgacaaaaattttagagccttttagaaaacgacatccagatatagttatctatcaatacatggatgatttgtatgtaggatctgacttagaaataggacagcatagaacaaaaatagaagaactgagacaacacttgttgaagtggggatttaccacaccagacaaaaaacatcagaaagaacctccattcctttggatgggttatgaactccatcctgataaatggactgtacagcctatagtgctgccagaaaaagacagctggactgtcaatgacatacagaagttagtgggaaaattgaattgggcaagtcagatttacccagggattaaagtaaggcaattatgtaaactccttagaggaaccaaagcactaacagaaataatacctctaacagcagaagcagaattagaactggcagaaaacagggaaattctaaaagaaccagtacatggagtgtattatgacccatcaaaagacttaatagcagaaatacagaagcaggagcaaggccaatggacatatcaaatttatcaagaaccatttaaaaacctgaaaacaggaaaatatgcaagagtgaggggtgcccacactaatgatgtaagacaattaacagaggcagtgcaaaaaatagccacagaaagcatagtaatatggggaaagactcctaaatttaaactacccatacaaaaggaaacatgggaagcatggtggacagagtattggcaagccacctggattcccgaatgggagtttgtcaatacccctcccctagtaaagttatggtaccaattagagaaagaacccatagtaggagcagaaactttctatgtagacggggcagctaacagagaaactaaactagggaaagcaggatatgttactgacagaggaagacaaaaggttgtccccctaactgacacaacaaatcagaagactgagttacaagcaattcagctagctttgcaagattcgggattagaagtaaacatagtaacagactcacaatatgcattaggaatcattcaagcacaaccagataagagtgaatcagaggtagtcagtcaaataatagagcagttaataaaaaaggaaaaggtctacctggcctgggtaccagcacataaagggataggaggaaatgaacaggtagataaattagtcagttctggaatcaggaaaatactatttttagatggaatagataaggcccaagaagaccatgaaaaatatcacagtaattggagagcaatggctagtgattttaacctgccacctgtaatagcaaaagaaataatagccagctgtgataaatgtcagctaaaaggagaagccatgcatggacaagtagactgtagtccaggaatatggcaactagattgtacacatttagaaggaaaaattatcctggtagcagttcatgtagccagtggatacatagaagcagaagttattccagcagagacaggacaagaaacagcatactttatcttaaaattagcaggaaggtggccagtaaaaacaatacatacagacaatggcagcaatttcactagtgctacagttaaggccgcctgctggtgggcggggatcaagcaggaatttggcattccctacaatccccaaagtcaaggagtagtagaatctatgaataaagaattaaagaaaattatagggcaagtaagagatcaggctgaacatcttaagacagcagtacaaatggcagtattcatccacaattttaaaagaaaaggggggattggggggtacagtgcaggggaaagaatagtagacataatagcaacagacatacaaactaaagaactacaaaaccaaattacaaaaattcaaaaatttcgggtttattacagggacagcagagatccactttggaaaggaccagcaaaacttctctggaaaggtgaaggggcagtggtaatacaagataatagtgacataaaagtagtgccaaggagaaaagcaaagatcattagggattatggaaaacagatggcaggtgatgattgtgtggcaagtagacaggatgaggattagaacatggaacagtttagtaaaacaccatatgtatatttcaaagaaagctaggggatggtcttataaacatcattatgaaaacccccatccaagagtaggttcagaagtacatatcccactaggggatgctaaattggtagtaacaacatattggggtctgcatacaggagaaagagactggcatatgggtcagggagtctccatagaatggaggaaaaagggatataacacacaagtagaccccaacctagcagaccgactaatccatctgtattactttgattgtttttcagaatctgctataagaagggccatattaggacatagagttagtcctagttgtgaatatcaagcaggacataacaaggtaggatctctacagtacctggcactagtagcattagtaacacaaagaaggacaaagccacctttgcctagtattacaaagctgacagaggatagatggaacgagccccagaagaccaagggccacagagggagccataccatgaatggacactagagcttttagaagagcttaagcatgaagctgtcagacattttcctaggccatggctccatagcttagggcaatacatctatgaaacttatggggatacttgggcaggagtggaggccataataagaatattgcaacaactactgtttattcatttcagaattgggtgtcgacatagcagaataggcattactcgacagaggagagcaagaaatggagccagtagatcctagactagagccctggaagcatccaggaagtcagcctaaaactgcttgtaccaattgctattgtaaaaagtgttgctttcattgccaagtctgtttcacaaaaaaagccttaggcatctcctatggcaggaagaagcggagacagcgacgaagagctcctcaaggcaatcagaataatcaagttcctctaccagaacagtaagtaatatatgtaatgcaatctgtagtagtattagcaatagtaggattagtagtagcaataataatagcaatagttgtgtggaccatagtattcatagaatataggaaaatattaagacaaagaaaaatagacaggttaattgatagaataagagatagagcagaagacagtggcaatgagagtgaaggggaccaggaagaattgtcagcacttgtggagatggggcatcatgctccttgggatgttgatgatctgtagtgctgcagacaatttgtgggtcacagtctattatggggtacctgtgtggaaagaagcaaccaccactctattttgtgcatcagatgctaaagcatatgatgcagaagtacataatgtttgggccacacatgcctgtgtacccacagaccccaacccacaagaaataaaattggaaaatgtgacagaaaattttaacatgtggaaaaataacatggtagaacagatgcatgaggatataatcagtttatgggatcaaagcctaaagccatgtgtaaaattaaccccactctgtgttactttagattgccataaagtacaggtagagaatgccactatatcagagaatgccacttatgctaaagaaatgagaaactgctctttcaataccaccacaagcataagagataagatgcagaaagaatatgcacttttttatacacttgatttagtatcactagataataataagcataatagtagtagtaatagtaccagctatagattgataagttgtaatacctcagttatcacacaggcctgtccaaagataacctttgaaccaattcccatacattattgtaccccggctggttttgcgcttttaaagtgtaatgataaaaagtttaatggaacagggccatgctcaaatgtcagcacagtacaatgtacacatggaattaagccagtagtatcaactcaattgctgttaaatggcagtttagcagaagaagaggtagtaattagatctgaaaatttcactgacaatgctaagaccataatagtacagctgaaggaacctgtagaaattaactgtacaagacccggcaacaatacaagtaaaagtatacctataggaccagggagagcattttatgcaacaggaagaataataggagatataagacaagcacattgtaaccttagtagctcaaaatggaataacactttacaacagatagctacaaaattaagagaacaatttggggataaaacaatagtctttaatcaatcctcaggaggggacccagaaatagtaatgcacagctttaattgtagaggggaatttttctactgtaatacatcaaagctgtttaatagtacttggctatctaatagtactggaaagtcaaataacaccatcaatgacaccatcacactcccatgcagaataaaacaaattataaacatgtggcaggaagtaggaaaagcaatgtatgcccctcccatccaaggaaacattagttgttcatcaaatattacagggctgttattaacaagagatggtggtaataatgataacaagaccaccacagagatcttcagacctggaggaggaaacatgaaggacaattggagaagtgaattatataaatataaagtagtaaaaattgaaccattaggattagcacccaccaaggcaaagagaagagtggtgcaaagagaaaaaagagcagtaacaataggagctgtgttccttgggttcttgggcgcagcaggaagcactatgggcgcagcgtcactgacgctgacggtacaggccagacaattattgtctggtatagtgcaacagcagaacaatctgctgagggctattgatgcgcaacagcacctgttgcagctcacagtctggggcatcaagcagctccaggcaagagtcctggctgtagaaagatacctacgggatcaacagctcctagggatctggggttgctctggaaagctcatttgcaccactactgtgccttggaatactagttggagtaataaatctctggatcacatttggggtaacatgacctggatggagtgggaaagagaaattgacaattacacaaatttaatatacaacttaattgaagaatcacagaaccaacaagaaaagaatgaacaagatttattagaattagataaatgggcaagtttatggaactggtttagcataacaaactggctgtggtatataaaaatattcataatgatagtaggaggcttggtaggtttaagaatagtttttactgtaatttctataataaatagagttaggcagggatactcaccattatcgttgcagacccgcttcccagccccggggggacccgacaggcccgaaggaatcgaaggagaaggtggagagagagacagagaacgatcaactcgattagtgcatggattcttagcactcatctgggacgacttgcggagcctgtgcctcttcagctaccaccgcttgagagacttactcttgattgcagcgagggttgtggaacttctgggacgcagggggtgggaagccctcaaatattgggggagtcttctgcagtattggagtcaggagctaaagaatagtgctgttagtttgcttaataccacagctatagtagtagcagaaggaacagatagggttatagaagtagtacaaagaatttgtagagctattcgcaacgtacctagaagaataaggcagggctttgaaagaagtttgctataagatgggtggcaagtggtcaaagcgtagtagggagggatggtcagttataagggaaagaatgagacgagctgagccagcatcagagccagcagcagagggggtgggagcagcatctcgagacttggaaaaatatggagcaatcacaagtagcaatacagcagctaccaatcctgattgtgcctggctagaagcacaagaggaggaggaggtgggttttccagtcagacctcaggtacctttaagaccaatgaattacaagggagctctagatcttagccactttttaaaagaaaaggggggactggaagggatgattcactcccagaaaagacaagaaatccttgacctgtgggtctaccacacacaaggctacttccctgattggcagaactacacaccagggccagggatcagatatccactgacctttgggtggtgcttcaagttagtaccagtggatccagataaggtagaagaggccactgaaggagaaaacaactgcttgttacaccctatgaaccagcatgggatggatgatccggagaaggaagtgttacagtggaaatttgacagtcgcctagcatttcaccatgtggcccgagagaaacatccggagtactacaagaactgatgacactgagctttctacaagggactttccactggggactttccaggggaggtgtggccggggcgggactggggagtggcgagccctcagatgctgcatataagcagctgctttttgcctgtactgggtctctctggttagaccagatctgagcctgggagctct
>MW881725
gaaagcgaaagtaagagagatgggtgcgagagcgtcaatattaagcgggggaaaattagatgcatgggaaaaaattcggttaaggccaggaggaaagaaaagatataagctaaaacatctagtatgggcaagcagggagttagaacgattcgcggttaaccctggcctgttagaaacatcagaaggctgtaaacaaataataggacagctacaaccagccttaaagacaggatcagaagaacttaaatcattatttaatacagtagcagtactatattgtgtacaccaaaggatagaggtaaaagacaccaaggaagctctggataagatagaggaagagcaaaataaaagtaagaaaaaagaacagcaagcagcagctgacgcaggaagcagcagcaaggtcagccaaaattaccctatagtgcagaacctacagggacaaatggtacatcagcctatatcacctagaactttaaatgcatgggtaaaagtagtagaagagaaggctttcagcccagaagtaatacccatgtttacagcattatcagaaggagccaccccacaagatttaaacaccatgctaaacacggtggggggacaccaagcagccatgcaaatgttaaaagagaccatcaatgaggaagctgcagaatgggatagattgcatccagtgcatgcagggcctatcgcaccaggccaaatgagagaaccaaggggaagtgacatagcaggaactactagtacccttcaggaacaaataggatggatgacacataatccacctgtcccagtaggagagatctataaaagatggataatcctgggattaaataagatagtaagaatgtatagccctaccagcattctggacataagacaaggaccaaaggaaccctttagagactatgtagaccggttctataagactctaagagccgagcaagcttcacaggatgtaaaaaattggatgacagaaaccttgttggtccaaaattcaaacccagattgtaagactattttaaaagcattaggaccagcagctacactagaagaaatgatgacagcatgtcagggagtggggggacccggccataaagcaagaattttggcggaagcaatgagccaagcaacaggtgcagctaccataatgatgcagaaaggcaattttaggaaccaaagaaaagctgttaagtgtttcaattgtggcaaagaagggcacatagccagaaattgcagggcccctaggaaaaagggctgttggaaatgtggaaaggaaggacaccaaatgaaagattgtattgagagacaggctaattttttagggaaaatctggccttcccacaagggaaggccagggaattttcttcagagcagaccagagccaacagccccaccagccccaccagaagagagcttcaggtttggggaagagacaacaactccccatcagaagccggaggcgatagaaagggaagtgtatcctttggcttccctcaaatcactctttggcagcgacccctcgtcacaataaggataggggggcagctaaaggaagctctattagatacaggagcagatgacacagtattagaagaaatgaatttgccaggaaaatggaaaccaaaaatgatagggggaattggaggttttatcaaagtaagacagtatgatcagatagccatagaaatatgtggacataaagctataggtacagtattagtaggacctacacctgtcaacataattggaagaaatctgttgactcagcttggctgtactttaaattttcccattagtcctattgaaactgtaccagtaaaattaaagccaggaatggatggcccaaaagttaaacaatggccattgacagaagaaaaaataaaagcattgatagaaatttgtacagaaatggaaaaggaagggaaaatttcaagaattgggcctgaaaatccatacaacactccagtatttgccataaagaaaaaagatagcactaaatggagaaaattagtagatttcagagaacttaataaaagaactcaagacttctgggaagttcaattaggaataccacatcctgcagggttaaaaaagaaaaaatcagtaacagtactggatgtgggtgatgcatatttttcagttcccttagataaagatttcaggaagtatactgcatttaccatacctagtacaaacaatgagacaccagggattagatatcagtacaatgtgcttccacagggatggaaaggatcaccagcaatattccaatgtagcatgacaaaaattttagagccttttagaaaacgacatccagatatagttatctatcaatacatggatgatttgtatgtaggatctgacttagaaataggacagcatagaacaaaaatagaagaactgagacaacacttgttgaagtggggatttaccacaccagacaaaaaacatcagaaagaacctccattcctttggatgggttatgaactccatcctgataaatggactgtacagcctatagtgctgccagaaaaagacagctggactgtcaatgacatacagaagttagtgggaaaattgaattgggcaagtcagatttacccagggattaaagtaaggcaattatgtaaactccttagaggaaccaaagcactaacagaaataatacctctaacagcagaagcagaattagaactggcagaaaacagggaaattctaaaagaaccagtacatggagtgtattatgacccatcaaaagacttaatagcagaaatacagaagcaggagcaaggccaatggacatatcaaatttatcaagaaccatttaaaaacctgaaaacaggaaaatatgcaagagtgaggggtgcccacactaatgatgtaagacaattaacagaggcagtgcaaaaaatagccacagaaagcatagtaatatggggaaagactcctaaatttaaactacccatacaaaaggaaacatgggaagcatggtggacagagtattggcaagccacctggattcccgaatgggagtttgtcaatacccctcccctagtaaagttatggtaccaattagagaaagaacccatagtaggagcagaaactttctatgtagacggggcagctaacagagaaactaaactagggaaagcaggatatgttactgacagaggaagacaaaaggttgtccccctaactgacacaacaaatcagaagactgagttacaagcaattcagctagctttgcaagattcgggattagaagtaaacatagtaacagactcacaatatgcattaggaatcattcaagcacaaccagataagagtgaatcagaggtagtcagtcaaataatagagcagttaataaaaaaggaaaaggtctacctggcctgggtaccagcacataaagggataggaggaaatgaacaggtagataaattagtcagttctggaatcaggaaaatactatttttagatggaatagataaggcccaagaagaccatgaaaaatatcacagtaattggagagcaatggctagtgattttaacctgccacctgtaatagcaaaagaaataatagccagctgtgataaatgtcagctaaaaggagaagccatgcatggacaagtagactgtagtccaggaatatggcaactagattgtacacatttagaaggaaaaattatcctggtagcagttcatgtagccagtggatacatagaagcagaagttattccagcagagacaggacaagaaacagcatactttatcttaaaattagcaggaaggtggccagtaaaaacaatacatacagacaatggcagcaatttcactagtgctacagttaaggccgcctgctggtgggcggggatcaagcaggaatttggcattccctacaatccccaaagtcaaggagtagtagaatctatgaataaagaattaaagaaaattatagggcaagtaagagatcaggctgaacatcttaagacagcagtacaaatggcagtattcatccacaattttaaaagaaaaggggggattggggggtacagtgcaggggaaagaatagtagacataatagcaacagacatacaaactaaagaactacaaaaccaaattacaaaaattcaaaaatttcgggtttattacagggacagcagagatccactttggaaaggaccagcaaaacttctctggaaaggtgaaggggcagtggtaatacaagataatagtgacataaaagtagtgccaaggagaaaagcaaagatcattagggattatggaaaacagatggcaggtgatgattgtgtggcaagtagacaggatgaggattagaacatggaacagtttagtaaaacaccatatgtatatttcaaagaaagctaggggatggtcttataaacatcattatgaaaacccccatccaagagtaggttcagaagtacatatcccactaggggatgctaaattggtagtaacaacatattggggtctgcatacaggagaaagagactggcatatgggtcagggagtctccatagaatggaggaaaaagggatataacacacaagtagaccccaacctagcagaccgactaatccatctgtattactttgattgtttttcagaatctgctataagaagggccatattaggacatagagttagtcctagttgtgaatatcaagcaggacataacaaggtaggatctctacagtacctggcactagtagcattagtaacacaaagaaggacaaagccacctttgcctagtattacaaagctgacagaggatagatggaacgagccccagaagaccaagggccacagagggagccataccatgaatggacactagagcttttagaagagcttaagcatgaagctgtcagacattttcctaggccatggctccatagcttagggcaatacatctatgaaacttatggggatacttgggcaggagtggaggccataataagaatattgcaacaactactgtttattcatttcagaattgggtgtcgacatagcagaataggcattactcgacagaggagagcaagaaatggagccagtagatcctagactagagccctggaagcatccaggaagtcagcctaaaactgcttgtaccaattgctattgtaaaaagtgttgctttcattgccaagtctgtttcacaaaaaaagccttaggcatctcctatggcaggaagaagcggagacagcgacgaagagctcctcaaggcaatcagaataatcaagttcctctaccagaacagtaagtaatatatgtaatgcaatctgtagtagtattagcaatagtaggattagtagtagcaataataatagcaatagttgtgtggaccatagtattcatagaatataggaaaatattaagacaaagaaaaatagacaggttaattgatagaataagagatagagcagaagacagtggcaatgagagtgaaggggaccaggaagaattgtcagcacttgtggagatggggcatcatgctccttgggatgttgatgatctgtagtgctgcagacaatttgtgggtcacagtctattatggggtacctgtgtggaaagaagcaaccaccactctattttgtgcatcagatgctaaagcatatgatgcagaagtacataatgtttgggccacacatgcctgtgtacccacagaccccaacccacaagaaataaaattggaaaatgtgacagaaaattttaacatgtggaaaaataacatggtagaacagatgcatgaggatataatcagtttatgggatcaaagcctaaagccatgtgtaaaattaaccccactctgtgttactttagattgccataaagtacaggtagagaatgccactatatcagagaatgccacttatgctaaagaaatgagaaactgctctttcaataccaccacaagcataagagataagatgcagaaagaatatgcacttttttatacacttgatttagtatcactagataataataagcataatagtagtagtaatagtaccagctatagattgataagttgtaatacctcagttatcacacaggcctgtccaaagataacctttgaaccaattcccatacattattgtaccccggctggttttgcgcttttaaagtgtaatgataaaaagtttaatggaacagggccatgctcaaatgtcagcacagtacaatgtacacatggaattaagccagtagtatcaactcaattgctgttaaatggcagtttagcagaagaagaggtagtaattagatctgaaaatttcactgacaatgctaagaccataatagtacagctgaaggaacctgtagaaattaactgtacaagacccggcaacaatacaagtaaaagtatacctataggaccagggagagcattttatgcaacaggaagaataataggagatataagacaagcacattgtaaccttagtagctcaaaatggaataacactttacaacagatagctacaaaattaagagaacaatttggggataaaacaatagtctttaatcaatcctcaggaggggacccagaaatagtaatgcacagctttaattgtagaggggaatttttctactgtaatacatcaaagctgtttaatagtacttggctatctaatagtactggaaagtcaaataacaccatcaatgacaccatcacactcccatgcagaataaaacaaattataaacatgtggcaggaagtaggaaaagcaatgtatgcccctcccatccaaggaaacattagttgttcatcaaatattacagggctgttattaacaagagatggtggtaataatgataacaagaccaccacagagatcttcagacctggaggaggaaacatgaaggacaattggagaagtgaattatataaatataaagtagtaaaaattgaaccattaggattagcacccaccaaggcaaagagaagagtggtgcaaagagaaaaaagagcagtaacaataggagctgtgttccttgggttcttgggcgcagcaggaagcactatgggcgcagcgtcactgacgctgacggtacaggccagacaattattgtctggtatagtgcaacagcagaacaatctgctgagggctattgatgcgcaacagcacctgttgcagctcacagtctggggcatcaagcagctccaggcaagagtcctggctgtagaaagatacctacgggatcaacagctcctagggatctggggttgctctggaaagctcatttgcaccactactgtgccttggaatactagttggagtaataaatctctggatcacatttggggtaacatgacctggatggagtgggaaagagaaattgacaattacacaaatttaatatacaacttaattgaagaatcacagaaccaacaagaaaagaatgaacaagatttattagaattagataaatgggcaagtttatggaactggtttagcataacaaactggctgtggtatataaaaatattcataatgatagtaggaggcttggtaggtttaagaatagtttttactgtaatttctataataaatagagttaggcagggatactcaccattatcgttgcagacccgcttcccagccccggggggacccgacaggcccgaaggaatcgaaggagaaggtggagagagagacagagaacgatcaactcgattagtgcatggattcttagcactcatctgggacgacttgcggagcctgtgcctcttcagctaccaccgcttgagagacttactcttgattgcagcgagggttgtggaacttctgggacgcagggggtgggaagccctcaaatattgggggagtcttctgcagtattggagtcaggagctaaagaatagtgctgttagtttgcttaataccacagctatagtagtagcagaaggaacagatagggttatagaagtagtacaaagaatttgtagagctattcgcaacgtacctagaagaataaggcagggctttgaaagaagtttgctataagatgggtggcaagtggtcaaagcgtagtagggagggatggtcagttataagggaaagaatgagacgagctgagccagcatcagagccagcagcagagggggtgggagcagcatctcgagacttggaaaaatatggagcaatcacaagtagcaatacagcagctaccaatcctgattgtgcctggctagaagcacaagaggaggaggaggtgggttttccagtcagacctcaggtacctttaagaccaatgaattacaagggagctctagatcttagccactttttaaaagaaaaggggggactggaagggatgattcactcccagaaaagacaagaaatccttgacctgtgggtctaccacacacaaggctacttccctgattggcagaactacacaccagggccagggatcagatatccactgacctttgggtggtgcttcaagttagtaccagtggatccagataaggtagaagaggccactgaaggagaaaacaactgcttgttacaccctatgaaccagcatgggatggatgatccggagaaggaagtgttacagtggaaatttgacagtcgcctagcatttcaccatgtggcccgagagaaacatccggagtactacaagaactgatgacactgagctttctacaagggactttccactggggactttccaggggaggtgtggccggggcgggactggggagtggcgagccctcagatgctgcatataagcagctgctttttgcctgtactgggtctctctggttagaccagatctgagcctgggagctct
>MW881726
gaaagcgaaagtaagagagatgggtgcgagagcgtcaatattaagcgggggaaaattagatgcatgggaaaaaattcggttaaggccaggaggaaagaaaagatataagctaaaacatctagtatgggcaagcagggagttagaacgattcgcggttaaccctggcctgttagaaacatcagaaggctgtaaacaaataataggacagctacaaccagccttaaagacaggatcagaagaacttaaatcattatttaatacagtagcagtactatattgtgtacaccaaaggatagaggtaaaagacaccaaggaagctctggataagatagaggaagagcaaaataaaagtaagaaaaaagaacagcaagcagcagctgacgcaggaagcagcagcaaggtcagccaaaattaccctatagtgcagaacctacagggacaaatggtacatcagcctatatcacctagaactttaaatgcatgggtaaaagtagtagaagagaaggctttcagcccagaagtaatacccatgtttacagcattatcagaaggagccaccccacaagatttaaacaccatgctaaacacggtggggggacaccaagcagccatgcaaatgttaaaagagaccatcaatgaggaagctgcagaatgggatagattgcatccagtgcatgcagggcctatcgcaccaggccaaatgagagaaccaaggggaagtgacatagcaggaactactagtacccttcaggaacaaataggatggatgacacataatccacctgtcccagtaggagagatctataaaagatggataatcctgggattaaataagatagtaagaatgtatagccctaccagcattctggacataagacaaggaccaaaggaaccctttagagactatgtagaccggttctataagactctaagagccgagcaagcttcacaggatgtaaaaaattggatgacagaaaccttgttggtccaaaattcaaacccagattgtaagactattttaaaagcattaggaccagcagctacactagaagaaatgatgacagcatgtcagggagtggggggacccggccataaagcaagaattttggcggaagcaatgagccaagcaacaggtgcagctaccataatgatgcagaaaggcaattttaggaaccaaagaaaagctgttaagtgtttcaattgtggcaaagaagggcacatagccagaaattgcagggcccctaggaaaaagggctgttggaaatgtggaaaggaaggacaccaaatgaaagattgtattgagagacaggctaattttttagggaaaatctggccttcccacaagggaaggccagggaattttcttcagagcagaccagagccaacagccccaccagccccaccagaagagagcttcaggtttggggaagagacaacaactccccatcagaagccggaggcgatagaaagggaagtgtatcctttggcttccctcaaatcactctttggcagcgacccctcgtcacaataaggataggggggcagctaaaggaagctctattagatacaggagcagatgacacagtattagaagaaatgaatttgccaggaaaatggaaaccaaaaatgatagggggaattggaggttttatcaaagtaagacagtatgatcagatagccatagaaatatgtggacataaagctataggtacagtattagtaggacctacacctgtcaacataattggaagaaatctgttgactcagcttggctgtactttaaattttcccattagtcctattgaaactgtaccagtaaaattaaagccaggaatggatggcccaaaagttaaacaatggccattgacagaagaaaaaataaaagcattgatagaaatttgtacagaaatggaaaaggaagggaaaatttcaagaattgggcctgaaaatccatacaacactccagtatttgccataaagaaaaaagatagcactaaatggagaaaattagtagatttcagagaacttaataaaagaactcaagacttctgggaagttcaattaggaataccacatcctgcagggttaaaaaagaaaaaatcagtaacagtactggatgtgggtgatgcatatttttcagttcccttagataaagatttcaggaagtatactgcatttaccatacctagtacaaacaatgagacaccagggattagatatcagtacaatgtgcttccacagggatggaaaggatcaccagcaatattccaatgtagcatgacaaaaattttagagccttttagaaaacgacatccagatatagttatctatcaatacatggatgatttgtatgtaggatctgacttagaaataggacagcatagaacaaaaatagaagaactgagacaacacttgttgaagtggggatttaccacaccagacaaaaaacatcagaaagaacctccattcctttggatgggttatgaactccatcctgataaatggactgtacagcctatagtgctgccagaaaaagacagctggactgtcaatgacatacagaagttagtgggaaaattgaattgggcaagtcagatttacccagggattaaagtaaggcaattatgtaaactccttagaggaaccaaagcactaacagaaataatacctctaacagcagaagcagaattagaactggcagaaaacagggaaattctaaaagaaccagtacatggagtgtattatgacccatcaaaagacttaatagcagaaatacagaagcaggagcaaggccaatggacatatcaaatttatcaagaaccatttaaaaacctgaaaacaggaaaatatgcaagagtgaggggtgcccacactaatgatgtaagacaattaacagaggcagtgcaaaaaatagccacagaaagcatagtaatatggggaaagactcctaaatttaaactacccatacaaaaggaaacatgggaagcatggtggacagagtattggcaagccacctggattcccgaatgggagtttgtcaatacccctcccctagtaaagttatggtaccaattagagaaagaacccatagtaggagcagaaactttctatgtagacggggcagctaacagagaaactaaactagggaaagcaggatatgttactgacagaggaagacaaaaggttgtccccctaactgacacaacaaatcagaagactgagttacaagcaattcagctagctttgcaagattcgggattagaagtaaacatagtaacagactcacaatatgcattaggaatcattcaagcacaaccagataagagtgaatcagaggtagtcagtcaaataatagagcagttaataaaaaaggaaaaggtctacctggcctgggtaccagcacataaagggataggaggaaatgaacaggtagataaattagtcagttctggaatcaggaaaatactatttttagatggaatagataaggcccaagaagaccatgaaaaatatcacagtaattggagagcaatggctagtgattttaacctgccacctgtaatagcaaaagaaataatagccagctgtgataaatgtcagctaaaaggagaagccatgcatggacaagtagactgtagtccaggaatatggcaactagattgtacacatttagaaggaaaaattatcctggtagcagttcatgtagccagtggatacatagaagcagaagttattccagcagagacaggacaagaaacagcatactttatcttaaaattagcaggaaggtggccagtaaaaacaatacatacagacaatggcagcaatttcactagtgctacagttaaggccgcctgctggtgggcggggatcaagcaggaatttggcattccctacaatccccaaagtcaaggagtagtagaatctatgaataaagaattaaagaaaattatagggcaagtaagagatcaggctgaacatcttaagacagcagtacaaatggcagtattcatccacaattttaaaagaaaaggggggattggggggtacagtgcaggggaaagaatagtagacataatagcaacagacatacaaactaaagaactacaaaaccaaattacaaaaattcaaaaatttcgggtttattacagggacagcagagatccactttggaaaggaccagcaaaacttctctggaaaggtgaaggggcagtggtaatacaagataatagtgacataaaagtagtgccaaggagaaaagcaaagatcattagggattatggaaaacagatggcaggtgatgattgtgtggcaagtagacaggatgaggattagaacatggaacagtttagtaaaacaccatatgtatatttcaaagaaagctaggggatggtcttataaacatcattatgaaaacccccatccaagagtaggttcagaagtacatatcccactaggggatgctaaattggtagtaacaacatattggggtctgcatacaggagaaagagactggcatatgggtcagggagtctccatagaatggaggaaaaagggatataacacacaagtagaccccaacctagcagaccgactaatccatctgtattactttgattgtttttcagaatctgctataagaagggccatattaggacatagagttagtcctagttgtgaatatcaagcaggacataacaaggtaggatctctacagtacctggcactagtagcattagtaacacaaagaaggacaaagccacctttgcctagtattacaaagctgacagaggatagatggaacgagccccagaagaccaagggccacagagggagccataccatgaatggacactagagcttttagaagagcttaagcatgaagctgtcagacattttcctaggccatggctccatagcttagggcaatacatctatgaaacttatggggatacttgggcaggagtggaggccataataagaatattgcaacaactactgtttattcatttcagaattgggtgtcgacatagcagaataggcattactcgacagaggagagcaagaaatggagccagtagatcctagactagagccctggaagcatccaggaagtcagcctaaaactgcttgtaccaattgctattgtaaaaagtgttgctttcattgccaagtctgtttcacaaaaaaagccttaggcatctcctatggcaggaagaagcggagacagcgacgaagagctcctcaaggcaatcagaataatcaagttcctctaccagaacagtaagtaatatatgtaatgcaatctgtagtagtattagcaatagtaggattagtagtagcaataataatagcaatagttgtgtggaccatagtattcatagaatataggaaaatattaagacaaagaaaaatagacaggttaattgatagaataagagatagagcagaagacagtggcaatgagagtgaaggggaccaggaagaattgtcagcacttgtggagatggggcatcatgctccttgggatgttgatgatctgtagtgctgcagacaatttgtgggtcacagtctattatggggtacctgtgtggaaagaagcaaccaccactctattttgtgcatcagatgctaaagcatatgatgcagaagtacataatgtttgggccacacatgcctgtgtacccacagaccccaacccacaagaaataaaattggaaaatgtgacagaaaattttaacatgtggaaaaataacatggtagaacagatgcatgaggatataatcagtttatgggatcaaagcctaaagccatgtgtaaaattaaccccactctgtgttactttagattgccataaagtacaggtagagaatgccactatatcagagaatgccacttatgctaaagaaatgagaaactgctctttcaataccaccacaagcataagagataagatgcagaaagaatatgcacttttttatacacttgatttagtatcactagataataataagcataatagtagtagtaatagtaccagctatagattgataagttgtaatacctcagttatcacacaggcctgtccaaagataacctttgaaccaattcccatacattattgtaccccggctggttttgcgcttttaaagtgtaatgataaaaagtttaatggaacagggccatgctcaaatgtcagcacagtacaatgtacacatggaattaagccagtagtatcaactcaattgctgttaaatggcagtttagcagaagaagaggtagtaattagatctgaaaatttcactgacaatgctaagaccataatagtacagctgaaggaacctgtagaaattaactgtacaagacccggcaacaatacaagtaaaagtatacctataggaccagggagagcattttatgcaacaggaagaataataggagatataagacaagcacattgtaaccttagtagctcaaaatggaataacactttacaacagatagctacaaaattaagagaacaatttggggataaaacaatagtctttaatcaatcctcaggaggggacccagaaatagtaatgcacagctttaattgtagaggggaatttttctactgtaatacatcaaagctgtttaatagtacttggctatctaatagtactggaaagtcaaataacaccatcaatgacaccatcacactcccatgcagaataaaacaaattataaacatgtggcaggaagtaggaaaagcaatgtatgcccctcccatccaaggaaacattagttgttcatcaaatattacagggctgttattaacaagagatggtggtaataatgataacaagaccaccacagagatcttcagacctggaggaggaaacatgaaggacaattggagaagtgaattatataaatataaagtagtaaaaattgaaccattaggattagcacccaccaaggcaaagagaagagtggtgcaaagagaaaaaagagcagtaacaataggagctgtgttccttgggttcttgggcgcagcaggaagcactatgggcgcagcgtcactgacgctgacggtacaggccagacaattattgtctggtatagtgcaacagcagaacaatctgctgagggctattgatgcgcaacagcacctgttgcagctcacagtctggggcatcaagcagctccaggcaagagtcctggctgtagaaagatacctacgggatcaacagctcctagggatctggggttgctctggaaagctcatttgcaccactactgtgccttggaatactagttggagtaataaatctctggatcacatttggggtaacatgacctggatggagtgggaaagagaaattgacaattacacaaatttaatatacaacttaattgaagaatcacagaaccaacaagaaaagaatgaacaagatttattagaattagataaatgggcaagtttatggaactggtttagcataacaaactggctgtggtatataaaaatattcataatgatagtaggaggcttggtaggtttaagaatagtttttactgtaatttctataataaatagagttaggcagggatactcaccattatcgttgcagacccgcttcccagccccggggggacccgacaggcccgaaggaatcgaaggagaaggtggagagagagacagagaacgatcaactcgattagtgcatggattcttagcactcatctgggacgacttgcggagcctgtgcctcttcagctaccaccgcttgagagacttactcttgattgcagcgagggttgtggaacttctgggacgcagggggtgggaagccctcaaatattgggggagtcttctgcagtattggagtcaggagctaaagaatagtgctgttagtttgcttaataccacagctatagtagtagcagaaggaacagatagggttatagaagtagtacaaagaatttgtagagctattcgcaacgtacctagaagaataaggcagggctttgaaagaagtttgctataagatgggtggcaagtggtcaaagcgtagtagggagggatggtcagttataagggaaagaatgagacgagctgagccagcatcagagccagcagcagagggggtgggagcagcatctcgagacttggaaaaatatggagcaatcacaagtagcaatacagcagctaccaatcctgattgtgcctggctagaagcacaagaggaggaggaggtgggttttccagtcagacctcaggtacctttaagaccaatgaattacaagggagctctagatcttagccactttttaaaagaaaaggggggactggaagggatgattcactcccagaaaagacaagaaatccttgacctgtgggtctaccacacacaaggctacttccctgattggcagaactacacaccagggccagggatcagatatccactgacctttgggtggtgcttcaagttagtaccagtggatccagataaggtagaagaggccactgaaggagaaaacaactgcttgttacaccctatgaaccagcatgggatggatgatccggagaaggaagtgttacagtggaaatttgacagtcgcctagcatttcaccatgtggcccgagagaaacatccggagtactacaagaactgatgacactgagctttctacaagggactttccactggggactttccaggggaggtgtggccggggcgggactggggagtggcgagccctcagatgctgcatataagcagctgctttttgcctgtactgggtctctctggttagaccagatctgagcctgggagctct
>MW881741
gaaagcgaaagtaagagagatgggtgcgagagcgtcaatattaagcgggggaaaattagatgcatgggaaaaaattcggttaaggccaggaggaaagaaaagatataagctaaaacatctagtatgggcaagcagggagttagaacgattcgcggttaaccctggcctgttagaaacatcagaaggctgtaaacaaataataggacagctacaaccagccttaaagacaggatcagaagaacttaaatcattatttaatacagtagcagtactatattgtgtacaccaaaggatagaggtaaaagacaccaaggaagctctggataagatagaggaagagcaaaataaaagtaagaaaaaagaacagcaagcagcagctgacgcaggaagcagcagcaaggtcagccaaaattaccctatagtgcagaacctacagggacaaatggtacatcagcctatatcacctagaactttaaatgcatgggtaaaagtagtagaagagaaggctttcagcccagaagtaatacccatgtttacagcattatcagaaggagccaccccacaagatttaaacaccatgctaaacacggtggggggacaccaagcagccatgcaaatgttaaaagagaccatcaatgaggaagctgcagaatgggatagattgcatccagtgcatgcagggcctatcgcaccaggccaaatgagagaaccaaggggaagtgacatagcaggaactactagtacccttcaggaacaaataggatggatgacacataatccacctgtcccagtaggagagatctataaaagatggataatcctgggattaaataagatagtaagaatgtatagccctaccagcattctggacataagacaaggaccaaaggaaccctttagagactatgtagaccggttctataagactctaagagccgagcaagcttcacaggatgtaaaaaattggatgacagaaaccttgttggtccaaaattcaaacccagattgtaagactattttaaaagcattaggaccagcagctacactagaagaaatgatgacagcatgtcagggagtggggggacccggccataaagcaagaattttggcggaagcaatgagccaagcaacaggtgcagctaccataatgatgcagaaaggcaattttaggaaccaaagaaaagctgttaagtgtttcaattgtggcaaagaagggcacatagccagaaattgcagggcccctaggaaaaagggctgttggaaatgtggaaaggaaggacaccaaatgaaagattgtattgagagacaggctaattttttagggaaaatctggccttcccacaagggaaggccagggaattttcttcagagcagaccagagccaacagccccaccagccccaccagaagagagcttcaggtttggggaagagacaacaactccccatcagaagccggaggcgatagaaagggaagtgtatcctttggcttccctcaaatcactctttggcagcgacccctcgtcacaataaggataggggggcagctaaaggaagctctattagatacaggagcagatgacacagtattagaagaaatgaatttgccaggaaaatggaaaccaaaaatgatagggggaattggaggttttatcaaagtaagacagtatgatcagatagccatagaaatatgtggacataaagctataggtacagtattagtaggacctacacctgtcaacataattggaagaaatctgttgactcagcttggctgtactttaaattttcccattagtcctattgaaactgtaccagtaaaattaaagccaggaatggatggcccaaaagttaaacaatggccattgacagaagaaaaaataaaagcattgatagaaatttgtacagaaatggaaaaggaagggaaaatttcaagaattgggcctgaaaatccatacaacactccagtatttgccataaagaaaaaagatagcactaaatggagaaaattagtagatttcagagaacttaataaaagaactcaagacttctgggaagttcaattaggaataccacatcctgcagggttaaaaaagaaaaaatcagtaacagtactggatgtgggtgatgcatatttttcagttcccttagataaagatttcaggaagtatactgcatttaccatacctagtacaaacaatgagacaccagggattagatatcagtacaatgtgcttccacagggatggaaaggatcaccagcaatattccaatgtagcatgacaaaaattttagagccttttagaaaacgacatccagatatagttatctatcaatacatggatgatttgtatgtaggatctgacttagaaataggacagcatagaacaaaaatagaagaactgagacaacacttgttgaagtggggatttaccacaccagacaaaaaacatcagaaagaacctccattcctttggatgggttatgaactccatcctgataaatggactgtacagcctatagtgctgccagaaaaagacagctggactgtcaatgacatacagaagttagtgggaaaattgaattgggcaagtcagatttacccagggattaaagtaaggcaattatgtaaactccttagaggaaccaaagcactaacagaaataatacctctaacagcagaagcagaattagaactggcagaaaacagggaaattctaaaagaaccagtacatggagtgtattatgacccatcaaaagacttaatagcagaaatacagaagcaggagcaaggccaatggacatatcaaatttatcaagaaccatttaaaaacctgaaaacaggaaaatatgcaagagtgaggggtgcccacactaatgatgtaagacaattaacagaggcagtgcaaaaaatagccacagaaagcatagtaatatggggaaagactcctaaatttaaactacccatacaaaaggaaacatgggaagcatggtggacagagtattggcaagccacctggattcccgaatgggagtttgtcaatacccctcccctagtaaagttatggtaccaattagagaaagaacccatagtaggagcagaaactttctatgtagacggggcagctaacagagaaactaaactagggaaagcaggatatgttactgacagaggaagacaaaaggttgtccccctaactgacacaacaaatcagaagactgagttacaagcaattcagctagctttgcaagattcgggattagaagtaaacatagtaacagactcacaatatgcattaggaatcattcaagcacaaccagataagagtgaatcagaggtagtcagtcaaataatagagcagttaataaaaaaggaaaaggtctacctggcctgggtaccagcacataaagggataggaggaaatgaacaggtagataaattagtcagttctggaatcaggaaaatactatttttagatggaatagataaggcccaagaagaccatgaaaaatatcacagtaattggagagcaatggctagtgattttaacctgccacctgtaatagcaaaagaaataatagccagctgtgataaatgtcagctaaaaggagaagccatgcatggacaagtagactgtagtccaggaatatggcaactagattgtacacatttagaaggaaaaattatcctggtagcagttcatgtagccagtggatacatagaagcagaagttattccagcagagacaggacaagaaacagcatactttatcttaaaattagcaggaaggtggccagtaaaaacaatacatacagacaatggcagcaatttcactagtgctacagttaaggccgcctgctggtgggcggggatcaagcaggaatttggcattccctacaatccccaaagtcaaggagtagtagaatctatgaataaagaattaaagaaaattatagggcaagtaagagatcaggctgaacatcttaagacagcagtacaaatggcagtattcatccacaattttaaaagaaaaggggggattggggggtacagtgcaggggaaagaatagtagacataatagcaacagacatacaaactaaagaactacaaaaccaaattacaaaaattcaaaaatttcgggtttattacagggacagcagagatccactttggaaaggaccagcaaaacttctctggaaaggtgaaggggcagtggtaatacaagataatagtgacataaaagtagtgccaaggagaaaagcaaagatcattagggattatggaaaacagatggcaggtgatgattgtgtggcaagtagacaggatgaggattagaacatggaacagtttagtaaaacaccatatgtatatttcaaagaaagctaggggatggtcttataaacatcattatgaaaacccccatccaagagtaggttcagaagtacatatcccactaggggatgctaaattggtagtaacaacatattggggtctgcatacaggagaaagagactggcatatgggtcagggagtctccatagaatggaggaaaaagggatataacacacaagtagaccccaacctagcagaccgactaatccatctgtattactttgattgtttttcagaatctgctataagaagggccatattaggacatagagttagtcctagttgtgaatatcaagcaggacataacaaggtaggatctctacagtacctggcactagtagcattagtaacacaaagaaggacaaagccacctttgcctagtattacaaagctgacagaggatagatggaacgagccccagaagaccaagggccacagagggagccataccatgaatggacactagagcttttagaagagcttaagcatgaagctgtcagacattttcctaggccatggctccatagcttagggcaatacatctatgaaacttatggggatacttgggcaggagtggaggccataataagaatattgcaacaactactgtttattcatttcagaattgggtgtcgacatagcagaataggcattactcgacagaggagagcaagaaatggagccagtagatcctagactagagccctggaagcatccaggaagtcagcctaaaactgcttgtaccaattgctattgtaaaaagtgttgctttcattgccaagtctgtttcacaaaaaaagccttaggcatctcctatggcaggaagaagcggagacagcgacgaagagctcctcaaggcaatcagaataatcaagttcctctaccagaacagtaagtaatatatgtaatgcaatctgtagtagtattagcaatagtaggattagtagtagcaataataatagcaatagttgtgtggaccatagtattcatagaatataggaaaatattaagacaaagaaaaatagacaggttaattgatagaataagagatagagcagaagacagtggcaatgagagtgaaggggaccaggaagaattgtcagcacttgtggagatggggcatcatgctccttgggatgttgatgatctgtagtgctgcagacaatttgtgggtcacagtctattatggggtacctgtgtggaaagaagcaaccaccactctattttgtgcatcagatgctaaagcatatgatgcagaagtacataatgtttgggccacacatgcctgtgtacccacagaccccaacccacaagaaataaaattggaaaatgtgacagaaaattttaacatgtggaaaaataacatggtagaacagatgcatgaggatataatcagtttatgggatcaaagcctaaagccatgtgtaaaattaaccccactctgtgttactttagattgccataaagtacaggtagagaatgccactatatcagagaatgccacttatgctaaagaaatgagaaactgctctttcaataccaccacaagcataagagataagatgcagaaagaatatgcacttttttatacacttgatttagtatcactagataataataagcataatagtagtagtaatagtaccagctatagattgataagttgtaatacctcagttatcacacaggcctgtccaaagataacctttgaaccaattcccatacattattgtaccccggctggttttgcgcttttaaagtgtaatgataaaaagtttaatggaacagggccatgctcaaatgtcagcacagtacaatgtacacatggaattaagccagtagtatcaactcaattgctgttaaatggcagtttagcagaagaagaggtagtaattagatctgaaaatttcactgacaatgctaagaccataatagtacagctgaaggaacctgtagaaattaactgtacaagacccggcaacaatacaagtaaaagtatacctataggaccagggagagcattttatgcaacaggaagaataataggagatataagacaagcacattgtaaccttagtagctcaaaatggaataacactttacaacagatagctacaaaattaagagaacaatttggggataaaacaatagtctttaatcaatcctcaggaggggacccagaaatagtaatgcacagctttaattgtagaggggaatttttctactgtaatacatcaaagctgtttaatagtacttggctatctaatagtactggaaagtcaaataacaccatcaatgacaccatcacactcccatgcagaataaaacaaattataaacatgtggcaggaagtaggaaaagcaatgtatgcccctcccatccaaggaaacattagttgttcatcaaatattacagggctgttattaacaagagatggtggtaataatgataacaagaccaccacagagatcttcagacctggaggaggaaacatgaaggacaattggagaagtgaattatataaatataaagtagtaaaaattgaaccattaggattagcacccaccaaggcaaagagaagagtggtgcaaagagaaaaaagagcagtaacaataggagctgtgttccttgggttcttgggcgcagcaggaagcactatgggcgcagcgtcactgacgctgacggtacaggccagacaattattgtctggtatagtgcaacagcagaacaatctgctgagggctattgatgcgcaacagcacctgttgcagctcacagtctggggcatcaagcagctccaggcaagagtcctggctgtagaaagatacctacgggatcaacagctcctagggatctggggttgctctggaaagctcatttgcaccactactgtgccttggaatactagttggagtaataaatctctggatcacatttggggtaacatgacctggatggagtgggaaagagaaattgacaattacacaaatttaatatacaacttaattgaagaatcacagaaccaacaagaaaagaatgaacaagatttattagaattagataaatgggcaagtttatggaactggtttagcataacaaactggctgtggtatataaaaatattcataatgatagtaggaggcttggtaggtttaagaatagtttttactgtaatttctataataaatagagttaggcagggatactcaccattatcgttgcagacccgcttcccagccccggggggacccgacaggcccgaaggaatcgaaggagaaggtggagagagagacagagaacgatcaactcgattagtgcatggattcttagcactcatctgggacgacttgcggagcctgtgcctcttcagctaccaccgcttgagagacttactcttgattgcagcgagggttgtggaacttctgggacgcagggggtgggaagccctcaaatattgggggagtcttctgcagtattggagtcaggagctaaagaatagtgctgttagtttgcttaataccacagctatagtagtagcagaaggaacagatagggttatagaagtagtacaaagaatttgtagagctattcgcaacgtacctagaagaataaggcagggctttgaaagaagtttgctataagatgggtggcaagtggtcaaagcgtagtagggagggatggtcagttataagggaaagaatgagacgagctgagccagcatcagagccagcagcagagggggtgggagcagcatctcgagacttggaaaaatatggagcaatcacaagtagcaatacagcagctaccaatcctgattgtgcctggctagaagcacaagaggaggaggaggtgggttttccagtcagacctcaggtacctttaagaccaatgaattacaagggagctctagatcttagccactttttaaaagaaaaggggggactggaagggatgattcactcccagaaaagacaagaaatccttgacctgtgggtctaccacacacaaggctacttccctgattggcagaactacacaccagggccagggatcagatatccactgacctttgggtggtgcttcaagttagtaccagtggatccagataaggtagaagaggccactgaaggagaaaacaactgcttgttacaccctatgaaccagcatgggatggatgatccggagaaggaagtgttacagtggaaatttgacagtcgcctagcatttcaccatgtggcccgagagaaacatccggagtactacaagaactgatgacactgagctttctacaagggactttccactggggactttccaggggaggtgtggccggggcgggactggggagtggcgagccctcagatgctgcatataagcagctgctttttgcctgtactgggtctctctggttagaccagatctgagcctgggagctct
>MW881742
taaagccagaggagatctctcgacgcaggactcggcttgctgaagcgcgcacggcgaggctagaaggagagagatgggtgcgagagcgtcaatattaaccgggggaaaattagatgcatgggaaaaaattcggttaaggccaggaggaaagaaacaatataagctaaaacatctagtatgggcaagcagggagttagaacgattcgcggttaaccctggcctgttagaaacatcagaaggctgtaaacaaataataggacagctacaaccatccttaaagacaggatcagaagaacttaaatcattatttaatacagtagcagtactctattgtgtacatcaaaggatagaggtaaaagacaccaaagaagctctagataagatagaggaagagcaaaataaaagtaagaaaaaggaacagcaagcagcagctgacacaggaagcagcagcaaggtcagccaaaattaccctatagtgcaaaacctacagggacaaatggtacatcagcctatatcacctagaactttaaatgcatgggtgaaagtagtagaagaaaaggctttcagcccagaagtaatacccatgtttacagcattatcagaaggagccaccccacaagatttaaacaccatgctaaacacggtggggggacaccaagcagccatgcaaatgttaaaagagaccatcaatgaggaagctgcagaatgggatagattgcatccagtgcaggctgggcctgttgcaccaggccagataagagaaccgaggggaagtgacatagcaggaactactagcacccttcaggaacaaatagcatggatgacacataatccacctgtcccagtaggagaaatttataaaagatggataatcctgggattaaataaaatagtaagaatgtatagccctaccagcattctggacataagacaaggaccaaaggaaccttttagagactatgtagatcggttctataagactctaagagctgagcaagcttcacaggatgtaaaaaattggatgacagaaaccttgttggtccaaaattcaaacccagattgtaagactattttaaaagcattgggaccaggagctacactagaagaaatgatgacagcatgtcagggagtggggggacccggccacaaagcaagagttttggcggaagcaatgagccaagcaacaggtgcagcgaccataatgatgcagaaaggcaattttaggaaccaaagaaaagctgttaagtgtttcaattgtggcaaagaagggcacatagccagaaattgcagggcccctagaaaaaagggctgttggaaatgtggaaaggaaggacaccaaatgaaagattgtactgagagacaggctaattttttagggaaaatctggccttcccacaagggaaggccagggaattttcttcagagcagaccagagccaacagccccaccagaagagagcttcaggtttggggaggagacaacaactccccatcagaagccggaggcgatagacaaggaaatgtatcctttggcttccctcaaatcactctttggcagcgacccctcgtcacaataaggataggggggcagctaaaggaagctctattagatacaggagcagatgatacagtattagaagaaatgaatttgccaggaaagtggaaaccaaaaatgatagggggaattggaggttttatcaaagtaagacagtatgatcagatacccctagaaatatgtgggcataaagctataggtacagtattagtaggacccacacctgtcaacataattggaagaaatctgttgactcagcttggctgtactttaaattttcccattagtcctattgaaactgtaccagtaaaattaaagccaggaatggatggcccaaaagttaaacaatggccattgacagaagaaaaaataaaagcattagtagaaatttgtacagaaatggaaaaggaagggaaaatttcaagaattgggcctgaaaatccatacaacactccagtgtttgccataaagaaaaaagatagtactaaatggagaaaattagtagatttcagagaacttaataagagaactcaagacttctgggaagttcaattaggaataccacatcctgcagggctaaaaaagaaaaaatcagtaacagtactagatgtaggtgatgcatatttttcagttcccttagataaagacttcaggaagtatactgcatttaccatacctagtacaaacaatgagacaccagggattagatatcagtacaatgtgctcccacagggatggaaaggatcaccagcaatattccaatgtagcatgacaaaaattttagagccttttagaaaacgacatccagagatagttatctatcaatacatggatgatttgtatgtaggatctgacttagaaataggacagcatagaacaaaaatagaagaactgaggcagcacttgttgaagtggggatttaccacaccagacaaaaaacatcagaaagaacctccattcctttggatgggttatgaactccatcctgataaatggactgtacagcctatagtgctgccagaaaaagacagctggactgtcaatgacatacagaaattagtgggaaaattgaattgggcaagtcagatttacccagggattaaagtaaggcaattatgtaaactccttagaggaaccaaagcactaacagaagtaataactctaacagcagaagcagagttagaactggcagaaaacagggaaattctaaaagaaccagtacatggagtgtattatgacccatcaaaagacttaatagcagaaatacagaagcaggagcaaggccaatggacatatcaaatttatcaagaaccatttaaaaacctgaaaacaggaaaatatgcaagagtgaggggtgcccacactaatgatgtaagacaattaacagaagcagtgcaaaaaatagccacagaaagcatagtaatatggggaaagactcctaaatttaaactacccatacaaaaagaaacatgggaagcatggtggacagagtattggcaagccacctggattcctgaatgggagtttgtcaatacccctcccctagtgaagttatggtaccagttagaaaaagaacccatagtaggagcagaaactttctatgtagatggggcagctaacagggaaactaaattagggaaagcaggatatgttactgacagaggaagacaaaaggttgtccccctaactgacacaacaaatcagaagactgagttacaagcaattcagctagctttgcaagattcaggattagaagtaaacatagtaacagactcacaatatgcattaggaatcattcaagcacaaccagataagagtgaatcagaggtagtcagtcaaataatagagcagttaataaaaaaggaaaaggtctacctggcctgggtgccagcacataaagggataggaggaaatgaacagatagataaattagtcagttctggaatcaggaaaatactatttttagatggaatagataaggcccaagaagaccatgagaaatatcacagtaattggagagcaatggctagtgattttaacctgccacctgtaatagcaaaagaaataatagccagctgtgataaatgtcagctaaaaggagaagccatgcatggacaagtagactgtagtccaggaatatggcaactagattgtacacatttagaaggaaaaattatcctggtagcagttcatgtagccagtggatacatagaagcagaagttattccagcagagacaggacaagaaacagcatactttatcttaaaattagcaggaaggtggccagtaaaaacaatacatacagacaatggcagcaatttcaccagtactacagttaaggccgcctgctggtgggcggggatcaagcaggaatttggcattccctacaatccccaaagtcaaggagtagtggaatctatgaataaagaattaaagaaaattatagggcaagtaagagatcaggctgaacatcttaagacagcagtacaaatggcagtattcatccacaattttaaaagaaaaggggggattggggggtacagtgcaggggaaagaatagtagacataatagcaacagacatacaaactaaagaattacaaaaccaaattacaaaaattcaaaaatttcgggtttattacagggacagcagagatccactttggaaaggaccagcaaaacttctctggaaaggcgaaggggcagtggtaatacaagataatagtgacataaaagtagtgccaaggagaaaagcaaagatcattagggattatggaaaacagatggcaggtggtgattgtgtggcaagtagacaggatgaggattagaacatggaacagtttagtaaaacaccatatgtatgtttcaaagaaagctaggggatggttttatgaacatcactatgaaaacccccatccaagagcaggttcagcagtacatatcccactaggggatgctaaattggtagtaacaacatattggggtctgcatacaggagaaagagactggcatatgggtcagggagtctccatagaatggaggaaaaaggaatatagcacacaagtagaccctaacacagcagaccgactaatccatctgtattactttgattgtttttcagaatctgctataagaaaggccatattaggacatagagttagtcctagttgtgaatatcaagcaggacataacaaggtaggatctctacagtacctggcactaacagcattagtaaaacaaaaaaggacaaagccacctttgcctagtattacaaagctgacagaggatagatggaacaagccccagaagatcaagggccacagagggagccataccaggaatggacactagagcttttagaggagcttaagcatgaagctgtcagacattttcctaggccttggctccatggcttagggcaacacatctatgaaacttatggggacacttgggcaggagtggaggccataataagaatattgcaacaactactgtttattcatttcagaattgggtgtcaacatagcagaataggcattactcgacagaggagagcaagaaatggagccagtagatcctagactagagccctggaagcatccaggaagtcagcctaaaactgcttgtaccaattgctattgtaaaaagtgttgctttcattgccaagtctgtttcacaaaaaaagccttaggcatctcctatggcaggaagaagcggggacagcgacgaagagctcctcaaggcaatcagaataatcaagttcctctaccagaacagtaagtaatatatgtaatgaaacctgaagtaatattagcaatagtaggattagtagtagcagtaataatagcaatagttgtgtggaccatagtattcatagaatataggaaaatattaagacaaagaaaaatagacaggttgattaatagaataatagatagagcagaagacagtggcaatgagagtgaaggggaccaggaagaattgtcagcacttgtggagatggggcatgatgctccttgggatgttgatgatctgtagtgctgcagacaatttgtgggtcacagtctattatggggtacctgtgtggaaagaagcaaccaccactctattttgtgcatcagatgctaaggcatatgatgcagaagtacataatgtttgggctacacatgcctgtgtacccacagaccccagcccacaagaaataaaattggaaaatgtgacagaaaattttaatatgtggaaaaatggcatggtagaacagatgcatgaggatataatcagtttatgggatcaaagcctaaagccatgtgtaaaattaaccccactctgtgttactttacattgccaaaaagtaacgataggcaataccacttatgttaataatagtacagaagaagaaatgagaaactgctctttcaataccaccacaaacataagagataagatgcaaaaagaatatgcacttttttatagtcttgatttagtatcactagataataataagcataataatagtagtaatagtaccagatatagattgacaagttgtaatacctcagttatcacacaggcctgcccaaaggtatcctttgaaccaattcccatacattattgtgccccggctggttttgcgcttttaaagtgtaatgataaaaagtttaatggaacagggccatgctcaaatgtcagcacagtacaatgtacacatggaattaagccagtagtatcaactcaattgctgttaaatggcagtttagcagaagaagaggtagtaattagatctgaaaatttcactaacaatgctaagaccataatagtacagctgaataaacctgtagaaattaactgtacaagacccaacaacaatacaagtaaaagtataactataggaccagggagagcattttatgcaacagaaagaataataggaaatataagacaagcacattgtaacattaatggatcaaaatggaataacactttaagacagatagttacaaaattaagagaacaatttgggaataaaacaatagtctttaatcaatcctcaggaggggacccagaaatagtaatgcacatctttaattgtagaggggaatttttctactgtaatacagcaaagctgtttaatagtacttggctgtttaatagtactgaaaagtcaaataacaccatcaatggcaccatcacactcccatgcagaataaaacaaattataaacatgtggcaggaagtaggaaaagcaatgtatgcccctcccatccaaggaaacattagttgttcatcaaatattacagggctgttattaacaagagatggtggtaataacaataacgagagcaccccagagatcttcagacctggaggaggaaacatgaaggacaattggagaagtgaattatataaatataaagtagtaaaaattgaaccattaggattagcacccaccagggcaaagagaagagtggtgcagagagaaaaaagagcagtaacactgggagctgtgttccttgggttcttaggcgcagcaggaagcactatgggcgcagcgtcactgacgctgacggtacaggccagacaattattgtctggtatagtgcaacagcagaacaacctgctgagggctattgatgcgcaacagcatctgttgcagcttacagtctggggcatcaagcagctccaggcaagagtcctggctgtagaaagatacctacgggatcaacagctcctagggatttggggttgctctggaaaactcatttgcaccactactgtgccttggaatactagttggagtaataaatctctggatcacatttggggtaacatgacctggatggagtgggaaagagaaattgacaattacacaagcttaatatacaccttaattgaagaatcacagaaccaacaagaaaagaatgaacaagacttattagagttagataaatgggcaagtttgtggagttggtttgacataacaaactggctgtggtatataagaatattcataatgatagtaggaggcttgataggtttaagaatagtgtttactgtaatttctatagtgaataaagttaggcagggatactcaccattatcattgcagacccgcttcccagccccggggggacccgacaggcccgaaggaatcgaaggagaaggtggagacagagacagagaacgatcaactcgattagtgcatggattcttagcactcatctgggacgatctacggagcctgtgcctcttcagctaccaccgcttgagagacttactcttgattgcagcgagggttgtggaacttctgggacgcagggggtgggaagccctcaagtattgggggagtcttctgcagtattggagtcaggagctaaagaatagtgctgttaatttgcttaataccacagctatagtagtagcagaaggaacagatagggttatagaagtagcacaaagaatttgtagagctattcgcaacgtacctagaagaataagacagggcttggaaagaattttgctataagatgggtggcaagtggtcaaaacgtagtgggggtggatggtcagttgtaagggaaaaaatgagacgagctgagccaacatcagagccagcagcagagggggtgggagcagcatctcgagacttggaaaaatatggagcaatcacaagtagcaatactgcagctaccaatcctgattgtgcctggctagaagcacaagaggaggaggaggtgggttttccagtcagacctcaggtacctggaagaccaatgacttacaagggagctctagatcttagccactttttaaaagaaaaggggggactggaagggttagttcactcccaaaaaagacaagatatccttgacctgtgggtctaccacacacaaggctacttccctgattggcagaactacacaccagggccagggatcagatatccactgacctttgggtggtgcttcaagttagtaccagtggatccagataaggtagaagaggccactgaaggagagaaaaactgcttgttacaccctatgaaccaacacgggatggatgatccggagaaggaagtgttacagtgggagtttgacagtcgcctagcatttcaccatatagcccgagagttacatccggagtactacaagaactgatgacaccgagctttctacaagggactttccactggggactttccaggggaggtgtggccggggcgggactggggagtggcgagccctcagatgctgcatataagcagctgcttttgcctgtactgggtctctctggttagaccagatctgagcctgggagctctctggctga
>MW881743
tggtaactagagatccctcagaccatttagtcagtgtggaaaatctctagcagtggcgcccgtaggccaaaaattttgactagcggaggctagaaggagagagatgggtgcgagagcgtcaatattaagcgggggaaaattagatgcatgggaaaaaattcggttaaggccaggaggaaagaaacaatataagctaaaacatctagtatgggcaagcagggagttagaacgattcgcggttaaccctggcctgttagaaacatcagaaggctgtaaacaaataataggacagctacaaccatccttaaagacaggatcagaagaacttaaatcattatttaatacagtagcagtactctattgtgtacaccaaaggatagaggtaaaagacaccaaggaagctctggataagatagaggaagagcaaaataaaagtaagaaaagggaacagcaagcagcagctgacgcaggaagcagcagcaaggtcagccaaaattaccctatagtgcagaacctacagggacaaatggtacatcagcctatatcacctagaactttaaatgcatgggtgaaagtagtagaagagaaggctttcagcccagaagtaatacccatgtttacagcattatcagaaggagccaccccacaagatttaaacaccatgctaaacacggtggggggacaccaagcagccatgcaaatgttaaaagagaccatcaatgaggaagctgcagaatgggatagattgcatccagtgcaggcagggcctgttgcaccaggccaaataagagaaccaaggggaagtgacatagcaggaactactagtacccttcaggaacaaatagcatggatgacacataatccacctgtcccagtaggagaaatctataaaagatggataatcctgggattaaataaaatagtaagaatgtatagccctaccagcattctggacataagacaaggaccaaaggaaccctttagagactatgtagaccggttctataagactctaagagctgagcaggcttcacaggatgtaaaaaattggatgacagaaaccttgttggtccaaaattcaaacccagattgtaagactattttaaaagcattgggaccaggagctacactagaagaaatgatgacagcatgtcagggagtagggggacccggccacaaagcaagaattttggcggaagcaatgagccaagcaacaggtgcagctaccataatgatgcagaaaggcaattttaggaaccaaagaaaaactgttaagtgtttcaattgtggcaaagaagggcacatagccagaaattgcagggcccctagaaaaaagggctgttggaaatgtggaaaggaaggacaccaaatgaaagattgtattgagagacaggctaattttttagggaaaatctggccttcccacaagggaaggccagggaattttcttcagagcagaccagagccaacagccccaccagccccaccagaagagagcttcaggtttggggaagagacaacaactccccagcagaagccggaggcgatagacagggaaatgtatcctttggcttccctcaaatcactctttggcagcgacccctcgtcacaataaagataggggggcagctaaaggaagctctattagatacaggagcagatgacacagtattagaagaaatgaatttgccaggaagatggaaaccaaaaatgatagggggaattggaggttttatcaaagtaagacagtatgatcaggtacacatagaaatatgtggacataaagctataggtacagtattaataggacctacacctgtcaacataattggaagaaatctgttgactcagcttggctgtactttaaattttcccattagtcctattgaaactgtaccagtaaaattaaagccaggaatggatggcccaaaagttaaacaatggccattaacagaagaaaaaataaaagcattagtagaaatttgtacagaaatggaaaaggaagggaaaatttcaaaaattgggcctgaaaatccatacaacactccagtatttgccataaagaaaaaagatagtactaaatggagaaaattagtagatttcagagaacttaataagagaactcaagacttctgggaagttcaattaggaataccacaccctgcagggttaaaaaagaaaaaatcagtaacagtactagatgtgggtgatgcatatttttcagttcccttagataaagacttcaggaagtatactgcatttaccatacctagtacaaacaatgagacaccagggattagatatcagtacaatgtgcttccacagggatggaaaggatcaccagcaatattccaatgtagcatgacaaaaattttagagccttttagaaaacaacatccagatatagttatctatcaatacatggatgatttgtatgtaggatctgacttagaaataggacagcatagaacaaaaatagaagaactgagacaacacttgttgaaatggggatttactacaccagacaaaaaacatcagaaagaacctccattcctttggatgggttatgaactccatcctgataaatggacagtacagcctatagtgctgccagaaaaggacagctggactgtcaatgacatacagaagttagtgggaaaattaaattgggcaagtcagatttacccagggattaaagtaaggcaattatgtaaactccttagaggaaccaaatcactaacagaagtaataactctaacagaagaagcagagttagaactggcagaaaacagggaaattctaaaagaaccagtacatggagtgtattatgaccaatcaaaagacttaatagcagaaatacagaagcaggagcaaggccaatggacatatcaaatttatcaagagccatttaaaaacctgaaaacaggaaaatatgcaagagtgaggggtgcccacactaatgatgtaaaacaattaacagaggcagtgcaaaaaatagccacagaaagcatagtaatatggggaaagactcctaaatttaaactacccatacaaaaagaaacatgggaagcatggtggacagagtattggcaagccacctggattcctgaatgggagtttgtcaatacccctcccctagtgaagttatggtaccagttagagaaagaacccatagtaggagcagaaactttctatgtagatggggcagctaacagggaaactaaattaggaaaagcaggatatgttactgacagaggaagacaaaaggttgtccccctaactgacacaacaaatcagaagactgagttacaagcaattcagctagctttgcaagattcgggatcagaagtaaacatagtaacagactcacaatatgcattaggaatcattcaagcacaaccagataagagcgaatcagaggtagtcagtcaaataatagagcagttaataaacaaggaaaaggtctacctggcctgggtgccagcacataaagggataggaggaaatgaacaggtagataagttagtcagttctggaatcaggaaaatactatttttagatggaatagataaggcccaagaagaccatgagaaatatcacagtaattggagagcaatggctagtgattttaacctgccacctgtaatagcaaaggaaataatagccagctgtgataaatgtcagctaaaaggagaagccatgcatggacaagtagactgtagtccaggaatatggcaactagattgtacacatttagaaggaaaaattatcctggtagcagttcatgtagccagtggatacatagaagcagaagttattccagcagagacaggacaagaaacagcatactttatcttaaaattagcaggaaggtggccagtaaaaacaatacatacagacaatggcagcaatttcaccagtactacagttaaggccacctgctggtgggcggggatcaagcaggaatttggcattccctacaatccccaaagtcaaggagtagtagaatctatgaataaagaattaaagaaaattatagggcaagtaagagatcaggctgaacatcttaagactgcagtacaaatggcagtattcatccacaattttaaaagaaaaggggggattggggggtacaatgcaggagaaagaatagtagacataatagcaacagacatacaaactaaagaactacaaaaccaaattacaaaaattcaaaaatttcgggtttattacagggacagcagagatccactttggaaaggaccagcaaagctcctctggaaaggtgaaggggcagtggtaatacaagataatagtgacataaaagtagtgccaaggagaaaagcaaagatcattagggattatggaaaacagatggcaggtgatgattgtgtggcaagtagacaggatgaagattagaacatggaacagtttagtaaaacaccatatgtatgtttcaaagaaagctaggggatggtcttataaacatcactatgaaaacccccatccaagagtaggttcagaagtacatatcccactaggggatgctaaattggtagtaacaacatattggggtctacatacaggagaaagagactggcatatgggtcagggagtctccatagaatggaggaaaaaggaatatagcacacaagtagaccctaacacagcagaccaactaatccatctgtattactttgattgtttttcagaatctgctataagaagggccatattaggacatagagttagtcctaggtgtgaatatcaagcaggacataacaaggtaggatctctacagtacctggcactagtagcattagtaaaaccaaaaaggacaaagccacctttgcctagtatttcaaagctgacagaggatagatggaacgagccccagaagaccaagggccaccgagggagccataccatgaatggacactagagcttttagaggagcttaagcaagaagctgtcagacattttcctaggccttggctccatggcttagggcaacacatctatgaaacttatggggatacttgggcaggagtggaggccataacaagaatattgcaacaactactgtttattcatttcagaattgggtgtcaacatagcagaataggcattactcgacagaggagagcaagaaatggagccagtagatcctagactagagccctggaagcatccaggaagtcagcctaaaactgcttgtaccaattgctattgtaaaaagtgttgctttcattgccaagtctgtttcacaaaaaaagccttaggcatctcctatggcaggaagaagcggagacagcgacgaagagctcctcaaagcaatcagaataatcaagttcctctaccagaacagtaagtaacatatgtaatgcaaccattagcaatattagcaatagtaggattagtagtagcagtaataatagcaatagttgtgtggaccatagtactcatagaatataggaaaatattaagacaaagaaaaatagacagattaattgatagaataagagaaagagcagaagacagtggcaatgagagtgaaggggaccaagaagaattgtcagcacttgtggagatggggcatgatgctccttggaatgttgatgatctgtagtgctgcagacaatttgtgggtcacagtctattatggggtacctgtgtggaaagaagcaaccaccactctattttgtgcatcagatgctaaagcatatgatgcagaggtacataatgtttgggccacacatgcctgtgtacccacagaccccaacccacaagaaataaaattggaaaatgtgacagaaaattttaatatgtggaaaaatgacatggtagaacagatgcatgaggatataatcagtttatgggatcaaagcctaaagccatgtgtaaaattaaccccactctgtgttactttagattgccatcatgaagtaaagatagaaaatgccactggatttgggaataccacttatgttaataatagaacagatgaaatgagaaactgctcttttaataccaccacaagcataagagataagatgcagaaagaatatgcaattttttatagacttgatttagtacaactaggtaataataagcagcataatagtagtagtaataataccagatatagattgataaattgtaatacctcagttatcacacaggcctgtccaaagataacctttgaaccaattcccatacattattgtaccccggctggttttgcgcttttaaagtgtaatgataaaaagtttaatggaacagggccatgctcaaatgtcagcacagtacaatgtacacatggaattaagccagtagtatcaactcaattgctgttaaatggcagtttagcagaagaaggggtagtaattagatctgaaaatttcactgacaatgctaagaccataatagtacagctaaaggaacctgtagaaattaactgtacaagacccggcaacaatacaagtaaaagtatacctataggaccagggagagcattttatgcaacagggaggataataggagatataagacaagcacattgtaaccttagtagctcaaaatggaataatactttaaaacatatagttgcaaaattaagagaacaatttgggaataaaacaatagtctttaatcgatcctcaggaggggacccagaaatagtaatgcacatctttaattgtagaggggaatttttctactgtaatacaacaaagctgtttaatagtacttggctgtttaatagtactttaaataagactgaagagtcaaatgacactatcatactcccatgcagaataaaacaaattataaacatgtggcaggaagtaggaaaagcaatgtatgcccctcccatccaaggaaacattagttgttcatcaaaaattacagggctgttattaacaagagatggtggtaataacaataatgagagcaccccagagatcttcagacctggaggaggaaacatgaaggacaattggagaagtgaattatataaatataaagtagtaaaaattgaaccattaggattagcacccaccagggcaaagagaagagtggtgcagagagaaaaaagagcagtaacactaggagctgtgttccttgggttcttgggtgcagcaggaagcactatgggcgcagcgtcactgacgctgacggtacaggccagacaattattgtctggtatagtgcaacagcagaacaacctgctgagggctattgatgcgcaacagcatctgttgcagctcacagtctggggcatcaagcagctccaggcaagagtcctggctgtagaaagatacctacgggatcaacagctcctagggatttggggttgctctggaaaactcatttgcaccactactgtgccttggaatactagttggagtaataaatctctggatcacatttggggtaacatgacctggatggagtgggaaagagaaattgacaattacacaagcttaatatacaccttaattgaagaatcacagaaccaacaagaaaagaatgaacaggatttattagagttagataaatgggcaagtttgtggagttggtttgacataacaaactggctgtggtatataagaatattcataatgatagtaggaggcttgataggtttaagaatagtgtttactgtaatttctatagtgaatagagttaggcagggatactcaccattatcattgcagacccgcttcccagccccggggggacccgacaggcccgaaggaatcgaaggagaaggtggagagagagacagagaacgatcaactcgattagtgcatggattcttcgcactcatctgggacgatctacggagcctgtgcctcttcagctaccaccgcttgagagacttactcttgattgcagcgagggttgtggaacttctgggacgcagggggtgggaagccctcaaatattgggggagtcttctgcagtattggagtcaggagctaaagaatagtgctgttagtttgcttaataccacagctatagtagtagcagaaggaacagataggattatagaagtagcacaaagaatttgtagagctattcgccatatacctagaagaataagacagggctttgaaagagctttgctataagatgggtggcaagtggtcaaaacgtattggggatggatggtcagttgtaagggaaagaatgagacgagctgagccagcagcagagccagcagcagagggggtgggagcagcatctcgagacttggaaaaatatggagcaatcacaagtagcaatacagcagctaccaatgctgattgtgcctggctagaagcacaagaggatgaggaggtgggttttccagtcaaacctcaggtacctttaagaccaatgacttacaagggagctgtagatcttagccactttttaaaagaaaaggggggactggaagggttgatttattcccagaaaagacaagaaatccttgacttgtgggtctaccacacacaaggctacttccctgattggcagaactacacaccagggccaggggtcagatatccactgacctttgggtggtgcttcaagttagtaccagtggatccagataaggtagaagaggccactgaaggagaaaacaactgcttgttacaccctctgaaccagcacgggatggatgatccggagaaggaagtgttactgtggaagtttgacagtcgcctagcatttcaccatgtagctcgagagctacatccggagtactacaagaactgatgacactgagctttctacaagggactttccactggggactttccaggggaggtgtggccggggcgggactggggagtggcgagccctcagatgctgcatataagcagctgctttttgcctgtactgggtctctctggttagaccagatctgagcctgggagctctctggctgactagggaacccactg
>MW881745
gaaagcgaaagtaaagccagaggagatctctcgacgcaggactcggcttgctgaagcgcgcacggcgaggctagaaggagagagatgggtgcgagagcgtcaatattaaccgggggaaaattagatgcatgggaaaaaattcggttaaggccaggaggaaagaaacaatataagctaaaacatctagtatgggcaagcagggagttagaacgattcgcggttaaccctggcctgttagaaacatcagaaggctgtaaacaaataataggacagctacaaccatccttaaagacaggatcagaagaacttaaatcattatttaatacagtagcagtactctattgtgtacatcaaaggatagaggtaaaagacaccaaagaagctctagataagatagaggaagagcaaaataaaagtaagaaaaaggaacagcaagcagcagctgacacaggaagcagcagcaaggtcagccaaaattaccctatagtgcaaaacctacagggacaaatggtacatcagcctatatcacctagaactttaaatgcatgggtgaaagtagtagaagaaaaggctttcagcccagaagtaatacccatgtttacagcattatcagaaggagccaccccacaagatttaaacaccatgctaaacacggtggggggacaccaagcagccatgcaaatgttaaaagagaccatcaatgaggaagctgcagaatgggatagattgcatccagtgcaggctgggcctgttgcaccaggccagataagagaaccgaggggaagtgacatagcaggaactactagcacccttcaggaacaaatagcatggatgacacataatccacctgtcccagtaggagaaatttataaaagatggataatcctgggattaaataaaatagtaagaatgtatagccctaccagcattctggacataagacaaggaccaaaggaaccttttagagactatgtagatcggttctataagactctaagagctgagcaagcttcacaggatgtaaaaaattggatgacagaaaccttgttggtccaaaattcaaacccagattgtaagactattttaaaagcattgggaccaggagctacactagaagaaatgatgacagcatgtcagggagtggggggacccggccacaaagcaagagttttggcggaagcaatgagccaagcaacaggtgcagcgaccataatgatgcagaaaggcaattttaggaaccaaagaaaagctgttaagtgtttcaattgtggcaaagaagggcacatagccagaaattgcagggcccctagaaaaaagggctgttggaaatgtggaaaggaaggacaccaaatgaaagattgtactgagagacaggctaattttttagggaaaatctggccttcccacaagggaaggccagggaattttcttcagagcagaccagagccaacagccccaccagaagagagcttcaggtttggggaggagacaacaactccccatcagaagccggaggcgatagacaaggaaatgtatcctttggcttccctcaaatcactctttggcagcgacccctcgtcacaataaggataggggggcagctaaaggaagctctattagatacaggagcagatgatacagtattagaagaaatgaatttgccaggaaagtggaaaccaaaaatgatagggggaattggaggttttatcaaagtaagacagtatgatcagatacccctagaaatatgtgggcataaagctataggtacagtattagtaggacccacacctgtcaacataattggaagaaatctgttgactcagcttggctgtactttaaattttcccattagtcctattgaaactgtaccagtaaaattaaagccaggaatggatggcccaaaagttaaacaatggccattgacagaagaaaaaataaaagcattagtagaaatttgtacagaaatggaaaaggaagggaaaatttcaagaattgggcctgaaaatccatacaacactccagtgtttgccataaagaaaaaagatagtactaaatggagaaaattagtagatttcagagaacttaataagagaactcaagacttctgggaagttcaattaggaataccacatcctgcagggctaaaaaagaaaaaatcagtaacagtactagatgtaggtgatgcatatttttcagttcccttagataaagacttcaggaagtatactgcatttaccatacctagtacaaacaatgagacaccagggattagatatcagtacaatgtgctcccacagggatggaaaggatcaccagcaatattccaatgtagcatgacaaaaattttagagccttttagaaaacgacatccagagatagttatctatcaatacatggatgatttgtatgtaggatctgacttagaaataggacagcatagaacaaaaatagaagaactgaggcagcacttgttgaagtggggatttaccacaccagacaaaaaacatcagaaagaacctccattcctttggatgggttatgaactccatcctgataaatggactgtacagcctatagtgctgccagaaaaagacagctggactgtcaatgacatacagaaattagtgggaaaattgaattgggcaagtcagatttacccagggattaaagtaaggcaattatgtaaactccttagaggaaccaaagcactaacagaagtaataactctaacagcagaagcagagttagaactggcagaaaacagggaaattctaaaagaaccagtacatggagtgtattatgacccatcaaaagacttaatagcagaaatacagaagcaggagcaaggccaatggacatatcaaatttatcaagaaccatttaaaaacctgaaaacaggaaaatatgcaagagtgaggggtgcccacactaatgatgtaagacaattaacagaagcagtgcaaaaaatagccacagaaagcatagtaatatggggaaagactcctaaatttaaactacccatacaaaaagaaacatgggaagcatggtggacagagtattggcaagccacctggattcctgaatgggagtttgtcaatacccctcccctagtgaagttatggtaccagttagaaaaagaacccatagtaggagcagaaactttctatgtagatggggcagctaacagggaaactaaattagggaaagcaggatatgttactgacagaggaagacaaaaggttgtccccctaactgacacaacaaatcagaagactgagttacaagcaattcagctagctttgcaagattcaggattagaagtaaacatagtaacagactcacaatatgcattaggaatcattcaagcacaaccagataagagtgaatcagaggtagtcagtcaaataatagagcagttaataaaaaaggaaaaggtctacctggcctgggtgccagcacataaagggataggaggaaatgaacagatagataaattagtcagttctggaatcaggaaaatactatttttagatggaatagataaggcccaagaagaccatgagaaatatcacagtaattggagagcaatggctagtgattttaacctgccacctgtaatagcaaaagaaataatagccagctgtgataaatgtcagctaaaaggagaagccatgcatggacaagtagactgtagtccaggaatatggcaactagattgtacacatttagaaggaaaaattatcctggtagcagttcatgtagccagtggatacatagaagcagaagttattccagcagagacaggacaagaaacagcatactttatcttaaaattagcaggaaggtggccagtaaaaacaatacatacagacaatggcagcaatttcaccagtactacagttaaggccgcctgctggtgggcggggatcaagcaggaatttggcattccctacaatccccaaagtcaaggagtagtggaatctatgaataaagaattaaagaaaattatagggcaagtaagagatcaggctgaacatcttaagacagcagtacaaatggcagtattcatccacaattttaaaagaaaaggggggattggggggtacagtgcaggggaaagaatagtagacataatagcaacagacatacaaactaaagaattacaaaaccaaattacaaaaattcaaaaatttcgggtttattacagggacagcagagatccactttggaaaggaccagcaaaacttctctggaaaggcgaaggggcagtggtaatacaagataatagtgacataaaagtagtgccaaggagaaaagcaaagatcattagggattatggaaaacagatggcaggtggtgattgtgtggcaagtagacaggatgaggattagaacatggaacagtttagtaaaacaccatatgtatgtttcaaagaaagctaggggatggttttatgaacatcactatgaaaacccccatccaagagcaggttcagcagtacatatcccactaggggatgctaaattggtagtaacaacatattggggtctgcatacaggagaaagagactggcatatgggtcagggagtctccatagaatggaggaaaaaggaatatagcacacaagtagaccctaacacagcagaccgactaatccatctgtattactttgattgtttttcagaatctgctataagaaaggccatattaggacatagagttagtcctagttgtgaatatcaagcaggacataacaaggtaggatctctacagtacctggcactaacagcattagtaaaacaaaaaaggacaaagccacctttgcctagtattacaaagctgacagaggatagatggaacaagccccagaagatcaagggccacagagggagccataccaggaatggacactagagcttttagaggagcttaagcatgaagctgtcagacattttcctaggccttggctccatggcttagggcaacacatctatgaaacttatggggacacttgggcaggagtggaggccataataagaatattgcaacaactactgtttattcatttcagaattgggtgtcaacatagcagaataggcattactcgacagaggagagcaagaaatggagccagtagatcctagactagagccctggaagcatccaggaagtcagcctaaaactgcttgtaccaattgctattgtaaaaagtgttgctttcattgccaagtctgtttcacaaaaaaagccttaggcatctcctatggcaggaagaagcggggacagcgacgaagagctcctcaaggcaatcagaataatcaagttcctctaccagaacagtaagtaatatatgtaatgaaacctgaagtaatattagcaatagtaggattagtagtagcagtaataatagcaatagttgtgtggaccatagtattcatagaatataggaaaatattaagacaaagaaaaatagacaggttgattaatagaataatagatagagcagaagacagtggcaatgagagtgaaggggaccaggaagaattgtcagcacttgtggagatggggcatgatgctccttgggatgttgatgatctgtagtgctgcagacaatttgtgggtcacagtctattatggggtacctgtgtggaaagaagcaaccaccactctattttgtgcatcagatgctaaggcatatgatgcagaagtacataatgtttgggctacacatgcctgtgtacccacagaccccagcccacaagaaataaaattggaaaatgtgacagaaaattttaatatgtggaaaaatggcatggtagaacagatgcatgaggatataatcagtttatgggatcaaagcctaaagccatgtgtaaaattaaccccactctgtgttactttacattgccaaaaagtaacgataggcaataccacttatgttaataatagtacagaagaagaaatgagaaactgctctttcaataccaccacaaacataagagataagatgcaaaaagaatatgcacttttttatagtcttgatttagtatcactagataataataagcataataatagtagtaatagtaccagatatagattgacaagttgtaatacctcagttatcacacaggcctgcccaaaggtatcctttgaaccaattcccatacattattgtgccccggctggttttgcgcttttaaagtgtaatgataaaaagtttaatggaacagggccatgctcaaatgtcagcacagtacaatgtacacatggaattaagccagtagtatcaactcaattgctgttaaatggcagtttagcagaagaagaggtagtaattagatctgaaaatttcactaacaatgctaagaccataatagtacagctgaataaacctgtagaaattaactgtacaagacccaacaacaatacaagtaaaagtataactataggaccagggagagcattttatgcaacagaaagaataataggaaatataagacaagcacattgtaacattaatggatcaaaatggaataacactttaagacagatagttacaaaattaagagaacaatttgggaataaaacaatagtctttaatcaatcctcaggaggggacccagaaatagtaatgcacatctttaattgtagaggggaatttttctactgtaatacagcaaagctgtttaatagtacttggctgtttaatagtactgaaaagtcaaataacaccatcaatggcaccatcacactcccatgcagaataaaacaaattataaacatgtggcaggaagtaggaaaagcaatgtatgcccctcccatccaaggaaacattagttgttcatcaaatattacagggctgttattaacaagagatggtggtaataacaataacgagagcaccccagagatcttcagacctggaggaggaaacatgaaggacaattggagaagtgaattatataaatataaagtagtaaaaattgaaccattaggattagcacccaccagggcaaagagaagagtggtgcagagagaaaaaagagcagtaacactgggagctgtgttccttgggttcttaggcgcagcaggaagcactatgggcgcagcgtcactgacgctgacggtacaggccagacaattattgtctggtatagtgcaacagcagaacaacctgctgagggctattgatgcgcaacagcatctgttgcagcttacagtctggggcatcaagcagctccaggcaagagtcctggctgtagaaagatacctacgggatcaacagctcctagggatttggggttgctctggaaaactcatttgcaccactactgtgccttggaatactagttggagtaataaatctctggatcacatttggggtaacatgacctggatggagtgggaaagagaaattgacaattacacaagcttaatatacaccttaattgaagaatcacagaaccaacaagaaaagaatgaacaagacttattagagttagataaatgggcaagtttgtggagttggtttgacataacaaactggctgtggtatataagaatattcataatgatagtaggaggcttgataggtttaagaatagtgtttactgtaatttctatagtgaataaagttaggcagggatactcaccattatcattgcagacccgcttcccagccccggggggacccgacaggcccgaaggaatcgaaggagaaggtggagacagagacagagaacgatcaactcgattagtgcatggattcttagcactcatctgggacgatctacggagcctgtgcctcttcagctaccaccgcttgagagacttactcttgattgcagcgagggttgtggaacttctgggacgcagggggtgggaagccctcaagtattgggggagtcttctgcagtattggagtcaggagctaaagaatagtgctgttaatttgcttaataccacagctatagtagtagcagaaggaacagatagggttatagaagtagcacaaagaatttgtagagctattcgcaacgtacctagaagaataagacagggcttggaaagaattttgctataagatgggtggcaagtggtcaaaacgtagtgggggtggatggtcagttgtaagggaaaaaatgagacgagctgagccaacatcagagccagcagcagagggggtgggagcagcatctcgagacttggaaaaatatggagcaatcacaagtagcaatactgcagctaccaatcctgattgtgcctggctagaagcacaagaggaggaggaggtgggttttccagtcagacctcaggtacctggaagaccaatgacttacaagggagctctagatcttagccactttttaaaagaaaaggggggactggaagggttagttcactcccaaaaaagacaagatatccttgacctgtgggtctaccacacacaaggctacttccctgattggcagaactacacaccagggccagggatcagatatccactgacctttgggtggtgcttcaagttagtaccagtggatccagataaggtagaagaggccactgaaggagagaaaaactgcttgttacaccctatgaaccaacacgggatggatgatccggagaaggaagtgttacagtgggagtttgacagtcgcctagcatttcaccatatagcccgagagttacatccggagtactacaagaactgatgacaccgagctttctacaagggactttccactggggactttccaggggaggtgtggccggggcgggactggggagtggcgagccctcagatgctgcatataagcagctgcttttgcctgtactgggtctctctggttagaccagatctgagcctgggagctct
>MW881746
gaaagcgaaagtaagagagatgggtgcgagagcgtcaatattaagcgggggaaaattagatgcatgggaaaaaattcggttaaggccaggaggaaagaaaagatataagctaaaacatctagtatgggcaagcagggagttagaacgattcgcggttaaccctggcctgttagaaacatcagaaggctgtaaacaaataataggacagctacaaccagccttaaagacaggatcagaagaacttaaatcattatttaatacagtagcagtactatattgtgtacaccaaaggatagaggtaaaagacaccaaggaagctctggataagatagaggaagagcaaaataaaagtaagaaaaaagaacagcaagcagcagctgacgcaggaagcagcagcaaggtcagccaaaattaccctatagtgcagaacctacagggacaaatggtacatcagcctatatcacctagaactttaaatgcatgggtaaaagtagtagaagagaaggctttcagcccagaagtaatacccatgtttacagcattatcagaaggagccaccccacaagatttaaacaccatgctaaacacggtggggggacaccaagcagccatgcaaatgttaaaagagaccatcaatgaggaagctgcagaatgggatagattgcatccagtgcatgcagggcctatcgcaccaggccaaatgagagaaccaaggggaagtgacatagcaggaactactagtacccttcaggaacaaataggatggatgacacataatccacctgtcccagtaggagagatctataaaagatggataatcctgggattaaataagatagtaagaatgtatagccctaccagcattctggacataagacaaggaccaaaggaaccctttagagactatgtagaccggttctataagactctaagagccgagcaagcttcacaggatgtaaaaaattggatgacagaaaccttgttggtccaaaattcaaacccagattgtaagactattttaaaagcattaggaccagcagctacactagaagaaatgatgacagcatgtcagggagtggggggacccggccataaagcaagaattttggcggaagcaatgagccaagcaacaggtgcagctaccataatgatgcagaaaggcaattttaggaaccaaagaaaagctgttaagtgtttcaattgtggcaaagaagggcacatagccagaaattgcagggcccctaggaaaaagggctgttggaaatgtggaaaggaaggacaccaaatgaaagattgtattgagagacaggctaattttttagggaaaatctggccttcccacaagggaaggccagggaattttcttcagagcagaccagagccaacagccccaccagccccaccagaagagagcttcaggtttggggaagagacaacaactccccatcagaagccggaggcgatagaaagggaagtgtatcctttggcttccctcaaatcactctttggcagcgacccctcgtcacaataaggataggggggcagctaaaggaagctctattagatacaggagcagatgacacagtattagaagaaatgaatttgccaggaaaatggaaaccaaaaatgatagggggaattggaggttttatcaaagtaagacagtatgatcagatagccatagaaatatgtggacataaagctataggtacagtattagtaggacctacacctgtcaacataattggaagaaatctgttgactcagcttggctgtactttaaattttcccattagtcctattgaaactgtaccagtaaaattaaagccaggaatggatggcccaaaagttaaacaatggccattgacagaagaaaaaataaaagcattgatagaaatttgtacagaaatggaaaaggaagggaaaatttcaagaattgggcctgaaaatccatacaacactccagtatttgccataaagaaaaaagatagcactaaatggagaaaattagtagatttcagagaacttaataaaagaactcaagacttctgggaagttcaattaggaataccacatcctgcagggttaaaaaagaaaaaatcagtaacagtactggatgtgggtgatgcatatttttcagttcccttagataaagatttcaggaagtatactgcatttaccatacctagtacaaacaatgagacaccagggattagatatcagtacaatgtgcttccacagggatggaaaggatcaccagcaatattccaatgtagcatgacaaaaattttagagccttttagaaaacgacatccagatatagttatctatcaatacatggatgatttgtatgtaggatctgacttagaaataggacagcatagaacaaaaatagaagaactgagacaacacttgttgaagtggggatttaccacaccagacaaaaaacatcagaaagaacctccattcctttggatgggttatgaactccatcctgataaatggactgtacagcctatagtgctgccagaaaaagacagctggactgtcaatgacatacagaagttagtgggaaaattgaattgggcaagtcagatttacccagggattaaagtaaggcaattatgtaaactccttagaggaaccaaagcactaacagaaataatacctctaacagcagaagcagaattagaactggcagaaaacagggaaattctaaaagaaccagtacatggagtgtattatgacccatcaaaagacttaatagcagaaatacagaagcaggagcaaggccaatggacatatcaaatttatcaagaaccatttaaaaacctgaaaacaggaaaatatgcaagagtgaggggtgcccacactaatgatgtaagacaattaacagaggcagtgcaaaaaatagccacagaaagcatagtaatatggggaaagactcctaaatttaaactacccatacaaaaggaaacatgggaagcatggtggacagagtattggcaagccacctggattcccgaatgggagtttgtcaatacccctcccctagtaaagttatggtaccaattagagaaagaacccatagtaggagcagaaactttctatgtagacggggcagctaacagagaaactaaactagggaaagcaggatatgttactgacagaggaagacaaaaggttgtccccctaactgacacaacaaatcagaagactgagttacaagcaattcagctagctttgcaagattcgggattagaagtaaacatagtaacagactcacaatatgcattaggaatcattcaagcacaaccagataagagtgaatcagaggtagtcagtcaaataatagagcagttaataaaaaaggaaaaggtctacctggcctgggtaccagcacataaagggataggaggaaatgaacaggtagataaattagtcagttctggaatcaggaaaatactatttttagatggaatagataaggcccaagaagaccatgaaaaatatcacagtaattggagagcaatggctagtgattttaacctgccacctgtaatagcaaaagaaataatagccagctgtgataaatgtcagctaaaaggagaagccatgcatggacaagtagactgtagtccaggaatatggcaactagattgtacacatttagaaggaaaaattatcctggtagcagttcatgtagccagtggatacatagaagcagaagttattccagcagagacaggacaagaaacagcatactttatcttaaaattagcaggaaggtggccagtaaaaacaatacatacagacaatggcagcaatttcactagtgctacagttaaggccgcctgctggtgggcggggatcaagcaggaatttggcattccctacaatccccaaagtcaaggagtagtagaatctatgaataaagaattaaagaaaattatagggcaagtaagagatcaggctgaacatcttaagacagcagtacaaatggcagtattcatccacaattttaaaagaaaaggggggattggggggtacagtgcaggggaaagaatagtagacataatagcaacagacatacaaactaaagaactacaaaaccaaattacaaaaattcaaaaatttcgggtttattacagggacagcagagatccactttggaaaggaccagcaaaacttctctggaaaggtgaaggggcagtggtaatacaagataatagtgacataaaagtagtgccaaggagaaaagcaaagatcattagggattatggaaaacagatggcaggtgatgattgtgtggcaagtagacaggatgaggattagaacatggaacagtttagtaaaacaccatatgtatatttcaaagaaagctaggggatggtcttataaacatcattatgaaaacccccatccaagagtaggttcagaagtacatatcccactaggggatgctaaattggtagtaacaacatattggggtctgcatacaggagaaagagactggcatatgggtcagggagtctccatagaatggaggaaaaagggatataacacacaagtagaccccaacctagcagaccgactaatccatctgtattactttgattgtttttcagaatctgctataagaagggccatattaggacatagagttagtcctagttgtgaatatcaagcaggacataacaaggtaggatctctacagtacctggcactagtagcattagtaacacaaagaaggacaaagccacctttgcctagtattacaaagctgacagaggatagatggaacgagccccagaagaccaagggccacagagggagccataccatgaatggacactagagcttttagaagagcttaagcatgaagctgtcagacattttcctaggccatggctccatagcttagggcaatacatctatgaaacttatggggatacttgggcaggagtggaggccataataagaatattgcaacaactactgtttattcatttcagaattgggtgtcgacatagcagaataggcattactcgacagaggagagcaagaaatggagccagtagatcctagactagagccctggaagcatccaggaagtcagcctaaaactgcttgtaccaattgctattgtaaaaagtgttgctttcattgccaagtctgtttcacaaaaaaagccttaggcatctcctatggcaggaagaagcggagacagcgacgaagagctcctcaaggcaatcagaataatcaagttcctctaccagaacagtaagtaatatatgtaatgcaatctgtagtagtattagcaatagtaggattagtagtagcaataataatagcaatagttgtgtggaccatagtattcatagaatataggaaaatattaagacaaagaaaaatagacaggttaattgatagaataagagatagagcagaagacagtggcaatgagagtgaaggggaccaggaagaattgtcagcacttgtggagatggggcatcatgctccttgggatgttgatgatctgtagtgctgcagacaatttgtgggtcacagtctattatggggtacctgtgtggaaagaagcaaccaccactctattttgtgcatcagatgctaaagcatatgatgcagaagtacataatgtttgggccacacatgcctgtgtacccacagaccccaacccacaagaaataaaattggaaaatgtgacagaaaattttaacatgtggaaaaataacatggtagaacagatgcatgaggatataatcagtttatgggatcaaagcctaaagccatgtgtaaaattaaccccactctgtgttactttagattgccataaagtacaggtagagaatgccactatatcagagaatgccacttatgctaaagaaatgagaaactgctctttcaataccaccacaagcataagagataagatgcagaaagaatatgcacttttttatacacttgatttagtatcactagataataataagcataatagtagtagtaatagtaccagctatagattgataagttgtaatacctcagttatcacacaggcctgtccaaagataacctttgaaccaattcccatacattattgtaccccggctggttttgcgcttttaaagtgtaatgataaaaagtttaatggaacagggccatgctcaaatgtcagcacagtacaatgtacacatggaattaagccagtagtatcaactcaattgctgttaaatggcagtttagcagaagaagaggtagtaattagatctgaaaatttcactgacaatgctaagaccataatagtacagctgaaggaacctgtagaaattaactgtacaagacccggcaacaatacaagtaaaagtatacctataggaccagggagagcattttatgcaacaggaagaataataggagatataagacaagcacattgtaaccttagtagctcaaaatggaataacactttacaacagatagctacaaaattaagagaacaatttggggataaaacaatagtctttaatcaatcctcaggaggggacccagaaatagtaatgcacagctttaattgtagaggggaatttttctactgtaatacatcaaagctgtttaatagtacttggctatctaatagtactggaaagtcaaataacaccatcaatgacaccatcacactcccatgcagaataaaacaaattataaacatgtggcaggaagtaggaaaagcaatgtatgcccctcccatccaaggaaacattagttgttcatcaaatattacagggctgttattaacaagagatggtggtaataatgataacaagaccaccacagagatcttcagacctggaggaggaaacatgaaggacaattggagaagtgaattatataaatataaagtagtaaaaattgaaccattaggattagcacccaccaaggcaaagagaagagtggtgcaaagagaaaaaagagcagtaacaataggagctgtgttccttgggttcttgggcgcagcaggaagcactatgggcgcagcgtcactgacgctgacggtacaggccagacaattattgtctggtatagtgcaacagcagaacaatctgctgagggctattgatgcgcaacagcacctgttgcagctcacagtctggggcatcaagcagctccaggcaagagtcctggctgtagaaagatacctacgggatcaacagctcctagggatctggggttgctctggaaagctcatttgcaccactactgtgccttggaatactagttggagtaataaatctctggatcacatttggggtaacatgacctggatggagtgggaaagagaaattgacaattacacaaatttaatatacaacttaattgaagaatcacagaaccaacaagaaaagaatgaacaagatttattagaattagataaatgggcaagtttatggaactggtttagcataacaaactggctgtggtatataaaaatattcataatgatagtaggaggcttggtaggtttaagaatagtttttactgtaatttctataataaatagagttaggcagggatactcaccattatcgttgcagacccgcttcccagccccggggggacccgacaggcccgaaggaatcgaaggagaaggtggagagagagacagagaacgatcaactcgattagtgcatggattcttagcactcatctgggacgacttgcggagcctgtgcctcttcagctaccaccgcttgagagacttactcttgattgcagcgagggttgtggaacttctgggacgcagggggtgggaagccctcaaatattgggggagtcttctgcagtattggagtcaggagctaaagaatagtgctgttagtttgcttaataccacagctatagtagtagcagaaggaacagatagggttatagaagtagtacaaagaatttgtagagctattcgcaacgtacctagaagaataaggcagggctttgaaagaagtttgctataagatgggtggcaagtggtcaaagcgtagtagggagggatggtcagttataagggaaagaatgagacgagctgagccagcatcagagccagcagcagagggggtgggagcagcatctcgagacttggaaaaatatggagcaatcacaagtagcaatacagcagctaccaatcctgattgtgcctggctagaagcacaagaggaggaggaggtgggttttccagtcagacctcaggtacctttaagaccaatgaattacaagggagctctagatcttagccactttttaaaagaaaaggggggactggaagggatgattcactcccagaaaagacaagaaatccttgacctgtgggtctaccacacacaaggctacttccctgattggcagaactacacaccagggccagggatcagatatccactgacctttgggtggtgcttcaagttagtaccagtggatccagataaggtagaagaggccactgaaggagaaaacaactgcttgttacaccctatgaaccagcatgggatggatgatccggagaaggaagtgttacagtggaaatttgacagtcgcctagcatttcaccatgtggcccgagagaaacatccggagtactacaagaactgatgacactgagctttctacaagggactttccactggggactttccaggggaggtgtggccggggcgggactggggagtggcgagccctcagatgctgcatataagcagctgctttttgcctgtactgggtctctctggttagaccagatctgagcctgggagctct
>MW881747
gaaagcgaaagtaagagagatgggtgcgagagcgtcaatattaagcgggggaaaattagatgcatgggaaaaaattcggttaaggccaggaggaaagaaaagatataagctaaaacatctagtatgggcaagcagggagttagaacgattcgcggttaaccctggcctgttagaaacatcagaaggctgtaaacaaataataggacagctacaaccagccttaaagacaggatcagaagaacttaaatcattatttaatacagtagcagtactatattgtgtacaccaaaggatagaggtaaaagacaccaaggaagctctggataagatagaggaagagcaaaataaaagtaagaaaaaagaacagcaagcagcagctgacgcaggaagcagcagcaaggtcagccaaaattaccctatagtgcagaacctacagggacaaatggtacatcagcctatatcacctagaactttaaatgcatgggtaaaagtagtagaagagaaggctttcagcccagaagtaatacccatgtttacagcattatcagaaggagccaccccacaagatttaaacaccatgctaaacacggtggggggacaccaagcagccatgcaaatgttaaaagagaccatcaatgaggaagctgcagaatgggatagattgcatccagtgcatgcagggcctatcgcaccaggccaaatgagagaaccaaggggaagtgacatagcaggaactactagtacccttcaggaacaaataggatggatgacacataatccacctgtcccagtaggagagatctataaaagatggataatcctgggattaaataagatagtaagaatgtatagccctaccagcattctggacataagacaaggaccaaaggaaccctttagagactatgtagaccggttctataagactctaagagccgagcaagcttcacaggatgtaaaaaattggatgacagaaaccttgttggtccaaaattcaaacccagattgtaagactattttaaaagcattaggaccagcagctacactagaagaaatgatgacagcatgtcagggagtggggggacccggccataaagcaagaattttggcggaagcaatgagccaagcaacaggtgcagctaccataatgatgcagaaaggcaattttaggaaccaaagaaaagctgttaagtgtttcaattgtggcaaagaagggcacatagccagaaattgcagggcccctaggaaaaagggctgttggaaatgtggaaaggaaggacaccaaatgaaagattgtattgagagacaggctaattttttagggaaaatctggccttcccacaagggaaggccagggaattttcttcagagcagaccagagccaacagccccaccagccccaccagaagagagcttcaggtttggggaagagacaacaactccccatcagaagccggaggcgatagaaagggaagtgtatcctttggcttccctcaaatcactctttggcagcgacccctcgtcacaataaggataggggggcagctaaaggaagctctattagatacaggagcagatgacacagtattagaagaaatgaatttgccaggaaaatggaaaccaaaaatgatagggggaattggaggttttatcaaagtaagacagtatgatcagatagccatagaaatatgtggacataaagctataggtacagtattagtaggacctacacctgtcaacataattggaagaaatctgttgactcagcttggctgtactttaaattttcccattagtcctattgaaactgtaccagtaaaattaaagccaggaatggatggcccaaaagttaaacaatggccattgacagaagaaaaaataaaagcattgatagaaatttgtacagaaatggaaaaggaagggaaaatttcaagaattgggcctgaaaatccatacaacactccagtatttgccataaagaaaaaagatagcactaaatggagaaaattagtagatttcagagaacttaataaaagaactcaagacttctgggaagttcaattaggaataccacatcctgcagggttaaaaaagaaaaaatcagtaacagtactggatgtgggtgatgcatatttttcagttcccttagataaagatttcaggaagtatactgcatttaccatacctagtacaaacaatgagacaccagggattagatatcagtacaatgtgcttccacagggatggaaaggatcaccagcaatattccaatgtagcatgacaaaaattttagagccttttagaaaacgacatccagatatagttatctatcaatacatggatgatttgtatgtaggatctgacttagaaataggacagcatagaacaaaaatagaagaactgagacaacacttgttgaagtggggatttaccacaccagacaaaaaacatcagaaagaacctccattcctttggatgggttatgaactccatcctgataaatggactgtacagcctatagtgctgccagaaaaagacagctggactgtcaatgacatacagaagttagtgggaaaattgaattgggcaagtcagatttacccagggattaaagtaaggcaattatgtaaactccttagaggaaccaaagcactaacagaaataatacctctaacagcagaagcagaattagaactggcagaaaacagggaaattctaaaagaaccagtacatggagtgtattatgacccatcaaaagacttaatagcagaaatacagaagcaggagcaaggccaatggacatatcaaatttatcaagaaccatttaaaaacctgaaaacaggaaaatatgcaagagtgaggggtgcccacactaatgatgtaagacaattaacagaggcagtgcaaaaaatagccacagaaagcatagtaatatggggaaagactcctaaatttaaactacccatacaaaaggaaacatgggaagcatggtggacagagtattggcaagccacctggattcccgaatgggagtttgtcaatacccctcccctagtaaagttatggtaccaattagagaaagaacccatagtaggagcagaaactttctatgtagacggggcagctaacagagaaactaaactagggaaagcaggatatgttactgacagaggaagacaaaaggttgtccccctaactgacacaacaaatcagaagactgagttacaagcaattcagctagctttgcaagattcgggattagaagtaaacatagtaacagactcacaatatgcattaggaatcattcaagcacaaccagataagagtgaatcagaggtagtcagtcaaataatagagcagttaataaaaaaggaaaaggtctacctggcctgggtaccagcacataaagggataggaggaaatgaacaggtagataaattagtcagttctggaatcaggaaaatactatttttagatggaatagataaggcccaagaagaccatgaaaaatatcacagtaattggagagcaatggctagtgattttaacctgccacctgtaatagcaaaagaaataatagccagctgtgataaatgtcagctaaaaggagaagccatgcatggacaagtagactgtagtccaggaatatggcaactagattgtacacatttagaaggaaaaattatcctggtagcagttcatgtagccagtggatacatagaagcagaagttattccagcagagacaggacaagaaacagcatactttatcttaaaattagcaggaaggtggccagtaaaaacaatacatacagacaatggcagcaatttcactagtgctacagttaaggccgcctgctggtgggcggggatcaagcaggaatttggcattccctacaatccccaaagtcaaggagtagtagaatctatgaataaagaattaaagaaaattatagggcaagtaagagatcaggctgaacatcttaagacagcagtacaaatggcagtattcatccacaattttaaaagaaaaggggggattggggggtacagtgcaggggaaagaatagtagacataatagcaacagacatacaaactaaagaactacaaaaccaaattacaaaaattcaaaaatttcgggtttattacagggacagcagagatccactttggaaaggaccagcaaaacttctctggaaaggtgaaggggcagtggtaatacaagataatagtgacataaaagtagtgccaaggagaaaagcaaagatcattagggattatggaaaacagatggcaggtgatgattgtgtggcaagtagacaggatgaggattagaacatggaacagtttagtaaaacaccatatgtatatttcaaagaaagctaggggatggtcttataaacatcattatgaaaacccccatccaagagtaggttcagaagtacatatcccactaggggatgctaaattggtagtaacaacatattggggtctgcatacaggagaaagagactggcatatgggtcagggagtctccatagaatggaggaaaaagggatataacacacaagtagaccccaacctagcagaccgactaatccatctgtattactttgattgtttttcagaatctgctataagaagggccatattaggacatagagttagtcctagttgtgaatatcaagcaggacataacaaggtaggatctctacagtacctggcactagtagcattagtaacacaaagaaggacaaagccacctttgcctagtattacaaagctgacagaggatagatggaacgagccccagaagaccaagggccacagagggagccataccatgaatggacactagagcttttagaagagcttaagcatgaagctgtcagacattttcctaggccatggctccatagcttagggcaatacatctatgaaacttatggggatacttgggcaggagtggaggccataataagaatattgcaacaactactgtttattcatttcagaattgggtgtcgacatagcagaataggcattactcgacagaggagagcaagaaatggagccagtagatcctagactagagccctggaagcatccaggaagtcagcctaaaactgcttgtaccaattgctattgtaaaaagtgttgctttcattgccaagtctgtttcacaaaaaaagccttaggcatctcctatggcaggaagaagcggagacagcgacgaagagctcctcaaggcaatcagaataatcaagttcctctaccagaacagtaagtaatatatgtaatgcaatctgtagtagtattagcaatagtaggattagtagtagcaataataatagcaatagttgtgtggaccatagtattcatagaatataggaaaatattaagacaaagaaaaatagacaggttaattgatagaataagagatagagcagaagacagtggcaatgagagtgaaggggaccaggaagaattgtcagcacttgtggagatggggcatcatgctccttgggatgttgatgatctgtagtgctgcagacaatttgtgggtcacagtctattatggggtacctgtgtggaaagaagcaaccaccactctattttgtgcatcagatgctaaagcatatgatgcagaagtacataatgtttgggccacacatgcctgtgtacccacagaccccaacccacaagaaataaaattggaaaatgtgacagaaaattttaacatgtggaaaaataacatggtagaacagatgcatgaggatataatcagtttatgggatcaaagcctaaagccatgtgtaaaattaaccccactctgtgttactttagattgccataaagtacaggtagagaatgccactatatcagagaatgccacttatgctaaagaaatgagaaactgctctttcaataccaccacaagcataagagataagatgcagaaagaatatgcacttttttatacacttgatttagtatcactagataataataagcataatagtagtagtaatagtaccagctatagattgataagttgtaatacctcagttatcacacaggcctgtccaaagataacctttgaaccaattcccatacattattgtaccccggctggttttgcgcttttaaagtgtaatgataaaaagtttaatggaacagggccatgctcaaatgtcagcacagtacaatgtacacatggaattaagccagtagtatcaactcaattgctgttaaatggcagtttagcagaagaagaggtagtaattagatctgaaaatttcactgacaatgctaagaccataatagtacagctgaaggaacctgtagaaattaactgtacaagacccggcaacaatacaagtaaaagtatacctataggaccagggagagcattttatgcaacaggaagaataataggagatataagacaagcacattgtaaccttagtagctcaaaatggaataacactttacaacagatagctacaaaattaagagaacaatttggggataaaacaatagtctttaatcaatcctcaggaggggacccagaaatagtaatgcacagctttaattgtagaggggaatttttctactgtaatacatcaaagctgtttaatagtacttggctatctaatagtactggaaagtcaaataacaccatcaatgacaccatcacactcccatgcagaataaaacaaattataaacatgtggcaggaagtaggaaaagcaatgtatgcccctcccatccaaggaaacattagttgttcatcaaatattacagggctgttattaacaagagatggtggtaataatgataacaagaccaccacagagatcttcagacctggaggaggaaacatgaaggacaattggagaagtgaattatataaatataaagtagtaaaaattgaaccattaggattagcacccaccaaggcaaagagaagagtggtgcaaagagaaaaaagagcagtaacaataggagctgtgttccttgggttcttgggcgcagcaggaagcactatgggcgcagcgtcactgacgctgacggtacaggccagacaattattgtctggtatagtgcaacagcagaacaatctgctgagggctattgatgcgcaacagcacctgttgcagctcacagtctggggcatcaagcagctccaggcaagagtcctggctgtagaaagatacctacgggatcaacagctcctagggatctggggttgctctggaaagctcatttgcaccactactgtgccttggaatactagttggagtaataaatctctggatcacatttggggtaacatgacctggatggagtgggaaagagaaattgacaattacacaaatttaatatacaacttaattgaagaatcacagaaccaacaagaaaagaatgaacaagatttattagaattagataaatgggcaagtttatggaactggtttagcataacaaactggctgtggtatataaaaatattcataatgatagtaggaggcttggtaggtttaagaatagtttttactgtaatttctataataaatagagttaggcagggatactcaccattatcgttgcagacccgcttcccagccccggggggacccgacaggcccgaaggaatcgaaggagaaggtggagagagagacagagaacgatcaactcgattagtgcatggattcttagcactcatctgggacgacttgcggagcctgtgcctcttcagctaccaccgcttgagagacttactcttgattgcagcgagggttgtggaacttctgggacgcagggggtgggaagccctcaaatattgggggagtcttctgcagtattggagtcaggagctaaagaatagtgctgttagtttgcttaataccacagctatagtagtagcagaaggaacagatagggttatagaagtagtacaaagaatttgtagagctattcgcaacgtacctagaagaataaggcagggctttgaaagaagtttgctataagatgggtggcaagtggtcaaagcgtagtagggagggatggtcagttataagggaaagaatgagacgagctgagccagcatcagagccagcagcagagggggtgggagcagcatctcgagacttggaaaaatatggagcaatcacaagtagcaatacagcagctaccaatcctgattgtgcctggctagaagcacaagaggaggaggaggtgggttttccagtcagacctcaggtacctttaagaccaatgaattacaagggagctctagatcttagccactttttaaaagaaaaggggggactggaagggatgattcactcccagaaaagacaagaaatccttgacctgtgggtctaccacacacaaggctacttccctgattggcagaactacacaccagggccagggatcagatatccactgacctttgggtggtgcttcaagttagtaccagtggatccagataaggtagaagaggccactgaaggagaaaacaactgcttgttacaccctatgaaccagcatgggatggatgatccggagaaggaagtgttacagtggaaatttgacagtcgcctagcatttcaccatgtggcccgagagaaacatccggagtactacaagaactgatgacactgagctttctacaagggactttccactggggactttccaggggaggtgtggccggggcgggactggggagtggcgagccctcagatgctgcatataagcagctgctttttgcctgtactgggtctctctggttagaccagatctgagcctgggagctct
>MW881748
agaaaccagaggagctctctcgacgcaggactcggcttgctgaagcgcgcgcagcaagaggcgaggggcggcgactggtgaaggctagaaggagagagatgggtgcgagagcgtcagtattaagcgggggagaattagatagatgggaaaaaattcggttaaggccaatgggaaagaaaaaatatagattaaaacatatagtatgggcaagcagggagctagaacgattcgcagttaaccctggcctgttagaaacatcagaaggctgtagacaaatactgggacagctacaaccagctcttcagacaggatcagaagaacttagatcattatttaacacagtagcagtcctctattgtgtgcatcaaaaaatagaggtaaaagacaccaaggaagctttagacaaaatagaggaagagcaaaacaaaagtaagaaaaaagcacagcaagcagcagcagctgacacaggaaacagcagcagcagccaggtcagccaaaattaccctatagtgcagaacatgcaggggcaaatggtacatcaagccctatcacctagaactttaaatgcatgggtaaaagtagtagaagagaaggctttcagcccggaagtaatacccatgtttacagcattatcagaaggagccaccccacaagatttaaacaccatgctaaacacagtggggggacatcaagcagctatgcaaatgttaaaagagaccatcaatgaggaagctgcagaatgggataggttgcatccagtgcatgcagggcctattgcaccaggccagatgagagagccaaggggaagtgatatagcaggaactactagtacccttcaggaacaaatagcatggatgacaaataatccacctatcccagtaggagaaatctataaaagatggataatcctgggattaaataaaatagtaaggatgtatagccccaccagcatcctggatatcagacaaggaccaaaggaatcctttagagactatgtagaccggttctataaaactctaagagccgagcaagcttcacaggaggtaaaaaattggatgacagaaaccttgttggtccaaaatgcgaacccagattgtaagactattttaaaagcattgggacaaggagctacactagaagaaatgatgacagcatgtcagggagtgggaggacccggccataaagcaagagttttggcagaagcaatgagccaagtaacaaattcagctaccataatgatgcagagaggcaattttaggaaccaaagaaagactgttaagtgtttcaattgtggcaaagaagggcacatagccagaaattgcagggcacctaggaaaaagggctgttggaaatgtggaaaggaaggacaccaaatgaaagattgtactgagagacaggccaattttttagggaagatctggccttcccacaagggaaggccagggaatttccttcagagcagaccagagccatcagccccaccaccagagccaacagccccaccagaagagagcttcaggtttggggaaactccctctcagaagcaggagacaatagacaaggatctgtatcccttagcttccctcagatcactctttggcaacgacccctcgtcacaataaaggtaggggggcaactaaaggaagctctattagatacaggagcagatgatacagtattagaagaaatgtgtttgccaggaagatggaaaccaaaaatgatagggggaattggaggttttatcaaagtaagacagtatgatcagatactcgtagaaatctgtggacataaagctataggtacagtattagtaggacctacacctgtcaacataattggaagaaatctgttgactcagattggttgcactttaaattttcccattagtcctattgaaactgtaccagtaaaattaaagccaggaatggatggcccaaaagtgaaacaatggccattgacagaagaaaaaataaaagcattagtagaaatttgtacagaaatggaaaaggaagggaaaatttcaaagattgggcctgaaaacccatataatactccagtatttgccataaagaaaaaagacagtactaaatggagaaaattagtagatttcagagaacttaataagagaacccaagacttttgggaagttcaattaggaataccacatcccgcagggttaaaaaagaaaaaatcagtaacagtactagatgtgggtgatgcatatttttcagttcccttagataaagacttcaggaagtatactgcatttactatacctagtataaacaatgagacaccagggattagatatcagtacaatgtgcttccacagggatggaaaggatcaccagcaatattccaaagtagcatgacaaaaatcttagagccttttagaaaacaaaatccagacatagttatctatcaatacatggatgatttgtatgtaggatctgacttagagatagggcagcatagagcaaaaatagaggaactaagacaacatctgttgaggtggggatttaccacaccagacaaaaaacatcagaaagaacctccattcctttggatgggttatgaactccatcctgataaatggacagtacagcctatagaactgccagaaaaagacagctggactgtcaatgacatacagaagttagtgggaaaattgaactgggcaagtcagatttatccagggattaaagtaagacaattatgtaaactccttaggggaaccaaagcactaacagaagtaataccactaacagcagaagcagagctagaactggcagaaaacagggaaattctaaaagaaccagtacatggagtgtattatgacccatcaaaagacttagtagcagaaatacagaagcaggggcaaggccaatggacatatcaaatttatcaagagccatttaaaaatctgaagacaggaaaatatgcaagaatgaggggtgcccacactaatgatgtaaaacagttaacagaggcagtgcaaaaaatagtcacagaaagcatagtgatatggggaaagacccctaaatttaaactacccatacaaaaagaaacatgggaagcatggtggacagagtattggcaagccacctggattcctgagtgggagtttgtcaatacccctcccttagtgaaattatggtatcagttagagaaagaacccataataggggcagaaactttctatgtagatggggcagctaacagggagactaaattaggaaaagcaggatatgttactgacaaaggaagacaaaaagttgtctccctaactgacacaacaaatcagaagactgagttacaagcaattcatctagctttgcaggattcgggattagaagtaaacatagtaacagactcacagtatgcattaggaatcattcaagcacaaccagataaaagtgaatcagagttagtcaatcaaataatagagcagttaataaaaaaggaaaaggtctacctggcctgggtaccagcacacaaaggaattggaggaaatgaacaagtagatagattagtaagtgctgggatcaggaaagtactatttttagatggaatagataaggcccaagaagaccatgagaaatatcacagtaattggagaacaatggctagcgattttaacctgccacctgtagtagcaaaagaaatagtagccagctgtgataaatgtcagctaaaaggagaagccatgcacggacaagtagactgtagtccaggaatatggcaactagattgtacacatttagaaggaaaaattatcctggtagcagttcatgtggccagtggatatatagaagcagaagtgattccagcagagacagggcaggaaacagcatactttctcttaaaattagcaggaagatggccagtaaaaacagtacatacagacaatggcggcaatttcaccagtaacgcggttaaggctgcctgttggtgggcagggatcaagcaggaatttggcattccctacaatccccaaagtcaaggagtagtagaatctctcaataaagaattgaagaaaattataggacaagtaagagatcaggctgaacatcttaagacagcagtacaaatggcagtattcatccacaattttaaaagaaaaggggggattgggggatacagtgcaggggaaagaatagtagacataatagcaacagacatacaaactaaagaactacaaaaacaaattacaaaaattcaaaattttcgggtttattacagagacagcagagatccagtttggaaaggaccagcaaaacttctctggaaaggtgaaggggcagtagtaatacaagataatagtgacataaaagtagtgccaagaagaaaagcaaaaatcattagggattatggaaaacagatggcaggtgatgattgtgtggcaagtagacaggatgaggattagaacatggataagtttagtaaaacaccatatgcatgtttcaaagaaagctaagggatggatttatagacatcactatgaaagccctcatccaagaataagttcagaagtacacatcccactaggggatgctaaattggtaataacaacatattggggtctgcatacaggagaaagagactggcatttgggtcagggagtctccgtagaatggaggaaaaggagatatagtacacaagtagaacctgacctagcagaccaactgattcatctgtattactttgattgtttttcagaatctgctataagaaatgccatattaggacgtatagttagacctaggtgtgaatatcaagcaggacataacaaggtaggatctttacagtacttggcactagcagcactagtagcaccaagaaggagaaagccacctttgcctagtgttgcgaaactgacagaggatagatggaacaagccccagaagaccaagggccacagagggaaccatacaatgaatggacactagagcttttagaggagcttaagcatgaagctgttagacatttccctagggcatggctccatagcttagggcaatatatctatgaaacttatggggatacttgggcaggagtggaggccataataagaattctgcaacaactgctgtttattcatttcagaattgggtgtcagcatagcagaataggcattattcaacggaggagagcaagaaatggagccaatagatcctagactagagccctggaagcatccaggaagtcaacctaagactgcttgtaccaattgctattgtaaaagatgttgtcttcattgccaagtttgtttcatgaaaaaaggcttaggcatctcctatggcaggaagaagcggagacagcgacgaagagctcatcaagacagtcagactcatcaaaattctctatcaaagcagtaagtagtaaatgtaatgcaatctttacaaatattagcaatagtagcattagtagtagcagcaataatagcaatagttgtgtggtccatagtactcatagaatataggaaaatattaagacaaagaaaaatagacaggctaattgatagaataagagaaagagcagaagacagtggcaatgatagtgacggggatcaggaggagctatcggcacttgtggacatggggcatgatgctccttgggatattgatgatctgtagtactgaagacaaattgtgggtcacagtctattatggggtacctgtgtggaaagaagcaaccaccactctattttgtgcatcagatgctaaagcacagaatacagaggtacataatatttgggccacgcatgcctgtgtacccacagaccccagcccacaagaaataccattggaaaatgtgacagaaaattttaacatgtggaaaaataacatggtagaacagatgcatgaggatataatcagtatatgggatcaaagcctaaaaccatgtgtaaaattaaccccactttgtgttactttaaattgcactgatgtggggaattatactactaccaatagtagtggagggaataatactaataccaatagtaatgaaaaggaaccaataatggaaaaaggagaactaaaaaactgctctttcaatattaccacaggtataaaagataaggtgcagaaggaatatgcacttttttataaacttgatgtagcaccaatagaaaatagcactgttagttatagattgataagttgtaacacctcagtcattacacaggcctgtccaaaggtatcctttgagccaattcccatacattattgtgccccggctggttttgcgattctaaagtgtaataataagacattcaatggaaaaggaccatgtacaaatgtcagcacagtacaatgtacacatggaattaagccagtagtatcaactcaactgctgttaaatggcagtctagcagaagaagagatagtaattagatctgacaatttcacaaacaatgctaaaaccataatagtacagctgaaagaatttgtaaaaattaattgtacaagacccaacaacaatacaaggagaagtatacctataggaccagggagagcattttatgcaacaggaggcacaataggagatataagacaagcacattgtaacattagtagagcacaatggactgacactctaagacaggtagctacaaaattaagagaacaatttaagaatgcaacaacaataaagtttaatcaatcctcaggaggggacccagaaattgtaacgcacagttttaattgtggaggggaatttttctactgtaattcaacacaactgtttaacagtacttggtcatttaacagtactactgggaatgttactggagggtcaaataacactgaaggagttattatactcccatgcagaataaaacaagttataaatatgtggcaggaagtaggaaaagcaatgtatgccccacccatcagaggacaaattaactgttcatcacaaattacagggctgctattaacaagagatggtggtaacgggaacgggaccaccgagaaggaggaggtcttcagacctggaggaggagatatgagggacaattggagaagtgaattatataaatataaagtagtaagaattgaaccattaggagtagcacccaccaaggcaaagaggagagtggtgcaaagagaaaaaagagcagtgggaataatgggagctatgttccttgggttcttgggagcagcaggaagcactatgggcgcagcgtcaataacgctgacggtacaggccagactattattgtctggtatagtgcaacagcagaacaatttgctgagggctattgaggcgcaacagcgtctgttgcaactcacagtctggggcatcaagcagctccaggcgagagtcctggctgtggaaagatacctacaggatcaacagctcttgggaatttggggttgctctggaaaactcatttgcaccactgctgtgccttggaatactagttggagtaataaatctctagatagaatttggaataacatgacctggatggagtgggaaagagaaattgataattacacaagcttaatatacaccttaattgaagaatcgcagcaccaacaagaaaagaatgaactagaattattggaattagataaatgggcaagtttatggaattggtttgacatatcaaactggctgtggtatataaaaatattcataatgatagtaggaggcttgataggtttaagaataatttttgctgtgctttctatagtgaatagagttaggcagggatactcaccattgtcgttccagacccaccacccagcaccgaggggacccgacaggcccgaaggaatcgaagaagaaggtggagagagagacagagacagatcaacaagattagtggatggattcttagcaatcatctggatcgacctttggagcctgtgcctcttcagctaccgccgcttgagagacttactcttgattgtagcgaggattgtggaacttctgggacgcagggggtgggaaatcctcaaatattggtggaatctcctacaatattggagtcaggaactaaagaatagtgctgttagcttgctcaacgccacatccatagcagtagctgaggggacagatagggttatagaagcattgctaagagcttatagagctgttatccacatacctagaagaataagacagggcttggaaagggctttgctataagatgggtggcaagtggtcaaaaatgagtggatgggccactgtaagggaaagaatgagacgaactgacccagcagcagatggagtgggggcggcatctcgagacctggaaagacatggagcactcacaagtagcaatacagcagctaccaatgctgattgtgcctgggtagaagcacaagaggaaggtgaggaggtgggttttccagtcagacctcaagtacctttaagaccaatgacttacaaaggagctttagatcttagccactttttaaaagaaaaggggggactggaagggctaatttactcccagaaaagaaaagatatccttgatctgtgggtctacaacacacaaggctacttcccagattggcagaattacacaccagggccagggatcagatatccactgacctttggatggtgcttcaagcttgtaccagttgacccagagaagatagaaaaggccaatgaaggagagaacaactgcttgttacaccctgtgagcctgcatgggatggatgacccggagagagaagtgttagagtggaggtttgacagccgcctagcattccatcacgtggcccgagagatgcatccggagtactacaagaactgatgacaccgagctttctacaagggactttccgctggggactttccagggaggtgtggcctgggcgggactggggagtggcgagccctcagatgctgcatataagcagctgctttctgcctgtactgggtctctctggttagaccagatccgagcctgggagctctctggctag
>MW881751
agaaaccagaggagctctctcgacgcaggactcggcttgctgaagcgcgcgcagcaagaggcgaggggcggcgactggtgaaggctagaaggagagagatgggtgcgagagcgtcagtattaagcgggggagaattagatagatgggaaaaaattcggttaaggccaatgggaaagaaaaaatatagattaaaacatatagtatgggcaagcagggagctagaacgattcgcagttaaccctggcctgttagaaacatcagaaggctgtagacaaatactgggacagctacaaccagctcttcagacaggatcagaagaacttagatcattatttaacacagtagcagtcctctattgtgtgcatcaaaaaatagaggtaaaagacaccaaggaagctttagacaaaatagaggaagagcaaaacaaaagtaagaaaaaagcacagcaagcagcagcagctgacacaggaaacagcagcagcagccaggtcagccaaaattaccctatagtgcagaacatgcaggggcaaatggtacatcaagccctatcacctagaactttaaatgcatgggtaaaagtagtagaagagaaggctttcagcccggaagtaatacccatgtttacagcattatcagaaggagccaccccacaagatttaaacaccatgctaaacacagtggggggacatcaagcagctatgcaaatgttaaaagagaccatcaatgaggaagctgcagaatgggataggttgcatccagtgcatgcagggcctattgcaccaggccagatgagagagccaaggggaagtgatatagcaggaactactagtacccttcaggaacaaatagcatggatgacaaataatccacctatcccagtaggagaaatctataaaagatggataatcctgggattaaataaaatagtaaggatgtatagccccaccagcatcctggatatcagacaaggaccaaaggaatcctttagagactatgtagaccggttctataaaactctaagagccgagcaagcttcacaggaggtaaaaaattggatgacagaaaccttgttggtccaaaatgcgaacccagattgtaagactattttaaaagcattgggacaaggagctacactagaagaaatgatgacagcatgtcagggagtgggaggacccggccataaagcaagagttttggcagaagcaatgagccaagtaacaaattcagctaccataatgatgcagagaggcaattttaggaaccaaagaaagactgttaagtgtttcaattgtggcaaagaagggcacatagccagaaattgcagggcacctaggaaaaagggctgttggaaatgtggaaaggaaggacaccaaatgaaagattgtactgagagacaggccaattttttagggaagatctggccttcccacaagggaaggccagggaatttccttcagagcagaccagagccatcagccccaccaccagagccaacagccccaccagaagagagcttcaggtttggggaaactccctctcagaagcaggagacaatagacaaggatctgtatcccttagcttccctcagatcactctttggcaacgacccctcgtcacaataaaggtaggggggcaactaaaggaagctctattagatacaggagcagatgatacagtattagaagaaatgtgtttgccaggaagatggaaaccaaaaatgatagggggaattggaggttttatcaaagtaagacagtatgatcagatactcgtagaaatctgtggacataaagctataggtacagtattagtaggacctacacctgtcaacataattggaagaaatctgttgactcagattggttgcactttaaattttcccattagtcctattgaaactgtaccagtaaaattaaagccaggaatggatggcccaaaagtgaaacaatggccattgacagaagaaaaaataaaagcattagtagaaatttgtacagaaatggaaaaggaagggaaaatttcaaagattgggcctgaaaacccatataatactccagtatttgccataaagaaaaaagacagtactaaatggagaaaattagtagatttcagagaacttaataagagaacccaagacttttgggaagttcaattaggaataccacatcccgcagggttaaaaaagaaaaaatcagtaacagtactagatgtgggtgatgcatatttttcagttcccttagataaagacttcaggaagtatactgcatttactatacctagtataaacaatgagacaccagggattagatatcagtacaatgtgcttccacagggatggaaaggatcaccagcaatattccaaagtagcatgacaaaaatcttagagccttttagaaaacaaaatccagacatagttatctatcaatacatggatgatttgtatgtaggatctgacttagagatagggcagcatagagcaaaaatagaggaactaagacaacatctgttgaggtggggatttaccacaccagacaaaaaacatcagaaagaacctccattcctttggatgggttatgaactccatcctgataaatggacagtacagcctatagaactgccagaaaaagacagctggactgtcaatgacatacagaagttagtgggaaaattgaactgggcaagtcagatttatccagggattaaagtaagacaattatgtaaactccttaggggaaccaaagcactaacagaagtaataccactaacagcagaagcagagctagaactggcagaaaacagggaaattctaaaagaaccagtacatggagtgtattatgacccatcaaaagacttagtagcagaaatacagaagcaggggcaaggccaatggacatatcaaatttatcaagagccatttaaaaatctgaagacaggaaaatatgcaagaatgaggggtgcccacactaatgatgtaaaacagttaacagaggcagtgcaaaaaatagtcacagaaagcatagtgatatggggaaagacccctaaatttaaactacccatacaaaaagaaacatgggaagcatggtggacagagtattggcaagccacctggattcctgagtgggagtttgtcaatacccctcccttagtgaaattatggtatcagttagagaaagaacccataataggggcagaaactttctatgtagatggggcagctaacagggagactaaattaggaaaagcaggatatgttactgacaaaggaagacaaaaagttgtctccctaactgacacaacaaatcagaagactgagttacaagcaattcatctagctttgcaggattcgggattagaagtaaacatagtaacagactcacagtatgcattaggaatcattcaagcacaaccagataaaagtgaatcagagttagtcaatcaaataatagagcagttaataaaaaaggaaaaggtctacctggcctgggtaccagcacacaaaggaattggaggaaatgaacaagtagatagattagtaagtgctgggatcaggaaagtactatttttagatggaatagataaggcccaagaagaccatgagaaatatcacagtaattggagaacaatggctagcgattttaacctgccacctgtagtagcaaaagaaatagtagccagctgtgataaatgtcagctaaaaggagaagccatgcacggacaagtagactgtagtccaggaatatggcaactagattgtacacatttagaaggaaaaattatcctggtagcagttcatgtggccagtggatatatagaagcagaagtgattccagcagagacagggcaggaaacagcatactttctcttaaaattagcaggaagatggccagtaaaaacagtacatacagacaatggcggcaatttcaccagtaacgcggttaaggctgcctgttggtgggcagggatcaagcaggaatttggcattccctacaatccccaaagtcaaggagtagtagaatctctcaataaagaattgaagaaaattataggacaagtaagagatcaggctgaacatcttaagacagcagtacaaatggcagtattcatccacaattttaaaagaaaaggggggattgggggatacagtgcaggggaaagaatagtagacataatagcaacagacatacaaactaaagaactacaaaaacaaattacaaaaattcaaaattttcgggtttattacagagacagcagagatccagtttggaaaggaccagcaaaacttctctggaaaggtgaaggggcagtagtaatacaagataatagtgacataaaagtagtgccaagaagaaaagcaaaaatcattagggattatggaaaacagatggcaggtgatgattgtgtggcaagtagacaggatgaggattagaacatggataagtttagtaaaacaccatatgcatgtttcaaagaaagctaagggatggatttatagacatcactatgaaagccctcatccaagaataagttcagaagtacacatcccactaggggatgctaaattggtaataacaacatattggggtctgcatacaggagaaagagactggcatttgggtcagggagtctccgtagaatggaggaaaaggagatatagtacacaagtagaacctgacctagcagaccaactgattcatctgtattactttgattgtttttcagaatctgctataagaaatgccatattaggacgtatagttagacctaggtgtgaatatcaagcaggacataacaaggtaggatctttacagtacttggcactagcagcactagtagcaccaagaaggagaaagccacctttgcctagtgttgcgaaactgacagaggatagatggaacaagccccagaagaccaagggccacagagggaaccatacaatgaatggacactagagcttttagaggagcttaagcatgaagctgttagacatttccctagggcatggctccatagcttagggcaatatatctatgaaacttatggggatacttgggcaggagtggaggccataataagaattctgcaacaactgctgtttattcatttcagaattgggtgtcagcatagcagaataggcattattcaacggaggagagcaagaaatggagccaatagatcctagactagagccctggaagcatccaggaagtcaacctaagactgcttgtaccaattgctattgtaaaagatgttgtcttcattgccaagtttgtttcatgaaaaaaggcttaggcatctcctatggcaggaagaagcggagacagcgacgaagagctcatcaagacagtcagactcatcaaaattctctatcaaagcagtaagtagtaaatgtaatgcaatctttacaaatattagcaatagtagcattagtagtagcagcaataatagcaatagttgtgtggtccatagtactcatagaatataggaaaatattaagacaaagaaaaatagacaggctaattgatagaataagagaaagagcagaagacagtggcaatgatagtgacggggatcaggaggagctatcggcacttgtggacatggggcatgatgctccttgggatattgatgatctgtagtactgaagacaaattgtgggtcacagtctattatggggtacctgtgtggaaagaagcaaccaccactctattttgtgcatcagatgctaaagcacagaatacagaggtacataatatttgggccacgcatgcctgtgtacccacagaccccagcccacaagaaataccattggaaaatgtgacagaaaattttaacatgtggaaaaataacatggtagaacagatgcatgaggatataatcagtatatgggatcaaagcctaaaaccatgtgtaaaattaaccccactttgtgttactttaaattgcactgatgtggggaattatactactaccaatagtagtggagggaataatactaataccaatagtaatgaaaaggaaccaataatggaaaaaggagaactaaaaaactgctctttcaatattaccacaggtataaaagataaggtgcagaaggaatatgcacttttttataaacttgatgtagcaccaatagaaaatagcactgttagttatagattgataagttgtaacacctcagtcattacacaggcctgtccaaaggtatcctttgagccaattcccatacattattgtgccccggctggttttgcgattctaaagtgtaataataagacattcaatggaaaaggaccatgtacaaatgtcagcacagtacaatgtacacatggaattaagccagtagtatcaactcaactgctgttaaatggcagtctagcagaagaagagatagtaattagatctgacaatttcacaaacaatgctaaaaccataatagtacagctgaaagaatttgtaaaaattaattgtacaagacccaacaacaatacaaggagaagtatacctataggaccagggagagcattttatgcaacaggaggcacaataggagatataagacaagcacattgtaacattagtagagcacaatggactgacactctaagacaggtagctacaaaattaagagaacaatttaagaatgcaacaacaataaagtttaatcaatcctcaggaggggacccagaaattgtaacgcacagttttaattgtggaggggaatttttctactgtaattcaacacaactgtttaacagtacttggtcatttaacagtactactgggaatgttactggagggtcaaataacactgaaggagttattatactcccatgcagaataaaacaagttataaatatgtggcaggaagtaggaaaagcaatgtatgccccacccatcagaggacaaattaactgttcatcacaaattacagggctgctattaacaagagatggtggtaacgggaacgggaccaccgagaaggaggaggtcttcagacctggaggaggagatatgagggacaattggagaagtgaattatataaatataaagtagtaagaattgaaccattaggagtagcacccaccaaggcaaagaggagagtggtgcaaagagaaaaaagagcagtgggaataatgggagctatgttccttgggttcttgggagcagcaggaagcactatgggcgcagcgtcaataacgctgacggtacaggccagactattattgtctggtatagtgcaacagcagaacaatttgctgagggctattgaggcgcaacagcgtctgttgcaactcacagtctggggcatcaagcagctccaggcgagagtcctggctgtggaaagatacctacaggatcaacagctcttgggaatttggggttgctctggaaaactcatttgcaccactgctgtgccttggaatactagttggagtaataaatctctagatagaatttggaataacatgacctggatggagtgggaaagagaaattgataattacacaagcttaatatacaccttaattgaagaatcgcagcaccaacaagaaaagaatgaactagaattattggaattagataaatgggcaagtttatggaattggtttgacatatcaaactggctgtggtatataaaaatattcataatgatagtaggaggcttgataggtttaagaataatttttgctgtgctttctatagtgaatagagttaggcagggatactcaccattgtcgttccagacccaccacccagcaccgaggggacccgacaggcccgaaggaatcgaagaagaaggtggagagagagacagagacagatcaacaagattagtggatggattcttagcaatcatctggatcgacctttggagcctgtgcctcttcagctaccgccgcttgagagacttactcttgattgtagcgaggattgtggaacttctgggacgcagggggtgggaaatcctcaaatattggtggaatctcctacaatattggagtcaggaactaaagaatagtgctgttagcttgctcaacgccacatccatagcagtagctgaggggacagatagggttatagaagcattgctaagagcttatagagctgttatccacatacctagaagaataagacagggcttggaaagggctttgctataagatgggtggcaagtggtcaaaaatgagtggatgggccactgtaagggaaagaatgagacgaactgacccagcagcagatggagtgggggcggcatctcgagacctggaaagacatggagcactcacaagtagcaatacagcagctaccaatgctgattgtgcctgggtagaagcacaagaggaaggtgaggaggtgggttttccagtcagacctcaagtacctttaagaccaatgacttacaaaggagctttagatcttagccactttttaaaagaaaaggggggactggaagggctaatttactcccagaaaagaaaagatatccttgatctgtgggtctacaacacacaaggctacttcccagattggcagaattacacaccagggccagggatcagatatccactgacctttggatggtgcttcaagcttgtaccagttgacccagagaagatagaaaaggccaatgaaggagagaacaactgcttgttacaccctgtgagcctgcatgggatggatgacccggagagagaagtgttagagtggaggtttgacagccgcctagcattccatcacgtggcccgagagatgcatccggagtactacaagaactgatgacaccgagctttctacaagggactttccgctggggactttccagggaggtgtggcctgggcgggactggggagtggcgagccctcagatgctgcatataagcagctgctttctgcctgtactgggtctctctggttagaccagatccgagcctgggagctctctggctag
>MW881752
agaaaccagaggagctctctcgacgcaggactcggcttgctgaagcgcgcgcagcaagaggcgaggggcggcgactggtgaaggctagaaggagagagatgggtgcgagagcgtcagtattaagcgggggagaattagatagatgggaaaaaattcggttaaggccaatgggaaagaaaaaatatagattaaaacatatagtatgggcaagcagggagctagaacgattcgcagttaaccctggcctgttagaaacatcagaaggctgtagacaaatactgggacagctacaaccagctcttcagacaggatcagaagaacttagatcattatttaacacagtagcagtcctctattgtgtgcatcaaaaaatagaggtaaaagacaccaaggaagctttagacaaaatagaggaagagcaaaacaaaagtaagaaaaaagcacagcaagcagcagcagctgacacaggaaacagcagcagcagccaggtcagccaaaattaccctatagtgcagaacatgcaggggcaaatggtacatcaagccctatcacctagaactttaaatgcatgggtaaaagtagtagaagagaaggctttcagcccggaagtaatacccatgtttacagcattatcagaaggagccaccccacaagatttaaacaccatgctaaacacagtggggggacatcaagcagctatgcaaatgttaaaagagaccatcaatgaggaagctgcagaatgggataggttgcatccagtgcatgcagggcctattgcaccaggccagatgagagagccaaggggaagtgatatagcaggaactactagtacccttcaggaacaaatagcatggatgacaaataatccacctatcccagtaggagaaatctataaaagatggataatcctgggattaaataaaatagtaaggatgtatagccccaccagcatcctggatatcagacaaggaccaaaggaatcctttagagactatgtagaccggttctataaaactctaagagccgagcaagcttcacaggaggtaaaaaattggatgacagaaaccttgttggtccaaaatgcgaacccagattgtaagactattttaaaagcattgggacaaggagctacactagaagaaatgatgacagcatgtcagggagtgggaggacccggccataaagcaagagttttggcagaagcaatgagccaagtaacaaattcagctaccataatgatgcagagaggcaattttaggaaccaaagaaagactgttaagtgtttcaattgtggcaaagaagggcacatagccagaaattgcagggcacctaggaaaaagggctgttggaaatgtggaaaggaaggacaccaaatgaaagattgtactgagagacaggccaattttttagggaagatctggccttcccacaagggaaggccagggaatttccttcagagcagaccagagccatcagccccaccaccagagccaacagccccaccagaagagagcttcaggtttggggaaactccctctcagaagcaggagacaatagacaaggatctgtatcccttagcttccctcagatcactctttggcaacgacccctcgtcacaataaaggtaggggggcaactaaaggaagctctattagatacaggagcagatgatacagtattagaagaaatgtgtttgccaggaagatggaaaccaaaaatgatagggggaattggaggttttatcaaagtaagacagtatgatcagatactcgtagaaatctgtggacataaagctataggtacagtattagtaggacctacacctgtcaacataattggaagaaatctgttgactcagattggttgcactttaaattttcccattagtcctattgaaactgtaccagtaaaattaaagccaggaatggatggcccaaaagtgaaacaatggccattgacagaagaaaaaataaaagcattagtagaaatttgtacagaaatggaaaaggaagggaaaatttcaaagattgggcctgaaaacccatataatactccagtatttgccataaagaaaaaagacagtactaaatggagaaaattagtagatttcagagaacttaataagagaacccaagacttttgggaagttcaattaggaataccacatcccgcagggttaaaaaagaaaaaatcagtaacagtactagatgtgggtgatgcatatttttcagttcccttagataaagacttcaggaagtatactgcatttactatacctagtataaacaatgagacaccagggattagatatcagtacaatgtgcttccacagggatggaaaggatcaccagcaatattccaaagtagcatgacaaaaatcttagagccttttagaaaacaaaatccagacatagttatctatcaatacatggatgatttgtatgtaggatctgacttagagatagggcagcatagagcaaaaatagaggaactaagacaacatctgttgaggtggggatttaccacaccagacaaaaaacatcagaaagaacctccattcctttggatgggttatgaactccatcctgataaatggacagtacagcctatagaactgccagaaaaagacagctggactgtcaatgacatacagaagttagtgggaaaattgaactgggcaagtcagatttatccagggattaaagtaagacaattatgtaaactccttaggggaaccaaagcactaacagaagtaataccactaacagcagaagcagagctagaactggcagaaaacagggaaattctaaaagaaccagtacatggagtgtattatgacccatcaaaagacttagtagcagaaatacagaagcaggggcaaggccaatggacatatcaaatttatcaagagccatttaaaaatctgaagacaggaaaatatgcaagaatgaggggtgcccacactaatgatgtaaaacagttaacagaggcagtgcaaaaaatagtcacagaaagcatagtgatatggggaaagacccctaaatttaaactacccatacaaaaagaaacatgggaagcatggtggacagagtattggcaagccacctggattcctgagtgggagtttgtcaatacccctcccttagtgaaattatggtatcagttagagaaagaacccataataggggcagaaactttctatgtagatggggcagctaacagggagactaaattaggaaaagcaggatatgttactgacaaaggaagacaaaaagttgtctccctaactgacacaacaaatcagaagactgagttacaagcaattcatctagctttgcaggattcgggattagaagtaaacatagtaacagactcacagtatgcattaggaatcattcaagcacaaccagataaaagtgaatcagagttagtcaatcaaataatagagcagttaataaaaaaggaaaaggtctacctggcctgggtaccagcacacaaaggaattggaggaaatgaacaagtagatagattagtaagtgctgggatcaggaaagtactatttttagatggaatagataaggcccaagaagaccatgagaaatatcacagtaattggagaacaatggctagcgattttaacctgccacctgtagtagcaaaagaaatagtagccagctgtgataaatgtcagctaaaaggagaagccatgcacggacaagtagactgtagtccaggaatatggcaactagattgtacacatttagaaggaaaaattatcctggtagcagttcatgtggccagtggatatatagaagcagaagtgattccagcagagacagggcaggaaacagcatactttctcttaaaattagcaggaagatggccagtaaaaacagtacatacagacaatggcggcaatttcaccagtaacgcggttaaggctgcctgttggtgggcagggatcaagcaggaatttggcattccctacaatccccaaagtcaaggagtagtagaatctctcaataaagaattgaagaaaattataggacaagtaagagatcaggctgaacatcttaagacagcagtacaaatggcagtattcatccacaattttaaaagaaaaggggggattgggggatacagtgcaggggaaagaatagtagacataatagcaacagacatacaaactaaagaactacaaaaacaaattacaaaaattcaaaattttcgggtttattacagagacagcagagatccagtttggaaaggaccagcaaaacttctctggaaaggtgaaggggcagtagtaatacaagataatagtgacataaaagtagtgccaagaagaaaagcaaaaatcattagggattatggaaaacagatggcaggtgatgattgtgtggcaagtagacaggatgaggattagaacatggataagtttagtaaaacaccatatgcatgtttcaaagaaagctaagggatggatttatagacatcactatgaaagccctcatccaagaataagttcagaagtacacatcccactaggggatgctaaattggtaataacaacatattggggtctgcatacaggagaaagagactggcatttgggtcagggagtctccgtagaatggaggaaaaggagatatagtacacaagtagaacctgacctagcagaccaactgattcatctgtattactttgattgtttttcagaatctgctataagaaatgccatattaggacgtatagttagacctaggtgtgaatatcaagcaggacataacaaggtaggatctttacagtacttggcactagcagcactagtagcaccaagaaggagaaagccacctttgcctagtgttgcgaaactgacagaggatagatggaacaagccccagaagaccaagggccacagagggaaccatacaatgaatggacactagagcttttagaggagcttaagcatgaagctgttagacatttccctagggcatggctccatagcttagggcaatatatctatgaaacttatggggatacttgggcaggagtggaggccataataagaattctgcaacaactgctgtttattcatttcagaattgggtgtcagcatagcagaataggcattattcaacggaggagagcaagaaatggagccaatagatcctagactagagccctggaagcatccaggaagtcaacctaagactgcttgtaccaattgctattgtaaaagatgttgtcttcattgccaagtttgtttcatgaaaaaaggcttaggcatctcctatggcaggaagaagcggagacagcgacgaagagctcatcaagacagtcagactcatcaaaattctctatcaaagcagtaagtagtaaatgtaatgcaatctttacaaatattagcaatagtagcattagtagtagcagcaataatagcaatagttgtgtggtccatagtactcatagaatataggaaaatattaagacaaagaaaaatagacaggctaattgatagaataagagaaagagcagaagacagtggcaatgatagtgacggggatcaggaggagctatcggcacttgtggacatggggcatgatgctccttgggatattgatgatctgtagtactgaagacaaattgtgggtcacagtctattatggggtacctgtgtggaaagaagcaaccaccactctattttgtgcatcagatgctaaagcacagaatacagaggtacataatatttgggccacgcatgcctgtgtacccacagaccccagcccacaagaaataccattggaaaatgtgacagaaaattttaacatgtggaaaaataacatggtagaacagatgcatgaggatataatcagtatatgggatcaaagcctaaaaccatgtgtaaaattaaccccactttgtgttactttaaattgcactgatgtggggaattatactactaccaatagtagtggagggaataatactaataccaatagtaatgaaaaggaaccaataatggaaaaaggagaactaaaaaactgctctttcaatattaccacaggtataaaagataaggtgcagaaggaatatgcacttttttataaacttgatgtagcaccaatagaaaatagcactgttagttatagattgataagttgtaacacctcagtcattacacaggcctgtccaaaggtatcctttgagccaattcccatacattattgtgccccggctggttttgcgattctaaagtgtaataataagacattcaatggaaaaggaccatgtacaaatgtcagcacagtacaatgtacacatggaattaagccagtagtatcaactcaactgctgttaaatggcagtctagcagaagaagagatagtaattagatctgacaatttcacaaacaatgctaaaaccataatagtacagctgaaagaatttgtaaaaattaattgtacaagacccaacaacaatacaaggagaagtatacctataggaccagggagagcattttatgcaacaggaggcacaataggagatataagacaagcacattgtaacattagtagagcacaatggactgacactctaagacaggtagctacaaaattaagagaacaatttaagaatgcaacaacaataaagtttaatcaatcctcaggaggggacccagaaattgtaacgcacagttttaattgtggaggggaatttttctactgtaattcaacacaactgtttaacagtacttggtcatttaacagtactactgggaatgttactggagggtcaaataacactgaaggagttattatactcccatgcagaataaaacaagttataaatatgtggcaggaagtaggaaaagcaatgtatgccccacccatcagaggacaaattaactgttcatcacaaattacagggctgctattaacaagagatggtggtaacgggaacgggaccaccgagaaggaggaggtcttcagacctggaggaggagatatgagggacaattggagaagtgaattatataaatataaagtagtaagaattgaaccattaggagtagcacccaccaaggcaaagaggagagtggtgcaaagagaaaaaagagcagtgggaataatgggagctatgttccttgggttcttgggagcagcaggaagcactatgggcgcagcgtcaataacgctgacggtacaggccagactattattgtctggtatagtgcaacagcagaacaatttgctgagggctattgaggcgcaacagcgtctgttgcaactcacagtctggggcatcaagcagctccaggcgagagtcctggctgtggaaagatacctacaggatcaacagctcttgggaatttggggttgctctggaaaactcatttgcaccactgctgtgccttggaatactagttggagtaataaatctctagatagaatttggaataacatgacctggatggagtgggaaagagaaattgataattacacaagcttaatatacaccttaattgaagaatcgcagcaccaacaagaaaagaatgaactagaattattggaattagataaatgggcaagtttatggaattggtttgacatatcaaactggctgtggtatataaaaatattcataatgatagtaggaggcttgataggtttaagaataatttttgctgtgctttctatagtgaatagagttaggcagggatactcaccattgtcgttccagacccaccacccagcaccgaggggacccgacaggcccgaaggaatcgaagaagaaggtggagagagagacagagacagatcaacaagattagtggatggattcttagcaatcatctggatcgacctttggagcctgtgcctcttcagctaccgccgcttgagagacttactcttgattgtagcgaggattgtggaacttctgggacgcagggggtgggaaatcctcaaatattggtggaatctcctacaatattggagtcaggaactaaagaatagtgctgttagcttgctcaacgccacatccatagcagtagctgaggggacagatagggttatagaagcattgctaagagcttatagagctgttatccacatacctagaagaataagacagggcttggaaagggctttgctataagatgggtggcaagtggtcaaaaatgagtggatgggccactgtaagggaaagaatgagacgaactgacccagcagcagatggagtgggggcggcatctcgagacctggaaagacatggagcactcacaagtagcaatacagcagctaccaatgctgattgtgcctgggtagaagcacaagaggaaggtgaggaggtgggttttccagtcagacctcaagtacctttaagaccaatgacttacaaaggagctttagatcttagccactttttaaaagaaaaggggggactggaagggctaatttactcccagaaaagaaaagatatccttgatctgtgggtctacaacacacaaggctacttcccagattggcagaattacacaccagggccagggatcagatatccactgacctttggatggtgcttcaagcttgtaccagttgacccagagaagatagaaaaggccaatgaaggagagaacaactgcttgttacaccctgtgagcctgcatgggatggatgacccggagagagaagtgttagagtggaggtttgacagccgcctagcattccatcacgtggcccgagagatgcatccggagtactacaagaactgatgacaccgagctttctacaagggactttccgctggggactttccagggaggtgtggcctgggcgggactggggagtggcgagccctcagatgctgcatataagcagctgctttctgcctgtactgggtctctctggttagaccagatccgagcctgggagctctctggctag
>MW881754
agaaaccagaggagctctctcgacgcaggactcggcttgctgaagcgcgcgcagcaagaggcgaggggcggcgactggttgaggctagaaggagagagatgggtgcgagagcgtcagtattaagcgggggagaattagatagatgggaaaaaattcggttaaggccaatgggaaagaaaaaatatagattaaaacatatagtatgggcaagcagggagctagaacgattcgcagttaaccctggcctgttagaaacatcagaaggctgtagacaaatactgggacagctacaaccatcccttcagacaggatcagaagaacttagatcattatttaacacagtagcagtcctctattgtgtgcatcaaaaaatagaggtaaaagacaccaaggaagctttagacaaaatagaggaagagcaaaacaaaagtaagaaaaaagcacagcaagcagcagcagctgacacaggaaacagcagcagcagccaggtcagccaaaattatcctatagtgcagaacatgcaggggcaaatggtacatcaagccctatcacctagaactttaaatgcatgggtaaaagtagtagaagagaaggctttcagcccggaagttatacccatgttttcagcattatcagaaggagccaccccacaagatttaaacaccatgctaaatacagtggggggacatcaagcagctatgcaaatgttaaaagagaccatcaatgaggaagctgcagaatgggataggttgcatccagtgcatgcagggcctattgcaccaggccagatgagagaaccaaggggaagtgatatagcaggaactactagtacccttcaggaacaaatagcatggatgacaaataatccacctatcccagtaggagaaatctataaaagatggataatcctgggattaaataaaatagtaaggatgtatagccccaccagcatcctggacataagacaaggaccaaaggaaccctttagagactatgtagaccggttctataaaactctaagagccgagcaagcttcacaggaggtaaaaaattggatgacagaaaccttgttggtccaaaatgcgaacccagattgtaagactattttaaaagcattgggaccagcagctacactagaagaaatgatgacagcatgtcagggagtgggaggacccggccataaagcaagagttttggcagaagcaatgagccaagtaacaaattcagctaccataatgatgcagagaggcaattttaggaaccaaagaaagactgttaagtgtttcaattgtggcaaagaagggcacatagctagaaattgcagggcacctaggaaaaagggctgttggaaatgtggaaaggaaggacaccaaatgaaagattgtactgagagacaggccaattttttagggaagatctggccttcccacaagggaaggccagggaatttccttcagagcagaccagagccaacagccccaccaccagagccaacagccccaccagaggagagcttcaggtttggggaaactccctctcagaagcaggagacaacagacaaggatctgtatcccttagcttccctcagatcactctttggcaacgacccctcgtcacaataaaggtaggggggcaactaaaggaagctctattagatacaggagcagatgatacagtattagaagagatgtgtttgccaggaagatggaaaccaaaaatgatagggggaattggaggttttatcaaagtaagacagtatgatcagatactcgtagaaatctgtggacataaagctataggtacagtattagtaggacctacacctgtcaacataattggaagaaatctgttgactcagattggttgcactttaaattttcccattagtcctattgaaactgtaccagtaaaattaaagccaggaatggatggcccaaaagtgaaacaatggccattgacagaagaaaaaataaaagcattagtagaaatttgtacagaaatggaaaaggaagggaaaatttcaaaaattgggcctgaaaatccatataatactccagtatttgccataaagaaaaaagacagtactaaatggagaaaattagtagatttcagagaacttaataagagaacccaagacttttgggaagttcaattaggaataccacatcccgcagggttaaaaaagaaaaaatcagtaacagtactagatgtgggtgatgcatatttttcagttcccttagataaagacttcaggaagtatactgcattcaccatacctagtataaacaatgagacaccagggattagatatcagtacaatgtgcttccacagggatggaaaggatcaccagcaatattccaaagtagcatgacaaaaattttagagccttttagaaaacaaaatccagacatagttatctatcaatacatggatgatttgtatgtaggatctgacttagagatagggcagcatagagcaaaaatagaggaactgagacaacatctgttgaggtggggatttaccacaccagacaaaaaacatcagaaagaacctccattcctttggatgggttatgaactccatcctgataaatggacagtacagcctatagaactgccagaaaaagatagctggactgtcaatgacatacagaagttagtgggaaaattgaattgggcaagtcagatttatccagggattaaagtgagacaattatgtaaactccttaggggaaccaaagcactaacagaagtaataccactaacagcagaagcagagctagaactggcagaaaacagggaaattctaaaagaaccagtacatggagtgtattatgacccatcaaaagacttagtagcagaaatacagaagcaggggcaaggccaatggacatatcaaatttatcaagagccatttaaaaatctgaagacaggaaaatatgcaagaatgaggggtgcccacactaatgatgtaaaacagttaacagaggcggtgcaaaaaatagttacagaaagcatagtgatatggggaaagacccctaaatttaaactacccatacaaaaagaaacatgggaagcatggtggacagagtattggcaagccacctggattcctgagtgggagtttgtcaatacccctcccttagtgaaattatggtatcagttagagaaagaacccataataggggcagaaactttctatgtagatggggcagctaacagggagactaaattaggaaaagcaggatatgttactgacaaaggaagacaaaaagttgtctccctaactgacacaacaaatcagaagactgagttacaagcaattcatctagctttgcaggattcgggattagaagtaaacatagtaacagactcacagtatgcattaggaatcattcaagcacaaccagataaaagtgaatcagagttagtcaatcaaataatagagcagttaataaaaaaggaaaaggtctacctggcctgggtaccagcacacaaaggaattggaggaaatgaacaagtagatagattagtaagtgctgggatcaggaaagtactatttttagatggaatagataaggcccaagaagaccatgagaaatatcacagtaattggagaacaatggctagcgattttaacctgccacctgtagtagcaaaagaaatagtagccagctgtgataaatgtcagctaaaaggagaagccatgcacggacaagtagactgtagtccaggaatatggcaactagattgtacacatttagaaggaaaaattatcctggtagcagttcatgtggccagtggatatatagaagcagaagtgattccagcagagacagggcaggaaacagcatactttctcttaaaattagcaggaagatggccagtaaaaacagtacatacagacaatggcagcaatttcaccagtaacgcggttaaggctgcctgttggtgggcagggatcaagcaggaatttggcattccctacaatccccaaagtcaaggagtagtagaatctctcaacaaagaattgaagaaaattataggacaagtaagagatcaggctgaacatcttaagacagcagtacaaatggcagtattcatccacaattttaaaagaaaaggggggattgggggatacagtgcaggggaaagaatagtagacataatagcaacagacatacaaactaaagaactacaaaaacaaattacaaaaattcaaaattttcgggtttattacagagacagcagagatccagtttggaaaggaccagcaaaacttctctggaaaggtgaaggggcagtagtaatacaagataatagtgacataaaagtagtgccaagaagaaaagcaaaaatcattagggattatggaaaacagatggcaggtgatgattgtgtggcaagtagacaggatgaggattagaacatggataagtttagtaaaacaccatatgcatgtttcaaagaaagctaagggatggatttatagacatcactatgaaagccctcatccaagaataagttcagaagtacacatcccactaggggatgctaaattggtaataacaacatattggggtctgcatacaggagaaagagactggcatttgggtcagggagtctctgtagaatggaggaaaaggagatatagtacacaagtagaacctgacctagcagaccaactgattcatctgtattactttgattgtttttcagaatctgctataagaaatgccatattaggacgtatagttagacctaggtgtgaatatcaagcaggacataacaaggtaggatctttacagtacttggcactagcagcactagtagtaccaaaaaagagaaagccacctttgcctagtgttgcgaaactgacagaggatagatggaacaagccccagaagaccaagggccacagagggaaccatacaatgaatggacactagagcttttagaggagcttaagcatgaagctgttagacactttcctagggcatggctccatagcttagggcaatatatctatgaaacttatggggatacttgggcaggagtggaggccataataagaattctgcaacaactgctgtttattcatttcagaattgggtgtcagcatagcagaataggcattattcaacggaggagagcaagaaatggagccagtagatcctagactagagccctggaagcatccaggaagtcaacctaagactgcttgtaccaattgctattgtaaaagatgttgtcttcattgccaagtttgtttcatgaaaaaaggcttaggcatctcctatggcaggaagaagcggagacagcgacgaagagctcatcaagacagtcagactcatcaaaagtctctatcaaagcagtaagtagtaaatgtaatgcaatctttacaaatattagcagtagtagcattagtagtagcagcaataatagcaatagttgtgtggtccatagtactcatagaatataggaaaatattaagacaaagaaaaatagacaggctaattgatagaataagagaaagagcagaagacagtggcaatgatagtgacggggatcaggaggagctatcggcacttgtggacatggggcatgatgctccttgggatattgatgatctgtagtactgaagacaaattgtgggtcacagtctattatggggtacctgtgtggaaagaagcaaacaccactctattttgtgcatcagatgctaaagcacagaatacagaggtacataatatttgggccacacatgcctgtgtacccacagaccccagcccacaagaaataccattggaaaatgtgacagaaaattttaacatgtggaaaaataacatggtagaacagatgcatgaggatataatcagtatatgggatcaaagcctaaaaccatgtgtaaaattaaccccactctgtgttactttaaattgcactgatgtggggaattatactactaccaatagtagtggaaggaatgatacttttaccaatagtaatggaaaggaactaataatggaaaaaggagaactaaaaaactgctctttcaatattaccacaagtataaaagataaggtgcagaaggaatatgcacttttttataaacttgatgtagcaccaatagaaaatagcactggtagttatagattgataagttgtaacacctcagtcattacacaggcctgtccaaaggtatcctttgagccaattcccatacattattgtgccccggctggttatgcgattctaaggtgtaataataagacattcaatggaaaaggaccatgtacaaatgtcagcacagtacaatgtacacatggaattaagccagtagtatcaactcaactgctgttaaatggcagtctagcagaagaagagatagtaattagatctgacaatttcacaaacaatgctaaaaccataatagtacagctgaaagaatttgtacaaattaattgtacaagacccaacaacaatacaaggagaagtatacctataggaccagggagagcattttatgcaacaggaggcataataggagatataagacaagcacattgtaacattagtagagcacaatggaatgacactctaagacaggtagctacaaaattaagagaacaatttaagaatgcaacaacaataaagtttaatcaatcctcaggaggggacccagaaattgtaacgcacagttttaattgtggaggggaatttttctactgtaatacaacacaactgtttaacagtacttggtcatttaacactgggaatgttactggagggtcaaataacaataacactgaaggagttattatactcccatgcagaataaaacaagttataaatatgtggcaggaagtaggaaaagcaatgtatgccccacccatcagaggacaaattaactgttcatcacaaattacagggctgctattaacaagagatggtggaaacgggaacgggaccaccgaggaggaagaggtcttcagacctggaggaggagatatgagggacaattggagaagtgaattatataaatataaagtagtaagaattgaaccattaggagtagcacccaccaaggcaaagaggagagtggtgcaaagagaaaaaagagcagtgggaataatgggagctatgttccttgggttcttgggagcagcaggaagcactatgggcgcagcgtcaataacgctgacggtacaggccagactattattgtctggtatagtgcaacagcagaacaatttgctgagggctattgaggcgcaacagcgtctgttgcaactcacagtctggggcatcaagcagctccaggcgagagtcctggctgtggaaagatacctacaggatcaacagctcttgggaatttggggttgctctggaaaactcatttgcaccactgctgtgccttggaatactagttggagtaataaatctctagatagaatttggaataacatgacctggatggagtgggaaagagaaattgataattacacaagcttaatatacaccttaattgaagaatcgcagcaacaacaagaaaagaatgaactagaattattggaattagataaatgggcaagtttatggaattggtttgacatatcaaactggctgtggtatataaaaatattcataatgatagtaggaggcttgataggtttaagaataatttttgctgtgctttctatagtgaatagagttaggcagggatactcaccattgtcgttccagacccaccacccagcaccgaggggacccgacaggcccgaaggaatcgaagaagaaggtggagagagagacagagacagatcaacaagattagtggatggattcttagcgatcatctgggtcgacctttggagcctgtgcctcttcagctaccgccgcttgagagacttactcttgattgtagcgaggattgtggaacttctgggacacagggggtgggaaatcctcaaatgttggtggaatctcctacaatattggagtcaggaactaaagagtagtgctgttagcttgctcaacgccacatccatagcagtagctgaggggacagataggattatagaagcattgctaagagcttatagagctgttatccacatacctagaagaataagacagggcttggaaagggctttgctataagatgggtggcaagtggtcaaaaatgagtggatgggccactgtaagggaaagaatgagacgaactgacccagcagcagatggagtgggggcggcatctcgagacctggaaagacatggagcactcacaagtagcaatacagcagctaccaatgctgattgtgcctgggtagaagcacaagaggaaggtgaggaggtgggttttccagtcagacctcaagtacctttaagaccaatgacttacaaaggagctttagatcttagccactttttaaaagaaaaggggggactggaagggctaatttactcccagaaaagaaaagatatccttgatctgtgggtctacaacacacaaggctacttcccagattggcagaattacacaccagggccagggatcagatatccactgacctttggatggtgcttcaagctagtaccagttgacccagagaagatagaaaaggccaatgaaggagagaacaactgcttgttacaccctgcgagcctgcatgggatggatgacccggagagagaagtgttagagtggaggtttgacagccgcctagcattccatcacgtggcccgagagatgcatccggagtactacaagaactgatgacaccgagctttctacaagggactttccgctggggactttccagggaggtgtggcctgggcgggactggggagtggcgagccctcagatgctgcatataagcagctgctttctgcctgtactgggtctctctggttagaccagatccgagcctgggagctctctggctag
>MW881755
cagaaagcgaaagagaaaccagaggagctctctcgacgcaggactcggcttgctgaagcgcgcgcagcaagaggcgaggggcggcgactgatgagtacgccaaatttttgactagcggaggctagaaggagagagatgggtgcgagagcgtcagtattaagcgggggagaattagatagatgggaaaaaattcggttaaggccaatgggaaagaaaaaatatagattaaaacatatagtatgggcaagcagggagctagaacgattcgcagttaaccctggcctgttagaaacatcagaaggctgtagacaaatactgggacagctacaaccatcccttcagacaggatcagaagaacttagatcattatttaacacaatagcagtcctctattgtgtgcatcaaaaaatagaggtaaaagacaccaaggaagctttagacaaaatagaggaagagcaaaacaaaagtaagaaaaaagcacagcaagcagcagcagctgacacaggaaacagcagcagcagccaggtcagccaaaattatcctatagtgcagaacatgcaggggcaaatggtacatcaagccctatcacctagaactttaaatgcatgggtaaaagtagtagaagagaaggctttcagcccggaagttatacccatgtttacagcattatcagaaggagccaccccacaagatttaaacaccatgctaaatacagtggggggacatcaagcagctatgcaaatgttaaaagagaccatcaatgaggaagctgcagaatgggataggttgcatccagtgcatgcagggcctattgcaccaggccagatgagagagccaaggggaagtgatatagcaggaactactagtacccttcaggaacaaatagcatggatgacaaataatccacctatcccagtaggagaaatctataaaagatggataatcctgggattaaataaaatagtaaggatgtatagccccaccagcatcctggacataagacaaggaccaaaggaatcctttagagactatgtagaccggttctataaaactctaagagccgagcaagcttcacaggaggtaaaaaattggatgacagaaaccttgttggtccaaaatgcgaacccagattgtaagactattttaaaagcattggggtcaggagctacactagaagaaatgatgacagcatgtcagggagtgggaggacccggccataaagcaagagttttggcagaagcaatgagccaagtaacaaatccagctaccataatgatgcagagaggcaattttaggaaccaaagaaagactgttaagtgtttcaattgtggcaaagaagggcacatagccagaaattgcagggcacctaggaaaaagggctgctggaaatgtggaaaggaaggacaccaaatgaaagattgtactgaaagacaggccaattttttagggaagatctggccttcccacaaaggaaggccaggaaatttccttcagagcagaccagagccaacagccccaccaccagagccaacagccccaccagaagagagcttcaggtttggggaaactccctctcagaagcaggagacaatagacaaggaactgtatcccttagcttccctcagatcactctttggcaacgacccctcgtcacaataaaggtaggggggcaactaaaggaagctctattagatacaggagcagatgatacagtattagaagaaatgtgtttgccaggaagatggaaaccaaaaatgatagggggaattggaggttttatcaaagtaagacagtatgatcagatactcgtagaaatctgtggacataaagctataggtacagtattagtaggacctacacctgtcaacataattggaagaaatctgttgactcagattggttgcactttaaattttcccattagtcctattgaaactgtaccagtaaaattaaagccaggaatggatggcccaaaagtgaaacaatggccattgacagaagaaaaaataaaagcattagtagaaatttgtacagaaatggaaaaggaagggaaaatttcaaagattgggcctgaaaacccatataatactccagtatttgccataaagaaaaaagacagtactaaatggagaaaattagtagatttcagagaacttaataagagaacccaagacttttgggaagttcaattaggaataccacatcccgcagggttaaaaaagaaaaaatcagtaacagtactagatgtgggtgatgcatatttttcagttcccttagataaagacttcaggaagtatactgcatttactatacctagtataaacaatgagacaccagggattagatatcagtacaatgtgcttccacagggatggaaaggatcaccagcaatattccaaagtagcatgacaaaaatcttagagccttttagaaaacaaaatccagacatagttatctatcaatacatggatgatttgtatgtaggatctgacttagagatagggcagcatagagcaaaaatagaggaactgagacaacatctgttgaggtggggatttaccacaccagacaaaaaacatcagaaagaacctccattcctttggatgggttatgaactccatcctgataaatggacagtacagcctatagaactgccagaaaaagacagctggactgtcaatgacatacagaagttagtgggaaaattgaactgggcaagtcagatttatccagggattaaagtaagacaattatgtaaactccttaggggaaccaaagcactaacagaagtaataccactaacagcagaagcagagctagaactggcagaaaacagggaaattctaaaagaaccagtacatggagtgtattatgacccatcaaaagacttagtagcagaaatacagaagcaggggcaaggccaatggacatatcaaatttatcaagagccatttaaaaatctgaagacaggaaaatatgcaagaatgaggggtgcccacactaatgatgtaaaacagttaacagaggcagtgcaaaaaatagttacagaaagcatagtgatatggggaaagacccctaaatttaaactacccatacaaaaagaaacatgggaagcatggtggacagagtattggcaagccacctggattcctgagtgggagtttgtcaatacccctcccttagtgaaattatggtatcagttagagaaagaacccataataggggcagaaactttctatgtagatggggcagctaacagggagactaaattaggaaaagcaggatatgttactgacaaaggaagacaaaaagttgtctccctaactgacacaacaaatcagaagactgagttacaagcaattcatctagctttgcaggattcgggattagaagtaaacatagtaacagactcacagtatgcattaggaatcattcaagcacaaccagataaaagtgaatcagagttagtcaatcaaataatagagcagttaataaaaaaggaaaaggtctacctggcctgggtaccagcacacaaaggaattggaggaaatgaacaagtagatagattagtaagtgctgggatcaggaaagtactatttttagatggaatagataaggcccaagaagaccatgagaaatatcacagtaattggagaacaatggctagcgattttaacctgccacctgtagtagcaaaagaaatagtagccagctgtgataaatgtcagctaaaaggagaagccatgcacggacaagtagactgtagtccaggaatatggcaactagattgtacacatttagaaggaaaaattatcctggtagcagttcatgtggccagtggatatatagaagcagaagtgattccagcagagacagggcaggaaacagcatactttctcttaaaattagcaggaagatggccagtaaaaacaatacatacagacaatggcggcaatttcaccagtaacacggttaaggctgcctgttggtgggcagggatcaagcaggaatttggcattccctacaatccccaaagtcaaggagtagtagaatctctcaataaagaattgaagaaaattataggacaagtaagagatcaggctgaacatcttaagacagcagtacaaatggcagtattcatccacaattttaaaagaaaaggggggattggggggtacagtgcaggggaaagaatagtagacataatagcaacagacatacaaactaaagaactacaaaaacaaattacaaaaattcaaaattttcgggtttattacagagacagcagagatccagtttggaaaggaccagcaaaacttctctggaaaggtgaaggggcagtagtaatacaagataatagtgacataaaagtagtgccaagaagaaaagcaaaaatcattagggattatggaaaacagatggcaggtgatgattgtgtggcaagtagacaggatgaggattagaacatggataagtttagtaaaacaccatatgcatgtttcaaagaaagctaagggatggttttatagacatcactatgaaagccctcatccaagaataagttcagaagtacacatcccactaggggatgctaaattggtaataacaacatattggggtctgcatacaggagaaagagactggcatttgggtcagggagtctccgtagaatggaggaaaaggagatatagtacacaagtagaacctgacctagcagaccaactgattcatctgtattactttgattgtttttcagaatctgctataagaaatgccatattaggacgtatagttagacctaggtgtgaatatcaagcaggacataacaaggtaggatctttacagtacttggcactagcagcactagtagtaccaaaaaggagaaagccacctttgcctagtgttgcgaaactgacagaggatagatggaacaagccccagaagaccaagggccacagagggaaccatacaatgaatggacactagagcttttagaggagcttaagcatgaagctgttagacactttcctagggcatggctccatagcttagggcaatatatctatgaaacttatggggatacttgggcaggagtggaggccataataagaattctgcaacaactgctgtttattcatttcagaattgggtgtcagcatagcagaataggcattattcaacggaggagagcaagaaatggagccaatagatcctagactagagccctggaagcatccaggaagtcaacctaagactgcttgtaccaattgctattgtaaaagatgttgtcttcattgccaagtttgtttcatgaaaaaaggcttaggcatctcctatggcaggaagaagcggagacagcgacgaagagctcatcaagacagtcagactcatcaaaattctctatcaaagcagtaagtagtaaatgtaatgcaatctttacaaatattagcaatagtagcattagtagtagcagcaataatagcaatagttgtgtggtccatagtactcatagaatataggaaaatattaagacaaagaaaaatagacaggctaattgatagaataagagaaagagcagaagacagtggcaatgatagtgacggggatcaggaggagctatcggcacttgtggacatggggcatgatgctccttgggatattgatgatctgtagtactgaagacaaattgtgggtcacagtctattatggggtacctgtgtggaaagaagcaaccaccactctattttgtgcatcagatgctaaagcacagaatacagaggtacataatatttgggccacgcatgcctgtgtacccacagaccccagcccacaagaaataccattggaaaatgtgacagaaaattttaacatgtggaaaaataacatggtagaacagatgcatgaggatataatcagtttatgggatcaaagcctaaaaccatgtgtaaaattaaccccactctgtgttactttaaattgcactgatgtggggaattatactactaccaatagtagtggagggaatgatactaataccaatagtaatggaaaggaaccaataatggaaaaaggagaactaaaaaactgctctttcaatattaccacaggtataaaagataaggtgcagaaggaatatgcacttttttataaacttgatgtagcaccaatagaaaatagcactgttagttatagattgataagttgtaacacctcagtcattacacaggcctgtccaaaggtatcctttgagccaattcccatacattattgtgccccggctggttttgcgattctaaagtgtaataataagacattcaatggaaaaggaccatgtacaaatgtcagcacagtacaatgtacacatggaattaagccagtagtatcaactcaactgctgttaaatggcagtctagcagaagaagagatagtaattagatctgacaatttcacaaacaatgctaaaaccataatagtacagctgaaagaatttgtacaaattaattgtacaagacccaacaacaatacaaggagaagtatatctataggaccagggagagcattttatgcaacaggaggcacaataggagatataagacaagcacattgtaacattagtgaagcacaatggactaaaactctaagacaggtagctacaaaattaagagaacaatttaagaatgcaacaacaataaagtttaatcaatcctcaggaggggacccagaaattgtaacgcacagttttaattgtggaggggaatttttctactgtaattcaacacaactgtttaacagtacttggtcatttaacagtactactgggaatgttactggagggtcaaataacactgaaggagttatcatactcccatgcagaataaaacaagttataaatatgtggcaggaagtaggaaaagcaatgtatgccccacccatcagaggacaaattaactgttcatcacaaattacagggctgctattaacaagagatggtggtaacgggaacgggaccaccgagaaggaggaggtcttcagacctggaggaggagatataagggacaattggagaagtgaattatataaatataaagtagtaagaattgaaccattaggagtagcacccaccaaggcaaagaggagagtggtgcaaagagaaaaaagagcagtgggaataatgggagctatgttccttgggttcttgggagcagcaggaagcactatgggcgcagcgtcaataacgctgacggtacaggccagactattattgtctggtatagtgcaacagcagaacaatttgctgagggctattgaggcgcaacagcgtctgttgcaactcacagtctggggcatcaagcagctccaggcgagagtcctggctgtggaaagatacctacaggatcaacagctcttgggaatttggggttgctctggaaaactcatttgcaccactgctgtgccttggaatactagttggagtaataaatctctagataggatttggaataacatgacctggatggagtgggaaaaagaaattgataattacacaagcttaatatacactttaattgaagaatcgcagcaccaacaagaaaagaatgaactagaattattggaattagataaatgggcaagtttgtggaattggtttgacatatcaaactggctgtggtatataaaaatattcataatgatagtaggaggcttggtaggtttaagaataatttttgctgtgctttctatagtgaatagagttaggcagggatactcaccattgtcgttccagacccaccacccagcaccgaggggacccgacaggcccgaaggaatcgaagaagaaggtggagagagagacagagacagatcaacaagattagtggatggattcttagcaatcatctgggtcgacctttggagcctgtgcctcttcagctaccgccgcttgagagacttactcttgattgtagcgaggattgtggaacttctgggacgcagggggtgggaaatcctcaaatattggtggaatctcctacaatattggagtcaggaactaaagaatagtgctgttagcttgctcaacgccacatccatagcagtagctgaggggacagacagggttatagaagcattgctaagagcttatagagctgttatccacatacctagaagaataagacaaggcttggaaagggctttgctataagatgggtggcaagtggtcaaaattgagtggatgggctactgtaagggaaagaatgagacgaactgagccagcagcagatggggtgggagcggcatctcgagacctggaaagacatggagcactcacaagtagcaatacagcagctaccaatgctgattgtgcctgggtagaagcacaagaggaagatgaggaggtgggttttccagtcagacctcaggtacctttaagaccaatgacttacaaaggagctttagatcttagccactttttaaaagaaaaggggggactggaagggctaatttactcccagaaaagaaaagatatccttgatctgtggatctacaacacacaaggctacttcccagattggcagaattacacaccagggccagggatcagatatccactgacctttggatggtgcttcaagcttgtaccagttgacccagagaagatagaaaaggccaatgaaggagagaacaactgcttgttacaccctgtgagcctgcatgggatggatgacccggagagagaagtgttagagtggaggtttgacagccgcctagcattccatcacgtggcccgagagatgcatccggagtactacaagaactgatgacaccgagctttctacaagggactttccgctggggactttccagggaggtgtggtctgggcgggactggggagtggcgagccctcagatgctgcatataagcagctgctttctgcctgtactgggtctctctggttagaccagatccgagcctgggagctctctggctagctagggaacccactgct
>MW881757
tggtaactagagatccctcagactcttgtagtcagtgtgaaaatctctagcagtggcgcccgaacagggactataaagcgaaagtagaaccagaggagctctctcgacgcaggactcggcttgctgaagcgcgcacggcaagaggcgaggggcggcgactggagagtacgccaaaaattttgactagcggaggctagaaggagagagatgggtgcgagagcgtcagtattaagtgcgggggaattagataaatgggaaaaaattcggttaagaccaggaggaaagaaacaatatagattaaaacatatagtatgggcaagcagggagctggaacgattcgcagttaatcctggtcttttagaaacatcagaaggctgtagacagatactgggacagctacaaccagctcttaagacaggatcagaagaacttagatcattatataatacagtagcagtactctattgtgtacatcaaaaggaagaggtaaaagacaccaaggaggctttagacaagatagaggaagagcaaaacaaaggtacgaaaaaggcacagcaagcaacagctgacacaggacacagcaaccaggtcagccaaaactacccgatagtgcagaacatgcaggggcaaatggtacatcaggccatatcacctagaactttaaatgcatgggtaaaagtagtagaagagaaggctttcagcccagaagtaatacccatgttttcagcattatcagaaggagccaccccacaagatttgaatactatgctaaacacagtggggggacatcaagcagccatgcaaatgttaaaagagactatcaatgaggaagctgcagaatgggatagagtgcacccaccacaggcagggcctattgcaccaggccagatgagagaaccaaggggaagtgacatagcaggaacaactagtacccttcaggaacaaatagggtggatgacaagcaatccacctatcccagtaggagaaatctataaaagatggataatcctgggattaaataaaatagtaagaatgtatagccccaccagcattctggatataagacaagggccaaaggaaccctttagagactatgtagatcggttctataaaactctaagagccgagcaagctacacaggaggtaaaaaattggatgacagaaaccttgttggtccaaaatgcaaacccagactgtaagaccattttaaaagcattagggccagcagctacactagaagaaatgatgacagcatgtcaaggagtgggaggaccaggccacaaagcaagagttttggcagaagcaatgagccaagtaacaaattcagctactaacataatgatgcagagaggcaattttaagaaccaaaaaagaattgttaagtgtttcaattgtggcagagaagggcacatagcaaaaaattgcagggcccctaggaaaaagggctgttggaaatgtggaaaggaaggacaccaaatgagagattgtactgagagacaggctaattttttagggaaactctggccttcccacaaggggaggccagggaatttccttcagagcagaccagagccaacagccccaccgatggagagcttcaggtttggggaggagacaacaactccctctcagaagcaggagccgatagacagggagacgtatcccttagcctccctcaaatcactctttggcaacgacccctcgtcacaataaagataggggggcagctaaaggaagctctattagatacaggagcagatgatacagtattagaagaaatgaacttaccagggagatggaaaccaaaaatgatagggggaattggaggttttatcaaagtgagacagtatgagcaggtacacatagaaatctgtggacataaagctataggtacagtgttagtaggacctacacctgtcaacataattggaagaaatctgttgactcagattggttgcactttaaattttcccattagtcctattgaaactgtaccagtaaaattaaaaccaggaatggatggcccaaaagttaaacaatggccattgacagaagaaaaaataaatgcattagtagaaatttgtacagaaatggaaaaggaaggaaaaatttcaagaattggccctgaaaatccatacaatactccaatatttgccataaagaaaaaagacagtacaaaatggagaaaattagtagattttagagaacttaataagagaactcaagatttctgggaagttcaattaggaataccacatcctgcagggttaaaaaagaaaaaatcagtaacagtactggatgtgggtgatgcatatttttcaatccccttagataaagacttcaggaagtacactgcatttaccatacctagtagaaacaatgagacaccagggattagatatcagtacaatgtgcttccacagggatggaaaggatcaccagcaattttccaaagtagcatgacaaaaatcttagagccttttagaaaacaaaatccagacatagttatctatcaatacatggatgatttatatgtaggatctgacttagaaataggacagcatagaacaaagatagaagaactgagacaacatctgttgggatggggacttaccacaccagatcaaaaacatcaaaaagaacccccattcctttggatgggttatgaactccatcctgataaatggacagtacagcctatagtgctgccagaaaaggacagctggactgtcaatgacatacagaagttagtgggaaaattaaattgggcaagtcagatttacccagggattaaaataaagcagttatgtaagctccttaggggaaccaaagcactaacagaagtaataccactaacagaagaagcagagttagaactggcagaaaacagggagattctaaaagaaccagtacatggggtgtattatgacccaacaaaagacttaatagcagaaatacagaaacaggggcaaggccaatggacatatcaaatctatcaagagccatttaaaaatctgaaaacaggaaaatatgcaagaatgaggggtgcccacactaatgatgtaaaacaattaacagaggcagtgcaaaaaataactacagaaagcatagtaatatggggaaagacccctaaatttaaactacccatacaaaaagaaacatgggacacatggtggacagagtattggcaagccacctggattcctgagtgggaatttgtcaatacccctcccttagtgaaattatggtaccaattagagaaagagcccataataggagcagaaactttctatgtagatggagcagctagtagggagactaaaacaggaaaagcaggatatgttactgacagaggaagacaaaaggttatccccctaactgatacaacaaatcagaagactgagttacaagcaatcaatctagctttgcaggattcaggatcagaagtaaacatagtaacagactcacaatatgcattaggaatcattcaagcacaaccagataaaagtgaatcagaattagtcactcaaataatagagcagttaataaaaaaagaaaaggtctacctggcatgggtaccagcacacaaaggaattggaggaaatgagcaagtagataaattagtcagcaatggaatcagaagagtactatttttagatggaatagaaaaggcccaagacgaacatgaaaaatatcacagcaattggagagcaatggctagtgattttaacctgcctcctgtggtagcaaaagaaatagtagccagttgtgataaatgtcagctaaaaggagaagccatgcatggacaagtagactgtagtccaggaatatggcaactagattgtacacatttagaaggaaaaattatcctggtagcagttcatgtagccagtggatatatagaagcagaagttattccagcagagacagggcaggaaacagcatacttcatcttaaaattagcaggaagatggccagtaaaagtaatacatacagacaatggcagcaatttcaccagtgcagcggttaaagccgcctgttggtgggcagggatcaagcaagaatttggtattccctacaatcctcaaagtcaaggagtagtagaatctatgaataaagagttaaagaaaattatagggcaggtaagagatcaggctgaacatcttaagacagcagtacaaatggcagtattcatccacaattttaaaagaaaaggggggattgggggatacagtgcaggagaaagaataatagacataatatcaacagacatacaaacaaaagaattacaaaaacaaattacaaaaattcaaaattttcgggtttattacagggacagcagagatccactttggaaaggaccagcaaagcttctctggaaaggtgaaggggcagtagtaatacaagataatagtgacataaaagtagtgccaaggagaaaagcaaaaatcattagggattatggaaaacagatggcaggtgatgattgtgtggcaagtggacaggatgaggattagaacatggaacagtttagtaaaacaccatatgcatatttcaaagaaagctaagggatgggtttatagacatcactatgaaaacactcatccaaaaataagttcagaagtacacatcccactaggagatgctacattgataataaccacatattggggtctgcatacaggagaaagagaatggcatttgggtaatggagtctccatagaatggaggacaaggagatacaaaacacaagtagaccctaacctagcagaccgactaattcatcaacattactttgattgtttttcagaatctgctataagaaaagccatattaggacatagagttagtcctaggtgtgaatatcaagcaggacataacaaggtaggatctctacagtacttggcactaacagcattaatagcaccaaaaaagacaaaaccacctttgcctagtgttgcaaaactgacagaggatagatggaacaagccccagaagaccaagggccacagagagagccatcctatgaatggacactagagcttttagaggaacttaagaatgaagctgtcagacattttcctaggccatggctccacggcctagggcaatatatatatgaaacttatggggatacttggacaggagtggaagccataataagaattctgcaacaaatgctgtttatccatttcagaattgggtgtcaccatagcagaataggcattattcgacagaggagaggaagaaatggagccagtagaccctagattagagccatggaaacatccaggaagtcagcctgaaactccttgtaatgcttgctattgtaaaaggtgttgctatcattgccaagcttgtttcacaaaaaaagccttaggcatctcctatggcaggaagaagcggagacagcgacgaagatctcctcaagacagtcaaactcatcaagtttctctaccagagcagtaagtaatacatgtaatgcaatctttatatatagtaacagtagtagcattagtagtagcagcaatactagcattaattgtgtggtctatagtattaatagaatatagaaaaatattaagacaaagaaaaatagacaggataattgatagaataagagaaagagcagaagacagtggcaatgagagcgaaggagatcaggaagaattggcaggactcgtggagatggggcaccatggtccgatggggcatcatgctccttgggacgttaatgatttgtaatggagaaaatttgtgggtcacagtctattatggggtgcctgtgtggaaagaagcaaccaccactctattttgtgcatcagatgctaaagcatatgatacagaagtacataatgtttgggccacacatgcctgtgtacccacagaccccgacccacaagaagtagcattgaaaaatgtgacagaaaattttaacatgtggaaaaatagcatggtagaacagatgcatgaggatataatcagtttatgggatcaaagcctaaagccatgtgtaaaattaaccccactctgtgttactttaaattgcactgacatgaatgtgactaagaccgatgccaataccaatagtagtaacgggggaggggtagagaaaggagaaataaaaaactgctctttcaacattaccacaagcataagagataaggtacagaaagaatatgcaactttttataaacttgatatagtgccaataaatgaggataatcacagtaacgataccaactatattttaagaagttgtaatacctcagttattacacaggcctgtccaaagataacctttgagccaattcccatacattattgtgccccggctggttttgcgattctaaaatgtaaggatacgaggttcaatggatcaggaccatgtaaaaatgtcagcacagtacaatgtacacatggaattaggccagtagtatcaactcaactgttattaaatggcagtctagcagaagaagaagtaacaattagatctgaaaatttcacgaacaatgctaaagttataatagtacagctgaaaacccctgtagtcattaattgtacaagacccaacaacaatacaagaagaagtataagttttggaccagggagtgcattttatgcaacaggagatataataggagacataagacaagcacattgtaaccttagtagactagagtggaataaaactttagaacaggtagttagaaaattaaaagaacaatttgggaacaaaacaataacctttaatcaatcctcaggaggggacccagaaattgtaatgcatagttttaattgtggaggggaattcttctactgtaatacaacgaagctgtttaatagtacttggtttcctaatggtactgatactgcagaatcagagaacatcacactcccatgtagaataaaacaaattgtaaacctgtggcaggaagtaggaaaagcaatgtatgcccctcccatcaagggacaaattagatgttcatcaaatattacagggctactattaacaagagatggtggtaaaagcaataataccgatacccccgagaccttcagacctggaggaggaaatatgaaggacaattggagaagtgaattatataaatataaagtagtaaaaattgaaccattaggaatagcacccaccagggcaaggagaagagtggtgcaaagagagaaaagagcagcaggattaggagctttgttccttgggttcttgggagcagcaggaagcactatgggcgcagcgtcactgacgctgacggtacaggccagacaattgttgtctggtatagtgcaacagcaaaacaatttgctgagagctattgaggcgcaacagcatatgttgcaactcacagtctggggcatcaagcagctccaggcaagagttctggctgtggaaagatacctcaaggatcaacagctcctagggatttggggttgctctggaaaacttatttgcaccactgctgtgccttggaatactagttggagtaataaatcttttggacaaatttgggataacatgacctggatggagtgggaaagagaaattgacaattacacaggcttaatatacaacttaattgaagaagcgcaaaaccagcaagagaaaaatgaacaagacttattggcattagatgaatgggcaaatttgtggaattggtttagtataacaaattggctgtggtatataaggatattcataatgatagtaggaggcttgataggcttaagaatagtttttgctgtactttctgtagtgaatagggttaggcagggatactcaccattatcgtttcagacccaccgcccaaacccgaggggacccgacaggcccgaaggaatcgaagaagaaggtggagagagagacagagacagatccggaggatcagtgactgggttcttgacaattatctgggtcgacctgcggagcctgttcctctccagctaccaccgcttgagagacttactcttgattgtaacgaggattgtggaacttctgggacgcagggggtgggaagtcctcaaatattggtggaatctcctgcagtattggagtcaggaactaaagaatagtgctactagtttgcttaacgccacagctatagcagtagcagaggggacagacagggttatagaagtagtgcaaagagttggcagagctgttctccacatacctagaagaataagacagggctttgaaagggctttgctgtaaaaatgggtggcaagtggtcaaaaagtaggatgggtggatgggctgatataagggaaaggatgagacgagctgagccacgagatgagccagcagcagatggggtgggagcagtatctcgagacttggaaaaacatggagcaatcacaagtagcaatacagcagctaccaatgctgattgtgcctggctagaagcacaggaagaagaggaggtgggttttccagtcaggcctcaggtacctttaagaccaatgacatacaagggagctctggatcttagccactttttaaaagaaaaggggggactggaagggctaatttactcccagaaaagacaagagatccttgacttgtgggtttaccacacacaaggctacttccctgattggcaaaactacacaccagggccagggatcagatatccactgacctttggatggtgcttcaagctagtaccagttgagccagataaggtagaagaagccaataaaggagagaacaactgcttgttacaccccatgagccagcatgggatggatgacccagagagagaagttctagtatggaagtttgacagcagcctggcgtttcatcacagagccagagagctacatccggagtactacaagaactgatgacaccgagctttctacaagggactttccgctggggactttccagggaggcgtgacatgggcgggattggggagtggcgagccctctggtgctgcatataagcagctgctttctgcctgtactgggtctctcttgttagaccagatctgagcctgggagctctctggctaactagggaacccactg
>MW881758
[truncated: 50,635,031 more chars]
