# Supplementary material for: New Virus Variant Detection Based on the Optimal Natural Metric
Source: Genes (Basel). 2024 Jul 7;15(7):891. doi: 10.3390/genes15070891 (PMC11275827; doi:10.3390/genes15070891)
Supplement: Supplementary file 1 [file genes-15-00891-s001.zip › Data S5.csv]

NCBI Accession	Shortcut	Genus
LC710779.1	Avian-CoV	Gammacoronavirus
MZ368698.1	Avian-CoV	Gammacoronavirus
MK071267.1	Avian-CoV	Gammacoronavirus
MG913343.1	Avian-CoV	Gammacoronavirus
MG913342.1	Avian-CoV	Gammacoronavirus
MH021175.1	Avian-CoV	Gammacoronavirus
KY626045.1	Avian-CoV	Gammacoronavirus
KX258195.1	Avian-CoV	Gammacoronavirus
MT984602.1	Avian-CoV	Gammacoronavirus
MT984601.1	Avian-CoV	Gammacoronavirus
MT984600.1	Avian-CoV	Gammacoronavirus
MT984599.1	Avian-CoV	Gammacoronavirus
MT984598.1	Avian-CoV	Gammacoronavirus
MT984597.1	Avian-CoV	Gammacoronavirus
MT984596.1	Avian-CoV	Gammacoronavirus
MT984594.1	Avian-CoV	Gammacoronavirus
MT984593.1	Avian-CoV	Gammacoronavirus
MT984592.1	Avian-CoV	Gammacoronavirus
MT984590.1	Avian-CoV	Gammacoronavirus
MT984589.1	Avian-CoV	Gammacoronavirus
MT984588.1	Avian-CoV	Gammacoronavirus
MT984587.1	Avian-CoV	Gammacoronavirus
MT984586.1	Avian-CoV	Gammacoronavirus
MT984585.1	Avian-CoV	Gammacoronavirus
MT984584.1	Avian-CoV	Gammacoronavirus
MT984583.1	Avian-CoV	Gammacoronavirus
MZ325300.1	Avian-CoV	Gammacoronavirus
MZ325299.1	Avian-CoV	Gammacoronavirus
MZ325298.1	Avian-CoV	Gammacoronavirus
MZ325297.1	Avian-CoV	Gammacoronavirus
MZ325296.1	Avian-CoV	Gammacoronavirus
MN757859.1	Avian-CoV	Gammacoronavirus
MN262644.1	Avian-CoV	Gammacoronavirus
KY933090.1	Avian-CoV	Gammacoronavirus
KY933089.1	Avian-CoV	Gammacoronavirus
MW024789.1	Avian-CoV	Gammacoronavirus
MW222189.1	Avian-CoV	Gammacoronavirus
MN711790.1	Avian-CoV	Gammacoronavirus
MN566147.1	Avian-CoV	Gammacoronavirus
MN599049.1	Avian-CoV	Gammacoronavirus
MN548285.2	Avian-CoV	Gammacoronavirus
MN548289.1	Avian-CoV	Gammacoronavirus
MN548288.1	Avian-CoV	Gammacoronavirus
MN548287.1	Avian-CoV	Gammacoronavirus
MN548286.1	Avian-CoV	Gammacoronavirus
NC_001451.1	Avian-CoV	Gammacoronavirus
KX266757.1	Avian-CoV	Gammacoronavirus
HQ850618.1	Avian-CoV	Gammacoronavirus
HQ848267.1	Avian-CoV	Gammacoronavirus
GQ504723.1	Avian-CoV	Gammacoronavirus
GQ504720.1	Avian-CoV	Gammacoronavirus
FJ904721.1	Avian-CoV	Gammacoronavirus
FJ904720.1	Avian-CoV	Gammacoronavirus
FJ904717.1	Avian-CoV	Gammacoronavirus
FJ904714.1	Avian-CoV	Gammacoronavirus
DQ001339.1	Avian-CoV	Gammacoronavirus
DQ001338.1	Avian-CoV	Gammacoronavirus
MW732689.1	Avian-CoV	Gammacoronavirus
MW791835.1	Avian-CoV	Gammacoronavirus
LC716901.1	Avian-CoV	Gammacoronavirus
LC716900.1	Avian-CoV	Gammacoronavirus
ON350837.1	Avian-CoV	Gammacoronavirus
ON350836.1	Avian-CoV	Gammacoronavirus
MW815495.1	Avian-CoV	Gammacoronavirus
MW815494.1	Avian-CoV	Gammacoronavirus
OM912708.1	Avian-CoV	Gammacoronavirus
OM912707.1	Avian-CoV	Gammacoronavirus
OM912706.1	Avian-CoV	Gammacoronavirus
OM912705.1	Avian-CoV	Gammacoronavirus
OM912704.1	Avian-CoV	Gammacoronavirus
OM912703.1	Avian-CoV	Gammacoronavirus
OM912702.1	Avian-CoV	Gammacoronavirus
OM912701.1	Avian-CoV	Gammacoronavirus
OM912700.1	Avian-CoV	Gammacoronavirus
OM912699.1	Avian-CoV	Gammacoronavirus
OM912698.1	Avian-CoV	Gammacoronavirus
OM912697.1	Avian-CoV	Gammacoronavirus
OM912696.1	Avian-CoV	Gammacoronavirus
OM912695.1	Avian-CoV	Gammacoronavirus
OM912694.1	Avian-CoV	Gammacoronavirus
OM912693.1	Avian-CoV	Gammacoronavirus
OM912692.1	Avian-CoV	Gammacoronavirus
OM912691.1	Avian-CoV	Gammacoronavirus
OM912690.1	Avian-CoV	Gammacoronavirus
OM912689.1	Avian-CoV	Gammacoronavirus
OM912688.1	Avian-CoV	Gammacoronavirus
OM912687.1	Avian-CoV	Gammacoronavirus
OM912686.1	Avian-CoV	Gammacoronavirus
OM912685.1	Avian-CoV	Gammacoronavirus
OM912684.1	Avian-CoV	Gammacoronavirus
OM912683.1	Avian-CoV	Gammacoronavirus
OM912682.1	Avian-CoV	Gammacoronavirus
OM912681.1	Avian-CoV	Gammacoronavirus
OM912680.1	Avian-CoV	Gammacoronavirus
OM912679.1	Avian-CoV	Gammacoronavirus
OM912678.1	Avian-CoV	Gammacoronavirus
OM912677.1	Avian-CoV	Gammacoronavirus
OM912676.1	Avian-CoV	Gammacoronavirus
LC683780.1	Avian-CoV	Gammacoronavirus
LC683779.1	Avian-CoV	Gammacoronavirus
MK972912.1	Avian-CoV	Gammacoronavirus
MK972911.1	Avian-CoV	Gammacoronavirus
MK990813.1	Avian-CoV	Gammacoronavirus
MK990812.1	Avian-CoV	Gammacoronavirus
MK990811.1	Avian-CoV	Gammacoronavirus
MK990809.1	Avian-CoV	Gammacoronavirus
MK990808.1	Avian-CoV	Gammacoronavirus
MK982928.1	Avian-CoV	Gammacoronavirus
MK982927.1	Avian-CoV	Gammacoronavirus
MK778364.1	Avian-CoV	Gammacoronavirus
NC_048214.1	Avian-CoV	Gammacoronavirus
MZ327724.1	Avian-CoV	Gammacoronavirus
MZ327723.1	Avian-CoV	Gammacoronavirus
LC634083.1	Avian-CoV	Gammacoronavirus
MT665806.1	Avian-CoV	Gammacoronavirus
MW792514.1	Avian-CoV	Gammacoronavirus
MW792513.1	Avian-CoV	Gammacoronavirus
MW792512.1	Avian-CoV	Gammacoronavirus
MW792511.1	Avian-CoV	Gammacoronavirus
MW446888.1	Avian-CoV	Gammacoronavirus
MW446887.1	Avian-CoV	Gammacoronavirus
MW436705.1	Avian-CoV	Gammacoronavirus
MW436704.1	Avian-CoV	Gammacoronavirus
MW429062.1	Avian-CoV	Gammacoronavirus
MW429061.1	Avian-CoV	Gammacoronavirus
MW429060.1	Avian-CoV	Gammacoronavirus
MW429059.1	Avian-CoV	Gammacoronavirus
MW419300.1	Avian-CoV	Gammacoronavirus
MW248465.1	Avian-CoV	Gammacoronavirus
MW222181.1	Avian-CoV	Gammacoronavirus
MT978193.1	Avian-CoV	Gammacoronavirus
MK878536.1	Avian-CoV	Gammacoronavirus
MT701511.1	Avian-CoV	Gammacoronavirus
MT563407.1	Avian-CoV	Gammacoronavirus
MT176422.1	Avian-CoV	Gammacoronavirus
MT176421.1	Avian-CoV	Gammacoronavirus
MT591566.1	Avian-CoV	Gammacoronavirus
MT460496.1	Avian-CoV	Gammacoronavirus
MN199464.1	Avian-CoV	Gammacoronavirus
MN987231.1	Avian-CoV	Gammacoronavirus
MN987230.1	Avian-CoV	Gammacoronavirus
MK957245.1	Avian-CoV	Gammacoronavirus
MK953937.1	Avian-CoV	Gammacoronavirus
MN531556.1	Avian-CoV	Gammacoronavirus
MN531555.1	Avian-CoV	Gammacoronavirus
MN531554.1	Avian-CoV	Gammacoronavirus
MN517817.1	Avian-CoV	Gammacoronavirus
MN517816.1	Avian-CoV	Gammacoronavirus
MN509589.1	Avian-CoV	Gammacoronavirus
MN509588.1	Avian-CoV	Gammacoronavirus
MN509587.1	Avian-CoV	Gammacoronavirus
NC_048213.1	Avian-CoV	Gammacoronavirus
MN794188.1	Avian-CoV	Gammacoronavirus
MN307884.1	Avian-CoV	Gammacoronavirus
MN128088.1	Avian-CoV	Gammacoronavirus
MN128087.1	Avian-CoV	Gammacoronavirus
MN128086.1	Avian-CoV	Gammacoronavirus
MK581208.1	Avian-CoV	Gammacoronavirus
MK581207.1	Avian-CoV	Gammacoronavirus
MK581205.1	Avian-CoV	Gammacoronavirus
MK581204.1	Avian-CoV	Gammacoronavirus
MK581203.1	Avian-CoV	Gammacoronavirus
MK581202.1	Avian-CoV	Gammacoronavirus
MK581201.1	Avian-CoV	Gammacoronavirus
MK581200.1	Avian-CoV	Gammacoronavirus
KT886454.1	Avian-CoV	Gammacoronavirus
MN512438.1	Avian-CoV	Gammacoronavirus
MN512437.1	Avian-CoV	Gammacoronavirus
MN512436.1	Avian-CoV	Gammacoronavirus
MN512435.1	Avian-CoV	Gammacoronavirus
MN512434.1	Avian-CoV	Gammacoronavirus
MN096598.1	Avian-CoV	Gammacoronavirus
MK937833.1	Avian-CoV	Gammacoronavirus
MK937832.1	Avian-CoV	Gammacoronavirus
MK937831.1	Avian-CoV	Gammacoronavirus
MK937830.1	Avian-CoV	Gammacoronavirus
MK937829.1	Avian-CoV	Gammacoronavirus
MK937828.1	Avian-CoV	Gammacoronavirus
MK574043.1	Avian-CoV	Gammacoronavirus
MK574042.1	Avian-CoV	Gammacoronavirus
MK423877.1	Avian-CoV	Gammacoronavirus
MK423876.1	Avian-CoV	Gammacoronavirus
MK217375.1	Avian-CoV	Gammacoronavirus
MK217374.1	Avian-CoV	Gammacoronavirus
MK217373.1	Avian-CoV	Gammacoronavirus
MK217372.1	Avian-CoV	Gammacoronavirus
MK142676.1	Avian-CoV	Gammacoronavirus
MK728875.1	Avian-CoV	Gammacoronavirus
KY047602.1	Avian-CoV	Gammacoronavirus
MH878976.1	Avian-CoV	Gammacoronavirus
MH181793.1	Avian-CoV	Gammacoronavirus
MG738155.1	Avian-CoV	Gammacoronavirus
MG738154.1	Avian-CoV	Gammacoronavirus
MH539772.1	Avian-CoV	Gammacoronavirus
MH539771.1	Avian-CoV	Gammacoronavirus
MK032181.1	Avian-CoV	Gammacoronavirus
MK032180.1	Avian-CoV	Gammacoronavirus
MK032179.1	Avian-CoV	Gammacoronavirus
MK032178.1	Avian-CoV	Gammacoronavirus
MK032177.1	Avian-CoV	Gammacoronavirus
MH924835.1	Avian-CoV	Gammacoronavirus
MF924724.1	Avian-CoV	Gammacoronavirus
JF893452.2	Avian-CoV	Gammacoronavirus
MG517474.1	Avian-CoV	Gammacoronavirus
MH020185.1	Avian-CoV	Gammacoronavirus
MH779860.1	Avian-CoV	Gammacoronavirus
MH779859.1	Avian-CoV	Gammacoronavirus
MH779858.1	Avian-CoV	Gammacoronavirus
MH779857.1	Avian-CoV	Gammacoronavirus
MG197727.1	Avian-CoV	Gammacoronavirus
MG021194.1	Avian-CoV	Gammacoronavirus
MF508703.1	Avian-CoV	Gammacoronavirus
MG448607.1	Avian-CoV	Gammacoronavirus
KY799582.1	Avian-CoV	Gammacoronavirus
KY776701.1	Avian-CoV	Gammacoronavirus
KY776700.1	Avian-CoV	Gammacoronavirus
MF882923.1	Avian-CoV	Gammacoronavirus
MF421319.1	Avian-CoV	Gammacoronavirus
KY805846.1	Avian-CoV	Gammacoronavirus
KY805845.1	Avian-CoV	Gammacoronavirus
KU900744.1	Avian-CoV	Gammacoronavirus
KU900743.1	Avian-CoV	Gammacoronavirus
KU900742.1	Avian-CoV	Gammacoronavirus
KU900741.1	Avian-CoV	Gammacoronavirus
KU900740.1	Avian-CoV	Gammacoronavirus
KU900739.1	Avian-CoV	Gammacoronavirus
KU900738.1	Avian-CoV	Gammacoronavirus
KX364300.1	Avian-CoV	Gammacoronavirus
KX364299.1	Avian-CoV	Gammacoronavirus
KX364298.1	Avian-CoV	Gammacoronavirus
KX364297.1	Avian-CoV	Gammacoronavirus
KX364296.1	Avian-CoV	Gammacoronavirus
KX364295.1	Avian-CoV	Gammacoronavirus
KX364294.1	Avian-CoV	Gammacoronavirus
KX364293.1	Avian-CoV	Gammacoronavirus
KX364292.1	Avian-CoV	Gammacoronavirus
KX364291.1	Avian-CoV	Gammacoronavirus
KX364290.1	Avian-CoV	Gammacoronavirus
KY620116.1	Avian-CoV	Gammacoronavirus
KY407558.1	Avian-CoV	Gammacoronavirus
KY407557.1	Avian-CoV	Gammacoronavirus
KY407556.1	Avian-CoV	Gammacoronavirus
KX640829.1	Avian-CoV	Gammacoronavirus
KX434790.1	Avian-CoV	Gammacoronavirus
KX434789.1	Avian-CoV	Gammacoronavirus
KX434788.1	Avian-CoV	Gammacoronavirus
KX425847.1	Avian-CoV	Gammacoronavirus
KX400753.1	Avian-CoV	Gammacoronavirus
KX389094.1	Avian-CoV	Gammacoronavirus
KX375808.1	Avian-CoV	Gammacoronavirus
KX375807.1	Avian-CoV	Gammacoronavirus
KX375806.1	Avian-CoV	Gammacoronavirus
KX375805.1	Avian-CoV	Gammacoronavirus
KX372250.1	Avian-CoV	Gammacoronavirus
KX372249.1	Avian-CoV	Gammacoronavirus
KX259257.1	Avian-CoV	Gammacoronavirus
KX259256.1	Avian-CoV	Gammacoronavirus
KX259255.1	Avian-CoV	Gammacoronavirus
KX259254.1	Avian-CoV	Gammacoronavirus
KX259253.1	Avian-CoV	Gammacoronavirus
KX259252.1	Avian-CoV	Gammacoronavirus
KX259251.1	Avian-CoV	Gammacoronavirus
KX259250.1	Avian-CoV	Gammacoronavirus
KX259249.1	Avian-CoV	Gammacoronavirus
KX259248.1	Avian-CoV	Gammacoronavirus
KX275394.1	Avian-CoV	Gammacoronavirus
KX275393.1	Avian-CoV	Gammacoronavirus
KX275392.1	Avian-CoV	Gammacoronavirus
KX275391.1	Avian-CoV	Gammacoronavirus
KX275390.1	Avian-CoV	Gammacoronavirus
KX302875.1	Avian-CoV	Gammacoronavirus
KX302874.1	Avian-CoV	Gammacoronavirus
KX302873.1	Avian-CoV	Gammacoronavirus
KX302872.1	Avian-CoV	Gammacoronavirus
KX302871.1	Avian-CoV	Gammacoronavirus
KX302870.1	Avian-CoV	Gammacoronavirus
KX302869.1	Avian-CoV	Gammacoronavirus
KX302868.1	Avian-CoV	Gammacoronavirus
KX302867.1	Avian-CoV	Gammacoronavirus
KX302866.1	Avian-CoV	Gammacoronavirus
KX302865.1	Avian-CoV	Gammacoronavirus
KX302864.1	Avian-CoV	Gammacoronavirus
KX302863.1	Avian-CoV	Gammacoronavirus
KX302862.1	Avian-CoV	Gammacoronavirus
KX302861.1	Avian-CoV	Gammacoronavirus
KX302860.1	Avian-CoV	Gammacoronavirus
KX236016.1	Avian-CoV	Gammacoronavirus
KX236015.1	Avian-CoV	Gammacoronavirus
KX236014.1	Avian-CoV	Gammacoronavirus
KX236013.1	Avian-CoV	Gammacoronavirus
KX236012.1	Avian-CoV	Gammacoronavirus
KX236011.1	Avian-CoV	Gammacoronavirus
KX236010.1	Avian-CoV	Gammacoronavirus
KX236009.1	Avian-CoV	Gammacoronavirus
KX236008.1	Avian-CoV	Gammacoronavirus
KX236007.1	Avian-CoV	Gammacoronavirus
KX236006.1	Avian-CoV	Gammacoronavirus
KX236005.1	Avian-CoV	Gammacoronavirus
KX236004.1	Avian-CoV	Gammacoronavirus
KX236003.1	Avian-CoV	Gammacoronavirus
KX236002.1	Avian-CoV	Gammacoronavirus
KX236001.1	Avian-CoV	Gammacoronavirus
KX236000.1	Avian-CoV	Gammacoronavirus
KX252791.1	Avian-CoV	Gammacoronavirus
KX252790.1	Avian-CoV	Gammacoronavirus
KX252789.1	Avian-CoV	Gammacoronavirus
KX252788.1	Avian-CoV	Gammacoronavirus
KX252787.1	Avian-CoV	Gammacoronavirus
KX252786.1	Avian-CoV	Gammacoronavirus
KX252785.1	Avian-CoV	Gammacoronavirus
KX252784.1	Avian-CoV	Gammacoronavirus
KX252783.1	Avian-CoV	Gammacoronavirus
KX252782.1	Avian-CoV	Gammacoronavirus
KX252781.1	Avian-CoV	Gammacoronavirus
KX252780.1	Avian-CoV	Gammacoronavirus
KX252779.1	Avian-CoV	Gammacoronavirus
KX252778.1	Avian-CoV	Gammacoronavirus
KX252777.1	Avian-CoV	Gammacoronavirus
KX252776.1	Avian-CoV	Gammacoronavirus
KX252775.1	Avian-CoV	Gammacoronavirus
KX252774.1	Avian-CoV	Gammacoronavirus
KX252773.1	Avian-CoV	Gammacoronavirus
KX252772.1	Avian-CoV	Gammacoronavirus
KX272465.1	Avian-CoV	Gammacoronavirus
KX185059.1	Avian-CoV	Gammacoronavirus
KX185058.1	Avian-CoV	Gammacoronavirus
KX185057.1	Avian-CoV	Gammacoronavirus
KX185056.1	Avian-CoV	Gammacoronavirus
KX247130.1	Avian-CoV	Gammacoronavirus
KX247129.1	Avian-CoV	Gammacoronavirus
KX247128.1	Avian-CoV	Gammacoronavirus
KX247127.1	Avian-CoV	Gammacoronavirus
KX219801.1	Avian-CoV	Gammacoronavirus
KX219800.1	Avian-CoV	Gammacoronavirus
KX219799.1	Avian-CoV	Gammacoronavirus
KX219798.1	Avian-CoV	Gammacoronavirus
KX219797.1	Avian-CoV	Gammacoronavirus
KX219796.1	Avian-CoV	Gammacoronavirus
KX219795.1	Avian-CoV	Gammacoronavirus
KX219794.1	Avian-CoV	Gammacoronavirus
KX219793.1	Avian-CoV	Gammacoronavirus
KX219792.1	Avian-CoV	Gammacoronavirus
KX219791.1	Avian-CoV	Gammacoronavirus
KX348117.1	Avian-CoV	Gammacoronavirus
KX348116.1	Avian-CoV	Gammacoronavirus
KX348115.1	Avian-CoV	Gammacoronavirus
KX348114.1	Avian-CoV	Gammacoronavirus
KX077987.1	Avian-CoV	Gammacoronavirus
HM245924.1	Avian-CoV	Gammacoronavirus
HM245923.1	Avian-CoV	Gammacoronavirus
KU361188.1	Avian-CoV	Gammacoronavirus
KU361187.1	Avian-CoV	Gammacoronavirus
KJ435286.1	Avian-CoV	Gammacoronavirus
KJ435285.1	Avian-CoV	Gammacoronavirus
KJ435284.1	Avian-CoV	Gammacoronavirus
KJ435283.1	Avian-CoV	Gammacoronavirus
KJ425512.1	Avian-CoV	Gammacoronavirus
KJ425511.1	Avian-CoV	Gammacoronavirus
KJ425510.1	Avian-CoV	Gammacoronavirus
KJ425509.1	Avian-CoV	Gammacoronavirus
KJ425508.1	Avian-CoV	Gammacoronavirus
KJ425507.1	Avian-CoV	Gammacoronavirus
KJ425506.1	Avian-CoV	Gammacoronavirus
KJ425505.1	Avian-CoV	Gammacoronavirus
KJ425504.1	Avian-CoV	Gammacoronavirus
KJ425503.1	Avian-CoV	Gammacoronavirus
KJ425502.1	Avian-CoV	Gammacoronavirus
KJ425501.1	Avian-CoV	Gammacoronavirus
KJ425500.1	Avian-CoV	Gammacoronavirus
KJ425499.1	Avian-CoV	Gammacoronavirus
KJ425498.1	Avian-CoV	Gammacoronavirus
KJ425497.1	Avian-CoV	Gammacoronavirus
KJ425496.1	Avian-CoV	Gammacoronavirus
KJ425495.1	Avian-CoV	Gammacoronavirus
KJ425494.1	Avian-CoV	Gammacoronavirus
KJ425493.1	Avian-CoV	Gammacoronavirus
KJ425492.1	Avian-CoV	Gammacoronavirus
KJ425491.1	Avian-CoV	Gammacoronavirus
KJ425490.1	Avian-CoV	Gammacoronavirus
KJ425489.1	Avian-CoV	Gammacoronavirus
KJ425488.1	Avian-CoV	Gammacoronavirus
KJ425487.1	Avian-CoV	Gammacoronavirus
KJ425486.1	Avian-CoV	Gammacoronavirus
KJ425485.1	Avian-CoV	Gammacoronavirus
KU317090.1	Avian-CoV	Gammacoronavirus
KU356856.1	Avian-CoV	Gammacoronavirus
KT946798.1	Avian-CoV	Gammacoronavirus
KT736032.1	Avian-CoV	Gammacoronavirus
KT736031.1	Avian-CoV	Gammacoronavirus
KR608272.1	Avian-CoV	Gammacoronavirus
KT852992.1	Avian-CoV	Gammacoronavirus
KR231009.1	Avian-CoV	Gammacoronavirus
KM586818.1	Avian-CoV	Gammacoronavirus
KT203557.1	Avian-CoV	Gammacoronavirus
KP868573.1	Avian-CoV	Gammacoronavirus
KP868572.1	Avian-CoV	Gammacoronavirus
KP780179.1	Avian-CoV	Gammacoronavirus
KP790146.1	Avian-CoV	Gammacoronavirus
KP790145.1	Avian-CoV	Gammacoronavirus
KP790144.1	Avian-CoV	Gammacoronavirus
KP790143.1	Avian-CoV	Gammacoronavirus
KP662631.1	Avian-CoV	Gammacoronavirus
KP036502.1	Avian-CoV	Gammacoronavirus
KP343691.1	Avian-CoV	Gammacoronavirus
KM213963.1	Avian-CoV	Gammacoronavirus
KF931628.1	Avian-CoV	Gammacoronavirus
KF460437.1	Avian-CoV	Gammacoronavirus
KP118893.1	Avian-CoV	Gammacoronavirus
KP118892.1	Avian-CoV	Gammacoronavirus
KP118891.1	Avian-CoV	Gammacoronavirus
KP118890.1	Avian-CoV	Gammacoronavirus
KP118889.1	Avian-CoV	Gammacoronavirus
KP118888.1	Avian-CoV	Gammacoronavirus
KP118887.1	Avian-CoV	Gammacoronavirus
KP118886.1	Avian-CoV	Gammacoronavirus
KP118885.1	Avian-CoV	Gammacoronavirus
KP118884.1	Avian-CoV	Gammacoronavirus
KP118883.1	Avian-CoV	Gammacoronavirus
KP118882.1	Avian-CoV	Gammacoronavirus
KP118881.1	Avian-CoV	Gammacoronavirus
KP118880.1	Avian-CoV	Gammacoronavirus
KP118894.1	Avian-CoV	Gammacoronavirus
KP036505.1	Avian-CoV	Gammacoronavirus
KP036504.1	Avian-CoV	Gammacoronavirus
KP036503.1	Avian-CoV	Gammacoronavirus
KC506155.1	Avian-CoV	Gammacoronavirus
KJ135013.1	Avian-CoV	Gammacoronavirus
KF696629.1	Avian-CoV	Gammacoronavirus
KF668605.1	Avian-CoV	Gammacoronavirus
KF663561.1	Avian-CoV	Gammacoronavirus
KF663560.1	Avian-CoV	Gammacoronavirus
KF411041.1	Avian-CoV	Gammacoronavirus
KF411040.1	Avian-CoV	Gammacoronavirus
KF574761.1	Avian-CoV	Gammacoronavirus
KF377577.1	Avian-CoV	Gammacoronavirus
JQ977698.1	Avian-CoV	Gammacoronavirus
FN430415.1	Avian-CoV	Gammacoronavirus
JF828981.1	Avian-CoV	Gammacoronavirus
JF828980.1	Avian-CoV	Gammacoronavirus
KC136209.1	Avian-CoV	Gammacoronavirus
JX195176.1	Avian-CoV	Gammacoronavirus
JX897900.1	Avian-CoV	Gammacoronavirus
KC119407.1	Avian-CoV	Gammacoronavirus
KC013541.1	Avian-CoV	Gammacoronavirus
JX840411.1	Avian-CoV	Gammacoronavirus
JX195178.1	Avian-CoV	Gammacoronavirus
JX195177.1	Avian-CoV	Gammacoronavirus
JF274479.2	Avian-CoV	Gammacoronavirus
JQ088078.1	Avian-CoV	Gammacoronavirus
JF330899.1	Avian-CoV	Gammacoronavirus
JF330898.1	Avian-CoV	Gammacoronavirus
JF732903.1	Avian-CoV	Gammacoronavirus
GU393338.1	Avian-CoV	Gammacoronavirus
GU393337.1	Avian-CoV	Gammacoronavirus
GU393336.1	Avian-CoV	Gammacoronavirus
GU393335.1	Avian-CoV	Gammacoronavirus
GU393334.1	Avian-CoV	Gammacoronavirus
GU393333.1	Avian-CoV	Gammacoronavirus
GU393332.1	Avian-CoV	Gammacoronavirus
GU393331.1	Avian-CoV	Gammacoronavirus
JF705860.1	Avian-CoV	Gammacoronavirus
AY319651.1	Avian-CoV	Gammacoronavirus
FJ888351.1	Avian-CoV	Gammacoronavirus
DQ646405.2	Avian-CoV	Gammacoronavirus
AY851295.1	Avian-CoV	Gammacoronavirus
DQ834384.1	Avian-CoV	Gammacoronavirus
AY646283.1	Avian-CoV	Gammacoronavirus
FN430414.1	Avian-CoV	Gammacoronavirus
EU817497.1	Avian-CoV	Gammacoronavirus
EU714029.1	Avian-CoV	Gammacoronavirus
EU714028.1	Avian-CoV	Gammacoronavirus
EU418976.1	Avian-CoV	Gammacoronavirus
EU418975.1	Avian-CoV	Gammacoronavirus
DQ288927.1	Avian-CoV	Gammacoronavirus
FJ807652.1	Avian-CoV	Gammacoronavirus
EU526388.1	Avian-CoV	Gammacoronavirus
EU022526.1	Avian-CoV	Gammacoronavirus
EU022525.1	Avian-CoV	Gammacoronavirus
EU637854.1	Avian-CoV	Gammacoronavirus
AY641576.1	Avian-CoV	Gammacoronavirus
U00735.2	Bovine-CoV	Betacoronavirus
ON792964.1	Bovine-CoV	Betacoronavirus
ON792962.1	Bovine-CoV	Betacoronavirus
ON792961.1	Bovine-CoV	Betacoronavirus
ON792960.1	Bovine-CoV	Betacoronavirus
ON792959.1	Bovine-CoV	Betacoronavirus
ON792958.1	Bovine-CoV	Betacoronavirus
ON792957.1	Bovine-CoV	Betacoronavirus
ON792956.1	Bovine-CoV	Betacoronavirus
ON792955.1	Bovine-CoV	Betacoronavirus
ON792954.1	Bovine-CoV	Betacoronavirus
ON792953.1	Bovine-CoV	Betacoronavirus
ON792952.1	Bovine-CoV	Betacoronavirus
ON792963.1	Bovine-CoV	Betacoronavirus
ON792951.1	Bovine-CoV	Betacoronavirus
ON792950.1	Bovine-CoV	Betacoronavirus
ON792949.1	Bovine-CoV	Betacoronavirus
ON792948.1	Bovine-CoV	Betacoronavirus
ON792947.1	Bovine-CoV	Betacoronavirus
ON792946.1	Bovine-CoV	Betacoronavirus
ON792945.1	Bovine-CoV	Betacoronavirus
ON792944.1	Bovine-CoV	Betacoronavirus
ON792943.1	Bovine-CoV	Betacoronavirus
ON792942.1	Bovine-CoV	Betacoronavirus
ON792941.1	Bovine-CoV	Betacoronavirus
ON146444.1	Bovine-CoV	Betacoronavirus
LC642814.1	Bovine-CoV	Betacoronavirus
MW711287.1	Bovine-CoV	Betacoronavirus
MH043955.1	Bovine-CoV	Betacoronavirus
MH043954.1	Bovine-CoV	Betacoronavirus
MH043953.1	Bovine-CoV	Betacoronavirus
MH043952.1	Bovine-CoV	Betacoronavirus
AF220295.1	Bovine-CoV	Betacoronavirus
ON093194.1	Bovine-CoV	Betacoronavirus
MN982199.1	Bovine-CoV	Betacoronavirus
MN982198.1	Bovine-CoV	Betacoronavirus
NC_003045.1	Bovine-CoV	Betacoronavirus
LC494178.1	Bovine-CoV	Betacoronavirus
LC494177.1	Bovine-CoV	Betacoronavirus
LC494176.1	Bovine-CoV	Betacoronavirus
LC494175.1	Bovine-CoV	Betacoronavirus
LC494174.1	Bovine-CoV	Betacoronavirus
LC494173.1	Bovine-CoV	Betacoronavirus
LC494172.1	Bovine-CoV	Betacoronavirus
LC494171.1	Bovine-CoV	Betacoronavirus
LC494170.1	Bovine-CoV	Betacoronavirus
LC494169.1	Bovine-CoV	Betacoronavirus
LC494168.1	Bovine-CoV	Betacoronavirus
LC494167.1	Bovine-CoV	Betacoronavirus
LC494166.1	Bovine-CoV	Betacoronavirus
LC494165.1	Bovine-CoV	Betacoronavirus
LC494164.1	Bovine-CoV	Betacoronavirus
LC494163.1	Bovine-CoV	Betacoronavirus
LC494162.1	Bovine-CoV	Betacoronavirus
LC494161.1	Bovine-CoV	Betacoronavirus
LC494160.1	Bovine-CoV	Betacoronavirus
LC494159.1	Bovine-CoV	Betacoronavirus
LC494158.1	Bovine-CoV	Betacoronavirus
LC494157.1	Bovine-CoV	Betacoronavirus
LC494156.1	Bovine-CoV	Betacoronavirus
LC494155.1	Bovine-CoV	Betacoronavirus
LC494154.1	Bovine-CoV	Betacoronavirus
LC494153.1	Bovine-CoV	Betacoronavirus
LC494152.1	Bovine-CoV	Betacoronavirus
LC494151.1	Bovine-CoV	Betacoronavirus
LC494150.1	Bovine-CoV	Betacoronavirus
LC494149.1	Bovine-CoV	Betacoronavirus
LC494148.1	Bovine-CoV	Betacoronavirus
LC494147.1	Bovine-CoV	Betacoronavirus
LC494146.1	Bovine-CoV	Betacoronavirus
LC494144.1	Bovine-CoV	Betacoronavirus
LC494143.1	Bovine-CoV	Betacoronavirus
LC494142.1	Bovine-CoV	Betacoronavirus
LC494141.1	Bovine-CoV	Betacoronavirus
LC494140.1	Bovine-CoV	Betacoronavirus
LC494139.1	Bovine-CoV	Betacoronavirus
LC494138.1	Bovine-CoV	Betacoronavirus
LC494137.1	Bovine-CoV	Betacoronavirus
LC494136.1	Bovine-CoV	Betacoronavirus
LC494135.1	Bovine-CoV	Betacoronavirus
LC494134.1	Bovine-CoV	Betacoronavirus
LC494133.1	Bovine-CoV	Betacoronavirus
LC494132.1	Bovine-CoV	Betacoronavirus
LC494131.1	Bovine-CoV	Betacoronavirus
LC494130.1	Bovine-CoV	Betacoronavirus
LC494129.1	Bovine-CoV	Betacoronavirus
LC494128.1	Bovine-CoV	Betacoronavirus
LC494127.1	Bovine-CoV	Betacoronavirus
LC494126.1	Bovine-CoV	Betacoronavirus
LC494192.1	Bovine-CoV	Betacoronavirus
LC494191.1	Bovine-CoV	Betacoronavirus
LC494190.1	Bovine-CoV	Betacoronavirus
LC494189.1	Bovine-CoV	Betacoronavirus
LC494188.1	Bovine-CoV	Betacoronavirus
LC494187.1	Bovine-CoV	Betacoronavirus
LC494186.1	Bovine-CoV	Betacoronavirus
LC494185.1	Bovine-CoV	Betacoronavirus
LC494184.1	Bovine-CoV	Betacoronavirus
LC494183.1	Bovine-CoV	Betacoronavirus
LC494182.1	Bovine-CoV	Betacoronavirus
LC494181.1	Bovine-CoV	Betacoronavirus
LC494180.1	Bovine-CoV	Betacoronavirus
LC494179.1	Bovine-CoV	Betacoronavirus
MG757141.1	Bovine-CoV	Betacoronavirus
MG757140.1	Bovine-CoV	Betacoronavirus
MG757139.1	Bovine-CoV	Betacoronavirus
KX982264.1	Bovine-CoV	Betacoronavirus
KU886219.1	Bovine-CoV	Betacoronavirus
AF391542.1	Bovine-CoV	Betacoronavirus
AB354579.1	Bovine-CoV	Betacoronavirus
EF424620.1	Bovine-CoV	Betacoronavirus
EF424616.1	Bovine-CoV	Betacoronavirus
EF424615.1	Bovine-CoV	Betacoronavirus
DQ811784.2	Bovine-CoV	Betacoronavirus
FJ938064.1	Bovine-CoV	Betacoronavirus
DQ915164.2	Bovine-CoV	Betacoronavirus
MG518518.1	Bovine-CoV	Betacoronavirus
FJ425190.1	Bovine-CoV	Betacoronavirus
FJ425188.1	Bovine-CoV	Betacoronavirus
FJ425187.1	Bovine-CoV	Betacoronavirus
FJ425186.1	Bovine-CoV	Betacoronavirus
FJ425184.1	Bovine-CoV	Betacoronavirus
EF424624.1	Bovine-CoV	Betacoronavirus
EF424623.1	Bovine-CoV	Betacoronavirus
EF424622.1	Bovine-CoV	Betacoronavirus
EF424621.1	Bovine-CoV	Betacoronavirus
FJ938065.1	Bovine-CoV	Betacoronavirus
FJ415324.1	Bovine-CoV	Betacoronavirus
KP849472.1	CoV-Alpha1	Alphacoronavirus
MH817484.1	CoV-Alpha1	Alphacoronavirus
MZ328299.1	CoV-Alpha1	Alphacoronavirus
MZ328298.1	CoV-Alpha1	Alphacoronavirus
OP179857.1	CoV-Alpha1	Alphacoronavirus
OM830321.1	CoV-Alpha1	Alphacoronavirus
OM830320.1	CoV-Alpha1	Alphacoronavirus
OM830319.1	CoV-Alpha1	Alphacoronavirus
OM830318.1	CoV-Alpha1	Alphacoronavirus
OM950729.1	CoV-Alpha1	Alphacoronavirus
OM950728.1	CoV-Alpha1	Alphacoronavirus
OM802899.1	CoV-Alpha1	Alphacoronavirus
MW308128.1	CoV-Alpha1	Alphacoronavirus
MZ368889.1	CoV-Alpha1	Alphacoronavirus
MT955604.1	CoV-Alpha1	Alphacoronavirus
MT906865.1	CoV-Alpha1	Alphacoronavirus
MT906864.1	CoV-Alpha1	Alphacoronavirus
MZ420153.1	CoV-Alpha1	Alphacoronavirus
MT239440.1	CoV-Alpha1	Alphacoronavirus
MW030110.1	CoV-Alpha1	Alphacoronavirus
MW030109.1	CoV-Alpha1	Alphacoronavirus
MW030108.1	CoV-Alpha1	Alphacoronavirus
MT444152.1	CoV-Alpha1	Alphacoronavirus
MT576083.1	CoV-Alpha1	Alphacoronavirus
MG893511.1	CoV-Alpha1	Alphacoronavirus
MN165107.1	CoV-Alpha1	Alphacoronavirus
KY406735.1	CoV-Alpha1	Alphacoronavirus
KX900411.1	CoV-Alpha1	Alphacoronavirus
KX900410.1	CoV-Alpha1	Alphacoronavirus
KX900409.1	CoV-Alpha1	Alphacoronavirus
KX900408.1	CoV-Alpha1	Alphacoronavirus
KX900407.1	CoV-Alpha1	Alphacoronavirus
KX900406.1	CoV-Alpha1	Alphacoronavirus
KX900405.1	CoV-Alpha1	Alphacoronavirus
KX900404.1	CoV-Alpha1	Alphacoronavirus
KX900403.1	CoV-Alpha1	Alphacoronavirus
KX900402.1	CoV-Alpha1	Alphacoronavirus
KX900401.1	CoV-Alpha1	Alphacoronavirus
KX900400.1	CoV-Alpha1	Alphacoronavirus
KX900399.1	CoV-Alpha1	Alphacoronavirus
KX900398.1	CoV-Alpha1	Alphacoronavirus
KX900397.1	CoV-Alpha1	Alphacoronavirus
KX900396.1	CoV-Alpha1	Alphacoronavirus
KX900395.1	CoV-Alpha1	Alphacoronavirus
KX900394.1	CoV-Alpha1	Alphacoronavirus
KX900393.1	CoV-Alpha1	Alphacoronavirus
NC_038861.1	CoV-Alpha1	Alphacoronavirus
NC_028806.1	CoV-Alpha1	Alphacoronavirus
NC_002306.3	CoV-Alpha1	Alphacoronavirus
LT545990.1	CoV-Alpha1	Alphacoronavirus
KX722530.1	CoV-Alpha1	Alphacoronavirus
KX722529.1	CoV-Alpha1	Alphacoronavirus
KY566211.1	CoV-Alpha1	Alphacoronavirus
KY566210.1	CoV-Alpha1	Alphacoronavirus
KY566209.1	CoV-Alpha1	Alphacoronavirus
KY063618.2	CoV-Alpha1	Alphacoronavirus
KY292377.1	CoV-Alpha1	Alphacoronavirus
KY063617.1	CoV-Alpha1	Alphacoronavirus
KY063616.1	CoV-Alpha1	Alphacoronavirus
KX499468.1	CoV-Alpha1	Alphacoronavirus
KX083668.1	CoV-Alpha1	Alphacoronavirus
DQ443743.1	CoV-Alpha1	Alphacoronavirus
DQ201447.1	CoV-Alpha1	Alphacoronavirus
HQ462571.1	CoV-Alpha1	Alphacoronavirus
FJ755618.2	CoV-Alpha1	Alphacoronavirus
EU074218.2	CoV-Alpha1	Alphacoronavirus
DQ811788.1	CoV-Alpha1	Alphacoronavirus
DQ811787.1	CoV-Alpha1	Alphacoronavirus
DQ811785.1	CoV-Alpha1	Alphacoronavirus
KU729220.1	CoV-Alpha1	Alphacoronavirus
KU215420.1	CoV-Alpha1	Alphacoronavirus
KT696544.1	CoV-Alpha1	Alphacoronavirus
KR270796.1	CoV-Alpha1	Alphacoronavirus
KP981644.1	CoV-Alpha1	Alphacoronavirus
KF530123.1	CoV-Alpha1	Alphacoronavirus
KC175341.1	CoV-Alpha1	Alphacoronavirus
KC175340.1	CoV-Alpha1	Alphacoronavirus
KC175339.1	CoV-Alpha1	Alphacoronavirus
JN856008.2	CoV-Alpha1	Alphacoronavirus
HQ012372.1	CoV-Alpha1	Alphacoronavirus
KP202848.1	CoV-Alpha1	Alphacoronavirus
KC962433.1	CoV-Alpha1	Alphacoronavirus
KP143512.1	CoV-Alpha1	Alphacoronavirus
KP143511.1	CoV-Alpha1	Alphacoronavirus
KP143510.1	CoV-Alpha1	Alphacoronavirus
KP143509.1	CoV-Alpha1	Alphacoronavirus
KP143507.1	CoV-Alpha1	Alphacoronavirus
KC461237.1	CoV-Alpha1	Alphacoronavirus
KC461236.1	CoV-Alpha1	Alphacoronavirus
KC461235.1	CoV-Alpha1	Alphacoronavirus
HM776941.1	CoV-Alpha1	Alphacoronavirus
JN634064.1	CoV-Alpha1	Alphacoronavirus
JQ408981.1	CoV-Alpha1	Alphacoronavirus
JQ408980.1	CoV-Alpha1	Alphacoronavirus
JQ404410.1	CoV-Alpha1	Alphacoronavirus
JQ404409.1	CoV-Alpha1	Alphacoronavirus
GQ152141.1	CoV-Alpha1	Alphacoronavirus
HQ392472.1	CoV-Alpha1	Alphacoronavirus
GU553362.1	CoV-Alpha1	Alphacoronavirus
GQ477367.1	CoV-Alpha1	Alphacoronavirus
DQ848678.1	CoV-Alpha1	Alphacoronavirus
DQ010921.1	CoV-Alpha1	Alphacoronavirus
EU186072.1	CoV-Alpha1	Alphacoronavirus
DQ286389.1	CoV-Alpha1	Alphacoronavirus
KM347965.1	Ferret-CoV	Alphacoronavirus
LC215871.1	Ferret-CoV	Alphacoronavirus
KX512810.1	Ferret-CoV	Alphacoronavirus
KX512809.1	Ferret-CoV	Alphacoronavirus
MK967708.1	MERS-CoV	Betacoronavirus
MN120514.1	MERS-CoV	Betacoronavirus
MH454272.1	MERS-CoV	Betacoronavirus
MH306207.1	MERS-CoV	Betacoronavirus
ON325306.1	MERS-CoV	Betacoronavirus
ON325307.1	MERS-CoV	Betacoronavirus
ON378807.1	MERS-CoV	Betacoronavirus
OL622035.1	MERS-CoV	Betacoronavirus
MW545528.1	MERS-CoV	Betacoronavirus
MW545527.1	MERS-CoV	Betacoronavirus
MT226607.1	MERS-CoV	Betacoronavirus
MT226606.1	MERS-CoV	Betacoronavirus
MT226605.1	MERS-CoV	Betacoronavirus
MT226604.1	MERS-CoV	Betacoronavirus
MT226603.1	MERS-CoV	Betacoronavirus
MT226602.1	MERS-CoV	Betacoronavirus
MT226601.1	MERS-CoV	Betacoronavirus
MT226600.1	MERS-CoV	Betacoronavirus
MT361640.1	MERS-CoV	Betacoronavirus
MN758614.1	MERS-CoV	Betacoronavirus
MN758613.1	MERS-CoV	Betacoronavirus
MN758612.1	MERS-CoV	Betacoronavirus
MN758611.1	MERS-CoV	Betacoronavirus
MN758609.1	MERS-CoV	Betacoronavirus
MN758608.1	MERS-CoV	Betacoronavirus
MN758607.1	MERS-CoV	Betacoronavirus
MN655017.1	MERS-CoV	Betacoronavirus
MN655016.1	MERS-CoV	Betacoronavirus
MN655015.1	MERS-CoV	Betacoronavirus
MN655014.1	MERS-CoV	Betacoronavirus
MN655013.1	MERS-CoV	Betacoronavirus
MN655012.1	MERS-CoV	Betacoronavirus
MN655011.1	MERS-CoV	Betacoronavirus
MN655010.1	MERS-CoV	Betacoronavirus
MN655009.1	MERS-CoV	Betacoronavirus
MN655008.1	MERS-CoV	Betacoronavirus
MN655007.1	MERS-CoV	Betacoronavirus
MN655006.1	MERS-CoV	Betacoronavirus
MN655005.1	MERS-CoV	Betacoronavirus
MN655004.1	MERS-CoV	Betacoronavirus
MN655003.1	MERS-CoV	Betacoronavirus
MN655002.1	MERS-CoV	Betacoronavirus
MN655001.1	MERS-CoV	Betacoronavirus
MN655000.1	MERS-CoV	Betacoronavirus
MN654997.1	MERS-CoV	Betacoronavirus
MN654996.1	MERS-CoV	Betacoronavirus
MN654995.1	MERS-CoV	Betacoronavirus
MN654994.1	MERS-CoV	Betacoronavirus
MN654992.1	MERS-CoV	Betacoronavirus
MN654991.1	MERS-CoV	Betacoronavirus
MN654990.1	MERS-CoV	Betacoronavirus
MN654989.1	MERS-CoV	Betacoronavirus
MN654988.1	MERS-CoV	Betacoronavirus
MN654987.1	MERS-CoV	Betacoronavirus
MN654986.1	MERS-CoV	Betacoronavirus
MN654984.1	MERS-CoV	Betacoronavirus
MN654983.1	MERS-CoV	Betacoronavirus
MN654981.1	MERS-CoV	Betacoronavirus
MN654980.1	MERS-CoV	Betacoronavirus
MN654978.1	MERS-CoV	Betacoronavirus
MN654977.1	MERS-CoV	Betacoronavirus
MN654976.1	MERS-CoV	Betacoronavirus
MN654975.1	MERS-CoV	Betacoronavirus
MN654974.1	MERS-CoV	Betacoronavirus
MN654973.1	MERS-CoV	Betacoronavirus
MN654972.1	MERS-CoV	Betacoronavirus
MN654971.1	MERS-CoV	Betacoronavirus
MN654970.1	MERS-CoV	Betacoronavirus
MW086535.1	MERS-CoV	Betacoronavirus
MW086534.1	MERS-CoV	Betacoronavirus
MW086533.1	MERS-CoV	Betacoronavirus
MW086532.1	MERS-CoV	Betacoronavirus
MW086528.1	MERS-CoV	Betacoronavirus
NC_019843.3	MERS-CoV	Betacoronavirus
MT576585.1	MERS-CoV	Betacoronavirus
MG987421.1	MERS-CoV	Betacoronavirus
MG987420.1	MERS-CoV	Betacoronavirus
MN723544.1	MERS-CoV	Betacoronavirus
MN723543.1	MERS-CoV	Betacoronavirus
MN723542.1	MERS-CoV	Betacoronavirus
MN507638.1	MERS-CoV	Betacoronavirus
MK280984.2	MERS-CoV	Betacoronavirus
MN365233.1	MERS-CoV	Betacoronavirus
MN365232.1	MERS-CoV	Betacoronavirus
MN120513.1	MERS-CoV	Betacoronavirus
KJ477103.2	MERS-CoV	Betacoronavirus
MK564475.1	MERS-CoV	Betacoronavirus
MK564474.1	MERS-CoV	Betacoronavirus
MH259486.1	MERS-CoV	Betacoronavirus
MH259485.1	MERS-CoV	Betacoronavirus
MH029552.1	MERS-CoV	Betacoronavirus
MK483839.1	MERS-CoV	Betacoronavirus
MK462256.1	MERS-CoV	Betacoronavirus
MK462255.1	MERS-CoV	Betacoronavirus
MK462254.1	MERS-CoV	Betacoronavirus
MK462253.1	MERS-CoV	Betacoronavirus
MK462252.1	MERS-CoV	Betacoronavirus
MK462251.1	MERS-CoV	Betacoronavirus
MK462250.1	MERS-CoV	Betacoronavirus
MK462249.1	MERS-CoV	Betacoronavirus
MK462248.1	MERS-CoV	Betacoronavirus
MK462247.1	MERS-CoV	Betacoronavirus
MK462246.1	MERS-CoV	Betacoronavirus
MK462245.1	MERS-CoV	Betacoronavirus
MK462244.1	MERS-CoV	Betacoronavirus
MK462243.1	MERS-CoV	Betacoronavirus
MK129253.1	MERS-CoV	Betacoronavirus
MG757605.1	MERS-CoV	Betacoronavirus
MG757604.1	MERS-CoV	Betacoronavirus
MG757603.1	MERS-CoV	Betacoronavirus
MG757602.1	MERS-CoV	Betacoronavirus
MG757600.1	MERS-CoV	Betacoronavirus
MG757599.1	MERS-CoV	Betacoronavirus
MG757598.1	MERS-CoV	Betacoronavirus
MG757597.1	MERS-CoV	Betacoronavirus
MG757596.1	MERS-CoV	Betacoronavirus
MG757595.1	MERS-CoV	Betacoronavirus
MG757594.1	MERS-CoV	Betacoronavirus
MG757593.1	MERS-CoV	Betacoronavirus
MK357909.1	MERS-CoV	Betacoronavirus
MK357908.1	MERS-CoV	Betacoronavirus
MH734115.1	MERS-CoV	Betacoronavirus
MK039553.1	MERS-CoV	Betacoronavirus
MK039552.1	MERS-CoV	Betacoronavirus
MG520076.1	MERS-CoV	Betacoronavirus
MG546331.1	MERS-CoV	Betacoronavirus
MF000460.1	MERS-CoV	Betacoronavirus
MF000459.1	MERS-CoV	Betacoronavirus
MF000458.1	MERS-CoV	Betacoronavirus
MF000457.1	MERS-CoV	Betacoronavirus
MH310912.1	MERS-CoV	Betacoronavirus
MH310911.1	MERS-CoV	Betacoronavirus
MH310909.1	MERS-CoV	Betacoronavirus
MG912603.1	MERS-CoV	Betacoronavirus
MG366483.1	MERS-CoV	Betacoronavirus
MH432120.1	MERS-CoV	Betacoronavirus
MH395139.1	MERS-CoV	Betacoronavirus
MH371127.1	MERS-CoV	Betacoronavirus
MG021452.1	MERS-CoV	Betacoronavirus
MH013216.1	MERS-CoV	Betacoronavirus
MF593268.1	MERS-CoV	Betacoronavirus
MG923481.1	MERS-CoV	Betacoronavirus
MG923478.1	MERS-CoV	Betacoronavirus
MG923475.1	MERS-CoV	Betacoronavirus
MG923468.1	MERS-CoV	Betacoronavirus
MG923467.1	MERS-CoV	Betacoronavirus
MG923466.1	MERS-CoV	Betacoronavirus
MG596803.1	MERS-CoV	Betacoronavirus
MG596802.1	MERS-CoV	Betacoronavirus
KY688124.1	MERS-CoV	Betacoronavirus
KY688123.1	MERS-CoV	Betacoronavirus
KY688122.1	MERS-CoV	Betacoronavirus
KY688121.1	MERS-CoV	Betacoronavirus
KY688119.1	MERS-CoV	Betacoronavirus
KY673149.1	MERS-CoV	Betacoronavirus
KY673148.1	MERS-CoV	Betacoronavirus
KY581700.1	MERS-CoV	Betacoronavirus
KY581699.1	MERS-CoV	Betacoronavirus
KY581696.1	MERS-CoV	Betacoronavirus
KY581694.1	MERS-CoV	Betacoronavirus
KY581692.1	MERS-CoV	Betacoronavirus
KY581691.1	MERS-CoV	Betacoronavirus
KY581690.1	MERS-CoV	Betacoronavirus
KY581689.1	MERS-CoV	Betacoronavirus
KY581688.1	MERS-CoV	Betacoronavirus
KY581687.1	MERS-CoV	Betacoronavirus
KY581686.1	MERS-CoV	Betacoronavirus
KY581685.1	MERS-CoV	Betacoronavirus
KY581684.1	MERS-CoV	Betacoronavirus
MG366882.1	MERS-CoV	Betacoronavirus
MF598722.1	MERS-CoV	Betacoronavirus
MF598721.1	MERS-CoV	Betacoronavirus
MF598720.1	MERS-CoV	Betacoronavirus
MF598717.1	MERS-CoV	Betacoronavirus
MF598716.1	MERS-CoV	Betacoronavirus
MF598715.1	MERS-CoV	Betacoronavirus
MF598714.1	MERS-CoV	Betacoronavirus
MF598713.1	MERS-CoV	Betacoronavirus
MF598712.1	MERS-CoV	Betacoronavirus
MF598711.1	MERS-CoV	Betacoronavirus
MF598710.1	MERS-CoV	Betacoronavirus
MF598708.1	MERS-CoV	Betacoronavirus
MF598705.1	MERS-CoV	Betacoronavirus
MF598702.1	MERS-CoV	Betacoronavirus
MF598701.1	MERS-CoV	Betacoronavirus
MF598700.1	MERS-CoV	Betacoronavirus
MF598699.1	MERS-CoV	Betacoronavirus
MF598698.1	MERS-CoV	Betacoronavirus
MF598697.1	MERS-CoV	Betacoronavirus
MF598696.1	MERS-CoV	Betacoronavirus
MF598695.1	MERS-CoV	Betacoronavirus
MF598694.1	MERS-CoV	Betacoronavirus
MF598693.1	MERS-CoV	Betacoronavirus
MF598692.1	MERS-CoV	Betacoronavirus
MF598691.1	MERS-CoV	Betacoronavirus
MF598690.1	MERS-CoV	Betacoronavirus
MF598689.1	MERS-CoV	Betacoronavirus
MF598688.1	MERS-CoV	Betacoronavirus
MF598687.1	MERS-CoV	Betacoronavirus
MF598686.1	MERS-CoV	Betacoronavirus
MF598685.1	MERS-CoV	Betacoronavirus
MF598683.1	MERS-CoV	Betacoronavirus
MF598682.1	MERS-CoV	Betacoronavirus
MF598681.1	MERS-CoV	Betacoronavirus
MF598680.1	MERS-CoV	Betacoronavirus
MF598679.1	MERS-CoV	Betacoronavirus
MF598678.1	MERS-CoV	Betacoronavirus
MF598677.1	MERS-CoV	Betacoronavirus
MF598676.1	MERS-CoV	Betacoronavirus
MF598675.1	MERS-CoV	Betacoronavirus
MF598674.1	MERS-CoV	Betacoronavirus
MF598673.1	MERS-CoV	Betacoronavirus
MF598672.1	MERS-CoV	Betacoronavirus
MF598671.1	MERS-CoV	Betacoronavirus
MF598670.1	MERS-CoV	Betacoronavirus
MF598669.1	MERS-CoV	Betacoronavirus
MF598668.1	MERS-CoV	Betacoronavirus
MF598667.1	MERS-CoV	Betacoronavirus
MF598666.1	MERS-CoV	Betacoronavirus
MF598665.1	MERS-CoV	Betacoronavirus
MF598664.1	MERS-CoV	Betacoronavirus
MF598663.1	MERS-CoV	Betacoronavirus
MF598660.1	MERS-CoV	Betacoronavirus
MF598659.1	MERS-CoV	Betacoronavirus
MF598658.1	MERS-CoV	Betacoronavirus
MF598657.1	MERS-CoV	Betacoronavirus
MF598656.1	MERS-CoV	Betacoronavirus
MF598655.1	MERS-CoV	Betacoronavirus
MF598654.1	MERS-CoV	Betacoronavirus
MF598653.1	MERS-CoV	Betacoronavirus
MF598652.1	MERS-CoV	Betacoronavirus
MF598651.1	MERS-CoV	Betacoronavirus
MF598650.1	MERS-CoV	Betacoronavirus
MF598649.1	MERS-CoV	Betacoronavirus
MF598648.1	MERS-CoV	Betacoronavirus
MF598647.1	MERS-CoV	Betacoronavirus
MF598646.1	MERS-CoV	Betacoronavirus
MF598645.1	MERS-CoV	Betacoronavirus
MF598644.1	MERS-CoV	Betacoronavirus
MF598643.1	MERS-CoV	Betacoronavirus
MF598641.1	MERS-CoV	Betacoronavirus
MF598640.1	MERS-CoV	Betacoronavirus
MF598639.1	MERS-CoV	Betacoronavirus
MF598638.1	MERS-CoV	Betacoronavirus
MF598637.1	MERS-CoV	Betacoronavirus
MF598636.1	MERS-CoV	Betacoronavirus
MF598635.1	MERS-CoV	Betacoronavirus
MF598634.1	MERS-CoV	Betacoronavirus
MF598632.1	MERS-CoV	Betacoronavirus
MF598630.1	MERS-CoV	Betacoronavirus
MF598629.1	MERS-CoV	Betacoronavirus
MF598627.1	MERS-CoV	Betacoronavirus
MF598626.1	MERS-CoV	Betacoronavirus
MF598625.1	MERS-CoV	Betacoronavirus
MF598624.1	MERS-CoV	Betacoronavirus
MF598623.1	MERS-CoV	Betacoronavirus
MF598622.1	MERS-CoV	Betacoronavirus
MF598621.1	MERS-CoV	Betacoronavirus
MF598620.1	MERS-CoV	Betacoronavirus
MF598619.1	MERS-CoV	Betacoronavirus
MF598618.1	MERS-CoV	Betacoronavirus
MF598617.1	MERS-CoV	Betacoronavirus
MF598616.1	MERS-CoV	Betacoronavirus
MF598615.1	MERS-CoV	Betacoronavirus
MF598614.1	MERS-CoV	Betacoronavirus
MF598613.1	MERS-CoV	Betacoronavirus
MF598612.1	MERS-CoV	Betacoronavirus
MF598611.1	MERS-CoV	Betacoronavirus
MF598610.1	MERS-CoV	Betacoronavirus
MF598609.1	MERS-CoV	Betacoronavirus
MF598608.1	MERS-CoV	Betacoronavirus
MF598607.1	MERS-CoV	Betacoronavirus
MF598606.1	MERS-CoV	Betacoronavirus
MF598603.1	MERS-CoV	Betacoronavirus
MF598602.1	MERS-CoV	Betacoronavirus
MF598600.1	MERS-CoV	Betacoronavirus
MF598599.1	MERS-CoV	Betacoronavirus
MF598597.1	MERS-CoV	Betacoronavirus
MF598595.1	MERS-CoV	Betacoronavirus
MF598594.1	MERS-CoV	Betacoronavirus
MG011359.2	MERS-CoV	Betacoronavirus
MG011358.2	MERS-CoV	Betacoronavirus
MG011357.2	MERS-CoV	Betacoronavirus
MG011354.2	MERS-CoV	Betacoronavirus
MG011353.2	MERS-CoV	Betacoronavirus
MG011352.2	MERS-CoV	Betacoronavirus
MG011351.2	MERS-CoV	Betacoronavirus
MG011345.2	MERS-CoV	Betacoronavirus
MG011342.2	MERS-CoV	Betacoronavirus
MG011362.1	MERS-CoV	Betacoronavirus
MG011360.1	MERS-CoV	Betacoronavirus
MG011349.1	MERS-CoV	Betacoronavirus
MG011348.1	MERS-CoV	Betacoronavirus
MG011347.1	MERS-CoV	Betacoronavirus
MG011346.1	MERS-CoV	Betacoronavirus
MG011343.1	MERS-CoV	Betacoronavirus
MG011341.1	MERS-CoV	Betacoronavirus
KT225476.2	MERS-CoV	Betacoronavirus
KT326819.1	MERS-CoV	Betacoronavirus
KX154693.1	MERS-CoV	Betacoronavirus
KX154692.1	MERS-CoV	Betacoronavirus
KX154691.1	MERS-CoV	Betacoronavirus
KX154690.1	MERS-CoV	Betacoronavirus
KX154689.1	MERS-CoV	Betacoronavirus
KX154688.1	MERS-CoV	Betacoronavirus
KX154687.1	MERS-CoV	Betacoronavirus
KX154686.1	MERS-CoV	Betacoronavirus
KX154685.1	MERS-CoV	Betacoronavirus
KX108946.1	MERS-CoV	Betacoronavirus
KX108945.1	MERS-CoV	Betacoronavirus
KX108944.1	MERS-CoV	Betacoronavirus
KX108943.1	MERS-CoV	Betacoronavirus
KX108942.1	MERS-CoV	Betacoronavirus
KX108941.1	MERS-CoV	Betacoronavirus
KX108940.1	MERS-CoV	Betacoronavirus
KX108939.1	MERS-CoV	Betacoronavirus
KX108938.1	MERS-CoV	Betacoronavirus
KX108937.1	MERS-CoV	Betacoronavirus
KT861627.1	MERS-CoV	Betacoronavirus
KT877351.1	MERS-CoV	Betacoronavirus
KT368860.1	MERS-CoV	Betacoronavirus
KU710265.1	MERS-CoV	Betacoronavirus
KU710264.1	MERS-CoV	Betacoronavirus
KU851864.1	MERS-CoV	Betacoronavirus
KU851863.1	MERS-CoV	Betacoronavirus
KU851862.1	MERS-CoV	Betacoronavirus
KU851861.1	MERS-CoV	Betacoronavirus
KU851860.1	MERS-CoV	Betacoronavirus
KX034100.1	MERS-CoV	Betacoronavirus
KX034099.1	MERS-CoV	Betacoronavirus
KX034098.1	MERS-CoV	Betacoronavirus
KX034097.1	MERS-CoV	Betacoronavirus
KX034096.1	MERS-CoV	Betacoronavirus
KX034095.1	MERS-CoV	Betacoronavirus
KX034094.1	MERS-CoV	Betacoronavirus
KP209313.1	MERS-CoV	Betacoronavirus
KP209312.1	MERS-CoV	Betacoronavirus
KP209310.1	MERS-CoV	Betacoronavirus
KP209307.1	MERS-CoV	Betacoronavirus
KU308549.1	MERS-CoV	Betacoronavirus
KT026456.1	MERS-CoV	Betacoronavirus
KT026455.1	MERS-CoV	Betacoronavirus
KT026454.1	MERS-CoV	Betacoronavirus
KT374057.1	MERS-CoV	Betacoronavirus
KT374056.1	MERS-CoV	Betacoronavirus
KT374055.1	MERS-CoV	Betacoronavirus
KT374053.1	MERS-CoV	Betacoronavirus
KT374052.1	MERS-CoV	Betacoronavirus
KT374051.1	MERS-CoV	Betacoronavirus
KT806055.1	MERS-CoV	Betacoronavirus
KT806054.1	MERS-CoV	Betacoronavirus
KT806053.1	MERS-CoV	Betacoronavirus
KT806051.1	MERS-CoV	Betacoronavirus
KT806049.1	MERS-CoV	Betacoronavirus
KT806048.1	MERS-CoV	Betacoronavirus
KT806047.1	MERS-CoV	Betacoronavirus
KT806044.1	MERS-CoV	Betacoronavirus
KU242424.1	MERS-CoV	Betacoronavirus
KU242423.1	MERS-CoV	Betacoronavirus
KT368890.1	MERS-CoV	Betacoronavirus
KT368889.1	MERS-CoV	Betacoronavirus
KT368887.1	MERS-CoV	Betacoronavirus
KT368886.1	MERS-CoV	Betacoronavirus
KT368884.1	MERS-CoV	Betacoronavirus
KT368883.1	MERS-CoV	Betacoronavirus
KT368882.1	MERS-CoV	Betacoronavirus
KT368881.1	MERS-CoV	Betacoronavirus
KT368880.1	MERS-CoV	Betacoronavirus
KT368879.1	MERS-CoV	Betacoronavirus
KT368878.1	MERS-CoV	Betacoronavirus
KT368877.1	MERS-CoV	Betacoronavirus
KT368876.1	MERS-CoV	Betacoronavirus
KT368875.1	MERS-CoV	Betacoronavirus
KT368872.1	MERS-CoV	Betacoronavirus
KT368871.1	MERS-CoV	Betacoronavirus
KT368870.1	MERS-CoV	Betacoronavirus
KT368869.1	MERS-CoV	Betacoronavirus
KT368868.1	MERS-CoV	Betacoronavirus
KT368867.1	MERS-CoV	Betacoronavirus
KT368866.1	MERS-CoV	Betacoronavirus
KT368865.1	MERS-CoV	Betacoronavirus
KT368864.1	MERS-CoV	Betacoronavirus
KT368863.1	MERS-CoV	Betacoronavirus
KT368861.1	MERS-CoV	Betacoronavirus
KT368859.1	MERS-CoV	Betacoronavirus
KT368858.1	MERS-CoV	Betacoronavirus
KT368857.1	MERS-CoV	Betacoronavirus
KT368856.1	MERS-CoV	Betacoronavirus
KT368855.1	MERS-CoV	Betacoronavirus
KT368854.1	MERS-CoV	Betacoronavirus
KT368852.1	MERS-CoV	Betacoronavirus
KT368851.1	MERS-CoV	Betacoronavirus
KT368850.1	MERS-CoV	Betacoronavirus
KT368849.1	MERS-CoV	Betacoronavirus
KT368848.1	MERS-CoV	Betacoronavirus
KT368846.1	MERS-CoV	Betacoronavirus
KT368845.1	MERS-CoV	Betacoronavirus
KT368844.1	MERS-CoV	Betacoronavirus
KT368843.1	MERS-CoV	Betacoronavirus
KT368841.1	MERS-CoV	Betacoronavirus
KT368840.1	MERS-CoV	Betacoronavirus
KT368839.1	MERS-CoV	Betacoronavirus
KT368838.1	MERS-CoV	Betacoronavirus
KT368836.1	MERS-CoV	Betacoronavirus
KT368835.1	MERS-CoV	Betacoronavirus
KT368833.1	MERS-CoV	Betacoronavirus
KT368832.1	MERS-CoV	Betacoronavirus
KT368831.1	MERS-CoV	Betacoronavirus
KT368830.1	MERS-CoV	Betacoronavirus
KT368828.1	MERS-CoV	Betacoronavirus
KT368827.1	MERS-CoV	Betacoronavirus
KT368826.1	MERS-CoV	Betacoronavirus
KT368825.1	MERS-CoV	Betacoronavirus
KT368824.1	MERS-CoV	Betacoronavirus
KT751244.1	MERS-CoV	Betacoronavirus
KT121581.1	MERS-CoV	Betacoronavirus
KT121580.1	MERS-CoV	Betacoronavirus
KT121579.1	MERS-CoV	Betacoronavirus
KT121577.1	MERS-CoV	Betacoronavirus
KT121576.1	MERS-CoV	Betacoronavirus
KT121575.1	MERS-CoV	Betacoronavirus
KT121574.1	MERS-CoV	Betacoronavirus
KM027262.1	MERS-CoV	Betacoronavirus
KM027261.1	MERS-CoV	Betacoronavirus
KM027260.1	MERS-CoV	Betacoronavirus
KM027259.1	MERS-CoV	Betacoronavirus
KM027258.1	MERS-CoV	Betacoronavirus
KM027257.1	MERS-CoV	Betacoronavirus
KM027256.1	MERS-CoV	Betacoronavirus
KM027255.1	MERS-CoV	Betacoronavirus
KT029139.1	MERS-CoV	Betacoronavirus
KT006149.2	MERS-CoV	Betacoronavirus
KT156561.1	MERS-CoV	Betacoronavirus
KT156560.1	MERS-CoV	Betacoronavirus
KR011266.1	MERS-CoV	Betacoronavirus
KJ361503.1	MERS-CoV	Betacoronavirus
KP719933.1	MERS-CoV	Betacoronavirus
KP719932.1	MERS-CoV	Betacoronavirus
KP719931.1	MERS-CoV	Betacoronavirus
KP719930.1	MERS-CoV	Betacoronavirus
KP719928.1	MERS-CoV	Betacoronavirus
KP719927.1	MERS-CoV	Betacoronavirus
KP223131.1	MERS-CoV	Betacoronavirus
KJ650098.1	MERS-CoV	Betacoronavirus
KJ650297.1	MERS-CoV	Betacoronavirus
KJ650296.1	MERS-CoV	Betacoronavirus
KJ650295.1	MERS-CoV	Betacoronavirus
KF600652.1	MERS-CoV	Betacoronavirus
KF600651.1	MERS-CoV	Betacoronavirus
KF600647.1	MERS-CoV	Betacoronavirus
KF600634.1	MERS-CoV	Betacoronavirus
KF600632.1	MERS-CoV	Betacoronavirus
KF600630.1	MERS-CoV	Betacoronavirus
KF600628.1	MERS-CoV	Betacoronavirus
KF600627.1	MERS-CoV	Betacoronavirus
KF600612.1	MERS-CoV	Betacoronavirus
KF192507.1	MERS-CoV	Betacoronavirus
KF186565.1	MERS-CoV	Betacoronavirus
KF186567.1	MERS-CoV	Betacoronavirus
KF186564.1	MERS-CoV	Betacoronavirus
KM015348.1	MERS-CoV	Betacoronavirus
KF958702.1	MERS-CoV	Betacoronavirus
KJ556336.1	MERS-CoV	Betacoronavirus
KJ477102.1	MERS-CoV	Betacoronavirus
KJ829365.1	MERS-CoV	Betacoronavirus
KJ713299.1	MERS-CoV	Betacoronavirus
KJ713298.1	MERS-CoV	Betacoronavirus
KJ713297.1	MERS-CoV	Betacoronavirus
KJ713296.1	MERS-CoV	Betacoronavirus
KJ713295.1	MERS-CoV	Betacoronavirus
KJ156952.1	MERS-CoV	Betacoronavirus
KJ156949.1	MERS-CoV	Betacoronavirus
KJ156944.1	MERS-CoV	Betacoronavirus
KJ156881.1	MERS-CoV	Betacoronavirus
KJ156866.1	MERS-CoV	Betacoronavirus
KF961222.1	MERS-CoV	Betacoronavirus
KF745068.1	MERS-CoV	Betacoronavirus
NC_038294.1	MERS-CoV	Betacoronavirus
KJ473821.1	MERS-CoV	Betacoronavirus
KJ614529.1	MERS-CoV	Betacoronavirus
KC667074.1	MERS-CoV	Betacoronavirus
KP887098.1	Murine-CoV	Betacoronavirus
KF268339.1	Murine-CoV	Betacoronavirus
KF268338.1	Murine-CoV	Betacoronavirus
KF268337.1	Murine-CoV	Betacoronavirus
KF268336.1	Murine-CoV	Betacoronavirus
FJ647220.1	Murine-CoV	Betacoronavirus
FJ647226.1	Murine-CoV	Betacoronavirus
FJ647222.1	Murine-CoV	Betacoronavirus
FJ647221.1	Murine-CoV	Betacoronavirus
FJ647218.1	Murine-CoV	Betacoronavirus
MW620427.1	Murine-CoV	Betacoronavirus
FJ647224.1	Murine-CoV	Betacoronavirus
FJ647223.1	Murine-CoV	Betacoronavirus
FJ647219.1	Murine-CoV	Betacoronavirus
NC_001846.1	Murine-CoV	Betacoronavirus
GU593319.1	Murine-CoV	Betacoronavirus
NC_012936.1	Murine-CoV	Betacoronavirus
AC_000192.1	Murine-CoV	Betacoronavirus
NC_048217.1	Murine-CoV	Betacoronavirus
MF618252.1	Murine-CoV	Betacoronavirus
FJ884687.1	Murine-CoV	Betacoronavirus
FJ884686.1	Murine-CoV	Betacoronavirus
AF208067.1	Murine-CoV	Betacoronavirus
AF208066.1	Murine-CoV	Betacoronavirus
AF201929.1	Murine-CoV	Betacoronavirus
JQ173883.1	Murine-CoV	Betacoronavirus
AB551247.1	Murine-CoV	Betacoronavirus
BS001516.1	SARS-CoV-2	Betacoronavirus
OV104708.1	SARS-CoV-2	Betacoronavirus
OL615137.1	SARS-CoV-2	Betacoronavirus
OL538440.1	SARS-CoV-2	Betacoronavirus
OL461283.1	SARS-CoV-2	Betacoronavirus
OK585122.1	SARS-CoV-2	Betacoronavirus
OK511245.1	SARS-CoV-2	Betacoronavirus
OK511334.1	SARS-CoV-2	Betacoronavirus
OK241647.1	SARS-CoV-2	Betacoronavirus
OK246571.1	SARS-CoV-2	Betacoronavirus
OK246849.1	SARS-CoV-2	Betacoronavirus
OK191816.1	SARS-CoV-2	Betacoronavirus
OK193144.1	SARS-CoV-2	Betacoronavirus
MZ861610.1	SARS-CoV-2	Betacoronavirus
MZ780883.1	SARS-CoV-2	Betacoronavirus
MZ705807.1	SARS-CoV-2	Betacoronavirus
MZ664953.1	SARS-CoV-2	Betacoronavirus
MZ579169.1	SARS-CoV-2	Betacoronavirus
MZ566055.1	SARS-CoV-2	Betacoronavirus
MZ535920.1	SARS-CoV-2	Betacoronavirus
MZ476109.1	SARS-CoV-2	Betacoronavirus
MZ454838.1	SARS-CoV-2	Betacoronavirus
MZ455073.1	SARS-CoV-2	Betacoronavirus
MZ415815.1	SARS-CoV-2	Betacoronavirus
MZ405595.1	SARS-CoV-2	Betacoronavirus
MZ390018.1	SARS-CoV-2	Betacoronavirus
OL805515.1	SARS-CoV-2	Betacoronavirus
OL809484.1	SARS-CoV-2	Betacoronavirus
OL785890.1	SARS-CoV-2	Betacoronavirus
OL752980.1	SARS-CoV-2	Betacoronavirus
OL725838.1	SARS-CoV-2	Betacoronavirus
OL970271.1	SARS-CoV-2	Betacoronavirus
OL939279.1	SARS-CoV-2	Betacoronavirus
ON487326.1	SARS-CoV-2	Betacoronavirus
OM106202.1	SARS-CoV-2	Betacoronavirus
ON764533.1	SARS-CoV-2	Betacoronavirus
OL751749.1	SARS-CoV-2	Betacoronavirus
ON764471.1	SARS-CoV-2	Betacoronavirus
OK405802.1	SARS-CoV-2	Betacoronavirus
MZ531227.1	SARS-CoV-2	Betacoronavirus
OM729320.1	SARS-CoV-2	Betacoronavirus
OL532096.1	SARS-CoV-2	Betacoronavirus
OK025124.1	SARS-CoV-2	Betacoronavirus
MZ536489.1	SARS-CoV-2	Betacoronavirus
MZ415432.1	SARS-CoV-2	Betacoronavirus
MZ033047.1	SARS-CoV-2	Betacoronavirus
MZ305372.1	SARS-CoV-2	Betacoronavirus
ON578623.1	SARS-CoV-2	Betacoronavirus
OK297521.1	SARS-CoV-2	Betacoronavirus
MZ579267.1	SARS-CoV-2	Betacoronavirus
MZ354451.1	SARS-CoV-2	Betacoronavirus
MZ284759.1	SARS-CoV-2	Betacoronavirus
ON578013.1	SARS-CoV-2	Betacoronavirus
ON578053.1	SARS-CoV-2	Betacoronavirus
ON579082.1	SARS-CoV-2	Betacoronavirus
ON575746.1	SARS-CoV-2	Betacoronavirus
ON576063.1	SARS-CoV-2	Betacoronavirus
ON576982.1	SARS-CoV-2	Betacoronavirus
ON577187.1	SARS-CoV-2	Betacoronavirus
ON577223.1	SARS-CoV-2	Betacoronavirus
ON577534.1	SARS-CoV-2	Betacoronavirus
ON577797.1	SARS-CoV-2	Betacoronavirus
ON578741.1	SARS-CoV-2	Betacoronavirus
MZ477819.1	SARS-CoV-2	Betacoronavirus
OL522167.1	SARS-CoV-2	Betacoronavirus
OK512250.1	SARS-CoV-2	Betacoronavirus
OK501762.1	SARS-CoV-2	Betacoronavirus
OK109627.1	SARS-CoV-2	Betacoronavirus
MZ727862.1	SARS-CoV-2	Betacoronavirus
MZ702174.1	SARS-CoV-2	Betacoronavirus
MZ702222.1	SARS-CoV-2	Betacoronavirus
MZ706183.1	SARS-CoV-2	Betacoronavirus
MZ536446.1	SARS-CoV-2	Betacoronavirus
MZ500158.1	SARS-CoV-2	Betacoronavirus
MZ493959.1	SARS-CoV-2	Betacoronavirus
MZ433497.1	SARS-CoV-2	Betacoronavirus
MZ388192.1	SARS-CoV-2	Betacoronavirus
MZ371238.1	SARS-CoV-2	Betacoronavirus
MZ342212.1	SARS-CoV-2	Betacoronavirus
MZ315646.1	SARS-CoV-2	Betacoronavirus
ON616809.1	SARS-CoV-2	Betacoronavirus
ON071519.1	SARS-CoV-2	Betacoronavirus
ON003745.1	SARS-CoV-2	Betacoronavirus
ON047442.1	SARS-CoV-2	Betacoronavirus
OM958161.1	SARS-CoV-2	Betacoronavirus
ON201672.1	SARS-CoV-2	Betacoronavirus
ON040144.1	SARS-CoV-2	Betacoronavirus
ON110753.1	SARS-CoV-2	Betacoronavirus
ON052178.1	SARS-CoV-2	Betacoronavirus
OM957617.1	SARS-CoV-2	Betacoronavirus
OM787909.1	SARS-CoV-2	Betacoronavirus
OM699348.1	SARS-CoV-2	Betacoronavirus
OM624028.1	SARS-CoV-2	Betacoronavirus
OM430920.1	SARS-CoV-2	Betacoronavirus
OM343859.1	SARS-CoV-2	Betacoronavirus
BS002856.1	SARS-CoV-2	Betacoronavirus
BS002384.1	SARS-CoV-2	Betacoronavirus
ON583595.1	SARS-CoV-2	Betacoronavirus
ON521636.1	SARS-CoV-2	Betacoronavirus
ON511936.1	SARS-CoV-2	Betacoronavirus
ON454497.1	SARS-CoV-2	Betacoronavirus
ON294016.1	SARS-CoV-2	Betacoronavirus
ON276371.1	SARS-CoV-2	Betacoronavirus
ON255291.1	SARS-CoV-2	Betacoronavirus
ON223176.1	SARS-CoV-2	Betacoronavirus
ON215433.1	SARS-CoV-2	Betacoronavirus
ON151338.1	SARS-CoV-2	Betacoronavirus
ON118874.1	SARS-CoV-2	Betacoronavirus
ON095114.1	SARS-CoV-2	Betacoronavirus
ON096283.1	SARS-CoV-2	Betacoronavirus
ON096289.1	SARS-CoV-2	Betacoronavirus
ON100439.1	SARS-CoV-2	Betacoronavirus
ON083839.1	SARS-CoV-2	Betacoronavirus
ON047727.1	SARS-CoV-2	Betacoronavirus
ON049217.1	SARS-CoV-2	Betacoronavirus
ON051864.1	SARS-CoV-2	Betacoronavirus
ON030241.1	SARS-CoV-2	Betacoronavirus
ON034447.1	SARS-CoV-2	Betacoronavirus
ON035043.1	SARS-CoV-2	Betacoronavirus
OM998861.1	SARS-CoV-2	Betacoronavirus
OM957432.1	SARS-CoV-2	Betacoronavirus
OM931698.1	SARS-CoV-2	Betacoronavirus
OM932856.1	SARS-CoV-2	Betacoronavirus
OM901955.1	SARS-CoV-2	Betacoronavirus
OM904099.1	SARS-CoV-2	Betacoronavirus
OM907296.1	SARS-CoV-2	Betacoronavirus
OM907614.1	SARS-CoV-2	Betacoronavirus
OM871584.1	SARS-CoV-2	Betacoronavirus
OM815666.1	SARS-CoV-2	Betacoronavirus
OM810814.1	SARS-CoV-2	Betacoronavirus
OM787333.1	SARS-CoV-2	Betacoronavirus
OM787706.1	SARS-CoV-2	Betacoronavirus
OM694577.1	SARS-CoV-2	Betacoronavirus
OM679083.1	SARS-CoV-2	Betacoronavirus
OM685426.1	SARS-CoV-2	Betacoronavirus
OM686744.1	SARS-CoV-2	Betacoronavirus
OM661749.1	SARS-CoV-2	Betacoronavirus
OM637248.1	SARS-CoV-2	Betacoronavirus
OM637308.1	SARS-CoV-2	Betacoronavirus
OM483397.1	SARS-CoV-2	Betacoronavirus
OM484241.1	SARS-CoV-2	Betacoronavirus
OM488302.1	SARS-CoV-2	Betacoronavirus
OM464705.1	SARS-CoV-2	Betacoronavirus
OM474815.1	SARS-CoV-2	Betacoronavirus
OM450311.1	SARS-CoV-2	Betacoronavirus
OM450419.1	SARS-CoV-2	Betacoronavirus
OM408944.1	SARS-CoV-2	Betacoronavirus
OM410366.1	SARS-CoV-2	Betacoronavirus
OM412714.1	SARS-CoV-2	Betacoronavirus
OM371821.1	SARS-CoV-2	Betacoronavirus
OM354004.1	SARS-CoV-2	Betacoronavirus
OM357011.1	SARS-CoV-2	Betacoronavirus
OM361819.1	SARS-CoV-2	Betacoronavirus
OM344859.1	SARS-CoV-2	Betacoronavirus
OM235255.1	SARS-CoV-2	Betacoronavirus
OM225127.1	SARS-CoV-2	Betacoronavirus
OM176039.1	SARS-CoV-2	Betacoronavirus
OM121649.1	SARS-CoV-2	Betacoronavirus
OM127152.1	SARS-CoV-2	Betacoronavirus
OM055314.1	SARS-CoV-2	Betacoronavirus
ON123159.1	SARS-CoV-2	Betacoronavirus
OM944568.1	SARS-CoV-2	Betacoronavirus
OM909833.2	SARS-CoV-2	Betacoronavirus
OM786055.1	SARS-CoV-2	Betacoronavirus
OM699182.1	SARS-CoV-2	Betacoronavirus
OM469575.1	SARS-CoV-2	Betacoronavirus
OM356244.1	SARS-CoV-2	Betacoronavirus
OM295432.1	SARS-CoV-2	Betacoronavirus
OM275301.1	SARS-CoV-2	Betacoronavirus
OM258262.1	SARS-CoV-2	Betacoronavirus
OM236038.1	SARS-CoV-2	Betacoronavirus
OM236048.1	SARS-CoV-2	Betacoronavirus
OM134673.1	SARS-CoV-2	Betacoronavirus
OM823261.1	SARS-CoV-2	Betacoronavirus
OM336379.1	SARS-CoV-2	Betacoronavirus
OM121669.1	SARS-CoV-2	Betacoronavirus
OM777885.1	SARS-CoV-2	Betacoronavirus
OM469856.1	SARS-CoV-2	Betacoronavirus
OM361614.1	SARS-CoV-2	Betacoronavirus
OM703772.1	SARS-CoV-2	Betacoronavirus
OM458347.1	SARS-CoV-2	Betacoronavirus
ON266420.1	SARS-CoV-2	Betacoronavirus
OM688506.1	SARS-CoV-2	Betacoronavirus
OM665193.1	SARS-CoV-2	Betacoronavirus
OM457573.1	SARS-CoV-2	Betacoronavirus
OM458662.1	SARS-CoV-2	Betacoronavirus
OM413514.1	SARS-CoV-2	Betacoronavirus
OM421248.1	SARS-CoV-2	Betacoronavirus
OM304698.1	SARS-CoV-2	Betacoronavirus
ON546293.1	SARS-CoV-2	Betacoronavirus
ON852106.1	SARS-CoV-2	Betacoronavirus
ON844851.1	SARS-CoV-2	Betacoronavirus
ON835925.1	SARS-CoV-2	Betacoronavirus
ON802183.1	SARS-CoV-2	Betacoronavirus
ON787392.1	SARS-CoV-2	Betacoronavirus
ON766236.1	SARS-CoV-2	Betacoronavirus
ON769066.1	SARS-CoV-2	Betacoronavirus
ON770681.1	SARS-CoV-2	Betacoronavirus
ON742362.1	SARS-CoV-2	Betacoronavirus
ON735395.1	SARS-CoV-2	Betacoronavirus
ON735451.1	SARS-CoV-2	Betacoronavirus
ON680054.1	SARS-CoV-2	Betacoronavirus
ON683410.1	SARS-CoV-2	Betacoronavirus
ON686274.1	SARS-CoV-2	Betacoronavirus
ON689713.1	SARS-CoV-2	Betacoronavirus
ON690573.1	SARS-CoV-2	Betacoronavirus
ON691236.1	SARS-CoV-2	Betacoronavirus
ON654613.1	SARS-CoV-2	Betacoronavirus
ON654695.1	SARS-CoV-2	Betacoronavirus
ON658467.1	SARS-CoV-2	Betacoronavirus
ON665747.1	SARS-CoV-2	Betacoronavirus
ON648212.1	SARS-CoV-2	Betacoronavirus
ON632352.1	SARS-CoV-2	Betacoronavirus
ON632610.1	SARS-CoV-2	Betacoronavirus
ON633559.1	SARS-CoV-2	Betacoronavirus
ON634361.1	SARS-CoV-2	Betacoronavirus
ON625367.1	SARS-CoV-2	Betacoronavirus
ON607157.1	SARS-CoV-2	Betacoronavirus
ON611264.1	SARS-CoV-2	Betacoronavirus
ON574482.1	SARS-CoV-2	Betacoronavirus
ON589822.1	SARS-CoV-2	Betacoronavirus
ON591911.1	SARS-CoV-2	Betacoronavirus
ON570916.1	SARS-CoV-2	Betacoronavirus
ON542136.1	SARS-CoV-2	Betacoronavirus
ON530748.1	SARS-CoV-2	Betacoronavirus
ON519573.1	SARS-CoV-2	Betacoronavirus
ON503823.1	SARS-CoV-2	Betacoronavirus
ON481266.1	SARS-CoV-2	Betacoronavirus
ON464882.1	SARS-CoV-2	Betacoronavirus
ON467153.1	SARS-CoV-2	Betacoronavirus
ON449515.1	SARS-CoV-2	Betacoronavirus
ON451752.1	SARS-CoV-2	Betacoronavirus
ON395964.1	SARS-CoV-2	Betacoronavirus
ON363360.1	SARS-CoV-2	Betacoronavirus
ON295812.1	SARS-CoV-2	Betacoronavirus
ON253429.1	SARS-CoV-2	Betacoronavirus
ON253685.1	SARS-CoV-2	Betacoronavirus
ON250772.1	SARS-CoV-2	Betacoronavirus
ON690992.1	SARS-CoV-2	Betacoronavirus
ON617651.1	SARS-CoV-2	Betacoronavirus
ON766806.1	SARS-CoV-2	Betacoronavirus
ON761208.1	SARS-CoV-2	Betacoronavirus
ON701176.1	SARS-CoV-2	Betacoronavirus
ON498592.1	SARS-CoV-2	Betacoronavirus
ON384143.1	SARS-CoV-2	Betacoronavirus
ON363858.1	SARS-CoV-2	Betacoronavirus
ON363937.1	SARS-CoV-2	Betacoronavirus
ON333066.1	SARS-CoV-2	Betacoronavirus
ON333067.1	SARS-CoV-2	Betacoronavirus
ON254352.1	SARS-CoV-2	Betacoronavirus
ON210446.1	SARS-CoV-2	Betacoronavirus
ON589574.1	SARS-CoV-2	Betacoronavirus
ON632753.1	SARS-CoV-2	Betacoronavirus
ON522045.1	SARS-CoV-2	Betacoronavirus
ON851405.1	SARS-CoV-2	Betacoronavirus
ON742444.1	SARS-CoV-2	Betacoronavirus
ON710113.1	SARS-CoV-2	Betacoronavirus
ON570200.1	SARS-CoV-2	Betacoronavirus
ON422577.1	SARS-CoV-2	Betacoronavirus
ON321625.1	SARS-CoV-2	Betacoronavirus
ON828726.1	SARS-CoV-2	Betacoronavirus
ON697595.1	SARS-CoV-2	Betacoronavirus
ON700237.1	SARS-CoV-2	Betacoronavirus
ON659001.1	SARS-CoV-2	Betacoronavirus
ON659511.1	SARS-CoV-2	Betacoronavirus
ON632304.1	SARS-CoV-2	Betacoronavirus
ON632980.1	SARS-CoV-2	Betacoronavirus
ON624856.1	SARS-CoV-2	Betacoronavirus
ON609361.1	SARS-CoV-2	Betacoronavirus
ON549739.1	SARS-CoV-2	Betacoronavirus
ON535433.1	SARS-CoV-2	Betacoronavirus
ON521353.1	SARS-CoV-2	Betacoronavirus
ON523668.1	SARS-CoV-2	Betacoronavirus
ON523879.1	SARS-CoV-2	Betacoronavirus
ON500146.1	SARS-CoV-2	Betacoronavirus
ON480861.1	SARS-CoV-2	Betacoronavirus
ON481511.1	SARS-CoV-2	Betacoronavirus
ON489455.1	SARS-CoV-2	Betacoronavirus
ON489633.1	SARS-CoV-2	Betacoronavirus
ON489777.1	SARS-CoV-2	Betacoronavirus
ON418056.1	SARS-CoV-2	Betacoronavirus
ON418473.1	SARS-CoV-2	Betacoronavirus
ON394992.1	SARS-CoV-2	Betacoronavirus
ON399716.1	SARS-CoV-2	Betacoronavirus
ON392775.1	SARS-CoV-2	Betacoronavirus
ON362987.1	SARS-CoV-2	Betacoronavirus
ON345277.1	SARS-CoV-2	Betacoronavirus
ON347246.1	SARS-CoV-2	Betacoronavirus
ON349484.1	SARS-CoV-2	Betacoronavirus
ON334823.1	SARS-CoV-2	Betacoronavirus
ON334844.1	SARS-CoV-2	Betacoronavirus
ON307576.1	SARS-CoV-2	Betacoronavirus
ON308198.1	SARS-CoV-2	Betacoronavirus
ON293265.1	SARS-CoV-2	Betacoronavirus
ON235141.1	SARS-CoV-2	Betacoronavirus
ON235247.1	SARS-CoV-2	Betacoronavirus
ON197751.1	SARS-CoV-2	Betacoronavirus
ON145418.1	SARS-CoV-2	Betacoronavirus
ON066768.1	SARS-CoV-2	Betacoronavirus
OM949480.1	SARS-CoV-2	Betacoronavirus
OP825181.1	SARS-CoV-2	Betacoronavirus
OP777155.1	SARS-CoV-2	Betacoronavirus
OP625368.1	SARS-CoV-2	Betacoronavirus
OP546614.1	SARS-CoV-2	Betacoronavirus
OP506055.1	SARS-CoV-2	Betacoronavirus
OP430000.1	SARS-CoV-2	Betacoronavirus
OP384379.1	SARS-CoV-2	Betacoronavirus
OP360207.1	SARS-CoV-2	Betacoronavirus
OP331357.1	SARS-CoV-2	Betacoronavirus
OP306591.1	SARS-CoV-2	Betacoronavirus
OP283334.1	SARS-CoV-2	Betacoronavirus
OP251446.1	SARS-CoV-2	Betacoronavirus
OP238480.1	SARS-CoV-2	Betacoronavirus
OP239838.1	SARS-CoV-2	Betacoronavirus
OP218300.1	SARS-CoV-2	Betacoronavirus
OP195715.1	SARS-CoV-2	Betacoronavirus
OP181688.1	SARS-CoV-2	Betacoronavirus
OP182078.1	SARS-CoV-2	Betacoronavirus
OP147047.1	SARS-CoV-2	Betacoronavirus
OP155996.1	SARS-CoV-2	Betacoronavirus
OP139521.1	SARS-CoV-2	Betacoronavirus
OP140308.1	SARS-CoV-2	Betacoronavirus
OP127782.1	SARS-CoV-2	Betacoronavirus
OP112144.1	SARS-CoV-2	Betacoronavirus
OP078246.1	SARS-CoV-2	Betacoronavirus
OP082891.1	SARS-CoV-2	Betacoronavirus
OP083076.1	SARS-CoV-2	Betacoronavirus
OP054719.1	SARS-CoV-2	Betacoronavirus
OP048781.1	SARS-CoV-2	Betacoronavirus
OP047132.1	SARS-CoV-2	Betacoronavirus
OP034858.1	SARS-CoV-2	Betacoronavirus
OP013400.1	SARS-CoV-2	Betacoronavirus
OP007651.1	SARS-CoV-2	Betacoronavirus
OP001612.1	SARS-CoV-2	Betacoronavirus
ON945742.1	SARS-CoV-2	Betacoronavirus
ON915534.1	SARS-CoV-2	Betacoronavirus
ON918129.1	SARS-CoV-2	Betacoronavirus
ON899573.1	SARS-CoV-2	Betacoronavirus
ON874163.1	SARS-CoV-2	Betacoronavirus
ON823271.1	SARS-CoV-2	Betacoronavirus
ON780104.1	SARS-CoV-2	Betacoronavirus
ON769908.1	SARS-CoV-2	Betacoronavirus
ON772575.1	SARS-CoV-2	Betacoronavirus
OP369768.1	SARS-CoV-2	Betacoronavirus
OP319580.1	SARS-CoV-2	Betacoronavirus
OP239475.1	SARS-CoV-2	Betacoronavirus
OP010354.1	SARS-CoV-2	Betacoronavirus
ON957967.1	SARS-CoV-2	Betacoronavirus
OP550877.1	SARS-CoV-2	Betacoronavirus
OP165399.1	SARS-CoV-2	Betacoronavirus
ON978706.1	SARS-CoV-2	Betacoronavirus
ON933746.1	SARS-CoV-2	Betacoronavirus
OP815111.1	SARS-CoV-2	Betacoronavirus
OP789670.1	SARS-CoV-2	Betacoronavirus
OP790273.1	SARS-CoV-2	Betacoronavirus
OP790968.1	SARS-CoV-2	Betacoronavirus
OP782894.1	SARS-CoV-2	Betacoronavirus
OP772206.1	SARS-CoV-2	Betacoronavirus
OP742657.1	SARS-CoV-2	Betacoronavirus
OP735725.1	SARS-CoV-2	Betacoronavirus
OP732038.1	SARS-CoV-2	Betacoronavirus
OP660031.1	SARS-CoV-2	Betacoronavirus
OP661979.1	SARS-CoV-2	Betacoronavirus
OP671554.1	SARS-CoV-2	Betacoronavirus
OP652296.1	SARS-CoV-2	Betacoronavirus
OP656705.1	SARS-CoV-2	Betacoronavirus
OP625291.1	SARS-CoV-2	Betacoronavirus
OP609352.1	SARS-CoV-2	Betacoronavirus
OP571532.1	SARS-CoV-2	Betacoronavirus
OP505068.1	SARS-CoV-2	Betacoronavirus
OP488271.1	SARS-CoV-2	Betacoronavirus
OP488762.1	SARS-CoV-2	Betacoronavirus
OP488807.1	SARS-CoV-2	Betacoronavirus
OP489229.1	SARS-CoV-2	Betacoronavirus
OP465789.1	SARS-CoV-2	Betacoronavirus
OP449219.1	SARS-CoV-2	Betacoronavirus
OP450087.1	SARS-CoV-2	Betacoronavirus
OP436282.1	SARS-CoV-2	Betacoronavirus
OP430684.1	SARS-CoV-2	Betacoronavirus
OP424855.1	SARS-CoV-2	Betacoronavirus
OP399153.1	SARS-CoV-2	Betacoronavirus
OP407241.1	SARS-CoV-2	Betacoronavirus
OP388161.1	SARS-CoV-2	Betacoronavirus
OP366795.1	SARS-CoV-2	Betacoronavirus
OP368330.1	SARS-CoV-2	Betacoronavirus
OP368822.1	SARS-CoV-2	Betacoronavirus
OP369003.1	SARS-CoV-2	Betacoronavirus
OP372887.1	SARS-CoV-2	Betacoronavirus
OP342593.1	SARS-CoV-2	Betacoronavirus
OP303650.1	SARS-CoV-2	Betacoronavirus
OP257884.1	SARS-CoV-2	Betacoronavirus
OP195593.1	SARS-CoV-2	Betacoronavirus
OP144837.1	SARS-CoV-2	Betacoronavirus
OP123265.1	SARS-CoV-2	Betacoronavirus
OP125993.1	SARS-CoV-2	Betacoronavirus
OP110441.1	SARS-CoV-2	Betacoronavirus
OP110897.1	SARS-CoV-2	Betacoronavirus
OP078621.1	SARS-CoV-2	Betacoronavirus
OP060126.1	SARS-CoV-2	Betacoronavirus
ON942623.1	SARS-CoV-2	Betacoronavirus
OP781077.1	SARS-CoV-2	Betacoronavirus
OP545685.1	SARS-CoV-2	Betacoronavirus
OP488567.1	SARS-CoV-2	Betacoronavirus
OP338725.1	SARS-CoV-2	Betacoronavirus
OP228575.1	SARS-CoV-2	Betacoronavirus
OP148809.1	SARS-CoV-2	Betacoronavirus
OP022713.1	SARS-CoV-2	Betacoronavirus
OP014488.1	SARS-CoV-2	Betacoronavirus
OP772379.1	SARS-CoV-2	Betacoronavirus
OP707361.1	SARS-CoV-2	Betacoronavirus
OP662371.1	SARS-CoV-2	Betacoronavirus
OP658077.1	SARS-CoV-2	Betacoronavirus
OP624265.1	SARS-CoV-2	Betacoronavirus
OP607522.1	SARS-CoV-2	Betacoronavirus
OP582596.1	SARS-CoV-2	Betacoronavirus
OP504701.1	SARS-CoV-2	Betacoronavirus
OP462780.1	SARS-CoV-2	Betacoronavirus
OP438904.1	SARS-CoV-2	Betacoronavirus
OP412174.1	SARS-CoV-2	Betacoronavirus
OP388166.1	SARS-CoV-2	Betacoronavirus
OP356601.1	SARS-CoV-2	Betacoronavirus
OP320671.1	SARS-CoV-2	Betacoronavirus
OP191979.1	SARS-CoV-2	Betacoronavirus
OP170232.1	SARS-CoV-2	Betacoronavirus
OP165372.1	SARS-CoV-2	Betacoronavirus
OP102906.1	SARS-CoV-2	Betacoronavirus
OP082640.1	SARS-CoV-2	Betacoronavirus
OP026147.1	SARS-CoV-2	Betacoronavirus
OP007640.1	SARS-CoV-2	Betacoronavirus
ON945638.1	SARS-CoV-2	Betacoronavirus
ON867822.1	SARS-CoV-2	Betacoronavirus
OP780096.1	SARS-CoV-2	Betacoronavirus
OP736883.1	SARS-CoV-2	Betacoronavirus
OP657140.1	SARS-CoV-2	Betacoronavirus
OP625737.1	SARS-CoV-2	Betacoronavirus
OP625828.1	SARS-CoV-2	Betacoronavirus
OP568376.1	SARS-CoV-2	Betacoronavirus
OP542791.1	SARS-CoV-2	Betacoronavirus
OP465906.1	SARS-CoV-2	Betacoronavirus
OP449502.1	SARS-CoV-2	Betacoronavirus
OP436343.1	SARS-CoV-2	Betacoronavirus
OP421244.1	SARS-CoV-2	Betacoronavirus
OP386238.1	SARS-CoV-2	Betacoronavirus
OP341887.1	SARS-CoV-2	Betacoronavirus
OP332653.1	SARS-CoV-2	Betacoronavirus
OP332719.1	SARS-CoV-2	Betacoronavirus
OP336300.1	SARS-CoV-2	Betacoronavirus
OP336303.1	SARS-CoV-2	Betacoronavirus
OP304370.1	SARS-CoV-2	Betacoronavirus
OP288539.1	SARS-CoV-2	Betacoronavirus
OP232806.1	SARS-CoV-2	Betacoronavirus
OP199608.1	SARS-CoV-2	Betacoronavirus
OP200577.1	SARS-CoV-2	Betacoronavirus
OP195669.1	SARS-CoV-2	Betacoronavirus
OP170655.1	SARS-CoV-2	Betacoronavirus
OP167039.1	SARS-CoV-2	Betacoronavirus
OP140420.1	SARS-CoV-2	Betacoronavirus
OP102868.1	SARS-CoV-2	Betacoronavirus
OP052648.1	SARS-CoV-2	Betacoronavirus
ON830003.1	SARS-CoV-2	Betacoronavirus
OP671849.1	SARS-CoV-2	Betacoronavirus
OP652745.1	SARS-CoV-2	Betacoronavirus
OP570705.1	SARS-CoV-2	Betacoronavirus
OP571208.1	SARS-CoV-2	Betacoronavirus
OP553373.1	SARS-CoV-2	Betacoronavirus
OP542694.1	SARS-CoV-2	Betacoronavirus
OP464078.1	SARS-CoV-2	Betacoronavirus
OP386083.1	SARS-CoV-2	Betacoronavirus
OP366107.1	SARS-CoV-2	Betacoronavirus
OP319696.1	SARS-CoV-2	Betacoronavirus
OP294967.1	SARS-CoV-2	Betacoronavirus
OP281767.1	SARS-CoV-2	Betacoronavirus
OP239381.1	SARS-CoV-2	Betacoronavirus
OP232761.1	SARS-CoV-2	Betacoronavirus
OP217368.1	SARS-CoV-2	Betacoronavirus
OP201371.1	SARS-CoV-2	Betacoronavirus
OP202376.1	SARS-CoV-2	Betacoronavirus
OP203045.1	SARS-CoV-2	Betacoronavirus
ON829698.1	SARS-CoV-2	Betacoronavirus
OP692543.1	SARS-CoV-2	Betacoronavirus
OP544212.1	SARS-CoV-2	Betacoronavirus
OP463539.1	SARS-CoV-2	Betacoronavirus
OP349883.1	SARS-CoV-2	Betacoronavirus
OP312254.1	SARS-CoV-2	Betacoronavirus
OP260149.1	SARS-CoV-2	Betacoronavirus
OP229072.1	SARS-CoV-2	Betacoronavirus
OP229301.1	SARS-CoV-2	Betacoronavirus
OP165526.1	SARS-CoV-2	Betacoronavirus
OP147171.1	SARS-CoV-2	Betacoronavirus
OP130172.1	SARS-CoV-2	Betacoronavirus
ON895151.1	SARS-CoV-2	Betacoronavirus
ON895685.1	SARS-CoV-2	Betacoronavirus
ON826269.1	SARS-CoV-2	Betacoronavirus
OP454735.1	SARS-CoV-2	Betacoronavirus
OP284898.1	SARS-CoV-2	Betacoronavirus
OP144923.1	SARS-CoV-2	Betacoronavirus
OP120645.1	SARS-CoV-2	Betacoronavirus
OP125252.1	SARS-CoV-2	Betacoronavirus
OP128373.1	SARS-CoV-2	Betacoronavirus
OP130794.1	SARS-CoV-2	Betacoronavirus
AY291451.1	SARS-CoV	Betacoronavirus
JN854286.1	SARS-CoV	Betacoronavirus
DQ412043.1	SARS-CoV	Betacoronavirus
DQ412042.1	SARS-CoV	Betacoronavirus
FJ588686.1	SARS-CoV	Betacoronavirus
AY310120.1	SARS-CoV	Betacoronavirus
DQ182595.1	SARS-CoV	Betacoronavirus
AP006561.1	SARS-CoV	Betacoronavirus
AP006560.1	SARS-CoV	Betacoronavirus
AP006559.1	SARS-CoV	Betacoronavirus
AP006558.1	SARS-CoV	Betacoronavirus
AP006557.1	SARS-CoV	Betacoronavirus
AY461660.1	SARS-CoV	Betacoronavirus
NC_004718.3	SARS-CoV	Betacoronavirus
JX163924.1	SARS-CoV	Betacoronavirus
DQ071615.1	SARS-CoV	Betacoronavirus
AY304488.1	SARS-CoV	Betacoronavirus
AY304486.1	SARS-CoV	Betacoronavirus
AY714217.1	SARS-CoV	Betacoronavirus
AY572034.1	SARS-CoV	Betacoronavirus
AY278554.2	SARS-CoV	Betacoronavirus
AY772062.1	SARS-CoV	Betacoronavirus
AB257344.1	SARS-CoV	Betacoronavirus
AY394850.2	SARS-CoV	Betacoronavirus
AY348314.1	SARS-CoV	Betacoronavirus
AY338175.1	SARS-CoV	Betacoronavirus
AY338174.1	SARS-CoV	Betacoronavirus
AY278741.1	SARS-CoV	Betacoronavirus
KF514420.1	SARS-CoV	Betacoronavirus
KF514407.1	SARS-CoV	Betacoronavirus
AY485278.1	SARS-CoV	Betacoronavirus
AY485277.1	SARS-CoV	Betacoronavirus
AY279354.2	SARS-CoV	Betacoronavirus
AY278490.3	SARS-CoV	Betacoronavirus
AY278487.3	SARS-CoV	Betacoronavirus
AY278488.2	SARS-CoV	Betacoronavirus
AY654624.1	SARS-CoV	Betacoronavirus
AY502930.1	SARS-CoV	Betacoronavirus
AY502929.1	SARS-CoV	Betacoronavirus
AY502928.1	SARS-CoV	Betacoronavirus
AY502923.1	SARS-CoV	Betacoronavirus
AY545919.1	SARS-CoV	Betacoronavirus
AY545918.1	SARS-CoV	Betacoronavirus
AY545917.1	SARS-CoV	Betacoronavirus
AY545916.1	SARS-CoV	Betacoronavirus
AY545914.1	SARS-CoV	Betacoronavirus
AY395003.1	SARS-CoV	Betacoronavirus
AY395002.1	SARS-CoV	Betacoronavirus
AY395001.1	SARS-CoV	Betacoronavirus
AY394999.1	SARS-CoV	Betacoronavirus
AY394998.1	SARS-CoV	Betacoronavirus
AY394997.1	SARS-CoV	Betacoronavirus
AY394995.1	SARS-CoV	Betacoronavirus
AY394994.1	SARS-CoV	Betacoronavirus
AY394993.1	SARS-CoV	Betacoronavirus
AY394992.1	SARS-CoV	Betacoronavirus
AY394991.1	SARS-CoV	Betacoronavirus
AY394990.1	SARS-CoV	Betacoronavirus
AY394989.1	SARS-CoV	Betacoronavirus
AY394987.1	SARS-CoV	Betacoronavirus
AY394986.1	SARS-CoV	Betacoronavirus
AY394985.1	SARS-CoV	Betacoronavirus
AY394983.1	SARS-CoV	Betacoronavirus
AY394979.1	SARS-CoV	Betacoronavirus
AY394978.1	SARS-CoV	Betacoronavirus
AY278489.2	SARS-CoV	Betacoronavirus
JQ316196.1	SARS-CoV	Betacoronavirus
FJ882949.1	SARS-CoV	Betacoronavirus
FJ882947.1	SARS-CoV	Betacoronavirus
FJ882946.1	SARS-CoV	Betacoronavirus
FJ882940.1	SARS-CoV	Betacoronavirus
FJ882939.1	SARS-CoV	Betacoronavirus
FJ882937.1	SARS-CoV	Betacoronavirus
FJ882936.1	SARS-CoV	Betacoronavirus
FJ882934.1	SARS-CoV	Betacoronavirus
FJ882933.1	SARS-CoV	Betacoronavirus
FJ882932.1	SARS-CoV	Betacoronavirus
FJ882931.1	SARS-CoV	Betacoronavirus
FJ882928.1	SARS-CoV	Betacoronavirus
FJ882927.1	SARS-CoV	Betacoronavirus
FJ882926.1	SARS-CoV	Betacoronavirus
AY291315.1	SARS-CoV	Betacoronavirus
AY283798.2	SARS-CoV	Betacoronavirus
AY283796.1	SARS-CoV	Betacoronavirus
AY283795.1	SARS-CoV	Betacoronavirus
AY283794.1	SARS-CoV	Betacoronavirus
AY686864.1	SARS-CoV	Betacoronavirus
DQ898174.1	SARS-CoV	Betacoronavirus
FJ882962.1	SARS-CoV	Betacoronavirus
FJ882961.1	SARS-CoV	Betacoronavirus
FJ882959.1	SARS-CoV	Betacoronavirus
FJ882957.1	SARS-CoV	Betacoronavirus
FJ882953.1	SARS-CoV	Betacoronavirus
FJ882952.1	SARS-CoV	Betacoronavirus
FJ882951.1	SARS-CoV	Betacoronavirus
FJ882948.1	SARS-CoV	Betacoronavirus
FJ882945.1	SARS-CoV	Betacoronavirus
FJ882942.1	SARS-CoV	Betacoronavirus
AY686863.1	SARS-CoV	Betacoronavirus
AY572038.1	SARS-CoV	Betacoronavirus
AY572035.1	SARS-CoV	Betacoronavirus
AY390556.1	SARS-CoV	Betacoronavirus
AY864806.1	SARS-CoV	Betacoronavirus
AY515512.1	SARS-CoV	Betacoronavirus
AY559096.1	SARS-CoV	Betacoronavirus
AY559095.1	SARS-CoV	Betacoronavirus
AY559094.1	SARS-CoV	Betacoronavirus
AY559093.1	SARS-CoV	Betacoronavirus
AY559086.1	SARS-CoV	Betacoronavirus
AY559085.1	SARS-CoV	Betacoronavirus
AY559084.1	SARS-CoV	Betacoronavirus
AY559082.1	SARS-CoV	Betacoronavirus
AY559081.1	SARS-CoV	Betacoronavirus
AY304495.1	SARS-CoV	Betacoronavirus
AY278491.2	SARS-CoV	Betacoronavirus
AY321118.1	SARS-CoV	Betacoronavirus
MK062184.1	SARS-CoV	Betacoronavirus
MK062183.1	SARS-CoV	Betacoronavirus
MK062182.1	SARS-CoV	Betacoronavirus
MK062181.1	SARS-CoV	Betacoronavirus
MK062180.1	SARS-CoV	Betacoronavirus
MK062179.1	SARS-CoV	Betacoronavirus
DQ022305.2	SARS-CoV	Betacoronavirus
DQ084200.1	SARS-CoV	Betacoronavirus
DQ084199.1	SARS-CoV	Betacoronavirus
JF292920.1	SARS-CoV	Betacoronavirus
JX162087.1	SARS-CoV	Betacoronavirus
GQ153548.1	SARS-CoV	Betacoronavirus
GQ153547.1	SARS-CoV	Betacoronavirus
GQ153546.1	SARS-CoV	Betacoronavirus
GQ153545.1	SARS-CoV	Betacoronavirus
GQ153544.1	SARS-CoV	Betacoronavirus
GQ153543.1	SARS-CoV	Betacoronavirus
GQ153542.1	SARS-CoV	Betacoronavirus
GQ153541.1	SARS-CoV	Betacoronavirus
GQ153540.1	SARS-CoV	Betacoronavirus
GQ153539.1	SARS-CoV	Betacoronavirus
AY282752.2	SARS-CoV	Betacoronavirus
AY313906.1	SARS-CoV	Betacoronavirus
GU553364.1	SARS-CoV	Betacoronavirus
FJ959407.1	SARS-CoV	Betacoronavirus
AY864805.1	SARS-CoV	Betacoronavirus
AY357076.1	SARS-CoV	Betacoronavirus
AY357075.1	SARS-CoV	Betacoronavirus
AY350750.1	SARS-CoV	Betacoronavirus
AY427439.1	SARS-CoV	Betacoronavirus
AY345988.1	SARS-CoV	Betacoronavirus
AY345987.1	SARS-CoV	Betacoronavirus
EU371564.1	SARS-CoV	Betacoronavirus
EU371563.1	SARS-CoV	Betacoronavirus
EU371562.1	SARS-CoV	Betacoronavirus
EU371561.1	SARS-CoV	Betacoronavirus
EU371560.1	SARS-CoV	Betacoronavirus
EU371559.1	SARS-CoV	Betacoronavirus
DQ640652.1	SARS-CoV	Betacoronavirus
AY613950.1	SARS-CoV	Betacoronavirus
AY613949.1	SARS-CoV	Betacoronavirus
AY613948.1	SARS-CoV	Betacoronavirus
AY613947.1	SARS-CoV	Betacoronavirus
AY362699.1	SARS-CoV	Betacoronavirus
AY351680.1	SARS-CoV	Betacoronavirus
KY417152.1	SARS-CoV	Betacoronavirus
KY417151.1	SARS-CoV	Betacoronavirus
KY417150.1	SARS-CoV	Betacoronavirus
KY417149.1	SARS-CoV	Betacoronavirus
KY417148.1	SARS-CoV	Betacoronavirus
KY417147.1	SARS-CoV	Betacoronavirus
KY417146.1	SARS-CoV	Betacoronavirus
KY417145.1	SARS-CoV	Betacoronavirus
KY417144.1	SARS-CoV	Betacoronavirus
KY417143.1	SARS-CoV	Betacoronavirus
KY417142.1	SARS-CoV	Betacoronavirus
MG772934.1	SARS-CoV	Betacoronavirus
MG772933.1	SARS-CoV	Betacoronavirus
KC881006.1	SARS-CoV	Betacoronavirus
KF367457.1	SARS-CoV	Betacoronavirus
JX993988.1	SARS-CoV	Betacoronavirus
JX993987.1	SARS-CoV	Betacoronavirus
KP886809.1	SARS-CoV	Betacoronavirus
KP886808.1	SARS-CoV	Betacoronavirus
KU973692.1	SARS-CoV	Betacoronavirus
KY352407.1	SARS-CoV	Betacoronavirus
KJ473816.1	SARS-CoV	Betacoronavirus
KJ473815.1	SARS-CoV	Betacoronavirus
KJ473814.1	SARS-CoV	Betacoronavirus
KJ473813.1	SARS-CoV	Betacoronavirus
KJ473812.1	SARS-CoV	Betacoronavirus
KJ473811.1	SARS-CoV	Betacoronavirus
KF569996.1	SARS-CoV	Betacoronavirus
DQ648857.1	SARS-CoV	Betacoronavirus
DQ648856.1	SARS-CoV	Betacoronavirus
MZ293755.1	bCoV-GCCDC1	Betacoronavirus
MZ293754.1	bCoV-GCCDC1	Betacoronavirus
MZ293753.1	bCoV-GCCDC1	Betacoronavirus
MZ293752.1	bCoV-GCCDC1	Betacoronavirus
MZ293756.1	bCoV-GCCDC1	Betacoronavirus
MZ293739.1	bCoV-GCCDC1	Betacoronavirus
NC_030886.1	bCoV-GCCDC1	Betacoronavirus
MN477915.1	bCoV-HKU10	Alphacoronavirus
MN477914.1	bCoV-HKU10	Alphacoronavirus
MN477913.1	bCoV-HKU10	Alphacoronavirus
MN477912.1	bCoV-HKU10	Alphacoronavirus
MN477911.1	bCoV-HKU10	Alphacoronavirus
MN477910.1	bCoV-HKU10	Alphacoronavirus
MN477909.1	bCoV-HKU10	Alphacoronavirus
MN477908.1	bCoV-HKU10	Alphacoronavirus
MN477907.1	bCoV-HKU10	Alphacoronavirus
MN477906.1	bCoV-HKU10	Alphacoronavirus
MN477905.1	bCoV-HKU10	Alphacoronavirus
MN477904.1	bCoV-HKU10	Alphacoronavirus
MN477903.1	bCoV-HKU10	Alphacoronavirus
MN477902.1	bCoV-HKU10	Alphacoronavirus
MN477901.1	bCoV-HKU10	Alphacoronavirus
MN477900.1	bCoV-HKU10	Alphacoronavirus
MN477899.1	bCoV-HKU10	Alphacoronavirus
NC_018871.1	bCoV-HKU10	Alphacoronavirus
JQ989273.1	bCoV-HKU10	Alphacoronavirus
JQ989272.1	bCoV-HKU10	Alphacoronavirus
JQ989271.1	bCoV-HKU10	Alphacoronavirus
JQ989269.1	bCoV-HKU10	Alphacoronavirus
JQ989268.1	bCoV-HKU10	Alphacoronavirus
JQ989267.1	bCoV-HKU10	Alphacoronavirus
JQ989266.1	bCoV-HKU10	Alphacoronavirus
MN611523.1	bCoV-HKU10	Alphacoronavirus
NC_009988.1	bCoV-HKU2	Alphacoronavirus
MF370205.1	bCoV-HKU2	Alphacoronavirus
EF203065.1	bCoV-HKU2	Alphacoronavirus
MW727454.1	bCoV-HKU2	Alphacoronavirus
MH697599.1	bCoV-HKU2	Alphacoronavirus
MH539766.1	bCoV-HKU2	Alphacoronavirus
MG742313.1	bCoV-HKU2	Alphacoronavirus
NC_009019.1	bCoV-HKU4	Betacoronavirus
MW218395.1	bCoV-HKU4	Betacoronavirus
MH002339.1	bCoV-HKU4	Betacoronavirus
MH002338.1	bCoV-HKU4	Betacoronavirus
KJ473822.1	bCoV-HKU4	Betacoronavirus
DQ648794.1	bCoV-HKU4	Betacoronavirus
EF065508.1	bCoV-HKU4	Betacoronavirus
EF065507.1	bCoV-HKU4	Betacoronavirus
EF065506.1	bCoV-HKU4	Betacoronavirus
MH002342.1	bCoV-HKU5	Betacoronavirus
MH002341.1	bCoV-HKU5	Betacoronavirus
MH002340.1	bCoV-HKU5	Betacoronavirus
KJ473820.1	bCoV-HKU5	Betacoronavirus
EF065512.1	bCoV-HKU5	Betacoronavirus
EF065511.1	bCoV-HKU5	Betacoronavirus
EF065510.1	bCoV-HKU5	Betacoronavirus
NC_010438.1	bCoV-HKU8	Alphacoronavirus
KJ473800.1	bCoV-HKU8	Alphacoronavirus
KJ473799.1	bCoV-HKU8	Alphacoronavirus
KJ473798.1	bCoV-HKU8	Alphacoronavirus
KJ473797.1	bCoV-HKU8	Alphacoronavirus
MG762674.1	bCoV-HKU9	Betacoronavirus
HM211101.1	bCoV-HKU9	Betacoronavirus
HM211100.1	bCoV-HKU9	Betacoronavirus
HM211099.1	bCoV-HKU9	Betacoronavirus
HM211098.1	bCoV-HKU9	Betacoronavirus
EF065515.1	bCoV-HKU9	Betacoronavirus
EF065514.1	bCoV-HKU9	Betacoronavirus
MT797634.1	hCoV-229E	Alphacoronavirus
KY996417.1	hCoV-229E	Alphacoronavirus
JX503061.1	hCoV-229E	Alphacoronavirus
ON791801.1	hCoV-229E	Alphacoronavirus
KY621348.1	hCoV-229E	Alphacoronavirus
KY369909.2	hCoV-229E	Alphacoronavirus
KY369914.1	hCoV-229E	Alphacoronavirus
KY369912.1	hCoV-229E	Alphacoronavirus
KY983587.1	hCoV-229E	Alphacoronavirus
KY967357.1	hCoV-229E	Alphacoronavirus
KY684760.1	hCoV-229E	Alphacoronavirus
OK662398.1	hCoV-229E	Alphacoronavirus
LC654446.1	hCoV-229E	Alphacoronavirus
LC654445.1	hCoV-229E	Alphacoronavirus
AB691766.2	hCoV-229E	Alphacoronavirus
AB691764.2	hCoV-229E	Alphacoronavirus
[truncated: 1,170 more rows]
