# Supplementary material for: New Virus Variant Detection Based on the Optimal Natural Metric
Source: Genes (Basel). 2024 Jul 7;15(7):891. doi: 10.3390/genes15070891 (PMC11275827; doi:10.3390/genes15070891)
Supplement: Supplementary file 1 [file genes-15-00891-s001.zip › Data S6.fasta]

>LC710779.1
ACTTAAGATAGATATTAATATATATCTATTACACTAGCCTTGCGCTAGATTTTTAACTTAACAAAACGGACTTAAATACCTACAGCTGGTCCTCATAGGTGTTCCATTGCAGTGCACTTTAGTGCCCTGGATGGCACCTGGCCACCTGTCAGGTTTTTGTTATTAAAATCTTATTGTTGCTGGTATCACTGCTTGTTTTGCCGTGTCTCACTTTATACATCTGTTGCTTGGGCTACCTAGTGTCCAGCGTCCTACGGGCGTCGTGGCTGGTTCGAGTGCGAGGAACCTCTGGTTCATCTAGCGGTAGGCGGGTGTGTGGAAGTAGCACTTCAGACGTACCGGTTCTGTTGTGTGAAATACGGGGTCACCTCCCCCCACATACCTCTAAGGGCTTTTGAGCCTAGCGTTGGGCTACGTTCTCGCATAAGGTCGGCTATACGACGTTTGTAGGGGGTAGTGCCAAACAACCCCTGAGGTGACAGGTTCTGGTGGTGTTTAGTGAGCAGACATACAATAGACAGTGACAACATGGCTTCAAGCCTAAAACAGGGAGTATCTCCCAAACCACGGGATGTCATTCTTGTGTCCAAAGACATCCCTGAACAACTTTGTGACGCTTTGTTTTTCTATACGTCACATAACCCTAAGGATTACGCTGATGCTTTTGCAGTTAGGCAGAAGTTTGACCGTAGTCTCCAGACTGGGAAACAGTTCAAATTTGAAACTGTGTGTGGTCTCTTCCTCTTGAAGGGAGTTGACAAAATAACACCTGGCGTCCCAGCAAAAGTTTTAAAAGCCACTTCTAAGTTGGCAGATTTAGAAGACATCTTTGGTGTCTCTCCTTTAGCGCGGAAGTACCGTGAATTGTTGAAAACAGCGTGTCAGTGGTCTCTTACTGTAGAAGCACTGGATGTTCGTGCACAAACTCTCGATGAAATTTTTGACCCCACTGAAATACTTTGGCTTCAGGTGGCTGCAAAAATTCATGTTTCATCTATGGCAATGCGCAGGCTTGTTGGAGAAGTAACTGCAAAAGTCATGGATGCTCTGGGCTCAAACTTGAGTGCTCTTTTTCAAATTGTTAAACAACAAATAGCCAGAATCTTTCAAAAGGCACTGGCTATTTTTGAGAATGTGAATGAATTACCACAGCGTATTGCAGCACTTAAGATGGCTTTTGCCAAGTGTGCTAGGTCAATTACTGTTGTGGTTGTTGAAAGAACTCTAGTTGTTAAAGAGTTCGCAGGAACTTGTCTTGCAAGCATTAATGGTGCTGTCGCAAAATTCTTTGAAGAGTTGCCAAACGGCTTCATGGGTTCTAAGATTTTCACAACACTTGCCTTCTTTAAAGAGGCAGCTGTGAGAGTTGTGGAGAACATACCAAATGCACCGAGAGGTACTAAGGGATTTGAAGTTGTTGGCAATGCCAAAGGCACACAGGTAGTTGTGCGCGGCATGCGAAATGACTTAACATTGCTTGACCAAAAAGCTGATATTCCTGTTGAACCAGAAGGTTGGTCTGCAATTTTGGATGGACATCTTTGCTATGTCTTTAGGAGTGGTGATCGCTTTTATGCTGCACCTCTTTCAGGAAATTTTGCTTTGAGTGATGTTCATTGCTGTGAGCGTGTAGTCTGTCTATCTGATGGTGTAACACCGGAGATAAATGATGGACTCATTCTAGCTGCAATCTACTCTTCTTTTAGTGTCTCTGAGCTTGTAACAGCTCTTAAAAAGGGTGAACCATTCAAGTTCTTGGGCCATAAATTCGTGTATGCGAAGGATGCAGCAGTGTCTTTTACTTTAGCGAAGGCTGCCACTATTGCAGATGTCTTGAGGCTGTTTCAATCAGCTCGTGTGATAGCAGAAGATGTTTGGTCTTCATTTACTGAAAAGTCTTTTGAATTCTGGAAGCTTGCATATGGAAAAGTGCGCAACCTTGAAGAATTTGTGAAGACCTATGTTTGTAAGGCTCAAATGTCGATTGTGATTCTAGCAGCAGTGCTTGGAGAGGACATTTGGCATCTTGTCTCACAAGTCATCTATAAATTAGGTGTTCTTTTTACTAAAGTCGTTGACTTTTGTGACAAACACTGGAAAGGTTTTTGTGTACAGTTGAAAAGAGCTAAGCTCATTGTCACCGAAACCTTCTGTGTTTTAAAAGGAGTTGCACAGCATTGTTTTCAACTGCTGCTAGATGCAATACACTCTTTGTACAAGAGTTTTAAGAAGTGTGCACTTGGTAGAATCCATGGAGATTTGCTCTTCTGGAAAGGAGGTGTGCATAAAATTGTTCAAGATGGCGATGAAATATGGTTTGACGCCATTGATAGTGTTGATGTTGAAGATCTGGGTGTTGTTCAGGAAAAATCGATTGATTTTGAGGTTTGCGATGACGTGACACTTCCAGAAAACCAACCTGGTCATATGGTTCAAATAGAGGATGATGGTAAGAACTACATGTTCTTCCGTTTTAAAAAGGATGAGAACATTTATTATACACCAATGTCTCAACTTGGTGCTATTAATGTGGTTTGCAAAGCAGGCGGTAAGACTGTCACCTTTGGAGAAACTACAGTACAAGAGATACCACCACCTGATGTCGTGCCTATTAAGGTTAGCATAGAATGTTGTGGTGAACCATGGAATACGATCTTCAAGAAGGCTTATAAAGAGCCTATAGAAGTAGATACAGACCTCACAGTAGAACAATTGCTCTCTGTGATCTATGAGAAAATGTGTGACGACCTTAAATTGTTTCCAGAGGCACCAGAGCCTCCACCATTTGAGAATGTCGCACTTGTTGATAAGAACGGTAAAGATTTGGATTGTATAAAATCTTGCCATTTGATCTATCGTGACTATGAGAGCGATGATGACATCGAGGAGGAAGATGCTGAGGAGTGTGACACAGACTCAGGTGAAGCTGAGGAGTGTGACACTAATTCAGAATGTGAAGAAGAGGATGAGGATACTAAAGTGTTGGCTCTTATACAAGACCCGGCAAGTATTAAATACCCTCTGCCTCTTGATGAAGATTATAGCGTCTATAATGGATGTATTGTACACAAGGACGCTCTTGATGTTGTGAATTTACCATCTGGTGAAGAAACTTTTGTTGTCAATAACTGTTTTGAGGGAGCTGTTAAACCACTTCCACAGAAGGTAGTTGATGTTCTTGGTGACTGGGGAGAGGCTGTTGATGCGCAAGAACAACTGTGTCAACAAGAGCCTCTGCAACACACCTTTGAAGAACCAGTCGAAAATTCTACTGGTAGTTCTAAGACAATGACTGAACAAGTCGTTGTAGAAGATCAAGAACTACCTGTTGTTGAACAAGATCAGGATGTAGTTGTTTATACACCTACAGATCTTGAAGTTGCAAAAGAAACAGCAGAAGAGGTTGATGAGTTTATTCTCATTTTTGATGTTCCTAAAGAAGAAGTTGTGTCCCAGAAAGATGGGGCACAGATTAAACAAGAGCCTATTCAAGTTGTTAAACCACAACGTGAGAAGAAGGCTAAAAAGTTCAAAGTTAAACCAGCCACATGTGAGAAACCTAAATTTTTGGAGTATAAAACATGTGTGGGTGATTTGACTGTTGTAATTGCCAAAGCATTGGATGAGTTTAAAGAGTTCTGCATTGTAAATGCTGCAAATGAGCATATGACTCATGGTAGTGGCGTTGCAAAGGCAATTGCAGACTTTTGTGGACTGGATTTTGTTGAATATTGTGAGGACTATGTTAAGAAACATGGGCCACAACAGAGACTTGTTACACCTTCGTTTGTCAAAGGCATTCAATGTGTGAATAATGTTGTAGGACCCCGCCATGGAGACAACAACTTGCATGAGAAGCTTGTTGCTGCCTACAAGAATGTGCTTGTAGATGGCGTAGTCAATTATGTTGTGCCAGTTCTTTCATTAGGAATTTTTGGTGTAGATTTTAAAATGTCAATAGACGCAATGCGTGAAGCTTTTGAAGGTTGCACCATACGCGTTCTTTTGTTTTCTCTGAGCCAAGAACACATCGATTATTTCGATGTAACTTGCAAACAGAAGACAATTTATCTTACGGAGGATGGTGTTAAATACCGCTCCATTGTTCTAAAACCTGGTGACTCATTGGGTCAATTTGGACAGGTTTATGCTAAAAACAAGATAGTTTTTACAGCCGATGATGTTGAGGACAAAGAAATTCTCTACGTCCCCACGACTGATAAAAGCATTCTTGAATATTATGGTTTAGATGCGCAAAAGTATGTAATATATTTGCAAACGCTTGCGCAGAAATGGAATGTCCAATATAGGGACAATTTTCTTATACTAGAGTGGCGCGATGGAAATTGTTGGATTAGTTCAGCAATAGTTCTCCTTCAAGCTGCTAAAATTAGGTTTAAAGGTTTTCTAACAGAAGCGTGGGCTAAACTGTTAGGTGGAGATCCTACAGACTTTGTTGCCTGGTGTTATGCAAGTTGTACTGCTAAAGTAGGTGATTTCTCAGATGCTAATTGGCTTTTAGCGAATTTAGCAGAACATTTTGACGCAGATTACACAAATGCGTTTCTTAAGAAGCGCGTTTCGTGTAACTGTGGTATTAAGAGCTATGAGCTTAGAGGCCTTGAAGCTTGTATTCAGCCAGTTCGGGCAACTAATCTGCTACATTTTAAGACGCAATATTCAAATTGCCCAACCTGTGGCGCAAATAATACGGATGAAGTAATAGAAGCTTCGTTACCGTACTTATTGCTTTTTGCTACTGATGGTCCTGCTACAGTTGATTGTGATGAAGATGCTGTGGGGACTGTCGTGTTTGTTGGTTCTACTAATAGTGGCCATTGTTATACACAAGCTGCAGGGCAAGCTTTTGATAATCTTGCTAAAGATAGAAAATTTGGAAAGAAGTCGCCTTACATTACTGCAATGTATACGCGATTCGCTTTTAAGAATGAAACCTCTTTGCCTGTTGCTAAACAGAGCAAGGGTAAGTCTAAGTCGGTAAAGGAAGATGTTTCTAACCTTGCTACTAGTTCTAATGCCAGTTTTGATAATCTTACTGACTTCGAACAGTGGTATGATAGTAACATCTATGAAAGTCTTAAAGTGCAGGAATCACCTGATAACTTTGATAAATATGTGTCATTCACAACAAAGGAAGATTCTAAGTTGCCATTGACACTTAAGGTTAGAGGTATTAAATCAGTTGTTGACTTTAGATCGAAGGATGGTTTTATTTATAAGTTAACACCTGATACTGATGAAAATTCAAAAGCACCAGTCTACTACCCAGTCTTGGACGCTATTAGTCTTAAGGCAATATGGGTGGAAGGTAATGCTAACTTTGTTGTTGGTCATCCAAATTATTATAGTAAGTCTCTTCATATTCCTACTTTTTGGGAAAATGCTGAGAATTTTGTTAAAATGGGTGATAAAATTGGTGGTGTAACTATGGGACTTTGGCGTGCAGAACACCTTAATAAACCTAATTTGGAGAGAATTTTCAACATTGCTAAGAAAGCCATTGTTGGATCTAGTGTTGTTACTACACAATGCGGTAAATTAATAGGTAAAGCAGCTACATTCATTGCTGATAAAGTAGGTGGTGGTGTAGTTCGCAATATTACAGATAGCATTAAGGGTCTTTGTGGAATTACACGAGGGCATTTTGAAAGAAAAATGTCTCCACAATTCCTAAAGACGCTTATGTTCTTTTTATTCTATTTCTTGAAGGCTAGTGTTAAGAGTGTTGTCGCTAGCTATAAGACCGTGTTATGTAAGGTGGTATTTGCTACTTTACTTATAGTTTGGTTTGTCTACACAAGTAACCCAGTAATGTTTACAGGAATACGTGTGTTAGATTTTCTATTCGAGGGTTCTTTGTGTGGTCCTTATAAAGACTATGGTAAAGATTCTTTTGATGTGTTACGATATTGTGCAGATGATTTTATTTGTCGTGTGTGTTTACATGACAAAGATTCACTTCATTTGTACAAACACGCTTATAGTGTAGAGCAGGTCTATAAAGATGCAGCTTCTGGTTTTATTTTTAATTGGAATTGGCTTTATTTGGTCTTTCTAATATTATTTGTTAAACCAGTGGCAGGTTTTGTTATTATTTGCTATTGTGTTAAGTATTTGGTATTGAATTCAACTGTGCTGCAAACTGGTGTTTGTTTTTTAGATTGGTTTGTACAAACAGTTTTTAGTCACTTTAATTTTATGGGAGCAGGATTTTATTTCTGGCTCTTTTACAAGATATATATACAGGTGCATCATATACTGTATTGTAAGGATGTAACATGTGAAGTGTGCAAAAGGGTTGCACGCAGCAACAGGCAAGAGGTTAGCGTGGTTGTTGGTGGACGCAAGCAGATAGTGCATGTTTACACTAACTCTGGCTATAACTTTTGTAAGAGACATAATTGGTATTGTAGAAATTGTGATGATTATGGTCACCAAAATACATTTATGTCTCCTGAAGTTGCTGGCGAGCTCTCTGAAAAGCTTAAGCGCCATGTTAAACCTACAGCATACGCTTACCACGTTGTGGATGAGGCATGCTTAGTTGATGATTTTGTCAATTTAAAATATAAAGCTGCAACTCCTGGTAAGGATAGTGCATCTTCAGCTGTTAAGTGTTTCAGTGTTACAGATTTCTTGAAGAAAGCTGTTTTTCTTAAGGAAGCACTGAAATGTGAACAAATATCTAATGATGGTTTTATAGTGTGTAATACACAGAGTGCTCATGCATTAGAGGAAGCAAAGAATGCAGCCATCTATTATGCGCAATATCTGTGTAAGCCAATACTTATACTTGACCAGGCACTTTATGAGCAATTAGTAGTAGAGCCTGTGTCTAAGAGTGTTATAGATAAAGTGTGTAGCATTTTGTCTAGTATAATATCTGTAGATACTGCAGCTTTAAATTATAAGGCAGGCACACTTCGTGATGCTCTGCTTTCTATTACTAAAGACGAAGAGGCCGTAGATATGGCTATATTCTGTCATAATCATGATGTGGATTACACTGGTGATGGTTTTACTAATGTGATACCGTCATATGGTATAGACACTGGCAAGTTAACACCTCGTGATAGAGGGTTTTTGATAAATGCAGATGCTTCTATTGCTAACTTAAGAGTTAAAAATGCTCCGCCGGTAGTATGGAAGTTTTCTGAGCTTATTAAGTTGTCTGACAGTTGTCTTAAATATTTAATTTCGGCTACTGTTAAGTCAGGTGTTCGTTTCTTTATAACAAAGTCTGGTGCTAAACAAGTTATTGCTTGTCATACCCAGAAGTTGTTAGTAGAGAAAAAGGCAGGTGGTATTGTTAGCGGCACCTTTAAGTGTTTTAAGAGTTATTTTAAATGGCTCTTGATCTTTTACATACTTTTTACAGCATGTTGTTCGGGTTATTACTATATGGAGGTGAGTAAAAGTTTTGTTCACCCCATGTATGATGTAAACTCCACACTGCATGTTGAAGGTTTTAAAGTTATAGATAAAGGTGTTCTTAGGGAAATTGTACCAGAAGATACATGTTTCTCTAATAAATTTGTTAATTTTGATGCTTTTTGGGGCAGACCATATGATAATAGTAGAAACTGTCCAATTGTCACAGCTGTTATAGATGGTGATGGGACAGTAGCTACAGGTGTTCCTGGTTTTGTGTCCTGGGTTATGGATGGTGTTATGTTTATACATATGACACAGACTGAGAGAAAACCGTGGTACATTCCTACTTGGTTTAATAGAGAAATTGTCGGTTACACTCAGGATTCAATTATTACTGAGGGTAGTTTTTATACATCTATAGCGTTATTTTCCGCTAGGTGTTTATATTTAACAGCCAGCAATACACCTCAATTGTATTGCTTTAATGGTGATAATGATGCACCTGGGGCTTTGCCATTTGGTAGTATTATTCCTCATAGAGTTTATTTCCAACCCAATGGTGTTAGGCTTATAGTTCCACAACAAATACTGCACACACCCTACGTAGTAAAGTTTGTATCAGACAGCTATTGTAGGGGTAGTGTGTGTGAGTACACTAGACCAGGTTACTGTGTGTCATTAAACCCACAATGGGTTTTGTTTAATGACGAATACACAAGTAAACCCGGTGTTTTCTGTGGTTCTACTGTTAGAGAACTTATGTTTAGTATGGTTAGTACATTCTTTACTGGTGTTAACCCCAATATCTATATGCAATTAGCAACTATGTTTTTAATACTAGTTGTTGTTGTATTAATCTTTGCAATGGTTATAAAGTTTCAAGGTGTTTTTAAAGCTTATGCAACCACTGTTTTTATAACAATGTTAGTTTGGGTAATTAACGCATTTATTTTGTGTGTACATAGTTACAACAGTGTTTTAGCTGTTATATTACTAGTACTCTATTGCTATGCGTCATTGGTTACAAGTCGCAATACTGTTATAATAATGCATTGTTGGCTTGTTTTTACCTTTGGTTTAATAGTACCCACATGGTTGGCTTGTTGCTACCTGGGATTTATTATTTATATGTATACACCGTTGTTTTTATGGTGTTATGGTACTACAAAAAACACTCGTAAGCTGTATGATGGCAATGAGTTTGTTGGTAATTATGATCTTGCTGCGAAGAGCACTTTTGTTATTCGCGGCTCTGAATTTGTTAAGCTTACTAATGAGATAGGTGATAAATTTGAAGCCTACCTTTCAGCGTATGCTAGATTAAAGTACTATTCAGGCACTGGCAGTGAACAAGATTATTTGCAAGCTTGTCGTGCATGGTTAGCTTATGCTTTGGACCAATATAGAAATAGTGGTGTGGAAATTGTTTATACTCCGCCACGTTACTCTATTGGTGTTAGTAGATTACAATCTGGTTTTAAGAAACTGGTTTCTCCTAGTAGTGCTGTTGAAAAGTGCATTGTTAGTGTCTCTTATAGAGGTAATAATCTTAATGGACTGTGGCTAGGTGACACTATCTACTGTCCTCGTCATGTATTGGGTAAGTTTTCAGGTGACCAATGGAATGATGTACTTAATCTTGCTAATAATCATGAGTTTGAAGTTACAACTCAACATGGTGTTACTTTGAATGTTGTCAGTAGGCGTTTAAAAGGTGCAGTTTTAATTTTACAAACTGCTGTTGCTAATGCTGAAACTCCAAAGTATAAGTTTATTAAAGCTAATTGTGGTGATAGTTTCACTATAGCTTGTGCTTATGGTGGTACAGTTGTAGGACTCTACCCTGTTACTATGCGTTCTAATGGTACTATTAGAGCATCTTTTCTTGCGGGAGCCTGTGGTTCAGTTGGTTTTAATATAGAAAAGGGTGTAGTTAATTTCTTTTATATGCACCATCTTGAGTTACCTAATGCATTACACACTGGAACTGACCTAATGGGTGAATTCTATGGTGGTTATGTTGATGAAGAGGTTGCACAAAGAGTGCCACCAGATAATTTAGTTACTAACAATATTGTAGCATGGCTCTATGCGGCAATTATTAGTGTTAAGGAGAGTAGTTTCTCGCTGCCTAAATGGTTGGAGAGTACTACTGTTAGTGTTGATGATTATAATAAGTGGGCTGGTGACAATGGTTTTACACCATTTTCTACTAGTACCGCTATTACTAAATTAAGTGCTATAACTGGAGTTGATGTTTGTAAGCTCCTTCGCACTATTATGGTAAAAAATAGCCAGTGGGGTGGTGACCCCATTTTAGGGCAATATAATTTTGAAGATGAATTGACACCGGAGTCTGTATTTAATCAGATTGGTGGTGTTAGATTACAATCTTCTTTTGTAAGAAAAGCTACATCTTGGTTTTGGAGTAGATGTGTGTTAGCTTGCTTCTTATTTGTGTTGTGTGCTATTGTCTTGTTTACGGCAGTGCCACTTAAATTTTATGTATATGCAGCTGTTATTTTGTTAATGGCTGTACTTTTTATTTCTTTTACTGTTAAACATGTTATGGCATATATGGATACTTTTCTATTGCCAACATTGATTACAGTTATTATTGGAGTTTGTGCTGAAGTGCCTTTCATCTACAATACTCTAATTAGTCAAGTTGTTATTTTCTTAAGTCAATGGTATGACCCAGTAGTCTTTGATACTATGGTACCATGGATGTTCTTGCCACTAGTGTTGTATACTGCTTTTAAGTGTGTACAAGGTTGCTATATGAATTCTTTCAATACTTCTTTGTTAATGCTGTATCAGTTTGTGAAGTTAGGTTTTGTTATTTACACCTCTTCTAATACTCTTACTGCATACACAGAAGGTAATTGGGAGTTATTCTTCGAGTTGGTGCACACTACTGTGTTGGCTAATGTTAGTAGTAATTCTTTAATTGGTTTATTTGTTTTTAAGTGTGCTAAATGGATGTTGTATTATTGTAATGCAACATACTTAAACAATTATGTACTAATGGCAGTTATGGTTAACTGCATTGGCTGGCTCTGCACTTGTTACTTTGGGTTGTATTGGTGGGTTAATAAGGTTTTTGGTTTAACCTTAGGTAAATACAATTTTAAAGTTTCAGTAGATCAATATAGGTATATGTGTTTGCACAAGATAAACCCACCTAAAACTGTGTGGGAAGTCTTTTCGACAAATATACTTATACAAGGAATTGGTGGTGACCGTGTGTTGCCTATTGCTACAGTTCAAGCTAAATTGAGTGATGTAAAGTGTACAACTGTTGTTTTAATGCAGCTTTTGACTAAGCTTAATGTTGAAGCAAATTCAAAAATGCATGCTTATCTTGTTGAGTTACACAATAAAATTCTTGCTTCTGATGATGTTGGAGAGTGCATGGATAATTTGTTGGGTATGCTTATAACACTATTTTGTATAGATTCTACTATTGATTTGAGTGAGTATTGTGATGACATACTTAAGAGGTCAACTGTATTACAATCGGTTACTCAAGAATTCTCACATATACCCTCTTATGCTGAATATGAAAGGGCTAAGAATCTTTATGAAAAGGTTTTAGTTGATTCTAAAAATGGTGGTGTTACACAGCAAGAGCTTGCTGCATATCGTAAAGCTGCCAATATTGCAAAGTCAGTTTTTGATAGAGACTTGGCTGTCCAAAAGAAGTTAGATAGCATGGCAGAGCGTGCTATGACAACAATGTATAAAGAGGCGCGTGTAACAGATAGACGAGCAAAATTAGTCTCATCACTACATGCGTTACTTTTCTCAATGCTTAAGAAAATAGATTCTGAAAAGCTTAATGTCTTGTTTGACCAGGCTAGTAGTGGTGTTGTGCCCCTAGCGACTGTTCCAATTGTTTGTAGTAATAAGCTTACACTTGTAATACCAGACCCAGAAACGTGGGTCAAGTGTGTGGAAGGTGTGCATGTTACATATTCAACAGTTGTTTGGAATATAGACACTGTTATTGATGCCGATGGCACAGAGTTACACCCAACTTCTACAGGTAGTGGATTGACATACTGTATAAGTGGTGCTAATATAGCATGGCCTTTAAAGGTTAACTTGACTAGGAATGGGCATAATAAGGTTGATGTTGTTTTGCAAAATAATGAGCTTATGCCACATGGTGTTAAAACAAAGGCTTGCGTAGCAGGTGTAGATCAAGCACATTGTAGCGTAGAGTCTAAATGTTATTATACAAATATTAGTGGCAATTCAGTTGTAGCTGCTATTACTTCTTCAAATCCAAATCTGAAAGTAGCTTCGTTTTTGAATGAGGCAGGCAATCAGATTTATGTAGACTTAGACCCACCATGTAAATTTGGCATGAAAGTGGGTGTCAAGGTTGAGGTTGTTTACTTGTATTTTATAAAGAATACAAGGTCGATTGTTAGGGGTATGGTACTTGGTGCTATATCTAATGTTGTTGTCTTACAGTCTAAAGGGCATGAAACAGAGGAAGTGGATGCTGTTGGCATTCTTTCACTATGTTCATTTGCAGTAGATCCCGCGGACACATATTGTAAATATGTGGCAGCAGGTAATCAACCTTTAGGTAACTGTGTTAAAATGTTGACAGTGCATAATGGTAGTGGTTTTGCTATAACTTCAAAGCCAAGTCCTACTCCTGACCAGGATTCTTATGGAGGAGCTTCTGTGTGTCTCTATTGTAGAGCACACATAGCACATCCAGGAAGTGTAGGAAATTTAGATGGACGTTGTCAATTTAAAGGTTCTTTTGTGCAAATACCTACTACGGAGAAAGACCCCGTTGGATTCTGTCTACGTAATAAGGTTTGCACTGTTTGCCAGTGTTGGATTGGTTATGGATGTCAGTGTGATTCACTTAGACAACCAAAATCTTCTGTTCAATCAGTTGCTGGAGCATCTGATTTTGATAAGAATTATTTAAACGGGTACGGGGTAGCAGTGAGGCTCGGCTGATACCCCTTGCTAGTGGATGTGATCCTGATGTTGTAAAGCGAGCCTTTGATGTTTGTAATAAGGAATCAGCTGGTATGTTTCAAAATTTGAAGCGTAACTGCGCTAGATTCCAGGAACTACGCGATACTGAAGATGGAAATCTTGAGTATCTTGATTCTTACTTTGTAGTTAAACAAACCACTCCTAGTAATTATGAACATGAAAAATCTTGTTACGAAGACTTAAAGTCAGAAGTAACAGCTGACCATGACTTCTTTGTGTTCAATAAGAACATTTACAATATTAGTAGGCAACGGCTTACTAAATATACTATGATGGACTTCTGCTATGCTTTGAGACATTTCGACCCAAAGGATTGTGAAGTTCTTAAAGAAATACTTGTCACTTATGGTTGTATAGAAGACTATCACCCTAAGTGGTTTGAGGAGAATAAGGATTGGTACGACCCAATAGAAAACTCAAAATATTATGTCATGTTGGCTAAAATGGGACCTATTGTACGACGTGCTTTATTGAATGCTATTGAGTTCGGAAACCTTATGGTTGAAAAAGGTTATGTTGGTGTTATTACACTCGATAACCAAGACCTTAATGGCAAATTTTATGATTTTGGTGATTTTCAGAAGACGGCACCTGGTGCTGGTGTTCCTGTTTTTGATACGTATTATTCTTACATGATGCCCATCATAGCCATGACGGATGCTTTAGCACCTGAGAGGTACTTTGAATATGATGTGCACAAGGGTTATAAATCTTATGATCTCCTCAAGTATGATTATACTGAGGAGAAACAAGAATTGTTTCAGAAGTACTTTAAGTACTGGGATCAAGAGTATCATCCTAACTGCCGTGACTGTAGTGATGACAGGTGTTTGATACATTGTGCAAACTTCAATATCTTGTTTTCTACACTTATACCGCAGACTTCTTTCGGTAATTTGTGTAGAAAAGTTTTTGTTGATGGTGTACCATTTATAGCTACTTGTGGCTATCATTCTAAGGAACTTGGTGTTATTATGAATCAAGATAACACCATGTCTTTTTCAAAAATGGGTTTAAGTCAACTCATGCAGTTTGTTGGAGATCCTGCTTTGTTAGTGGGAACATCCAATAATTTAGTTGATCTTAGAACGTCTTGTTTTAGTGTTTGTGCGTTAACATCTGGTATTACTCATCAAACGGTAAAGCCAGGTCACTTTAACAAGGATTTCTATGATTTTGCAGAGAAGGCTGGTATGTTTAAGGAGGGTTCGTCTATACCACTTAAACATTTTTTCTATCCTCAAACTGGTAATGCTGCTATAAACGATTATGATTATTATCGTTATAACAGGCCTACCATGTTTGACATATGTCAACTTCTATTTTGTTTAGAAGTGACTTCTAAATACTTTGAGTGTTATGAAGGCGGCTGTATACCAGCTAGCCAAGTTGTAGTTAACAACTTAGATAAGAGTGCAGGCTATCCATTTAATAAGTTTGGAAAAGCCCGCCTCTATTATGAAATGAGTCTAGAGGAACAGGACCAACTCTTCGAGATTACGAAGAAGAATGTCCTACCCACTATAACTCAAATGAATTTAAAATATGCCATATCCGCGAAAAATAGAGCGCGTACAGTGGCAGGTGTGTCTATCCTTTCTACTATGACTAATAGGCAGTTTCATCAGAAGATTCTTAAGTCTATAGTCAACACTAGAAATGCTTCTGTAGTTATTGGAACAACCAAGTTTTATGGCGGTTGGGACAACATGTTGAGAAACCTGATTCAGGGTGTTGAAGACCCAATTCTTATGGGTTGGGATTATCCTAAGTGTGATAGAGCAATGCCTAATTTGTTGCGTATAGCAGCATCCTTAGTACTTGCTCGCAAACACACTAACTGTTGTAGTTGGTCTGAACGCATTTATAGGTTGTATAATGAATGCGCCCAGGTCTTATCTGAAACTGTACTTGCTACAGGTGGTATTTATGTTAAACCTGGTGGCACTAGCAGTGGTGATGCTACTACTGCTTATGCAAACAGTGTTTTTAACATAATACAAGCCACATCTGCTAATGTTGCGCGTCTTTTGAGTGTTATAACGCGTGATATTGTCTATGATAATATTAAGAGCTTGCAGTATGAATTGTATCAGCAGGTCTACAGGCGAGTTAATTTTGACCCAGCCTTTGTTGAAAAGTTTTATTCTTACTTATGTAAGAATTTTTCGTTGATGATCTTGTCTGACGACGGTGTTGTTTGTTACAACAACACATTAGCCAAACAAGGTCTTGTAGCAGATATTTCTGGTTTTAGAGAGGTTCTCTACTATCAGAATAATGTTTTTATGGCTGATTCTAAATGTTGGGTTGAACCAGATTTAGAAAAAGGCCCACATGAGTTTTGTTCACAACACACAATGCTAGTGGAGGTTGATGGTGAGCCTAAGTATTTGCCATACCCAGACCCTTCACGCATTTTGGGTGCATGTGTTTTTGTAGATGACGTGGATAAGACAGAACCTGTGGCTGTTATGGAGCGTTATATAGCTCTTGCCATAGATGCTTATCCACTAGTACATCATGAAAATGAAGAGTACAAGAAGGTATTCTTTGTTCTCCTTGCATATATCAGAAAACTCTATCAAGAGCTTTCTCAGAATATGCTTATGGACTACTCTTTTGTAATGGATATAGACAAGGGTAGTAAATTTTGGGAACAGGAGTTCTATGAGAATATGTATAGAGCTCCTACGACTTTACAATCTTGTGGCGTTTGTGTAGTTTGTAATAGTCAAACTATACTACGCTGCGGTAATTGTATTCGTAAACCGTTTTTGTGTTGTAAGTGTTGCTATGACCACGTCATGCATACGGACCACAAAAATGTTTTATCTATAAATCCTTATATTTGCTCACAGCTAGGTTGCGGTGAAGCAGATGTTACTAAATTGTACCTCGGGGGTATGTCGTACTTCTGTGGTAATCATAAACCGAAATTGTCAATACCGTTAGTATCTAATGGTACTGTTTTTGGAATTTACAGGGCTAATTGTGCTGGTAGTGAAAATGTTGATGATTTTAATCAACTAGCTACTACTAATTGGTCCATTGTCGAACCTTATATTTTAGCAAATCGCTGTAGTGATTCATTGAGACGTTTTGCTGCAGAGACAGTAAAAGCCACAGAAGAATTACATAAGCAACAATTTGCTAGTGCAGAAGTGCGAGAAGTATTCTCAGATCGTGAATTGATTCTATCATGGGAACCAGGAAAAACCAGGCCGCCATTGAATAGAAATTATGTTTTCACAGGTTATCACTTTACAAGAACTAGTAAGGTGCAGCTTGGTGATTTTACATTTGAAAAAGGTGAAGGTAAGGATGTTGTCTATTATAAAGCAACGTCTACTGCTAAATTGTCTGTAGGAGACATTTTTGTTTTAACCTCACACAATGTTGTTTCTCTCGTAGCGCCAACATTGTGTCCACAACAAACCTTTTCTAGGTTTGTAAATTTAAGACCTAATGTAATGGTACCTGAATGTTTTGTAAATAACATTCCACTTTACCATTTAGTAGGTAAACAGAAGCGTACTACAGTACAAGGTCCTCCTGGCAGTGGTAAATCCCACTTTGCTATAGGCCTTGCAGTATACTTTAGTAGCGCTCGTGTTGTTTTTACTGCATGTTCTCATGCAGCTGTTGATGCTTTATGTGAAAAAGCTTTTAAGTTTCTTAAAGTTGATGATTGCACTCGTATAGTACCCCAAAGGACTACTGTCGATTGCTTCTCAAAATTTAAAGCTAATGACACAGGCAAAAAGTACATTTTTAGTACTATTAATGCCTTGCCGGAAGTTAGTTGTGATATTCTTTTGGTTGACGAGGTTAGTATGTTGACCAATTACGAATTGTCCTTTATTAATGGTAAGATAAATTACCAATATGTTGTGTATGTAGGTGATCCGGCTCAATTACCGGCACCCCGCACTTTACTTAATGGTTCACTTTCTCCAAAGGATTATAATGTTGTCACAAACCTTATGGTTTGTGTTAAACCTGATATTTTCCTTGCAAAGTGTTATCGTTGTCCTAAGGAAATTGTAGACACTGTGTCTACTCTTGTTTATGATGGAAAGTTTATTGCAAATAACCCAGAATCACGTGAGTGTTTCAAGGTTATAGTTAATAATGGCAATTCTGATGTAGGACATGAAAGTGGTTCAGCCTACAACACAACACAATTGGAATTTGTGAAAGACTTTGTTTGTCGCAATAAACAATGGCGGGAAGCAATATTTATTTCACCTTACAATGCTATGAACCAGAGAGCTTACCGTATGCTTGGACTTAATGTTCAAACAGTAGATTCTTCTCAAGGTTCAGAGTATGATTATGTCATCTTCTGTGTTACTGCAGATTCGCAGCATGCACTGAATATTAATAGATTTAATGTGGCGCTTACAAGAGCTAAGCGTGGTATACTAGTTGTCATGCGCCAGCGTGATGAATTGTATTCTGCTCTTAAGTTTACAGAGCTAGATAGTGAAACAAGTCTGCAAGGTACAGGTTTGTTTAAAATTTGCAACAAAGAATTTAGTGGTGTCCATCCTGCTTATGCAGTCACAACTAAGGCTCTTGCTGCAACCTATAAAGTTAATGATGAACTTGCTGCACTTGTTAATGTGGAAGCTGGTTCAGAAATAACATATAAACATCTTATTTCTCTGTTAGGATTCAAGATGAGTGTTAATGTTGAAGGCTGCCACAACATGTTTATAACACGTGATGAGGCAATCCGCAATGTAAGAGGTTGGGTAGGTTTTGATGTAGAAGCAACACATGCTTGTGGCACTAACATTGGTACTAACCTGCCTTTTCAAGTAGGTTTCTCTACTGGTGCAGACTTTGTAGTCACGCCTGAGGGACTTGTAGATACTTCAATAGGCAATAATTTTGAGCCTGTGAATTCTAAAGCACCTCCAGGTGAACAATTTAACCACTTGAGAGTGTTATTTAAAAGTGCTAAACCTTGGCATGTTATAAGACCAAGGATAGTGCAGATGTTAGCAGACAATCTATGCAACGTTTCAGATTGTGTAGTGTTTGTCACATGGTGTCATGGCCTAGAACTAACTACTTTGCGCTATTTTGTTAAAATAGGCAAGGAACAAGTTTGTTCTTGTGGTTCTAGAGCTACAACTTTTAATTCTCATACTCAAGCTTATGCTTGTTGGAAGCATTGTTTGGGTTTTGATTTTGTTTATAACCCACTTCTAGTGGATATTCAACAGTGGGGTTACTCGGGTAACCTACAGTTTAATCATGATTTGCACTGTAATGTGCATGGCCACGCTCATGTAGCTTCTGTTGACGCTATAATGACTCGTTGTCTTGCAATTAACAATGCATTTTGTCAAGATGTCAACTGGGATTTGACATACCCTCACATTGCAAATGAGGATGAAGTCAATTCTAGTTGTAGATATCTACAACGCATGTATCTTAATGCGTGTGTTGATGCTCTTAAAGTTAATGTTGTCTATGATATAGGCAACCCTAAAGGTATTAAATGTGTTAGGCGTGGGGATGTTAATTTTAGATTCTATGATAAGAATCCAATAGTACGCAACGTCAAGCAGTTTGAGTATGACTATAATCAGCACAAAGATAAGTTTGCTGATGGTCTTTGTATGTTTTGGAATTGTAATGTGGATTGTTATCCTGATAATTCCTTGGTTTGTAGGTATGACACACGAAATTTGAGTGTGTTTAACCTACCAGGCTGTAATGGTGGTAGTCTGTACGTTAACAAACATGCATTCTACACACCTAAATTTGACCGCATTAGCTTCCGCAATTTGAAAGCTATGCCATTCTTTTTTTATGACTCATCGCCTTGTGAAACCATTCAAGTGGATGGAGTTGCGCAAGACCTTGTGTCTCTAGCTACGAAAGACTGTATCACAAAGTGCAACATTGGTGGCGCTGTTTGTAAGAAACATGCCCAGATGTATGCAGAATTTGTGACTTCTTACAATGCAGCTGTCACAGCTGGCTTTACTTTCTGGGTAACTAATAAACTTAACCCTTATAACTTATGGAAAAGTTTTTCAGCTCTCCAGTCTATCGACAATATTGCTTATAATATGTATAAGGGTGGTCATTATGATGCTATTGCTGGAGAAATGCCCACTGTCATAACTGGAGACAAAGTTTTTGTTATTGATCAAGGTGTAGAAAAGGCAGTTTTTGTTAATCAAACAACTCTACCTACATCTGTGGCGTTTGAGCTATATGCAAAGAGAAATATTCGCACACTGCCAAACAACCGTATTTTGAAAGGTTTAGGTGTAGACGTAACCAATGGATTTGTAATTTGGGATTATGCTAACCAAACACCATTGTATCGTAATACCGTCAAGGTATGTGCATATACAGATATTGAGCCAAATGGCCTAGTAGTTCTGTATGATGATAGATATGGTGATTACCAGTCTTTTCTTGCTGCTGATAATGCTGTTCTAGTTTCTACACAGTGTTATAAGCGATATTCATACGTAGAAATACCATCTAATTTGCTCGTTCAGAATGGTATGCCATTAAAAGATGGAGCGAACCTGTATGTTTATAAGCGTGTTAATGGTGCGTTTGTTACACTACCTAACACAATAAACACCCAGGGTCGAAGTTATGAAACTTTTGAACCTCGTAGTGACGTTGAGCGTGATTTTCTCGCTATGTCAGAGGAGAGTTTTGTAGAAAGGTATGGTAAAGACTTAGGCCTACAACACATACTGTATGGTGAAGTTGATAAGCCCCAATTAGGTGGTTTACACACTGTTATAGGTATGTACAGACTCTTACGTGCGAATAAGTTGAACGCAAAGTCTGTAACTAATTCGGATTCTGATGTCATGCAAAATTACTTTGTATTGTCGGACAATGGTTCTTACAAGCAAGTGTGTACTGTTGTGGATTTACTGCTTGATGATTTCTTAGAACTTCTTAGAAACATACTTAAGGAGTATGGTACTAATAAGTCAAAAGTTGTAACAGTGTCAATTGATTACCATAGCATAAATTTTATGACTTGGTTTGAAGATGGCAGTATTAAAACATGTTATCCACAGCTTCAATCAGCATGGACGTGTGGTTATAATATGCCTGAACTTTATAAAGTTCAGAATTGTGTTATGGAACCTTGCAACATTCCTAATTATGGTGTTGGAATAACGTTGCCTAGCGGTATTCTTATGAATGTGGCAAAGTATACACAACTTTGTCAATACCTTTCGAAAACAACAATTTGTGTACCGCATAACATGCGAGTAATGCATTTCGGAGCAGGAAGCGACAAAGGAGTGGCGCCAGGTAGTACTGTTCTTAAACAATGGCTCCCAGAAGGGACACTCCTTGTCGATAATGATATTGTAGACTATGTGTCTGATGCACATGTTTCTGTGCTTTCAGATTGCAATAAATATAATACAGAGCACAAGTTTGATCTTGTGATATCTGATATGTATACAGATAATGATTCAAAAAGAAAGCATGAAGGCGTGATAGCCAATAATGGCAATGATGACGTTTTCATATATCTCTCAAGTTTTCTTCGTAACAATTTGGCTCTAGGTGGTAGTTTTGCTGTAAAAGTGACAGAGACAAGTTGGCACGAAGTTTTATATGACATTGCACAGGATTGTGCATGGTGGACAATGTTTTGTACAGCAGTGAATGCCTCTTCTTCAGAAGCATTCTTGATTGGTGTTAATTATTTGGGTGCAAGTGAAAAGGTTAAGGTTAGTGGAAAAACGCTGCACGCAAATTATATATTTTGGAGGAATTGTAATTATTTACAAACCTCTGCTTATAGTATATTTGACGTTGCTAAGTTTGATTTGAGATTGAAAGCAACGCCAGTTGTTAATTTGAAAACTGAACAAAAGACAGACTTAGTCTTTAATTTAATTAAGTGTGGTAAGTTACTGGTAAGAGATGTTGGTAACACCTCTTTTACTAGTGACTCTTTTGTGTGCACTATGTAGTGCTGTTTTGTATGACAGTAGTTCTTACGTTTACTACTACCAAAGTGCCTTCAGACCACCTAATGGTTGGCATTTACAAGGGGGTGCTTATGCGGTAGTTAACATTTCTAGCGAATTTAATAATGCAGGCTCTTCATCAGGGTGTACTGTTGGTATTATTCATGGTGATCGTGTTGTTAATGCTTCTTCTATAGCTATGACGGCACCGTCATCAGGTATGGCTTGGTCTAGCAGTCAGTTTTGTACTGCACACTGTAATTTTTCAGATACTACAGTGTTTGTTACACATTGTTATAAACATGGTGGGTGTCCTATAACTGGCATGCTTCAACAGAATCTTATACGTGTTTCTGCTATGAAAAATGGCCAGCTTTTCTATAATTTAACAGTTAGTGTAGCTAAGTACCCTACTTTTAGATCATTTCAGTGTGTTAATAATTTAACATCCGTATATTTAAATGGTGATCTTGTTTACACCTCTAATGAGACCATAGATGTTACATCTGCAGGTGTTTATTTTAAAGCTGGTGGACCTATAACTTATAAAGTTATGAGAGAAGTTAAAGCCCTGGCTTATTTTGTTAATGGTACTGCACAAGATGTTATTTTGTGTGATGGATCACCTAGAGGCTTGTTAGCATGCCAGTATAATACTGGCAATTTTTCAGATGGCTTTTATCCTTTTACTAATAGTAGTTTAGTTAAGCAGAAGTTTATTGTCTATCGTGAAAATAGTGTTAATACTACTTGTACGTTACACAATTTCATTTTTCATAATGAGACTGGCGCCAACCCTAATCCTAGTGGTGTTCAGAATATTCAAACTTACCAAACAAAAACAGCTCAGAGTGGTTATTATAATTTTAATTTTTCCTTTCTGAGTAGTTTTGTTTATAAGGAGTCTAATTTTATGTATGGATCTTATCACCCAAGTTGTAAATTTAGACTAGAAACTATTAATAATGGCTTGTGGTTTAATTCACTTTCAGTTTCAATTGCTTACGGTCCTCTTCAAGGTGGTTGCAAGCAATCTGTCTTTAAAGGTAGAGCAACTTGTTGTTATGCTTATTCATATGGAGGTCCTTCGCTGTGTAAAGGTGTTTATTCAGGTGAGTTAGATCATAATTTTGAATGTGGACTGTTAGTTTATGTTACTAAGAGCGGTGGCTCTCGTATACAAACAGCCACTGAACCGCCAGTTATAACTCAAAACAATTATAATAATATTACTTTAAATACTTGTGTTGATTATAATATATATGGCAGAACTGGCCAAGGTTTTATTACTAATGTAACCGACTCAGCTGTTAGTTATAATTATCTAGCAGACGCAGGTTTGGCTATTTTAGATACATCTGGTTCCATAGACATCTTTGTTGTACAAGGTGAATATGGTCTTAATTATTATAAGGTTAACCCTTGCGAAGATGTCAACCAGCAGTTTGTAGTTTCTGGTGGTAAATTAGTAGGTATTCTTACTTCACGTAATGAGACTGGTTCTCAGCTTCTTGAGAACCAGTTTTACATCAAAATCACTAATGGAACACGTCGTTTTAGACGTTCTATTACTGAAAATGTTGCAAATTGCCCTTATGTTAGTTATGGTAAGTTTTGTATAAAACCTGATGGCTCAATTGCCACAATAGTACCAAAACAATTGGAACAGTTTGTGGCACCTTTATTTAATGTTACTGAAAATGTGCTCATACCTAACAGTTTCAACTTAACTGTTACAGATGAGTACATACAAACGCGTATGGATAAGGTCCAAATTAATTGCCTGCAGTATGTTTGTGGCAGTTCTCTGGATTGTAGAAAGTTGTTTCAACAATATAGGCCTGTTTGCGACAACATATTGTCTGTAGTAAATAGTGTTGGTCAAAAAGAAGATATGGAACTTTTGAATTTCTATTCTTCTACTAAACCGGCTGGTTTTAATACACCAGTTCTTAGTAATGTTAGCACTGGTGAGTTTAATATTTCTCTTCTGTTAACAAATCCTAGTAGTCGTAGAAAGCGTTCTCTTATTGAAGACCTTCTATTTACAAGCGTTGAATCTGTTGGACTACCAACAAATGACGCATATAAAAATTGCACTGCAGGACCTTTAGGCTTTTTTAAGGACCTTGCGTGTGCTCGTGAATATAATGGTTTGCTTGTGTTGCCTCCTATCATAACAGCAGAAATGCAAGCTTTGTATACTAGTTCTCTAGTAGCTTCTATGGCTTTTGGTGGTATTACTGCAGCTGGTGCTATACCTTTTGCCACACAACTGCAGGCTAGAATTAATCACTTGGGTATTACCCAGTCACTTTTGTTGAAGAATCAAGAAAAAATTGCTGCTTCCTTTAATAAGGCCATTGGTCATATGCAGGAAGGTTTTAGAAGTACATCTCTAGCATTACAACAAATTCAAGATGTTGTTAGTAAACAGAGTGCTATTCTTACTGAGACTATGGCATCACTTAATAAAAATTTTGGTGCTATTTCTTCTGTGATTCAAGAAATCTACCAGCAATTTGACGCCATACAAGCAAATGCTCAAGTGGATCGTCTTATAACTGGTAGATTGTCATCACTTTCTGTTTTAGCATCTGCTAAGCAGGCGGAGTATATTAGAGTGTCACAACAGCGTGAGTTAGCTACTCAGAAAATTAATGAGTGTGTTAAGTCACAGTCTATTAGGTACTCCTTTTGTGGTAATGGACGACATGTTCTAACCATACCGCAAAATGCACCTAATGGTATAGTGTTTATACACTTTTCTTATACTCCAGATAGTTTTGTTAATGTTACTGCAATAGTGGGTTTTTGTGTAAAGCCAGCTAATGCTAGTCAGTATGCAATAGTGCCCGCTAATGGTAGGGGTATTTTTATACAAGTTAATGGTAGTTACTACATCACTGCACGAGATATGTATATGCCAAGAGCTATTACTGCAGGAGATGTAGTTACGCTTACTTCTTGTCAAGCAAATTATGTAAGTGTAAATAAGACCGTCATTACTACATTCGTAGACAATGATGATTTTGATTTTAATGACGAATTGTCAAAATGGTGGAATGATACTAAGCATGAGCTACCAGACTTTGACAAATTCAATTACACAGTACCTATACTTGACATTGATAGTGAAATTGATCGTATTCAAGGCGTTATACAGGGTCTTAATGACTCTCTAATAGACCTTGAAAAACTTTCAATACTCAAAACTTATATTAAGTGGCCTTGGTATGTGTGGTTAGCCATAGCTTTTGCCACTATTATCTTCATCTTAATACTAGGATGGGTTTTCTTCATGACTGGTTGTTGTGGTTGTTGTTGTGGATGCTTTGGCATTATGCCTCTAATGAGTAAGTGTGGTAAGAAATCTTCTTATTACACGACTTTTGATAACGATGTGGTAACTGAACAATACAGACCTAAAAAGTCTGTTTGATGATCCAAAGTCCCACGTCCTTCCTAATAGTATTAATTCTTCTTTGGTGTAAACTTGTACTAAGTTGTTTTAGAGAGTTTATTATAGCGCTCCAACAACTAATACAAGTTTTACTCCAAATTATCAATAGTAACTTACAGTCTAGACTGACCCTTTGGCACAGTCTAGACTAATGTTAAACTTAGAAGTAATTATTGAAACTGGTGAGCAAGTGATTCAAAAAATCAGTTTCAATTTACAGCATATTTCAAGTGTATTAAACACAGAAGTATTTGATCCCTTTGACTATTGTTATTACAGAGGAGGTAATTTTTGGGAAATAGAGTCAGCTGAAGATTGTTCAGGTGATGATGAATTTATTGAATAAGTCGCTAGAGGAGAATGGAAGTTTTCTAACAGCGCTTTACATAATTGTAGGTTTTTTAGCACTTTATCTTCTAGGTAGAGCACTTCAAGCATTTGTACAGGCTGCTGATGCTTGTTGTTTATTTTGGTATACATGGGTAGTAATTCCAGGAGCTAAGGGTACAGCCTTTGTATACAAGTATACATATGGTAGAAAACTTAACAATCCGGAATTAGAAGCAGTTATTGTTAACGAGTTTCCTAAGAACGGTTGGAATAATAAAAATCCAGCAAATTTTCAAGATGCCCAACGAGACAAATTGTACTCTTGACTTTGAACAGTCAGTTCAGCTTTTTAAAGAGTATAATTTATTTATAACTGCATTCTTGTTGTTCTTAACCATAATACTTCAGTATGGCTATGCAACAAGAAGTAAGGTTATTTATACACTGAAAATGATAGTGTTATGGTGCTTTTGGCCCCTTAACATTGCAGTAGGTGTAATTTCATGTACATACCCACCAAACACAGGAGGTCTTGTCGCAGCGATAATACTTACAGTGTTTGCGTGTCTGTCTTTTGTAGGTTATTGGATCCAGAGTATTAGACTCTTTAAGCGGTGTAGGTCATGGTGGTCATTTAATCCAGAATCTAATGCCGTAGGTTCAATACTCCTAACTAATGGTCAACAATGTAATTTTGCTATAGAGAGTGTGCCAATGGTGCTTTCTCCAATTATAAAGAATGGTGTTCTTTATTGTGAGGGTCAGTGGCTTGCTAAGTGTGAACCAGACCACTTGCCTAAAGATATATTTGTTTGTACACCGGATAGACGTAATATCTACCGTATGGTGCAGAAATATACTGGTGACCAAAGCGGAAATAAGAAAAGGTTTGCTACGTTTGTCTATGCAAAGCAGTCAGTAGATACTGGCGAGCTAGAAAGTGTAGCAACAGGAGGAAGTAGTCTTTACACATAAATGTGTGTGTGTAGAGAGTATTTAAAATTATTCTTTAATAGCGCCTCTGTTTTAAGAGCGCATAAGAGTATTTATTTTGAGGATACTAATATAAATCCTCTTTGTTTTATACTCTCCTTTCAAGAGCTATTAACGGTGTTACCTTTCAAGTAGATAATGGAAAAGTCTACTACGAAGGAACACCAGTTTTCCAAAAAGGTTGTTGTAGGATGTGGTCCAATTATAAGAAAGAATAATTGAACCACCTACTACACTTATTTTTATAAGAGGTGTTTTACTTAACAAAAACTTAACAAATACGGACGATGAAATGGCTGACTAGTTTTGGAAGAGCAGTTATTTCTTGTTATAAATCCCTACTATTAACTCAACTTAGAGTGTTAGATAGGTTAATTTTAGATCACGGACTACTACGCGTTTTAACGTGTAGTAGGCGCGTGCTTTTAGTTCAATTAGATTTAGTTTATAGGTTGGCGTATACGCCCACCCAATCGCTGGCATGAATAATAGTAAAGATAATCCTTTTCGCGGAGCAATAGCAAGAAAAGCTCGAATTTATCTGAGAGAAGGATTAGATTGTGTTTACTAACTTAACAAAGCAGGACAAGCAGAGCCTTGTCCCGCGTGTACCTCTCTAGTATTCCAAGGGAAAACTTGTGAGGAACACATACATAATAATAATCTTTTGTCATGGCAAGCGGTAAAGCAGCTGGAAAAACAGACGCCCCAGCGCCAGTCATTAAACTAGGAGGACCAAAACCACCTAAAGTCGGTTCTTCTGGAAATGCATCTTGGTTTCAAGCAATAAAAGCCAAGAAGTTAAATACACCTCCGCCCAAGTTTGAAGGTAGCGGTGTTCCTGATAACGAAAACATTAAGCCAAGCCAGCAACATGGATACTGGAGACGCCAAGCCAGGTTTAAGCCAGGCAAAGGTGGAAGAAAACCAGTCCCAGATGCTTGGTACTTTTACTATACTGGAACAGGACCTGCCGCTGACCTGAACTGGGGTGATACTCAAGATGGTATAGTGTGGGTTGCTGCTAAGGGTGCTGATACTAAATCTAGATCCAATCAGGGTACAAGAGATCCTGATAAGTTTGACCAATACCCACTACGATTCTCGGATGGCGGACCTGATGGTAATTTCCGTTGGGACTTCATTCCCCTGAACCGTGGTAGGAGTGGAAGATCAACAGCAGCTTCATCAGCAGCAGCTAGTAGAGCACCATCACGTGAAGGTTCGCGTGGTCGTAGAAGTGATTCTGGAGATGACCTTATTGCTCGTGCAGCAAAGATAATCCAGGATCAGCAGAAAAAGGGCTCTCGCATTACCAAGGCAAAGGCAGATGAAATGGCTCATCGCCGGTATTGCAAGCGCACTATCCCACCTAATTATAGGGTTGATCAAGTGTTTGGTCCCCGTACTAAAGGTAAGGAGGGGAATTTTGGTGATGACAAGATGAATGAGGAAGGTATTAAGGATGGGCGTGTTACAGCAATGCTCAACCTAGTCCCTAGCAGCCATGCTTGTCTTTTTGGAAGTAGAGTGACACCCAAACTTCAACTAGATGGGCTTCACTTGAGATTTGAATTTACTACTGTGGTCCCATGTGATGACCCGCAGTTTGATAATTATGTGAAAATTTGTGATCAGTGTGTCGATGGTGTAGGAACGCGTCCAAAAGATGACGAACCAAAACCAAAGTCACGCTCAAGTTCAAGACCTGCTACAAGAGGAAATTCTCCAGCGCCAAGACAACAGCGCCCAAAGAAGGAGAAAAAGCTAAAGAAGCAGGATGATGAAGCAGATAAAGCATTGACCTCAGATGAGGAGAGGAACAATGCACAGCTGGAATTTTATGATGAGCCCAAGGTAATTAACTGGGGGGATGCAGCTCTAGGAGAGAATGAACTTTGAGTAACATAATGGACCTGTTGTTTCCTGGTACATTTTGTTAAACACTATTTCTGTGCTTTCCTATCAATTATTACAGGCATTGATTGTGATTATGTTCAATACTTAAGCTTCTTTTGGTTGCTTTTTGCTTATTGTATTGTTGCTGTGCTTTTTATTGTTGTGATTCTCATTAGTTTGCTTTATCGTAGAAATTCAATAGTAAGAGTTAAGGAAGATAGGCATGTAGCTTGATTACCTACATGTCTATCGCCAGGGAAATGTCTAATCTGTCTACTTAGTAGCCTGGAAACGAACGGTAGACCCTTAGATTTTAATTTAGTTTAATTTTTAGTTTAGTTTAAGTTAGTTTAGAGTAGGTATAAAGATGCCAGTGCCGGGGCCACGCGGAGTACGATCGAGGGTACAGCACTAGGACGCCCATTAGGGGAAGAGCTAAATTTTAGTTTAAGTTAAGTTTAATTGGCTAAGTATAGTTAAAATTTATAGGCTAGTATAGAGTTAGAGCA
>MZ368698.1
ACTTAAGATAGATATTAATATATATCTATTACACTAGCCTTGCGCTAGATTTTTAACTTAACAAAACGGACTTAAATACCTACAGCTGGTCCTCATAGGTGTTCCATTGCAGTGCACTTTAGTGCCCTGGATGGCACCTGGCCACCTGTCAGGTTTTTGTTATTAAAATCTTATTGTTGCTGGTATCACTGCTTGTTTTGCCGTGTCTCACTTTATACATCTGTTGCTTGGGCTACCTAGTGTCCAGCGTCCTACGGGCGTCGTGGCTGGTTCGAGTGCGAGGAACCTCTGGTTCATCTAGCGGTAGGCGGGTGTGTGGAAGTAGCACTTCAGACGTACCGGTTCTGTTGTGTGAAATACGGGGTCACCTCCCCCCACATACCTCTAAGGGCTTTTGAGCCTAGCGTTGGGCTACGTTCTCGCATAAGGTCGGCTATACGACGTTTGTAGGGGGTAGTGCCAAACAACCCCTGAGGTGACAGGTTCTGGTGGTGTTTAGTGAGCAGACATACAATAGACAGTGACAACATGGCTTCAAGCCTAAAACAGGGAGTATCTCCCAAACCACGGGATGTCATTCTTGTGTCCAAAGACATCCCTGAACAACTTTGTGACGCTTTGTTTTTCTATACGTCACATAACCCTAAGGATTACGCTGATGCTTTTGCAGTTAGGCAGAAGTTTGACCGTAGTCTCCAGACTGGGAAACAGTTCAAATTTGAAACTGTGTGTGGTCTCTTCCTCTTGAAGGGAGTTGACAAAACAACACCTGGCGTCCCAGCAAAAGTTTTAAAAGCCACTTCTAAGTTGGCAGATTTAGAAGACATCTTTGGTGTCTCTCCTTTAGCGCGGAAGTACCGTGAATTGTTGAAAACAGCGTGTCAGTGGTCTCTTACTGTAGAAGCACTGGATGTTCGTGCACAAACTCTCGATGAAATTTTTGACCCCACTGAAATACTTTGGCTTCAGGTGGCTGCAAAAATTCATGTTTCATCTATGGCAATGCGCAGGCTTGTTGGAGAAGTAACTGCAAAAGTCATGGATGCTCTGGGCTCAAACTTGAGTGCTCTTTTTCAAATTGTTAAACAACAAATAGCCAGAATCTTTCAAAAGGCACTGGCTATTTTTGAGAATGTGAATGAATTACCACAGCGTATTGCAGCACTTAAGATGGCTTTTGCCAAGTGTGCTAGGTCAATTACTGTTGTGGTTGTTGAAAGAACTCTAGTTGTTAAAGAGTTCGCAGGAACTTGTCTTGCAAGCATTAATGGTGCTGTCGCAAAATTCTTTGAAGAGTTGCCAAACGGCTTCATGGGTTCTAAGATTTTCACAACACTTGCCTTCTTTAAAGAGGCAGCTGTGAGAGTTGTGGAGAACATACCAAATGCACCGAGAGGTACTAAGGGATTTGAAGTTGTTGGCAATGCCAAAGGCACACAGGTAGTTGTGCGCGGCATGCGAAATGACTTAACATTGCTTGACCAAAAAGCTGATATTCCTGTTGAACCAGAAGGTTGGTCTGCAATTTTGGATGGACATCTTTGCTATGTCTTTAGGAGTGGTGATCGCTTTTATGCTGCACCTCTTTCAGGAAATTTTGCTTTGAGTGATGTTCATTGCTGTGAGCGTGTAGTCTGTCTATCTGATGGTGTAACACCGGAGATAAATGATGGACTCATTCTAGCCGCAATCTACTCTTCTTTTAGTGTCTCTGAGCTTGTAACAGCTCTTAAAAAGGGTGAACCATTCAAGTTCTTGGGCCATAAATTCGTGTATGCGAAGGATGCAGCAGTGTCTTTTACTTTAGCGAAGGCTGCCACTATTGCAGATGTCTTGAGGCTGTTTCAATCAGCTCGTGTGATAGCAGAAGATGTTTGGTCTTCATTTACTGAAAAGTCTTTTGAATTCTGGAAGCTTGCATATGGAAAAGTGCGCAACCTTGAAGAATTTGTGAAGACCTATGTTTGTAAGGCTCAAATGTCGATTGTGATTCTAGCAGCAGTGCTTGGAGAGGACATTTGGCATCTTGTCTCACAAGTCATCTATAAATTAGGTGTTCTTTTTACTAAAGTCGTTGACTTTTGTGACAAACACTGGAAAGGTTTTTGTGTACAGTTGAAAAGAGCTAAGCTCATTGTCACCGAAACCTTCTGTGTTTTAAAAGGAGTTGCACAGCATTGTTTTCAACTGCTGCTAGATGCAATACACTCTTTGTACAAGAGTTTTAAGAAGTGTGCACTTGGTAGAATCCATGGAGATTTGCTCTTCTGGAAAGGAGGTGTGCATAAAATTGTTCAAGATGGCGATGAAATATGGTTTGACGCCATTGATAGTGTTGATGTTGAAGATCTGGGTGTTGTTCAGGAAAAATCGATTGATTTTGAGGTTTGCGATGACGTGACACTTCCAGAAAACCAACCTGGTCATATGGTTCAAATAGAGGATGATGGTAAGAACTACATGTTCTTCCGTTTTAAAAAGGATGAGAACATTTATTATACACCAATGTCTCAACTTGGTGCTATTAATGTGGTTTGCAAAGCAGGCGGTAAGACTGTCACCTTTGGAGAAACTACAGTACAAGAGATACCACCACCTGATGTCGTGCCTATTAAGGTTAGCATAGAATGTTGTGGTGAACCATGGAATACGATCTTCAAGAAGGCTTATAAAGAGCCTATAGAAGTAGATACAGACCTCACAGTAGAACAATTGCTCTCTGTGATCTATGAGAAAATGTGTGACGACCTTAAATTGTTTCCAGAGGCACCAGAGCCTCCACCATTTGAGAATGTCGCACTTGTTGATAAGAACGGTAAAGATTTGGATTGTATAAAATCTTGCCATTTGATCTATCGTGACTATGAGAGCGATGATGACATCGAGGAGGAAGATGCAGAGGAGTGTGACACAGACTCAGGTGAAGCTGAGGAGTGTGACACTAATTCAGAATGTGAAGAAGAGGATGAGGATACTAAAGTGTTGGCTCTTATACAAGACCCGGCAAGTATTAAATACCCTCTGCCTCTTGATGAAGATTATAGCGTCTATAATGGATGTATTGTACACAAGGACGCTCTTGATGTTGTGAATTTACCATCTGGTGAAGAAACTTTTGTTGCCAATAACTGTTTTGAGGGAGCTGTTAAACCACTTCCACAGAAGGTAGTTGATGTTCTTGGTGACTGGGGAGAGGCTGTTGATGCGCAAGAACAACTGTGTCAACAAGAGCCTCTGCAACATACCTTTGAAGAACCAGTCGAAAATTCTACTGGTAGTTCTAAGACAATGACTGAACAAGTCGTTGTAGAAGATCAAGAACTACCTGTTGTTGAACAAGATCAGGATGTAGTTGTTTATACACCTACAGATCTTGAAGTTGCAAAAGAAACAGCAGAAGAGGTTGATGAGTTTATTCTCATTTTTGATGTTCCTAAAGAAGAAGTTGTGTCCCAGAAAGATGGGGCACAGATTAAACAAGAGCCTATTCAAGTTGTTAAACCACAACGTGAGAAGAAGGCTAAAAAGTTCAAAGTTAAACCAGCCACATGTGAGAAACCTAAATTTTTGGAGTATAAAACATGTGTGGGTGATTTGACTGTTGTAATTGCCAAAGCATTGGATGAGTTTAAAGAGTTCTGCATTGTAAATGCTGCAAATGAGCATATGACTCATGGTAGTGGCGTTGCAAAGGCAATTGCAGACTTTTGTGGACTGGATTTTGTTGAATATTGTGAGGACTATGTTAAGAAACATGGGCCACAACAGAGACTTGTTACACCTTCGTTTGTCAAAGGCATTCAATGTGTGAATAATGTTGTAGGACCCCGCCATGGAGACAACAACTTGCATGAGAAGCTTGTTGCTGCCTACAAGAATGTGCTTGTAGATGGCGTAGTCAATTATGTTGTGCCAGTTCTTTCATTAGGAATTTTTGGTGTAGATTTTAAAATGTCAATAGACGCAATGCGTGAAGCTTTTGAAGGTTGCACCATACGCGTTCTTTTGTTTTCTCTGAGCCAAGAACACATCGATTATTTCGATGTAACTTGCAAACAGAAGACAATTTATCTTACGGAGGATGGTGTTAAATACCGCTCCATTGTTCTAAAACCTGGTGACTCATTGGGTCAATTTGGACAGGTTTATGCTAAAAACAAGATAGTTTTTACAGCCGATGATGTTGAGGACAAAGAAATTCTCTACGTCCCCACGACTGATAAAAGCATTCTTGAATATTATGGTTTAGATGCGCAAAAGTATGTAATATATTTGCAAACGCTTGCGCAGAAATGGAATGTCCAATATAGGGACAATTTTCTTATACTAGAGTGGCGCGATGGAAATTGTTGGATTAGTTCAGCAATAGTTCTCCTTCAAGCTGCTAAAATTAGGTTTAAAGGTTTTCTAACAGAAGCGTGGGCTAAACTGTTAGGTGGAGATCCTACAGACTTTGTTGCCTGGTGTTATGCAAGTTGTACTGCTAAAGTAGGTGATTTCTCAGATGCTAATTGGCTTTTAGCGAATTTAGCAGAACATTTTGACGCAGATTACACAAATGCGTTTCTTAAGAAGCGCGTTTCGTGTAACTGTGGTATTAAGAGCTATGAGCTTAGAGGCCTTGAAGCTTGTATTCAGCCAGTTCGGGCAACTAATCTGCTACATTTTAAGACGCAATATTCAAATTGCCCAACCTGTGGCGCAAATAATACGGATGAAGTAATAGAAGCTTCGTTACCGTACTTATTGCTTTTTGCTACTGATGGTCCTGCTACAGTTGATTGTGATGAAGATGCTGTGGGGACTGTCGTGTTTGTTGGTTCTACTAATAGTGGCCATTGTTATACACAAGCTGCAGGGCAAGCTTTTGATAATCTTGCTAAAGATAGAAAATTTGGAAAGAAGTCGCCTTACATTACTGCAATGTATACGCGATTCGCTTTTAAGAATGAAACCTCTTTGCCTGTTGCTAAACAGAGCAAGGGTAAGTCTAAGTCGGTAAAGGAAGATGTTTCTAACCTTGCTACTAGTTCTAAGGCCAGTTTTGATAATCTTACTGACTTCGAACAGTGGTATGATAGTAACATCTATGAAAGTCTTAAAGTGCAGGAATCACCTGATAACTTTGATAAATATGTGTCATTCACAACAAAGGAAGATTCTAAGTTGCCATTGACACTTAAGGTTAGAGGTATTAAATCAGTTGTTGACTTTAGATCGAATGATGGTTTTATTTATAAGTTAACACCTGATACTGATGAAAATTCAAAAGCACCAGTCTACTACCCAGTCTTGGACGCTATTAGTCTTAAGGCAATATGGGTGGAAGGTAATGCTAACTTTGTTGTTGGTCATCCAAATTATTATAGTAAGTCTCTTCATATTCCTACTTTTTGGGAAAATGCTGAGAATTTTGTTAAAATGGGTGATAAAATTGGTGGTGTAACTATGGGACTTTGGCGTGCAGAACACCTTAATAAACCTAATTTGGAGAGAATTTTCAACATTGCTAAGAAAGCCATTGTTGGATCTAGTGTTGTTACTACACAATGCGGTAAATTAATAGGTAAAGCAGCTACATTCATTGCTGATAAAGTAGGTGGTGGTGTAGTTCGCAATATTACAGATAGCATTAAGGGTCTTTGTGGAATTACACGAGGGCATTTTGAAAGAAAAATGTCTCCACAATTCCTAAAGACGCTTATGTTCTTTTTATTCTATTTCTTGAAGGCTAGTGTTAAGAGTGTTGTCGCTAGCTATAAGACCGTGTTATGTAAGGTGGTATTTGCTACTTTACTTATAGTTTGGTTTGTCTACACAAGTAACCCAGTAATGTTTACAGGAATACGTGTGTTAGATTTTCTATTCGAGGGTTCTTTGTGTGGTCCTTATAAAGACTATGGTAAAGATTCTTTTGATGTGTTACGATATTGTGCAGATGATTTTATTTGTCGTGTGTGTTTACATGACAAAGATTCACTTCATTTGTACAAACACGCTTATAGTGTAGAGCAGGTCTATAAAGATGCAGCTTCTGGTTTTATTTTTAATTGGAATTGGCTTTATTTGGTCTTTCTAATATTATTTGTTAAACCAGTGGCAGGTTTTGTTATTATTTGCTATTGTGTTAAGTATTTGGTATTGAATTCAACTGTGCTGCAAACTGGTGTTTGTTTTTTAGATTGGTTTGTACAAACAGTTTTTAGTCACTTTAATTTTATGGGAGCAGGATTTTATTTCTGGCTCTTTTACAAGATATATATACAGGTGCATCATATACTGTATTGTAAGGATGTAACATGTGAAGTGTGCAAAAGGGTTGCACGCAGCAACAGGCAAGAGGTTAGCGTGGTTGTTGGTGGACGCAAGCAGATAGTGCATGTTTACACTAACTCTGGCTATAACTTTTGTAAGAGACATAATTGGTATTGTAGAAATTGTGATGATTATGGTCACCAAAATACATTTATGTCTCCTGAAGTTGCTGGCGAGCTCTCTGAAAAGCTTAAGCGCCATGTTAAACCTACAGCATACGCTTACCACGTTGTGGATGAGGCATGCTTAGTTGATGATTTTGTCAATTTAAAATATAAAGCTGCAACTCCTGGTAAGGATAGTGCATCTTCAGCTGTTAAGTGTTTCAGTGTTACAGATTTCTTGAAGAAAGCTGTTTTTCTTAAGGAAGCACTGAAATGTGAACAAATATCTAATGATGGTTTTATAGTGTGTAATACACAGAGTGCTCATGCATTAGAGGAAGCAAAGAATGCAGCCATCTATTATGCGCAATATCTGTGTAAGCCAATACTTATACTTGACCAGGCACTTTATGAGCAATTAGTAGTAGAGCCTGTGTCTAAGAGTGTTATAGATAAAGTGTGTAGCATTTTGTCTAGTATAATATCTGTAGATACTGCAGCTTTAAATTATAAGGCAGGCACACTTCGTGATGCTCTGCTTTCTATTACTAAAGACGAAGAGGCCGTAGATATGGCTATATTCTGTCATAATCATGATGTGGATTACACTGGTGATGGTTTTACTAATGTGATACCGTCATATGGTATAGACACTGGCAAGTTAACACCTCGTGATAGAGGGTTTTTGATAAATGCAGATGCTTCTATTGCTAACTTAAGAGTTAAAAATGCTCCGCCGGTAGTATGGAAGTTTTCTGAGCTTATTAAGTTGTCTGACAGTTGTCTTAAATATTTAATTTCGGCTACTGTTAAGTCAGGTGTTCGTTTCTTTATAACAAAGTCTGGTGCTAAACAAGTTATTGCTTGTCATACCCAGAAGTTGTTAGTAGAGAAAAAGGCAGGTGGTATTGTTAGCGGCACCTTTAAGTGTTTTAAGAGTTATTTTAAATGGCTCTTGATCTTTTACATACTTTTTACAGCATGTTGTTCGGGTTATTACTATATGGAGGTGAGTAAAAGTTTTGTTCACCCCATGTATGATGTAAACTCCACACTGCATGTTGAAGGTTTTAAAGTTATAGATAAAGGTGTTCTTAGGGAAATTGTACCAGAAGATACATGTTTCTCTAATAAATTTGTTAATTTTGATGCTTTTTGGGGCAGACCATATGATAATAGTAGAAACTGTCCAATTGTCACAGCTGTTATAGATGGTGATGGGACAGTAGCTACAGGTGTTCCTGGTTTTGTGTCCTGGGTTATGGATGGTGTTATGTTTATACATATGACACAGACTGAGAGAAAACCGTGGTACATTCCTACTTGGTTTAATAGAGAAATTGTCGGTTACACTCAGGATTCAATTATTACTGAGGGTAGTTTTTATACATCTATAGCGTTATTTTCCGCTAGGTGTTTATATTTAACAGCCAGCAATACACCTCAATTGTATTGCTTTAATGGTGATAATGATGCACCTGGGGCTTTGCCATTTGGTAGTATTATTCCTCATAGAGTTTATTTCCAACCCAATGGTGTTAGGCTTATAGTTCCACAACAAATACTGCACACACCCTACGTAGTAAAGTTTGTATCAGACAGCTATTGTAGGGGTAGTGTGTGTGAGTACACTAGACCAGGTTACTGTGCGTCATTAAACCCACAATGGGTTTTGTTTAATGACGAATACACAAGTAAACCCGGTGTTTTCTGTGGTTCTACTGTTAGAGAACTTATGTTTAGTATGGTTAGTACATTCTTTACTGGTGTTAACCCCAATATCTATATGCAATTAGCAACTATGTTTTTAATACTAGTTGTTGTTGTATTAATCTTTGCAATGGTTATAAAGTTTCAAGGTGTTTTTAAAGCTTATGCAACCACTGTTTTTATAACAATGTTAGTTTGGGTAATTAACGCATTTATTTTGTGTGTACATAGTTACAACAGTGTTTTAGCTGTTATATTACTAGTACTCTATTGCTATGCGTCATTGGTTACAAGTCGCAATACTGTTATAATAATGCATTGTTGGCTTGTTTTTACCTTTGGTTTAATAGTACCCACATGGTTGGCTTGTTGCTACCTGGGATTTATTATTTATATGTATACACCGTTGTTTTTATGGTGTTATGGTACTACAAAAAACACTCGTAAGCTGTATGATGGCAATGAGTTTGTTGGTAATTATGATCTTGCTGCGAAGAGCACTTTTGTTATTCGCGGCTCTGAATTTGTTAAGCTTACTAATGAGATAGGTGATAAATTTGAGGCCTACCTTTCAGCGTATGCTAGATTAAAGTACTATTCAGGCACTGGCAGTGAACAAGATTATTTGCAAGCTTGTCGTGCATGGTTAGCTTATGCTTTGGACCAATATAGAAATAGTGGTGTGGAAATTGTTTATACTCCGCCACGTTACTCTATTGGTGTTAGTAGATTACAATCTGGTTTTAAGAAACTGGTTTCTCCTAGTAGTGCTGTTGAAAAGTGCATTGTTAGTGTCTCTTATAGAGGTAATAATCTTAATGGACTGTGGCTAGGTGACACTATCTACTGTCCTCGTCATGTATTGGGTAAGTTTTCAGGTGACCAATGGAATGATGTACTTAATCTTGCTAATAATCATGAGTTTGAAGTTACAACTCAACATGGTGTTACTTTGAATGTTGTCAGTAGGCGTTTAAAAGGTGCAGTTTTAATTTTACAAACTGCTGTTGCTAATGCTGAAACTCCAAAGTATAAGTTTATTAAAGCTAATTGTGGTGATAGTTTCACTATAGCTTGTGCTTATGGTGGTACAGTTGTAGGACTCTACCCTGTTACTATGCGTTCTAATGGTACTATTAGAGCATCTTTTTTTGCGGGAGCCTGTGGTTCAGTTGGTTTTAATATAGAAAAGGGTGTAGTTAATTTCTTTTATATGCACCATCTTGAGTTACCTAATGCATTACACACTGGAACTGACCTAATGGGTGAATTCTATGGTGGTTATGTTGATGAAGAGGTTGCACAAAGAGTGCCACCAGATAATTTAGTTACTAACAATATTGTAGCATGGCTCTATGCGGCAATTATTAGTGTTAAGGAGAGTAGTTTCTCGCTGCCTAAATGGTTGGAGAGTACTACTGTTAGTGTTGATGATTATAATAAGTGGGCTGGTGACAATGGTTTTACACCATTTTCTACTAGTACCGCTATTACTAAATTAAGTGCTATAACTGGAGTTGATGTTTGTAAGCTCCTTCGCACTATTATGGTAAAAAATAGCCAGTGGGGTGGTGACCCCATTTTAGGGCAATATAATTTTGAAGATGAATTGACACCGGAGTCTGTATTTAATCAGATTGGTGGTGTTAGATTACAATCTTCTTTTGTAAGAAAAGCTACATCTTGGTTTTGGAGTAGATGTGTGTTAGCTTGCTTCTTATTTGTGTTGTGTGCTATTGTCTTGTTTACGGCAGTGCCACTTAAATTTTATGTATATGCAGCTGTTATTTTGTTAATGGCTGTACTTTTTATTTCTTTTACTGTTAAACATGTTATGGCATATATGGATACTTTTCTATTGCCAACATTGATTACAGTTATTATTGGAGTTTGTGCTGAAGTGCCTTTCATCTACAATACTCTAATTAGTCAAGTTGTTATTTTCTTAAGTCAATGGTATGACCCAGTAGTCTTTGATACTATGGTACCATGGATGTTCTTGCCACTAGTGTTGTATACTGCTTTTAAGTGTGTACAAGGTTGCTATATGAATTCTTTCAATACTTCTTTGTTAATGCTGTATCAGTTTGTGAAGTTAGGTTTTGTTATTTACACCTCTTCTAATACTCTTACTGCATACACAGAAGGTAATTGGGAGTTATTCTTCGAGTTGGTGCACACTACTGTGTTGGCTAATGTTAGTAGTAATTCTTTAATTGGTTTATTTGTTTTTAAGTGTGCTAAATGGATGTTGTATTATTGTAATGCAACATACTTAAACAATTATGTACTAATGGCAGTTATGGTTAACTGCATTGGCTGGCTCTGCACTTGTTACTTTGGGTTGTATTGGTGGGTTAATAAGGTTTTTGGTTTAACCTTAGGTAAATACAATTTTAAAGTTTCAGTAGATCAATATAGGTATATGTGTTTGCACAAGATAAACCCACCTAAAACTGTGTGGGAAGTCTTTTCGACAAATATACTTATACAAGGAATTGGTGGTGACCGTGTGTTGCCTATTGCTACAGTTCAAGCTAAATTGAGTGATGTAAAGTGTACAACTGTTGTTTTAATGCAGCTTTTGACTAAGCTTAATGTTGAAGCAAATTCAAAAATGCATGCTTATCTTGTTGAGTTACACAATAAAATTCTTGCTTCTGATGATGTTGGAGAGTGCATGGATAATTTGTTGGGTATGCTTATAACACTATTTTGTATAGATTCTACTATTGATTTGAGTGAGTATTGTGATGACATACTTAAGAGGTCAACTGTATTACAATCGGTTACTCAAGAATTCTCACATATACCCTCTTATGCTGAATATGAAAGGGCTAAGAATCTTTATGAAAAGGTTTTAGTTGATTCTAAAAATGGTGGTGTTACACAGCAAGAGCTTGCTGCATATCGTAAAGCTGCCAATATTGCAAAGTCAGTTTTTGATAGAGACTTGGCTGTCCAAAAGAAGTTAGATAGCATGGCAGAGCGTGCTATGACAACAATGTATAAAGAGGCGCGTGTAACAGATAGACGAGCAAAATTAGTCTCATCACTACATGCGTTACTTTTCTCAATGCTTAAGAAAATAGATTCTGAAAAGCTTAATGTCTTGTTTGACCAGGCTAGTAGTGGTGTTGTGCCCCTAGCGACTGTTCCAATTGTTTGTAGTAATAAGCTTACACTTGTAATACCAGACCCAGAAACGTGGGTCAAGTGTGTGGAAGGTGTGCATGTTACATATTCAACAGTTGTTTGGAATATAGACACTGTTATTGATGCCGATGGCACAGAGTTACACCCAACTTCTACAGGTAGTGGATTGACATACTGTATAAGTGGTGCTAATATAGCATGGCCTTTAAAGGTTAACTTGACTAGGAATGGGCATAATAATGTTGTTTTGCAAAATAATGAGCTTATGCCACATGGTGTTAGAACAAAGGCTTGCGTAGCAGGTGTAGATCAAGCACATTGTAGCGTAGAGTCTAAATGTTATTATACAAATATTAGTGGCAATTCAGTTGTAGCTGCTATTACTTCTTCAAATCCAAATCTGAAAGTAGCTTCGTTTTTGAATGAGGCAGGCAATCAGATTTATGTAGACTTAGACCCACCATGTAAATTTGGCATGAAAGTGGGTGTCAAGGTTGAGGTTGTTTACTTGTATTTTATAAAGAATACAAGGTCGATTGTTAGGGGTATGGTACTTGGTGCTATATCTAATGTTGTTGTCTTACAGTCTAAAGGGCATGAAACAGAGGAAGTGGATGCTGTTGGCATTCTTTCACTATGTTCATTTGCAGTAGATCCCGCGGACACATATTGTAAATATGTGGCAGCAGGTAATCAACCTTTAGGTAACTGTGTTAAAATGTTGACAGTGCATAATGGTAGTGGTTTTGCTATAACTTCAAAGCCAAGTCCTACTCCTGACCAGGATTCTTATGGAGGAGCTTCTGTGTGTCTCTATTGTAGAGCACACATAGCACATCCAGGAAGTGTAGGAAATTTAGATGGACGTTGTCAATTTAAAGGTTCTTTTGTGCAAATACCTACTACGGAGAAAGACCCCGTTGGATTCTGTCTACGTAATAAGGTTTGCACTGTTTGCCAGTGTTGGATTGGTTATGGATGTCAGTGTGATTCACTTAGACAACCAAAATCTTCTGTTCAATCAGTTGCTGGAGCATCTGATTTTGATAAGAATTATTTAAACGGGTACGGGGTAGCAGTGAGGCTCGGCTGATACCCCTTGCTAGTGGATGTGATCCTGATGTTGTAAAGCGAGCCTTTGATGTTTGTAATAAGGAATCAGCTGGTATGTTTCAAAATTTGAAGCGTAACTGCGCTAGATTCCAGGAACTACGCGATACTGAAGATGGAAATCTTGAGTATCTTGATTCTTACTTTGTAGTTAAACAAACCACTCCTAGTAATTATGAACATGAAAAATCTTGTTACGAAGACTTAAAGTCAGAAGTAACAGCTGACCATGACTTCTTTGTGTTCAATAAGAACATTTACAATATTAGTAGGCAACGGCTTACTAAATATACTATGATGGACTTCTGCTATGCTTTGAGACATTTCGACCCAAAGGATTGTGAAGTTCTTAAAGAAATACTTGTCACTTATGGTTGTATAGAAGACTATCACCCTAAGTGGTTTGAGGAGAATAAGGATTGGTACGACCCAATAGAAAACTCAAAATATTATGTCATGTTGGCTAAAATGGGACCTATTGTACGACGTGCTTTATTGAATGCTATTGAGTTCGGAAACCTTATGGTTGAAAAAGGTTATGTTGGTGTTATTACACTCGATAACCAAGACCTTAATGGCAAATTTTATGATTTTGGTGATTTTCAGAAGACGGCACCTGGTGCTGGTGTTCCTGTTTTTGATACGTATTATTCTTACATGATGCCCATCATAGCCATGACGGATGCTTTAGCACCTGAGAGGTACTTTGAATATGATGTGCACAAGGGTTATAAATCTTATGATCTCCTCAAGTATGATTATACTGAGGAGAAACAAGAATTGTTTCAGAAGTACTTTAAGTACTGGGATCAAGAGTATCATCCTAACTGCCGTGACTGTAGTGATGACAGGTGTTTGATACATTGTGCAAACTTCAATATCTTGTTTTCTACACTTATACCGCAGACTTCTTTCGGTAATTTGTGTAGAAAAGTTTTTGTTGATGGTGTACCATTTATAGCTACTTGTGGCTATCATTCTAAGGAACTTGGTGTTATTATGAATCAAGATAACACCATGTCTTTTTCAAAAATGGGTTTAAGTCAACTCATGCAGTTTGTTGGAGATCCTGCTTTGTTAGTGGGAACATCCAATAATTTAGTTGATCTTAGAACGTCTTGTTTTAGTGTTTGTGCGTTAACATCTGGTATTACTCATCAAACGGTAAAGCCAGGTCACTTTAACAAGGATTTCTATGATTTTGCAGAGAAGGCTGGTATGTTTAAGGAGGGTTCGTCTATACCACTTAAACATTTTTTCTATCCTCAAACTGGTAATGCTGCTATAAACGATTATGATTATTATCGTTATAACAGGCCTACCATGTTTGACATATGTCAACTTCTATTTTGTTTAGAAGTGACTTCTAAATACTTTGAGTGTTATGAAGGCGGCTGTATACCAGCTAGCCAAGTTGTAGTTAACAACTTAGATAAGAGTGCAGGCTATCCATTTAATAAGTTTGGAAAAGCCCGCCTCTATTATGAAATGAGTCTAGAGGAACAGGACCAACTCTTCGAGATTACGAAGAAGAATGTCCTACCCACTATAACTCAAATGAATTTAAAATATGCCATATCCGCGAAAAATAGAGCGCGTACAGTGGCAGGTGTGTCTATCCTTTCTACTATGACTAATAGGCAGTTTCATCAGAAGATTCTTAAGTCTATAGTCAACACTAGAAATGCTTCTGTAGTTATTGGAACAACCAAGTTTTATGGCGGTTGGGACAACATGTTGAGAAACCTGATTCAGGGTGTTGAAGACCCAATTCTTATGGGTTGGGATTATCCTAAGTGTGATAGAGCAATGCCTAATTTGTTGCGTATAGCAGCATCCTTAGTACTTGCTCGCAAACACACTAACTGTTGTAGTTGGTCTGAACGCATTTATAGGTTGTATAATGAATGCGCCCAGGTCTTATCTGAAACTGTACTTGCTACAGGTGGTATTTATGTTAAACCTGGTGGCACTAGCAGTGGTGATGCTACTACTGCTTATGCAAACAGTGTTTTTAACATAATACAAGCCACATCTGCTAATGTTGCGCGTCTTTTGAGTGTTATAACGCGTGATATTGTCTATGATAATATTAAGAGCTTGCAGTATGAATTGTATCAGCAGGTCTACAGGCGAGTTAATTTTGACCCAGCCTTTGTTGAAAAGTTTTATTCTTACTTATGTAAGAATTTTTCGTTGATGATCTTGTCTGACGACGGTGTTGTTTGTTACAACAACACATTAGCCAAACAAGGTCTTGTAGCAGATATTTCTGGTTTTAGAGAGGTTCTCTACTATCAGAATAATGTTTTTATGGCTGATTCTAAATGTTGGGTTGAACCAGATTTAGAAAAAGGCCCACATGAGTTTTGTTCACAACACACAATGCTAGTGGAGGTTGATGGTGAGCCTAAGTATTTGCCATACCCAGACCCTTCACGCATTTTGGGTGCATGTGTTTTTGTAGATGACGTGGATAAGACAGAACCTGTGGCTGTTATGGAGCGTTATATAGCTCTTGCCATAGATGCTTATCCACTAGTACATCATGAAAATGAAGAGTACAAGAAGGTATTCTTTGTTCTCCTTGCATATATCAGAAAACTCTATCAAGAGCTTTCTCAGAATATGCTTATGGACTACTCTTTTGTAATGGATATAGACAAGGGTAGTAAATTTTGGGAACAGGAGTTCTATGAGAATATGTATAGAGCTCCTACGACTTTACAATCTTGTGGCGTTTGTGTAGTTTGTAATAGTCAAACTATACTACGCTGCGGTAATTGTATTCGTAAACCGTTTTTGTGTTGTAAGTGTTGCTATGACCACGTCATGCATACGGACCACAAAAATGTTTTATCTATAAATCCTTATATTTGCTCACAGCTAGGTTGCGGTGAAGCAGATGTTACTAAATTGTACCTCGGGGGTATGTCGTACTTCTGTGGTAATCATAAACCGAAATTGTCAATACCGTTAGTATCTAATGGTACTGTTTTTGGAATTTACAGGGCTAATTGTGCTGGTAGTGAAAATGTTGATGATTTTAATCAACTAGCTACTACTAATTGGTCCATTGTCGAACCTTATATTTTAGCAAATCGCTGTAGTGATTCATTGAGACGTTTTGCTGCAGAGACAGTAAAAGCCACAGAAGAATTACATAAGCAACAATTTGCTAGTGCAGAAGTGCGAGAAGTATTCTCAGATCGTGAATTGATTCTATCATGGGAACCAGGAAAAACCAGGCCGCCATTGAATAGAAATTATGTTTTCACAGGTTATCACTTTACAAGAACTAGTAAGGTGCAGCTTGGTGATTTTACATTTGAAAAAGGTGAAGGTAAGGATGTTGTCTATTATAAAGCAACGTCTACTGCTAAATTGTCTGTAGGAGACATTTTTGTTTTAACCTCACACAATGTTGTTTCTCTCGTAGCGCCAACATTGTGTCCACAACAAACCTTTTCTAGGTTTGTAAATTTAAGACCTAATGTAATGGTACCTGAATGTTTTGTAAATAACATTCCACTTTACCATTTAGTAGGTAAACAGAAGCGTACTACAGTACAAGGTCCTCCTGGCAGTGGTAAATCCCACTTTGCTATAGGCCTTGCAGTATACTTTAGTAGCGCTCGTGTTGTTTTTACTGCATGTTCTCATGCAGCTGTTGATGCTTTATGTGAAAAAGCTTTTAAGTTTCTTAAAGTTGATGATTGCACTCGTATAGTACCCCAAAGGACTACTGTCGATTGCTTCTCAAAATTTAAAGCTAATGACACAGGCAAAAAGTACATTTTTAGTACTATTAATGCCTTGCCGGAAGTTAGTTGTGATATTCTTTTGGTTGACGAGGTTAGTATGTTGACCAATTACGAATTGTCCTTTATTAATGGTAAGATAAATTACCAATATGTTGTGTATGTAGGTGATCCGGCTCAATTACCGGCACCCCGCACTTTACTTAATGGTTCACTTTCTCCAAAGGATTATAATGTTGTCACAAACCTTATGGTTTGTGTTAAACCTGATATTTTCCTTGCAAAGTGTTATCGTTGTCCTAAGGAAATTGTAGACACTGTGTCTACTCTTGTTTATGATGGAAAGTTTATTGCAAATAACCCAGAATCACGTGAGTGTTTCAAGGTTATAGTTAATAATGGCAATTCTGATGTAGGACATGAAAGTGGTTCAGCCTACAACACAACACAATTGGAATTTGTGAAAGACTTTGTTTGTCGCAATAAACAATGGCGGGAAGCAATATTTATTTCACCTTACAATGCTATGAACCAGAGAGCTTACCGTATGCTTGGACTTAATGTTCAAACAGTAGATTCTTCTCAAGGTTCAGAGTATGATTATGTCATCTTCTGTGTTACTGCAGATTCGCAGCATGCACTGAATATTAATAGATTTAATGTGGCGCTTACAAGAGCTAAGCGTGGTATACTAGTTGTCATGCGCCAGCGTGATGAATTGTATTCTGCTCTTAAGTTTACAGAGCTAGATAGTGAAACAAGTCTGCAAGGTACAGGTTTGTTTAAAATTTGCAACAAAGAATTTAGTGGTGTCCATCCTGCTTATGCAGTCACAACTAAGGCTCTTGCTGCAACCTATAAAGTTAATGATGAACTTGCTGCACTTGTTAATGTGGAAGCTGGTTCAGAAATAACATATAAACATCTTATTTCTCTGTTAGGATTCAAGATGAGTGTTAATGTTGAAGGCTGCCACAACATGTTTATAACACGTGATGAGGCAATCCGCAATGTAAGAGGTTGGGTAGGTTTTGATGTAGAAGCAACACATGCTTGTGGCACTAACATTGGTACTAACCTGCCTTTTCAAGTAGGTTTCTCTACTGGTGCAGACTTTGTAGTCACGCCTGAGGGACTTGTAGATACTTCAATAGGCAATAATTTTGAGCCTGTGAATTCTAAAGCACCTCCAGGTGAACAATTTAACCACTTGAGAGTGTTATTTAAAAGTGCTAAACCTTGGCATGTTATAAGACCAAGGATAGTGCAGATGTTAGCAGACAATCTATGCAACGTTTCAGATTGTGTAGTGTTTGTCACATGGTGTCATGGCCTAGAACTAACTACTTTGCGCTATTTTGTTAAAATAGGCAAGGAACAAGTTTGTTCTTGTGGTTCTAGAGCTACAACTTTTAATTCTCATACTCAAGCTTATGCTTGTTGGAAGCATTGTTTGGGTTTTGATTTTGTTTATAACCCACTTCTAGTGGATATTCAACAGTGGGGTTACTCGGGTAACCTACAGTTTAATCATGATTTGCACTGTAATGTGCATGGCCACGCTCATGTAGCTTCTGTTGACGCTATAATGACTCGTTGTCTTGCAATTAACAATGCATTTTGTCAAGATGTCAACTGGGATTTGACATACCCTCACATTGCAAATGAGGATGAAGTCAATTCTAGTTGTAGATATCTACAACGCATGTATCTTAATGCGTGTGTTGATGCTCTTAAAGTTAATGTTGTCTATGATATAGGCAACCCTAAAGGTATTAAATGTGTTAGGCGTGGGGATGTTAATTTTAGATTCTATGATAAGAATCCAATAGTACGCAACGTCAAGCAGTTTGAGTATGACTATAATCAGCACAAAGATAAGTTTGCTGATGGTCTTTGTATGTTTTGGAATTGTAATGTGGATTGTTATCCTGATAATTCCTTGGTTTGTAGGTATGACACACGAAATTTGAGTGTGTTTAACCTACCAGGCTGTAATGGTGGTAGTCTGTACGTTAACAAACATGCATTCTACACACCTAAATTTGACCGCATTAGCTTCCGCAATTTGAAAGCTATGCCATTCTTTTTTTATGACTCATCGCCTTGTGAAACCATTCAAGTGGATGGAGTTGCGCAAGACCTTGTGTCTCTAGCTACGAAAGACTGTATCACAAAGTGCAACATTGGTGGCGCTGTTTGTAAGAAACATGCCCAGATGTATGCAGAATTTGTGACTTCTTACAATGCAGCTGTCACAGCTGGCTTTACTTTCTGGGTAACTAATAAACTTAACCCTTATAACTTATGGAAAAGTTTTTCAGCTCTCCAGTCTATCGACAATATTGCTTATAATATGTATAAGGGTGGTCATTATGATGCTATTGCTGGAGAAATGCCCACTGTCATAACTGGAGACAAAGTTTTTGTTATTGATCAAGGTGTAGAAAAGGCAGTTTTTGTTAATCAAACAACTCTACCTACATCTGTGGCGTTTGAGCTATATGCAAAGAGAAATATTCGCACACTGCCAAACAACCGTATTTTGAAAGGTTTAGGTGTAGACGTAACCAATGGATTTGTAATTTGGGATTATGCTAACCAAACACCATTGTATCGTAATACCGTCAAGGTATGTGCATATACAGATATTGAGCCAAATGGCCTAGTAGTTCTGTATGATGATAGATATGGTGATTACCAGTCTTTTCTTGCTGCTGATAATGCTGTTCTAGTTTCTACACAGTGTTATAAGCGATATTCATACGTAGAAATACCATCTAATTTGCTCGTTCAGAATGGTATGCCATTAAAAGATGGAGCGAACCTGTATGTTTATAAGCGTGTTAATGGTGCGTTTGTTACACTACCTAACACAATAAACACCCAGGGTCGAAGTTATGAAACTTTTGAACCTCGTAGTGACGTTGAGCGTGATTTTCTCGCTATGTCAGAGGAGAGTTTTGTAGAAAGGTATGGTAAAGACTTAGGCCTACAACACATACTGTATGGTGAAGTTGATAAGCCCCAATTGGGTGGTTTACACACTGTTATAGGTATGTACAGACTCTTACGTGCGAATAAGTTGAACGCAAAGTCTGTAACTAATTCGGATTCTGATGTCATGCAAAATTACTTTGTATTGTCGGACAATGGTTCTTACAAGCAAGTGTGTACTGTTGTGGATTTACTGCTTGATGATTTCTTAGAACTTCTTAGAAACATACTTAAGGAGTATGGTACTAATAAGTCAAAAGTTGTAACAGTGTCAATTGATTACCATAGCATAAATTTTATGACTTGGTTTGAAGATGGCAGTATTAAAACATGTTATCCACAGCTTCAATCAGCATGGACGTGTGGTTATAATATGCCTGAACTTTATAAAGTTCAGAATTGTGTTATGGAACCTTGCAACATTCCTAATTATGGTGTTGGAATAACGTTGCCTAGCGGTATTCTTATGAATGTGGCAAAGTATACACAACTTTGTCAATACCTTTCGAAAACAACAATTTGTGTACCGCATAACATGCGAGTAATGCATTTCGGAGCAGGAAGCGACAAAGGAGTGGCGCCAGGTAGTACTGTTCTTAAACAATGGCTCCCAGAAGGGACACTCCTTGTCGATAATGATATTGTAGACTATGTGTCTGATGCACATGTTTCTGTGCTTTCAGATTGCAATAAATATAATACAGAGCACAAGTTTGATCTTGTGATATCTGATATGTATACAGATAATGATTCAAAAAGAAAGCATGAAGGCGTGATAGCCAATAATGGCAATGATGACGTTTTCATATATCTCTCAAGTTTTCTTCGTAACAATTTGGCTCTAGGTGGTAGTTTTGCTGTAAAAGTGACAGAGACAAGTTGGCACGAAGTTTTATATGACATTGCACAGGATTGTGCATGGTGGACAATGTTTTGTACAGCAGTGAATGCCTCTTCTTCAGAAGCATTCTTGATTGGTGTTAATTATTTGGGTGCAAGTGAAAAGGTTAAGGTTAGTGGAAAAACGCTGCACGCAAATTATATATTTTGGAGGAATTGTAATTATTTACAAACCTCTGCTTATAGTATATTTGACGTTGCTAAGTTTGATTTGAGATTGAAAGCAACGCCAGTTGTTAATTTGAAAACTGAACAAAAGACAGACTTAGTCTTTAATTTAATTAAGTGTGGTAAGTTACTGGTAAGAGATGTTGGTAACACCTCTTTTACTAGTGACTCTTTTGTGTGCACTATGTAGTGCTGTTTTGTATGACAGTAGTTCTTACGTTTACTACTACCAAAGTGCCTTCAGACCACCTAATGGTTGGCATTTACAAGGGGGTGCTTATGCGGTAGTTAACATTTCTAGCGAATTTAATAATGCAGGCTCTTCATCAGGGTGTACTGTTGGTATTATTCATGGTGGTCGTGTTGTTAATGCTTCTTCTATAGCTATGACGGCACCGTCATCAGGTATGGCTTGGTCTAGCAGTCAGTTTTGTACTGCACACTGTAATTTTTCAGATACTACAGTGTTTGTTACACATTGTTATAAACATGGTGGGTGTCCTATAACTGGCATGCTTCAACAGAATCTTATACGTGTTTCTGCTATGAAAAATGGCCAGCTTTTCTATAATTTAACAGTTAGTGTAGCTAAGTACCCTACTTTTAGATCATTTCAGTGTGTTAATAATTTAACATCCGTATATTTAAATGGTGATCTTGTTTACACCTCTAATGAGACCATAGATGTTACATCTGCAGGTGTTTATTTTAAAGCTGGTGGACCTATAACTTATAAAGTTATGAGAGAAGTTAAAGCCCTGGCTTATTTTGTTAATGGTACTGCACAAGATGTTATTTTGTGTGATGGATCACCTAGAGGCTTGTTAGCATGCCAGTATAATACTGGCAATTTTTCAGATGGCTTTTATCCTTTTACTAATAGTAGTTTAGTTAAGCAGAAGTTTATTGTCTATCGTGAAAATAGTGTTAATACTACTTGTACGTTACACAATTTCATTTTTCATAATGAGACTGGCGCCAACCCTAATCCTAGTGGTGTTCAGAATATTCAAACTTACCAAACAAAAACAGCTCAGAGTGGTTATTATAATTTTAATTTTTCCTTTCTGAGTAGTTTTGTTTATAAGGAGTCTAATTTTATGTATGGATCTTATCACCCAAGTTGTAAATTTAGACTAGAAACTATTAATAATGGCTTGTGGTTTAATTCACTTTCAGTTTCAATTGCTTACGGTCCTCTTCAAGGTGGTTGCAAGCAATCTGTCTTTAAAGGTAGAGCAACTTGTTGTTATGCTTATTCATATGGAGGTCCTTCGCTGTGTAAAGGTGTTTATTCAGGTGAGTTAGATCATAATTTTGAATGTGGACTGTTAGTTTATGTTACTAAGAGCGGTGGCTCTCGTATACAAACAGCCACTGAACCGCCAGTTATAACTCAAAACAATTATAATAATATTACTTTAAATACTTGTGTTGATTATAATATATATGGCAGAACTGGCCAAGGTTTTATTACTAATGTAACCGACTCAGCTGTTAGTTATAATTATCTAGCAGACGCAGGTTTGGCTATTTTAGATACATTTGGTTCCATAGACATCTTTGTTGTACAAGGTGAATATGGTCTTAATTATTATAAGGTTAACCCTTGCGAAGATGTCAACCAGCAGTTTGTAGTTTCTGGTGGTAAATTAGTAGGTATTCTTACTTCACGTAATGAGACTGGTTCTCAGCTTCTTGAGAACCAGTTTTACATCAAAATCACTAATGGAACACGTCGTTTTAGACGTTCTATTACTGAAAATGTTGCAAATTGCCCTTATGTTAGTTATGGTAAGTTTTGTATAAAACCTGATGGCTCAATTGCCACAATAGTACCAAAACAATTGGAACAGTTTGTGGCACCTTTATTTAATGTTACTGAAAATGTGCTCATACCTAACAGTTTCAACTTAACTGTTACAGATGAGTACATACAAACGCGTATGGATAAGGTCCAAATTAATTGCCTGCAGTATGTTTGTGGCAGTTCTCTGGATTGTAGAAAGTTGTTTCAACAATATAGGCCTGTTTGCGACAACATATTGTCTGTAGTAAATAGTGTTGGTCAAAAAGAAGATATGGAACTTTTGAATTTCTATTCTTCTACTAAACCGGCTGGTTTTAATACACCAGTTCTTAGTAATGTTAGCACTGGTGAGTTTAATATTTCTCTTCTGTTAACAACTCCTAGTAGTCGTAGAAAGCGTTCTCTTATTGAAGACCTTCTATTTACAAGCGTTGAATCTGTTGGACTACCAACAAATGACGCATATAAAAATTGCACTGCAGGACCTTTAGGCTTTTTTAAGGACCTTGCGTGTGCTCGTGAATATAATGGTTTGCTTGTGTTGCCTCCTATCATAACAGCAGAAATGCAAGCTTTGTATACTAGTTCTCTAGTAGCTTCTATGGCTTTTGGTGGTATTACTGCAGCTGGTGCTATACCTTTTGCCACACAACTGCAGGCTAGAATTAATCACTTGGGTATTACCCAGTCACTTTTGTTGAAGAATCAAGAAAAAATTGCTGCTTCCTTTAATAAGGCCATTGGTCATATGCAGGAAGGTTTTAGAAGTACATCTCTAGCATTACAACAAATTCAAGATGTTGTTAGTAAACAGAGTGCTATTCTTACTGAGACTATGGCATCACTTAATAAAAATTTTGGTGCTATTTCTTCTGTGATTCAAGAAATCTACCAGCAATTTGACGCCATACAAGCAAATGCTCAAGTGGATCGTCTTATAACTGGTAGATTGTCATCACTTTCTGTTTTAGCATCTGCTAAGCAGGCGGAGTATATTAGAGTGTCACAACAGCGTGAGTTAGCTACTCAGAAAATTAATGAGTGTGTTAAGTCACAGTCTATTAGGTACTCCTTTTGTGGTAATGGACGACATGTTCTAACCATACCGCAAAATGCACCTAATGGTATAGTGTTTATACACTTTTCTTATACTCCAGATAGTTTTGTTAATGTTACTGCAATAGTGGGTTTTTGTGTAAAGCCAGCTAATGCTAGTCAGTATGCAATAGTGCCCTCTAATGGTAGGGGTATTTTTATACAAGTTAATGGTAGTTACTACATCACTGCACGAGATATGTATATGCCAAGAGCTATTACTGCAGGAGATGTAGTTACGCTTACTTCTTGTCAAGCAAATTATGTAAGTGTAAATAAGACCGTCATTACTACATTCGTAGACAATGATGATTTTGATTTTAATGACGCATTGTCAAAATGGTGGAATGATACTAAGCATGAGCTACCAGACTTTGACAAATTCAATTACACAGTACCTATACTTGACATTGATAGTGAAATTGATCGTATTCAAGGCGTTATACAGGGTCTTAATGACTCTCTAATAGACCTTGAAAAACTTTCAATACTCAAAACTTATATTAAGTGGCCTTGGTATGTGTGGTTAGCCATAGCTTTTGCCACTATTATCTTCATCTTAATACTAGGATGGGTTTTCTTCATGACTGGTTGTTGTGGTTGTTGTTGTGGATGCTTTGGCATTATGCCTCTAATGAGTAAGTGTGGTAAGAAATCTTCTTATTACACGACTTTTGATAACGATGTGGTAACTGAACAATACAGACCTAAAAAGTCTGTTTGATGATCCAAAGTCCCACGTCCTTCCTAATAGTATTAATTCTTCTTTGGTGTAAACTTGTACTAAGTTGTTTTAGAGAGTTTATTATAGCGCTCCAACAACTAATACAAGTTTTACTCCAAATTATCAATAGTAACTTACAGTCTAGACTGACCCTTTGGCACAGTCTAGACTAATGTTAAACTTAGAAGTAATTATTGAAACTGGTGAGCAAGTGATTCAAAAAATCAGTTTCAATTTACAGCATATTTCAAGTGTATTAAACACAGAAGTATTTGATCCCTTTGACTATTGTTATTACAGAGGAGGTAATTTTTGGGAAATAGAGTCAGCTGAAGATTGTTCAGGTGATGATGAATTTATTGAATAAGTCGCTAGAGGAGAATGGAAGTTTTCTAACAGCGCTTTACATAATTGTAGGATTTTTAGCACTTTATCTTCTAGGTAGAGCACTTCAAGCATTTGTACAGGCTGCTGATGCTTGTTGTTTATTTTGGTATACATGGGTAGTAATTCCAGGAGCTAAGGGTACAGCCTTTGTATACAAGTATACATATGGTAGAAAACTTAACAATCCGGAATTAGAAGCAGTTATTGTTAACGAGTTTCCTAAGAACGGTTGGAATAATAAAAATCCAGCAAATTTTCAAGATGCCCAACGAGACAAATTGTACTCTTGACTTTGAACAGCCAGTTCAGCTTTTTAAAGAGTATAATTTATTTATAACTGCATTCTTGTTGTTCTTAACCATAATACTTCAGTATGGCTATGCAACAAGAAGTAAGGTTATTTATACACTGAAAATGATAGTGTTATGGTGCTTTTGGCCCCTTAACATTGCAGTAGGTGTAATTTCATGTACATACCCACCAAACACAGGAGGTCTTGTCGCAGCGATAATACTTACAGTGTTTGCGTGTCTGTCTTTTGTAGGTTATTGGATCCAGAGTATTAGACTCTTTAAGCGGTGTAGGTCATGGTGGTCATTTAATCCAGAATCTAATGCCGTAGGTTCAATACTCCTAACTAATGGTCAACAATGTAATTTTGCTATAGAGAGTGTGCCAATGGTGCTTTCTCCAATTATAAAGAATGGTGTTCTTTATTGTGAGGGTCAGTGGCTTGCTAAGTGTGAACCAGACCACTTGCCTAAAGATATATTTGTTTGTACACCGGATAGACGTAATATCTACCGTATGGTGCAGAAATATACTGGTGACCAAAGCGGAAATAAGAAAAGGTTTGCTACGTTTGTCTATGCAAAGCAGTCAGTAGATACTGGCGAGCTAGAAAGTGTAGCAACAGGAGGAAGTAGTCTTTACACATAAATGTGTGTGTGTAGAGAGTATTTAAAATTATTCTTTAATAGCGCCTCTGTTTTAAGAGCGCATAAGAGTATTTATTTTGAGGATACTAATATAAATCCTCTTTGTTTTATACTCTCCTTTCAAGAGCTATTAACGGTGTTACCTTTCAAGTAGATAATGGAAAAGTCTACTACGAAGGAACACCAGTTTTCCAAAAAGGTTGTTGTAGGATGTGGTCCAATTATAAGAAAGAATAATTGAACCACCTACTACACTTATTTTTATAAGAGGTGTTTTACTTAACAAAAACTTAACAAATACGGACGATGAAATGGCTGACTAGTTTTGGAAGAGCAGTTATTTCTTGTTATAAATCCCTACTATTAACTCAACTTAGAGTGTTAGATAGGTTAATTTTAGATCACGGACTACTACGCGTTTTAACGTGTAGTAGGCGCGTGCTTTTAGTTCAATTAGATTTAGTTTATAGGTTGGCGTATACGCCCACCCAATCGCTGGCATGAATAATAGTAAAGATAATCCTTTTCGCGGAGCAATAGCAAGAAAAGCTCGAATTTATCTGAGAGAAGGATTAGATTGTGTTTACTTTCTTAACAAAGCAGGACAAGCAGAGCCTTGTCCCGCGTGTACCTCTCTAGTATTCCAAGGGAAAACTTGTGAGGAACACATACATAATAATAATCTTTTGTCATGGCAAGCGGTAAAGCAGCTGGAAAAACAGACGCCCCAGCGCCAGTCATTAAACTAGGAGGACCAAAACCACCTAAAGTCGGTTCTTCTGGAAATGCATCTTGGTTTCAAGCAATAAAAGCCAAGAAGTTAAATACACCTCCGCCCAAGTTTGAAGGTAGCGGTGTTCCTGATAACGAAAACATTAAGCCAAGCCAGCAACATGGATACTGGAGACGCCAAGCCAGGTTTAAGCCAGGCAAAGGTGGAAGAAAACCAGTCCCAGATGCTTGGTACTTTTACTATACTGGAACAGGACCTGCCGCTGACCTGAACTGGGGTGATACTCAAGATGGTATAGTGTGGGTTGCTGCTAAGGGTGCTGATACTAAATCTAGATCCAATCAGGGTACAAGAGATCCTGATAAGTTTGACCAATACCCACTACGATTCTCGGATGGCGGACCTGATGGTAATTTCCGTTGGGACTTCATTCCCCTGAACCGTGGTAGGAGTGGAAGATCAACAGCAGCTTCATCAGCAGCAGCTAGTAGAGCACCATCACGTGAAGGTTCGCGTGGTCGTAGAAGTGATTCTGGAGATGACCTTATTGCTCGTGCAGCAAAGATAATCCAGGATCAGCAGAAAAAGGGCTCTCGCATTACCAAGGCAAAGGCAGGTGAAATGGCTCATCGCCGGTATTGCAAGCGCACTATCCCACCTAATTATAGGGTTGATCAAGTGTTTGGTCCCCGTACTAAAGGTAAGGAGGGGAATTTTGGTGATGACAAGATGAATGAGGAAGGTATTAAGGATGGGCGTGTTACAGCAATGCTCAACCTAGTCCCTAGCAGCCATGCTTGTCTTTTTGGAAGTAGAGTGACACCCAAACTTCAACTAGATGGGCTTCACTTGAGATTTGAATTTACTACTGTGGTCCCATGTGATGACCCGCAGTTTGATAATTATGTGAAAATTTGTGATCAGTGTGTCGATGGTGTAGGAACGCGTCCAAAAGATGACGAACCAAAACCAAAGTCACGCTCAAGTTCAAGACCTGCTACAAGAGGAAATTCTCCAGCGCCAAGACAACAGCGCCCAAAGAAGGAGAAAAAGCTAAAGAAGCAGGATGATGAAGCAGATAAAGCATTGACCTCAGATGAGGAGAGGAACAATGCACAGCTGGAATTTTATGATGAGCCCAAGGTAATTAACTGGGGGGATGCAGCTCTAGGAGAGAATGAACTTTGAGTAACATAATGGACCTGTTGTTTCCTGGTACATTTTGTTAAACACTATTTCTGTGCTTTCCTATCAATTATTACAGGCATTGATTGTGATTATGTTCAATACTTAAGCTTCTTTTGGTTGCTTTTTGCTTATTGTATTGTTGCTGTGCTTTTTATTGTTGTGATTCTCATTAGTTTGCTTTATCGTAGAAATTCAATAGTAAGAGTTAAGGAAGATAGGCATGTAGCTTGATTACCTACATGTCTATCGCCAGGGAAATGTCTAATCTGTCTACTTAGTAGCCTGGAAACGAACGGTAGACCCTTAGATTTTAATTTAGTTTAATTTTTAGTTTAGTTTAAGTTAGTTTAGAGTAGGTATAAAGATGCCAGTGCCGGGGCCACGCGGAGTACGATCGAGGGTACAGCACTAGGACGCCCATTAGGGGAAGAGCTAAATTTTAGTTTAAGTTAAGTTTAATTGGCTAAGTATAGTTAAAATTTATAGGCTAGTATAGAGTTAGAAAA
>MK071267.1
ACTTAAGATAGATATTAATATATATCTATTGCACTAGCCTTGCGCTAGATTTCAAACTTAACAAAACGGACTTAAATACCTACAGCTGGTCCCCATAGGTGTTCCATTGCAGTGCACTTTAGTGCCCTGGATGGCACCTGGCCACCTGTCAGGTTTTTGTTGTTAAAATATCATTGTTGCTGGTATCACTGCTTGTTTTGCCGTGTCTCACTTTATACATCCGTTGCTTGGGCTACCTAGTATCCAGCGTCCTACGGGCGCCGTGGTCGGTTCGAGTGCGAAGGACCTCTGGTTCATCTAGCGGTAGGCGGGTGTGTGGAAGTAGCGCTTCAGACGTACTGGTTCTGTTGCGTGAAACGCGGGGTCACCTCCCCCCACATACCTCTAAGGGCTTTTGAGCCTAGCGTTGGGCTACGTTCTCGCACAAGGTCGGCTATACGACGTTTGTAGGGGGTAGTGCCAAACAACCCCTGAGGTGACAGGTTCTGGTGGTGTTTAGTGAGCAGACATACAATAGACAGTGACAACATGGCTTCAAGCCTAAAACAGGGAGTATCTCCCAAACCAAGGGATGTCATTCTTGTTTCCAAAGACATTCCCGAACAACTCTGTGACGCTTTATTTTTCTACACGTCACACAACCCTAAGGATTACGCTGATGCTTTTGCATTTAGGCAAAAGTTTGACCGTAATCTGCAGACTGGGAAGCAGTTCAAATTTGAAACTGTTTGTGGTCTCTTCCTATTGAAGGGAGTTGACAAAATAACACCTGGCGTCCCAGCAAAAGTTTTAAAAGCCACTTCTAAGTTGGCAGATTTAGAAGACATCTTTGGTGTCTCTCCTTTTGCACGGAAGTACCGTGAATTGTTGAAAACAGCATGCCAGTGGTCTCTTACTGTAGAAACACTGGATGCTCGTGCACAAACGCTTGACGAAATTTTTGACTCTACTGAAATACTTTGGCTTCAGGTGGCTGCAAAAATTCAAGTTTCAGCTATGGCAATGCGCAGGCTTGTTGGAGAAGTAACTGCAAAAGTCATGGAAGCTCTTGGCTCAAATTTGAGTGTTCTCTTTCAAATTGTTAAACAACAAATAGCCAGAATCTTTCAAAAGGCACTGGCTATTTTTGAAAATGTGAGTGAATTACCACAGCGTATTGCAGCACTTAAGATGGCCTTTGCCAAGTGTGCCAAGTCAATTACTGTTGTGGTTGTGGAAAGAACTCTAGTTGTTAGAGAGTTCGCAGGAACTTGTCTTGCAAGCATCAATGGTGCTGTTGCAAAATTCTTTGAAGAACTTCCAAATGGCTTTATGGGTTCTAAAATCTTCACAACATTGGCCTTCTTTAAAGAAGCAGCTGTGAAAATTGTGGAAAATATACCAAATGCACCAAGAGGTACTAGAGGTTTTGAAGTCGTTGGTAACGCCAAGGGAACGCAAGTTGTTGTGCGTGGCATGCGAAATGATTTAACTCTGCTCGACCAAAAAGCTGACATTCCTGTTGAGAAAGAAGGTTGGTCTGCAATTCTTGAAGGACATCTGTGTTATGTCTTTAAGAGTGGTGATCGTTTTTATGCGGCACCTCTTTCTGGGAATTTTGCATTGCATGATGTGCATTGTTGTGAGCGTGTTGTCTGTCTGTCTGATGGTGTAACACCAGAGATAAATGATGGACTCATTCTAGCAGCAATCTATTCATCTTTTAGTGTCTCAGAACTCGTGGCAGCACTTAAAAAGGGTGAACCATTCAAGTTCTTGGGTCATAAATTTGTGTATGCGAAGGATGCAGCAGTCTCTTTCACTCTTGCAAAAGCAGCCACTATTGCAGATGTACTGAAGCTGTTTCAATCAGCTCGTGTGCAAACAGAAGATGTGTGGTCTGCATTTACTGAAAAGTCTTTTAATTTCTGGAAACTCGCATATGGAAAAGTGCGTAATCTTGAAGAAGTTGTGAAGACTCATTTTTGTAAAGCTCAAATGTCAATTATCATTCTAGCAGCAGTGCTTGGCGAAGGCATTTGGCATCTTGTTTCACAGGTCATCTATAAAGTAGGTGGTCTTTTTACTAGAGTCGTTGACTTTTGTGAAAAACACTGGAAGGGTTTCTGTGCACAACTTAAAAAGGCTAAGCTCGTTGTCACAGAAACTCTTTGTGTTCTTAAGGGAGTGGCACAGCATTGTTTTCAACTATTGCTGGATGCAATACATTCTTTGTATATGAGTTTTAAGAAGTGTGCACTTGGTAGAATTCATGGAGACTTACTCTTCTGGAAAGGGGGTGTACACAAAATTGTTCAAGATGGCGATGAAGTTTGGTTTGACGCCATTGATAGTATTGATGTTGAAGATCTGGGTGTTGTCCAAGAAAAACCCATAGATTTTGAGGTTTGTGAAGACGTAACACTTCCAGAAAATCAACCTGGTCATATGGTTCAAATCGAGGATGACGGAAAGAACTATATGTTCTTCCGCTTCAAAAGGGATGAGAACATCTACTATACACCAATGTCTCAACTTGGTGCAATTAATGTAGTTTGCAAAGCAGGCGGTAAAACCGTTACCTTTGGAGACACCATTGTGAAAGAAATACCGCCACCTGATGTTGTGCCTATTAAGGTTAGCATAGAGTGTTGTGGTGAACCATGGAATACAATCTTCAAGAAAGCTTATAAAGAGCCCATTGAAGTTGAAACTGACCTCACAGTAGAACAATTGCTCTCTGTGATCTATGAGAAAATGTGCGACGACCTCAAATTGTTTCCAGAGGCACCAGAGCCACCGCCATTTGAGAATGTCGCACTTGTTGATAAAAACGGTAAAGACTTGGATTGCATAAAATCATGCCATCTTATCTACCGTGATTATGAGAGTGATGATGACATCGAGGAAGAAGATGCTGAGGAGTGTGATACTGATTTAGAATGTGAAGAAGAGGATGAGGATACTAAAGTGTTGGCTCTTATACAAGACCCTGCAAGTAATAAATACCCTCTTCCTCTTGATGATGATTATAGCGTCTTTAATGGATGTATTGTACATAAGGACGCTCTTGACGTCGTAAATCTACCATCTGGTGAAGAAACCTTTGTTGTCAACAACTGCTTTGAGGGAGCTGTAAAACCACTGCCTCAGAAAGTTGTTGATGTTCTAGGTGACTGGGGTGAGGCTGTTGATGCGCAAGAGCAAATTGCACAAACTACTTCAGAGGAAACCCCTATCAGTAGTTTGGAGGCAACTATTGAGCAAGTTGTTGTTGAGGAACAGAAAATAATTTCTGTTGTTGAAGAAGAACAGCAGGTGGCGGTCTACACACCTGCAGACCTACAAGTTGTTGAAGAAACACCAGATGAGTTTATTCTTATTGCTGATGTTTCCACAGAAGAAATTGTGCCTCATGAAGAAAAGGAGTCACAGATTGAACAGGAGCCTATTCAAGTTGTTAAATCACAACGTGAAAAGAAGGCTAAAAAGTTCAAGGTTAAATCTACTACATGTGAGAAACCCAAATTTTTGGAGTACACAACATGTGTGGGTGACCTAACGGTAGTGATTGCCAAAGCATTGGATGAGTTTAAAGAGTTCTGCATTGTAAATGCTGCTAATGAGCATATGTCTCACGGTGGCGGCGTTGCTAAGGCAATTGCGGACTTTTGTGGACCTGATTTTGTGGAGTATTGTGAGGACTATGTTAAGAAACATGGGCCTCAACAAAGACTTGTCACACCTTCATTTGTCAAAGGCATTCAATGTGTGAACAATGTTGTAGGACCTCGCCATGGAGACAGTAACTTGCATGATAAGCTTGTTGCTGCTTACAAGAATGTTCTTGTAGATGGTGTTGTCAATTATGTTGTGCCAGTCCTCTCATCAGGAATTTTTGGTGTTGATTTTAAGATGTCTATAGACGCTATGCGCAAGGCTTTTGAAGGTTGCGACATACGCGTTCTTCTTTTCTCCTTGTCTCAAGAACACATCGATTATTTCGATGTTACTTGTAAACAGAAGACAATTTATCTTACAGAGGACGGTGTTAAATACCGCTCTGCTACTGTGAAACCAGGTGACTCTTTGAGTCAATTTGGACCGGTTTTTGCTAGAAACAAGACAGTCTTTACAGCAGACGATGTTGAGGATAAAGAAATTCTCTTCATTCCTACTACTGACAAGACTGTCCTTGAATATTATGGTTTGGATGCGCAAAAGTATGTAATATACTTGCAAACTCTTGCACAGAAGTGGAATGTCCAATATAGGGACAATTTTGTTATACTTGAGTGGCGTGATGGAAATTGCTGGATTAATGCAGCAGTAGTGCTCCTTCAAGCTGCTAAGATTAGGTTTAAAGGTTTTCTTGCAGAAGCATGGGCACAACTTTTGGGTGGAGACCCAACTGATTTTGTAGCCTGGTGCTATGCAAGTTGCAATGCTAATGTTGGTGAGTTTTCAGATGCTAATTGGCTTCTTGCTAATTTGGCAGAATACTTTGATGCTGATTACACGAATGCATTCCTTAAGAGGCGTGTGTCATGTAACTGTGGGGTTAAGAATTGTGAAGTTAGAGGCCTTGAAGCTTGTATTCAACCAGTAAAGGCACCCAATCTTCTTCATTTTAAGACTCAGTACACAAATTGTACAGTGTGTGATGCAAATAGTGTGGATGAGGTGGTAGAAGCCTCACTACCATATCTGTTGCTCCTTGCTACTGATGGTCCTACTACAGTGGATTGTGATGAAAATGCTGTAGGGAATGTTGTTTTCATTGGCTCTACTAATAGTGGCCATTGTTACACGCAAGCCATTGGTAAGGCTTTTGATAATCTTGCTAAGGATAGAAAATTTTCAAAGAATTCGCCATACATTACAGCAATGTATACGCGCTTCTCTCTTAAGAGTGAAAGCTCTCTGTCTGTTGTTAAACAGAGTAAGAGTAAAACTAAAGTAGTAAAAGAAGATGTTGCCAACCTTGTTACTAGTTCTAAAGCCAGTTTTGATGATCTTACTGACTTTGAACATTGGTATGATAGTAACATCTATGAAAGTCTTAAAGTTCAGGAAATACCTGTGAATTTGGATGAGTATGTGTCATTTACAACGAAAGAAGATACTAAGTTGCCACTGACACTTAAAGTTAGAGGTATCAAATCAGTTGTTGACTTTATTTCAAGAGACGGTTTCTCTTATAAGTTAACACCTGACATTGAAGAAAATTCAAAAGCGCCAGTCTACTACCCAGTCTTAGACTCTATTAGTCTTAAGGCAATATGGGTAGACGGCAGTGCTAATTTTGTTGTTGGTCATCCAAACTACTATAGTAAGTCTCTTCGCATTCCTACTTTTTGGGAAAATGCAGAGAGCTTTGTTAAGATAGGTGACAAAGTTGATGGTGTAACTATGGGCCTTTGGCGTGCAGAACAGCTTAACAAACCTAATCTTGAAAGAATTTTCAACATTGCTAAGAAAGCTATTGTTGGATCCAGTGTTGTTACTACACAATGTAGTAAATTAATTAGTAAAGCAGCTACATTCATTGCTGATAAAGTAGGTGGGGGTGTAGTTCGTAATATTACAGATAGAATTAAGGGTCTTTGTGGATTTACACGTGGGCATTTTGAAAGAAAATTGTCTCCACAATTCATAAAAACACTTATATTCTTCTTCTTTTACTTTGTAAAGGCTAGTGCTAAGAGTGTTGCCACTAGTTATAAGCGTGTGTTATGTAAGGTGGTTTTTACCACGCTATTTATATTATGGTTTATGTACACAAGTAAACCAGTAACTTTTACTGGAACACGTGTGCTAGACTTCTTATTTGAGGGTTCTTTATGTGGTCCCTATAATGACTATGGTAAAGACTCATTTGACGTACTACGCTATTGTGGAGATGATTTTACTTGTCGTGTATGTTTACATGATAAAGATTCACTTCATTTGTATAAGCATGCTTATAGCGTAGAACAGGTTTATAAAGATGCAGCTTCTGGCATTAGTTTTAATTGGAATTGGCTTTATTTGGTCTTTCTAATATTATTTGTTAAACCAGTAGCAGGTTTCGTTATTATTTGCTATTGTGTTAAGTACTTGGTATTGAGTTCAACTGTGTTGCAAACTGGTGTAGGTTTTATGGACTGGTTTATTCAAACAGTTTTTACTCACTTTAATTTTATGGGTGCAGGTTTCTATTTCTGGCTCTTTTATAAATTGTACATACAGGTTCATCATATACTGTATTGTAAGGATATAACATGTGAAGTGTGTAAGAGAGTTGCACGCAGTAACAGGCATGAGGTTAGTGTTGTTGTTGGTGGACGCAAGCAAATTGTGCATGTGTACACTAACTCTGGTTACAACTTTTGTAAGAGACATAATTGGTATTGTAGGAATTGTGATGTATATGGTCACCAAAACACATTTATGTCTCCTGAAGTTGCTGGCGAGCTTTCTGAAAAGCTTAAACGCCATGTTAAACCTACAGCACATGCTTACCACGTTGTGGATGAGGCTTGCGTAGTTGATGATTTTGTTAACTTAAAATACAAAGCTGCAACTCCTGGTAAGGATGGTGCACCTCCTGCAGTTAAATGTTTCAGTGTTACAGATTTCTTGAAGAAAGCTGTTTTTCTTAAGGATGCGCTGAAATGTGAACAAATATCTAATGATGGTTTTATAGTGTGTAATACGCAGAGTGCGCATGCTTTAGAGGAAGCAAAGAATGCAGCCATCTATTATGCGCAATACCTGTGTAAACCTATACTTATACTCGACCAGGCACTCTACCAGAATTTAATAGTGGAACCTGTATCGAAGAGCGTTGTCAACAAAGTGTGTGACATTTTGTCTAGGATAATTTCTGTAGATACTGCATCTTTGGATTATAAAGCAGGTACAATTCGTGATGCCTTGCTGTCTGTTACTAAAGATGAAGAAGCTGTAGATATGGCTATCTTCTGTCATAATCATGAAGTTGAATATACAGGTGATGGTTTTACTAATGTTATACCGTCATATGGTATAGACACTGATAAATTAACACCTCGTGATAGAGGGTTTTTGATAAATGCAGATGCTTCTGTTGCTAACTTAAGAGTTAAAAATGCTCCGCCGGTAGTATGGAAGTTCTCTGATCTTATTAAGTTGTCTGACAGTTGTCTTAAATATTTAATCTCAGCAACTGTCAAGTCAGGGTCTCGTTTCTTTATAACAAGATCTGGTGCTAAACAAATTTTTTCTTGTAGTACTCAGAAATTGTTGGTAGAGAAAAAGGCTGGTGGTGTCATTAGTGGTACCTTTAATTGGTTTAAGAGTTGTTGTAAATGGCTCTTGATCTTCTATGTGCTTTTTACATTGTGTTGTTTGGGTTGTTATCATATGGAGACGAATAAAAGTTTTGTTCATCCTATGTATGATGTTAACTCTACAATGCATGTTGAAGGCTTTAAGGTTATAGATAAAGGTGTTATTAGAGACATTGTACCAGAGGATGCTTGTTTCTCTAATAAGTTTGCTAACTTTGATGCATTTTGGGGTAAACCATATGTGAATAGTAGAGACTGTCCAATTGTTACAGCAGTCATAGATGGCGCTGGAACAATAGCAGCTGGTGTTCCTGGTTTTGTAGACTGGGTTCTTGATGGTGTTATGTTTGTACACATGACACAAACAGAAAGAAAACCCTGGTACATTCCCACGTGGTTTAACAGAGAAATTGTTGGTTACACTCAGGATTCAATTATTACTGAAGGTAGTTTTTATACATCTATAGCTTTGTTTTCAGCTAGGTGTTTATATTTAACAGCCAGCAATACACCACAATTGTATTGTTTTAATGGTCATAATGATGCTCCTGGAGCCTTACCATTTAGCAGTATCACTCCACACAGGGTCTACTTCCAACCAAATGGTGTTAGGCTTATAATTCCTCAACAAATAATGCACACACCCTACGTAGTAAAGTTTTTATCAGACAGCTATTGTAGAGGTAGTGTATGTGAGTATACTAAACCGGGTTATTGTGTCTCACTAAATTCCCAATGGGTTTTATTTAATGACGAATACACAAGTAAACCAGGAGTATTCTGTGGTTCTACTGTTAGAGAACTTATGTTTAATATGGTTAGTACATTTTTTACTGGTGTCAACCCTAATATTTATATGCAGCTGGCGACTATGTTCTTAATACTAGTTGTTGTTGTGTTAATTTTTGCAATGGTTATAAAGTTTCAAGGTGTTTTTAAAGCTTATGCAACCATTGTGTTTACAATAATGCTAGTTTGGGTTGTTAATGCATTTATTTTGTGTGTACATAGTTATAATAGTGTTGTGGCTGTTATACTACTAGTAATCTATTGTTATGCATCATTGGTTACAAGTCGTAATACTGCTATAATAATGCATTGTTGGCTTGTGTTTACCTTTGGTTTAATTGTACCCATATGGTTGGCGTGTTGCTACCTGGCATTTGTTTTATATATGTACACACCATTGTTTTTCTGGTGTTACGGTACTACTAAAAACACTCGTAAATTGTATGATGGCAACGAGTTTGTTGGTACTTATGATCTTGCTGCGAAGAGCACCTTTGTTATTCGCGGTCCTGAATTTGTTAAGCTTACGAACGAGATAGGTGATAAGTTTGAACACTATCTCTCAGCGTATGCTAGACTTAAATACTACTCAGGCACTGGCAGTGAACAAGATTATCTGCAAGCTTGTCGTGCATGGTTAGCTTATGCTTTGGACCAATATAGAAATAGTGGTGTGGAAATTGTGTATACTCCACCACGTTACTCTATTGGTGTTAGTAGATTACAGGCCGGTTTTAAGAAACTAGTTTCTCCTAGTAGTGTTGTTGAAAAGTGCATTGTTAGTGTCTCTTATAGAGGTAATAATCTTAATGGACTGTGGCTAGGTGATACTATCTACTGTCCGCGACATGTTCTAGGCAAGTTCTCAGGTGACCAATGGAATGATGTACTTAACCTTGCTAATAATCATGAGTTTGAAGTTGTAACTCAAAATAATGTTACTTTGAATGTTGTCAGTAGGAGGCTAAAAGGTGCAGTTTTGATTTTACAAACTGCTGTTGCTAATGCTGAAACTCCAAAGTATAAGTTTGTTAAAGCCAATTGTGGAGATAGTTTTACGATTGCTTGTTCCTATGGTGGTACAGTTGTTGGACTCTACCCTGTTACTATGCGCTCTAATGGTACTATTAGGGCGTCTTTCTTAGCAGGAGCGTGTGGTTCTCCAGGTTTTAATATAGAAAAGGGTGTAGTTAACTTTTATTATATGCACCATCTTGAGTTGCCTAATGCATTACACACAGGAACTGACCTAATGGGAGAGTTCTATGGTGGTTATGTGGACGAAGAGGTTGCACAAAGGGTGCCACCAGATAATTTAGTTACTAACAATATTGTAGCATGGCTTTATGCCGCAATTATTAGTGTTAAGGAGAGTAGTTTCTCACTGCCTAAATGGTTGGATAGTACTACTGTCAGTGTTGAAGACTACAATAAGTGGGCTGGTGATAATGGTTTTACACCATTTTCTACTAGTACTGCTATTACTAAATTAAGTGCTATAACGGGAGTAGATGTTTGTAAACTCCTTCGCACTATTATGGTAAAAAGTAGTCAATGGGGTAGTGATCCCATTTTAGGACAATATAATTTTGAAGATGAATTGACACCAGAGTCCGTTTTTAATCAGATAGGTGGTGTTAGATTACAGTCTTCTTTTGTAAGAAGAGCCACATCCTGGTTTTGGAGTAGATGTGTGTTAGCTTGCTTCTTATTTGTGTTGTGTGCTATTGTCTTGTTTACGGCAGTGCCACTTAAATATTATGTACATGCAGCCGTTATTTTGTTAACAGCTGTGCTCTTCATTTCTTTTACTGTTAAACATGTTATGGCATATATGGATACTTTTCTACTGCCAACATTGCTTACAGTCATTATTGGAGTTTGTGCTGAAGTACCTTTCATCTACAATACTCTAATTAGTAGGATAGTTGTCTTTGTTAGTCAATGGTATGATCCTGTAGTCTTTGATACTATGGTACCATGGATGTTCTTGCCACTAGTGTTGTACACAGCATTTAAGTGTGTGCAGGGTTGCTATAGTGTGAATTCTTTCAATACTTCTTTGCTAGTACTGTACCAGTTCTTGAAGTTAGGCTTTGTTATTTATGCCTCTTCTAGCACGCTGGCAGCATACACAGAAGGTAATTGGGATTTATTTTTTGAATTAGTTCACACTACTGTGTTGGCTAATGTTAGTAGTAATTCCTTAATAGGTTTGTTTGTGTTCAAGTTAGCTAAGTGGATGTTGTATTATTGTAATGCTACATACTTTAATAATTATGTGCTAATGGCTGTCATTATTAATGGCTTTGGTTGGCTCTTCACTTGTTACTTTGGAGTTTATTGGTGGATTAATAAGGTTTTTGGTTTAACCTTAGGTAAATATGAATTCAAAGTTTCAGTAGACCAATATAGGTATATGTGTCTTCATAAGATAAATTCGCCTAAAACTGTGTGGGAAGTTTTTTCGACAAATATACTTATACAAGGAATTGGTGGTGATCGTGTGTTGCCTATTGCTACAGTTCAATCTAAATTGAGTGATGTAAAGTGTACAACTGTTGTTTTAATGCAGCTTTTGACTAAGCTTAATGTTGAAGCAAATTCAAAAATGCATGCTTATCTTGTTGATTTACACAATAAAATCCTTGCATCTGATGATGTTGGAGAGTGCATGGATAATTTGTTGGGTATGCTTATTACACTATTTTGTATAGATTCTACTATTGATTTGAGTGAGTATTGTGATGATATACTTAAGAGGTCAACTGTTTTACAGTCAGTTACTCAAGAGTTCTCACACATACCCTCTTATGCTGAATATGAAAGAGCTAAGAATCTTTATGAAAAGGTTTTAGCTGATTCTAAAAATGGTGGTGTAACACAGCAAGAGCTTGCTGCATATCGTAAAGCTGCCAATATTGCAAAGTCAGTTTTTGATAGAGACTTGGCTGTTCAAAAGAAGTTAGACAGCATGGCAGAACGTGCTATGACAACAATGTATAAAGAGGCGCGTGTAACTGATAGACGAGCAAAATTAGTTTCATCACTACATGCGTTACTGTTTTCAATGCTCAAGAAAATAGATTCTGAAAAGCTTAATGTATTATTTGATCAGGCTAGTAGTGGTGTTGTACCTCTAGCTACTGTTCCAATTGTTTGTAGTAATAAGCTTACCCTTGTAATACCAGATCCAGAAACTTGGGTCAAGTGTGTGGAAGGTATGCATGTTACTTACTCAACAGTTGTCTGGAATATAGACACTGTTATTGATGCTGATGGCACAGAATTACATCCTACTTCTACAGGTAGTGGATTGACATACTGTGTAAGTGGTGACAATATAGCGTGGCCTTTAAAGGTTAGCTTAACTAGAAATGGGCATAATAGAGTTGACGTTGCTTTGCAGAATAATGAGCTTATGCCTCATGGTGTAAAAACAAAGGCTTGCGTAGCAGGTGTAGATCAAGCACATTGTAGCGTAGAGTCTAAATGTTATTATACAAATATTAGTGGCAATTCAGTTGTAGCTGCTATTACTTCTTCAAATCCAAATCTGAAAGTAGCTTCGTTTTTGAACGAGGCAGGCAATCAGATTTATGTAGACTTAGATCCACCATGTAAATTTGGCATGAAGGTGGGTGACAAGGTTGAGGTTGTTTACTTGTATTTTATAAAGAATACAAGGTCGATTGTTAGGGGTATGGTACTTGGTGCTATATCTAATGTTGTTGTCTTACAGTCTAAAGGGCATGAAACAGAGGAAGTGGATGCTGTTGGCATACTTTCACTTTGCTCATTTGCAGTAGATCCTGCAGACACGTATTGTAAATATGTGGCAGCAGGTAATCAACCTTTAGGTAACTGTGTTAAAATGTTGACAGTTCATAATGGTAGTGGCTTTGCTATAACATCGAAGCCTAGTCCAACTCCTGATCAGGATTCTTATGGAGGAGCTTCTGTGTGTCTCTATTGTAGAGCACACATAGCACATCCAGGAGGTGCAGGAAATTTAGATGGACGTTGTTTATTTAAAGGTTCTTTTGTGCAAATACCTACTACGGAGAAAGACCCCGTTGGATTCTGTCTACGTAATAAGGTTTGCACTGTTTGTCAGTGTTGGATTGGTTATGGATGTCAGTGCGATGCACTTAGACAACCAAAACCTTCTGTTCAATCAGCTGCCGGTGTAGCTGATTTTGATAAGAATTATTTAAACGGGTACGGGGTAGCAGTGAGGCTCGGCTGATACCCCTTTCTATTGGATGTGATCCTGATGTTGTAAAGCGAGCCTTTGATGTTTGTAACAAGGAATCAGCTGGTATGTTTCAAAATTTGAAGCGTAACTGTGCGCGATTCCAAGAAGTACGTGGTACTGAAGATGGAAATTTTGAGTATCTTGATTCTTACTTTGTGGTTAAACAAACCACTCCTAGTAATTATGAACATGAGAAGAATTGTTACTATGACTTAAAGTCTGAAGTAACAGCTGATCATGACTTTTTTGTGTTCAATAAGAACATTTACAATATTAGTAGGCAACGGCTTACTAAGTATACTATGATGGACTTTTGCTACGCTTTGAGGCATTTTGACCCAAAGGACTGCGAAGTTCTTAAAGAAATACTTGTCACTTATGGTTGTATAGAAGATTATCACCCTAAGTGGTTTGAAGAGAATAAGGATTGGTACGACCCAATAGAAAACCCAAAATATTATGCCATGTTGGCTAAAATGGGGCCTATTGTACGACGTGCTTTATTGAATGCTATTGAGTTCGGAAACCTTATGGTTGAAAAAGGTTATGTTGGTGTTGTTACACTTGATAACCAAGATCTTAATGGCAAATTTTATGACTTTGGTGATTTTCAGAAAACGGCACCTGGTGCTGGTGTTCCTGTTTTTGATACATATTATTCTTACATGATGCCCATCATAGCCATGACGGATGCTTTGGCACCTGAAAGGTATTTTGAATATGATGTGCATAAGGGTTATAAGTCTTATGATCTCCTCAAGTATGATTATACTGAGGAGAAACAAGAGTTGTTTCAGAAGTACTTTAAGTATTGGGACCAGGAGTACCATCCTAACTGCCGTGACTGTAGTGATGACAGGTGTTTGATACATTGTGCAAACTTCAACATCTTGTTTTCTACATTGATACCGCAGACTTCTTTTGGTAATTTGTGTAGAAAAGTGTTTGTTGATGGTGTACCTTTTATAGCTACTTGTGGCTATCATTCTAAAGAACTTGGTGTTATTATGAATCAAGATAACACCATGTCGTTCTCAAAAATGGGTTTAAGTCAACTCATGCAGTTTGTTGGAGATCCTGCCTTGTTAGTGGGAACATCCAATAATTTAGTCGATCTTAGAACGTCTTGTTTTAGTGTTTGTGCATTAGCGTCTGGTATTACTCATCAAACGGTAAAACCAGGTCACTTTAACAAGGATTTCTATGATTTTGCAGAGAAGGCTGGTATGTTTAAAGAGGGTTCTTCTATACCACTTAAACATTTCTTCTACCCACAAACTGGTAATGCTGCTATAAACGATTATGATTACTATCGTTATAACAGGCCTACCATGTTTGATATACGTCAACTTCTATTTTGTTTAGAAGTGACTTCTAAATACTTTGAATGTTATGAAGGCGGCTGTATACCAGCAAGCCAAGTTGTAGTTAACAATTTAGATAAGAGTGCAGGCTACCCATTTAATAAATTTGGAAAAGCTCGCCTCTATTATGAAATGAGTCTAGAGGAACAGGACCAACTCTTTGAAAGTACAAAGAAGAACGTCCTACCTACTATAACTCAAATGAATCTAAAATATGCCATATCCGCGAAAAATAGAGCGCGTACAGTGGCAGGTGTTTCTATCCTTTCTACTATGACTAATAGGCAATTTCATCAGAAGATTCTTAAGTCTATAGTCAATACTAGAAATGCTCCTGTAGTTATTGGAACAACCAAATTTTATGGTGGTTGGGACAACATGTTGAGAAACCTGATCCAAGGTGTTGAGGACCCAATTCTTATGGGTTGGGATTACCCAAAGTGTGATAGGGCAATGCCTAATTTGTTGCGTATTGCAGCATCTTTGGTACTTGCTCGTAAACACACTAATTGTTGTACTTGGCCTGAACGCATTTATAGGTTGTATAATGAATGCGCGCAGGTTTTATCTGAAACTGTCTTAGCTACAGGTGGTATTTATGTGAAACCTGGTGGCACTAGCAGTGGTGATGCTACTACTGCTTATGCAAACAGTGTTTTTAATATAATACAAGCCACATCTGCTAATGTTGCGCGTCTTTTGAGTGTTATAACGCGTGATATTGTCTATGATGACATTAAAGACCTGCAGTACGAATTATACCAGCAGGTTTATAGGCGAGTCAACTTCGACTCGGCCTTTGTTGAAAAGTTCTATTCTTACTTATGTAAGAATTTTTCACTCATGATCTTGTCTGACGATGGTGTTGTTTGTTACAACAACACATTAGCCAAACAGGGTCTTGTAGCAGATATTTCTGGTTTTAGAGAAATCCTCTACTACCAAAATAATGTGTATATGGCTGACTCTAAGTGTTGGGTTGAACCAGACTTAGAAAAAGGCCCACATGAATTCTGTTCACAACACACAATGCTGGTAGAGGTAGATGGTGAGCCTAAGTACTTGCCATATCCTAATCCTTCACGCATTTTGGGTGCATGTGTCTTTGTAGATGAAGTGGATAAGACAGAACCTGTGGCTGTTATGGAGCGTTATATAGCTCTTGCCATAGACGCTTACCCGCTAGTACATCATGAAAATGAGGAGTACAGGAAGGTTTTCTTTGTGCTTCTTTCTTATATCAGAAAACTCTATCAAGAGCTTTCTCAGAGTATGCTTATGGACTACTCTTTTGTAATGGATATAGACAAGGGTAGTAAATTTTGGGAGCAGGAGTTCTATGAAAATATGTATAGAGCTCCTACAACGTTACAGTCCTGTGGTGTTTGTGTAGTTTGTAATAGTCAAACTATACTACGCTGTGGTAATTGTATTCGTAAACCGTTTTTGTGTTGCAAGTGTTGCTATGACCATGTCATGCACACAGATCACAAAAATGTTTTGTCTATAAACCCTTACATTTGCTCACAACCTGGTTGTGGTGAAGCAGACGTTACTAAATTGTACCTCGGAGGTATGTCATACTTCTGTGGTAATCATAAACCTAAGTTGTCAATACCGTTAGTATCTAATGGTACAGTTTTTGGAATTTACAGGGCTAATTGCGCTGGTAGTGAAAATGTTGATGATTTTAATCAACTAGCTACTACTAATTGGTCTACTGTGGAACCTTATATTTTGGCAAATCGCTGTAGTGATTCATTGAGACGCTTTGCTGCAGAGACAGTAAAGGCTACAGAGGAACTACACAAGCAACAATTTGCTAGTGCAGAAGTGAGAGAAGTACTCTCAGATCGTGAGTTGATTCTATCATGGGAGCCAGGTAAGACCAGGCCTCCATTGAATAGAAATTATGTCTTCACAGGCTACCACTTTACAAGAACTAGTAAGGTGCAGCTTGGTGATTTTACCTTTGAAAAAGGTGAAGGTAAAGATGTTGTCTATTATAGAGCAACGTCTACTGCTAAATTGTCTGTTGGAGACATTTTTGTTTTAACTTCACACAATGTTGTTTCCCTTGTAGCGCCAACGTTGTGTCCACAGCAAACCTTTTCTAGGTTTGTGAATTTAAGACCTAATGTAATGGTACCGGAATGTTTTGTAAATAACATTCCACTTTACCATTTAGTAGGTAAGCAGAAGCGTACTACAGTACAAGGTCCTCCAGGCAGTGGTAAGTCACATTTTGCTATAGGCCTTGCTGCTTACTTTAGTAACGCTCGTGTTGTTTTTACTGCTTGTTCTCATGCAGCTGTTGATGCTTTATGTGAAAAAGCTTTTAAGTTTCTTAAAGTTGATGATTGCACTCGGATAGTACCTCAAAGGACTACTGTCGATTGCTTTTCTAAGTTTAAAGCTAATGACACAGGCAAAAAGTACATTTTTAGTACTATAAATGCCTTGCCAGAAGTTAGTTGTGACATTCTTTTGGTTGACGAGGTTAGTATGTTGACCAATTATGAATTGTCTTTTATTAATGGTAAGATAAATTACCAATACGTTGTGTATGTAGGCGACCCAGCTCAATTACCGGCACCTCGTACTTTACTCAATGGTTCACTTTCACCAAAGGATTATAATGTTGTCACAAACCTTATGGTTTGTGTTAAACCTGATATTTTCCTTGCAAAGTGTTACCGTTGTCCTAAGGAAATTGTAGACACTGTGTCTACTCTTGTTTATGATGGAAAGTTTATTGCAAATAACCCAGAATCACGTCAGTGTTTCAAGGTTATAGTTAATAATGGTAATTTTGATGTAGGACATGAAAGTGGTTCAGCCTACAACACAACTCAATTAGAATTTGTGAAAGATTTTGTTTGTCGCAATAAGGAATGGCGGGAAGCAACATTCATTTCACCTTACAATGCTATGAACCAGAGAGCCTATCGTATGCTTGGACTTAATGTTCAAACAGTAGACTCCTCTCAAGGTTCAGAGTATGATTATGTTATCTTCTGTGTTACTGCAGATTCGCAACATGCACTGAATATTAACAGATTTAATGTGGCGCTTACAAGAGCTAAGCGTGGTATATTGGTTGTCATGCGCCAGCGTGATGAATTGTATTCTGCTCTTAAGTTTACAGAGCTAGATAGTGAAATAAGTCTGCAAGGCACAGGTTTGTTTAAAATTTGCAACAAAGAATTTAGTGGTGTTCATCCTGCTTATGCAGTCACAACTAAGGCTCTTGCTGCAACTTATAAAGTTAATGATGAACTGGCTGCACTTGTTAACGTAGAATCTGGTTCAGAAATAACATATAAACATCTTATTTCTCTGTTAGGATTTAAGATGAGTGTTAATGTTGAAGGTTGCCACAACATGTTTATAACACGTGATGAGGCCATCCGCAATGTAAGAGGTTGGGTAGGTTTTGATGTGGAAGCAACACATGCTTGTGGTACTAACATTGGTACTAACCTGCCTTTTCAAGTAGGCTTTTCTACAGGTGCTGACTTTGTAGTTACACCAGAAGGGCTCGTAGATACTTCAATAGGCAATAATTTTGAGCCTGTTAATTCTAAAGCACCACCAGGTGAGCAATTTAACCACTTGAGAGCTTTATTTAAGAGTGCTAAACCTTGGCATGTTATAAGACCAAGGATAGTGCAAATGTTAGCAGACAACTTATGCAATGTTTCAGATTGTGTAGTGTTCGTTACTTGGTGTCATGGTCTAGAACTAACTACTTTGCGCTATTTTGTTAAAATAGGCAAAGAACAATTGTGTTCATGTGGTTCTAGAGCTACGACTTTTAATTCACACACTCAAGCCTATGCTTGTTGGAAGCATTGTTTGGGTTTTGACTTTGTTTATAATCCACTTTTAGTGGATATACAACAGTGGAGTTACTCAGGTAACCTACAGTTTAATCACGATTTGCATTGTAATGTACATGGCCACGCGCATGTAGCCTCTGCGGATGCTATTATGACGCGTTGTCTTGCAATTAATAATGCATTTTGTCAAGATGTCAACTGGGATTTGACATACCCTCATATTGCAAATGAGGATGAAGTCAATTCTAGTTGTAGATACTTACAACGCATGTATCTTAATGCATGTGTTGATGCTCTTAAAGTTAATGTTGTCTACGATATAGGCAACCCTAAAGGTATAAAATGTGTTAGACGTGGAGACTTAAGTTTTAGGTTCTATGATAAGAATCCAATTGTACCCAACGTCAAGCAGTTTGAGTATGACTATAATCAGCATAAAGATAAGTTTGCTGATGGTCTTTGTATGTTTTGGAATTGCAATGTGGATTGTTATCCTGACAATTCACTAGTCTGTAGATACGACACACGAAACTTGAGTGTGTTTAATCTACCAGGTTGTAATGGTGGTAGTCTGTATGTGAACAAACATGCATTTCACACACCTAAATTTGACCGCATTAGCTTCCGCAATTTGAAAGCTATGCCATTTTTCTTCTATGACTCATCGCCTTGTGAAACCATTCAAGTGGATGGAGTTGCACAAGACCTTGTGTCACTAGCTACTAAGGATTGTATCACAAAATGCAACATCGGAGGTGCTGTTTGTAAAAAGCACGCTCAGATGTATGCAGAGTTTGTGACATCTTATAATGCAGCTGTTACAGCTGGTTTTACTTTTTGGGTTACTAATAATTTTAACCCTTATAATTTGTGGAAAAGTTTTTCAGCTCTCCAGTCTATCGACAACATTGCTTATAATATGTATAAGGGTGGTCATTATGATGCTATTGCAGGAGAAATGCCCACAGTCATAACTGGAGATAAAGTTTTTGTTATAGATCAAGGTGTAGAAAAGGCAGTTTTTGTTAATCAAACAACTCTGCCTACATCTGTGGCTTTTGAACTGTATGCGAAGAGAAATATTCGCACACTGCCAAATAATCGTATTCTTAAGGGTCTTGGTGTAGACGTAACTAATGGATTTGTAATTTGGGACTACACGAACCAGACACCATTATATCGTAATACTGTTAAGGTATGTGCATACACAGACATTGAGCCAAATGGCCTAATAGTTCTGTATGATGATAGATATGGTGATTACCAATCTTTTCTTGCCGCTGATAATGCTGTTCTAGTTTCTACACAGTGTTATAAGCGATATTCATATGTAGAAATACCGTCAAATATGCTTGTTCAGAATGGTATGCCATTAAAAGATGGAGCGAATCTGTATGTTTATAAGCGCGTTAATGGTGCGTTTGTTACGCTACCCAATACATTAAACACACAGGGCCGCAGTTATGAAACTTTTGAACCTCGTAGTGACGTTGAGCGTGATTTTCTCGACATGTCAGAGGAGGATTTTGTAGAAAAGTATGGTAAAGACTTAGGTCTACAACACATACTGTATGGTGAAGTTGATAAACCACAATTGGGCGGTTTACACACTGTTATAGGTATGTACAGACTTTTACGTGCGAATAAGTTGAATGCAAAGTCTGTTACTAATTCAGATTCTGATGTCATGCAAAATTATTTTGTGTTGGCAGACAATGGTTCTTACAAGCAAGTGTGCACTGTTGTGGATTTACTGCTTGATGATTTCTTAGAACTTCTTAGGAACATACTGAATGAGTATGGTACTAATAAGTCAAAAGTTGTAACAGTGTCAATTGATTACCATAGCATAAATTTTATGACTTGGTTTGAAGATGGCAGTATTAAAACATGTTACCCACAGCTTCAATCAGCATGGACGTGTGGTTATAATATGCCTGAACTCTATAAAGTCCAGAATTGTGTTATGGAACCTTGCAACATTCCTAATTATGGTATTGGAATAACGTTGCCAAGTGGTATTATGATGAATGTGGCAAAGTACACACAACTTTGTCAGTACCTTTCGAAAACAACAATGTGTGTGCCGCATAATATGCGCGTTATGCATTTTGGAGCAGGTAGTGATAAAGGAGTGGCGCCTGGTAGTACTGTTCTTAAACAGTGGCTCCCCGAAGGAACACTCCTTGTCGATAATGATATTGTAGATTATGTTTCTGACGCACACGTTTCTGTGCTTTCAGATTGCAATAAATATAAGACAGAGCACAAGTTTGATCTTGTGATATCTGATATGTATACAGACAATGATTCAAAAAGAAAGCATGAAGGCGTGATAGCCAATAATGGCAATGATGACGTCTTCATATACCTTTCAAGTTTTCTACGCAATAATTTGGCTCTGGGAGGCAGTTTTGCTGTAAAATTAACAGAGACAAGTTGGCATGAGAGTTTATATGACATTGCACAGGATTGTGCATGGTGGACAATGTTTTGTACAGCAGTGAATGCATCTTCTTCAGAAGCATTCCTGATTGGTGTTAATTACTTGGGTGCAAGTGCAAAGGTTAAAGTTAGTGGAAAAACACTGCACGCAAATTATATATTTTGGAGGAATTGTAATTATTTACAAACCTCTGCTTATAGTATATTTGATGTTGCTAAGTTTGATTTGAGATTGAAAGCAACGCCAGTTGTTAATTTGAAAACTGAACAAAAGACAGACTTAGTCTTTAATTTAATTAAGTGTGGTAAGTTACTGGTAAGAGATGTTGGTAACACCTCTTTTACTAGTGACTCTTTTGTGTGCACTATGTAGTGCTGCTTTGTATGACAGTAGTTCTTACGTGTACTACTACCAAAGTGCCTTCAGACCACCTGATGGTTGGCATTTACATGGGGGTGCGTATGCGGTTGTTAATATTTCTAGTGAATCTAATAATGCAGGCTCTTCATCTGGGTGTACTGTTGGTATTATTCATGGTGGTCGTGTTGTTAATGCTTCTTCTATAGCTATGACGGCACCGTCATCAGGTATGGCTTGGTCTAGCAGTCAGTTTTGTACTGCATACTGTAACTTTTCAGATACTACAGTGTTTGTTACACATTGTTACAAACATGTTGGGTGTCCTATAACTGGCATGCTTCAACAGCATTCTATACGTGTTTCTGCTATGAAAAATGGCCAGCTTTTTTATAATTTAACAGTTAGTGTAGCTAAGTACCCTACTTTTAAATCATTTCAGTGTGTTAATAATTTAACATCCGTATATTTAAATGGTGATCTTGTTTACACCTCTAATGAGACCACAGATGTTACATCTGCAGGTGTTTATTTTAAAGCTGGTGGACCTATAACTTATAAAGTTATGAGAGAAGTTAGAGCCCTGGCTTATTTTGTTAATGGTACTGCACAAGATGTTATTTTGTGTGATGGGTCACCTAGAGGCTTGTTAGCATGCCAGTATAATACTGGCAATTTTTCAGATGGCTTTTATCCTTTTACTAATAGTAGTTTAGTTAAGCAGAAGTTTATTGTCTATCGTGAAAATAGTGTTAATACTACTTTTACGTTACACAATTTCACTTTTCATAATGAGACTGGCGCCAACCCAAATCCTAGTGGTGTCCAGAATATTCAAACTTACCAAACACAAACAGCTCAGAGTGGTTATTATAATTTTAATTTTTCCTTTCTGAGTAGTTTTGTTTATAAGGAGTCTAATTTTATGTATGGATCTTATTACCCAAGTTGTAATTTTAGACTAGAAACTATTAATAATGGTTTGTGGTTTAATTCACTTTCAGTTTCAATTGCTTACGGTCCTCTTCAAGGTGGTTGCAAGCAATCTGTCTTTAGTGGTAGAGCAACCTGTTGTTATGCTTACTCATATGGAGGTCCTTTGCTGTGTAAAGGTGTTTATTCAGGTGAGTTAGATCATAATTTTGAATGTGGACTGTTAGTTTATGTTACTAAGAGCGGTGGCTCTCGTATACAAACAGCCACTGAACCGCCAGTTATAACTCAACACAATTATAATAATATTACTTTAAATACTTGTGTTGATTATAATATATATGGCAGAACTGGCCAAGGTTTTATTACTAATGTAACCGACTCAGCTGTTAGTTATAATTATCTAGCAGACGCAGGTTTGGCTATTTTAGATACATCTGGTTCCATAGACATCTTTGTCGTACAAAGTGAATATGGTCTTAATTATTATAAGGTTAACCCTTGCGAAGATGTCAACCAGCAGTTTGTAGTTTCTGGTGGTAAATTAGTAGGTATTCTTACTTCACGTAATGAGACTGGTTCCCAGCTTCTTGAGAATCAGTTTTACATCAAAATCACTAATGGAACACGTCGTTTTAGACGTTCTATTACTGAAAGTGTTGAAAATTGCCCTTATGTTAGTTATGGTAAGTTTTGTATAAAACCTGATGGCTCAATTGCCACAATAGTACCAAAACAATTGGAACAGTTTGTGGCACCTTTACTTAATGTTACTGAAAATGTGCTCATACCTAACAGTTTTAATTTAACTGTTACAGATGAGTACATACAAACGCGTATGGATAAGGTCCAAATTAATTGCCTGCAGTATATTTGTGGCAATTCTCTGGAGTGCAGAAATTTGTTTCAACAATATGGTCCTGTTTGCGACAACATATTGTCTGTAGTAAATAGTGTTGGTCAAAAAGAAGATATGGAACTTTTGAATTTCTATTCTTCTACTAAGCCGGCTGGTTTTAATACACCAGTTCTTAGTAATGTTAGCACTGGTGAGTTTAATATTTCTCTTTTTTTAACAACGCCTAGTAGTCCTAGAAGGCGTTCTTTTATTGAAGACCTTCTATTTACAAGTGTTGAATCTGTTGGATTACCAACAGATGACGCATACAAAAATTGCACTGCAGGTCCTTTAGGCTTTCTTAAGGACCTTGTATGTGCTCGTGAATATAATGGTTTGCTTGTGTTGCCTCCTATTATAACAGCAGAAATGCAAACTTTGTATACTAGTTCTCTAGTAGCTTCTATGGCTTTTGGTGGTATTACTGCAGCTGGTGCTATACCTTTTGCCACACAACTGCAGGCTAGAATTAATCACTTGGGTATTACCCAGTCACTTCTTTTGAAGAATCAAGAAAAAATTGCTGCTTCCTTTAATAAGGCCATCGGTCATATGCAGGAAGGTTTTAGAAGTACATCTTTAGCATTACAACAAATTCAAGATGTTGTTAATAAGCAGAGTGCTATTCTTACTGAGACTATGGCATCACTTAATAAAAATTTTGGTGCCATTTCTTCTGTGATTCAAGAAATCTACCAGCAACTTGACGCCATACAAGCAAATGCTCAAGTGGATCGTCTTATAACTGGTAGATTGTCATCACTTTCTGTTTTAGCATCTGCTAAGCAGGCGGAGTATATTAGAGTGTCACAACAGCGTGAGTTAGCTACTCAGAAGATTAATGAGTGTGTTAAGTCACAGTCCATTAGGTACTCCTTTTGTGGTAATGGACGACATGTTTTAACCATACCGCAAAATGCACCTAATGGTATAGTGTTTATACACTTTTCTTACACTCCAGATAGTTTTGTTAATGTTACTGCAATAGTGGGTTTTTGTGTAAAGCCAGCTAATGCTAGTCAGTATGCAATAGTACCCGCTAATGGTAGGGGTATTTTTATACAAGTTAATGGTAGTTACTACATCACTGCACGAGATATGTATATGCCAAGAGCTATTACTGCAGGAGATATAGTTACGCTTACTTCTTGTCAAGTAAATTATGTAAGTGTAAATAAGACCGTCATTACTACATTCGTAGACAATGATGATTTTGATTTTAATGACGAATTGTCAAAATGGTGGAATGATACTAAGCATGAGCTACCAGACTTTGACAAATTCAATTACACAGTACCTATACTTGACATTGATAGTGAAATTGATCGTATTCAAGGCGTTATACAGGGTCTTAATGACTCTCTAATAGACCTTGAAAAACTTTCAATACTCAAAACTTATATTAAGTGGCCTTGGTATGTGTGGTTAGCCATAGCTTTTGCCACTATTATCTTCATCTTAATATTAGGATGGGTTTTCTTCATGACTGGGTGTTGTGGTTGTTGTTGTGGATGCTTTGGCATTATGCCTCTAATGAGTAAGTGTGGTAAGAAATCTTCTTATTACACGACTTTTGATAACGATGTGGTAACTGAACAATACAGACCTAAAAAGTCTGTTTAATGATCCAAAGTCCCACGTCCTTCTTAATAGTATTAATTTTGCTTTGGTGTAAACTTGTACTAAGTTGTTTTAGAGAGTTTATTATAGCGCTTCAACAACTAACACAAGTTTTACTCCAAATTATCGATAGTAATTTACAGTCTAGACTGACCCTTTGGCACAGTCTAGACTAATGTTAAACTTAGAAGCAATTATTGAAACTGGTGATCAAGTGATTCAAAAAATCAGTTTCAATTTACAGCATATTTCAAGTGTATTAAACACAGAAGTATTTGACCCCTTTGACTATTGTTATTACAGAGGAGGTAATTTTTGGGAAATAGAGTCAGCTGAAGATTGTTCAGGTGATGATGAATTTATTGAATAAGTCGCTAGAGGAGAATGGAAGTTTTCTAACAGCGCTTTACATATTTGTAGGATTTTTAGCATTTTATCTTCTAGGTAGAGCACTTCAAGCATTTGTACAGGCTGCTGATGCTTGTTGTTTATTTTGGTATACATGGTTAGTAATTCCAGGAGTTAAGGGTACAGCCTTTGTATACAAGTATACATATGGTAGAAAACTTAACAATTCGGAATTAGAAGCAGTTGTTGTTAACGAGTTTCCTAAGAACGGTTGGAATAATAAAAATCCAGCAAATTTTCAAGATGTCCAACGAAACAAATTGTACTCTTGACTTTGAACAGTCAGTTGAGCTTTTTAAAGAGTATAATTTATTTATAACTGCATTCTTGTTGTTCTTAACCATAATACTTCAGTATGGTTATGCAACAAGAAGTAAGTTTATTTATATACTTAAAATGATAGTGTTATGGTGCTTTTGGCCCCTTAACATTGCAGTAGGTGTAATTTCATGTATATACCCACCAAACACAGGAGGTCTTGTCGCAGCGATAATACTTACTGTGTTTGCGTGTCTTTCTTTTGTAGGTTATTGGATCCAGAGTATTAGACTCTTTAAGCGGTGTAGATCTTGGTGGTCATTTAACCCAGAATCTAACGCCGTAGGTTCAATACTCCTAACTAATGGTCAACAATGTAATTTTGCTATAGAGAGTGTGCCGATGGTGCTTTCTCCTATTATAAAGAATGGTGTTCTTTATTGTGAGGGTCAGTGGCTTGCTAAATGTGAACCAGACCACTTGCCTAAAGACATATTTGTATGCACACCAGATAGACGTAATATCTATCGTATGGTGCAGAAATACATTGGTGACCAAAGCGGAAATAAGAAAAGGTTTGCTACATTTGTCTATGCAAAGCAGTCAGTAGACACTGGCGAGCTAGAAAGTGTAGCAACAGGTGGAAGTAGCCTTTACACATAAATGTGTGTGTGTAGAGAGTATTTAAAATTATTCTTCAATAGTGCCTCTATTTTAAGAGCGCGGAAGAGTATTTGTTTTGAGGATATTAATATAAATCCTCTTTGTTTTGTACTCTCTTTACAAGAGTTATTATTTAAGCAACAGTTTTTCCTTTCCTTTGTTTGGAAGAAAGTTGTTGTTAATGGTGTAGAATTCCAAGTAGAAAATGGAAAAGTCCACTACGAAGGAAACCCCATTTTCTAAAAAGGTTGTTGTAGGTTGTGGTCCCATTATAAGAAGGATTAAATGGATTAAACCACCTACACTACTTACTTGTAATAAGGGCGTTTGGACTTACAAGCGCTTAACAAATACAGACGATGAAATGGCTGACTAGTTTTGGAAGAGCAGTTATTTCTTGTTATAAAGCCCTACTATTAACTCAGTTAAGAGTATTAGATAGGTTAATTTTAGATCACGGACCAAAACGCGTCTTAACGTGTGGTAGGCGAGTGCTTTTATCTCAATTAGATTTAGTTTATAGGTTGGCATATACGCCCACCCAATCGCTGGTATGAATAATAGTAAAGATAATCCTTTTCGCGGAGCAATAGCAAGAAAAGCGCGAATTTATCTGAGAGAAGGATTAGAGTGTGTTTACTTTCTTAACAAAGCAGGACAAGCAGAGCCTTGTCCCGCGTGTACCTCCCTAGTATTCCAAGGGAAAACTTGTGAGGAACACACAGATAATAATAATCTTTTGTCATGGCGAGCGGTAAGACAACTGGGAAGACAGACGCCCCAGCGCCAGTCATCAAACTAGGAGGGCCAAAACCACCTAAAGTTGGTTCTTCTGGAAATGCATCTTGGTTTCAAGCACTAAAAGCCAAGAAGTTAAATTCACCTCCTCCTAAGTTTGAAGGTAGCGGCGTTCCTGATAATGAAAATCTTAAATTAAGCCAGCAACATGGGTACTGGAGACGTCAAGCCAGGTACAAGCCAGGTAAAGGCGGAAGAAAATCAGTCCCAGATGCTTGGTACTTCTATTACACTGGAACAGGACCAGCCGCTGACCTGAATTGGGGTTATAGCCAAGATGGTATAGTGTGGGTTTCTGCAAAGGGTGCTGATACTAAATCTAGATCTAACCAGGGTACAAGGGATCCTGATAAGTTTGACCAATACCCGCTACGATTCTCAGATGGAGGACCTGATGGTAATTTCCGTTGGGACTTCATTCCAATAAATCGTGGTAGGAGTGGAAGATCAACAGCGGCTTCATCAGCAGCATCTAGTAGAGCACCGTCGCGTGATGGCTCGCGTGGACGTAGAAGCGGAGCTGAAGATGATCTTATAGCTCGTGCAGCAAAGATCATTCAGGATCAGCAGAAGAAGGGTTCTCGCATTACTAAAGCTAAGGCCGATGAAATGGCTCATCGCCGGTATTGTAAGCGTACTATCCCACCTGGTTATAAGGTTGATCAAGTATTTGGTCCCCGTACTAAATGTAAGGAGGGAAATTTTGGTGATGACAAGATGAATGAGGAGGGTATTAAGGATGGGCGCGTTACAGCAATGCTCAACCTAGTCCCTAGCAGCCATGCTTGTCTTTTTGGAAGTAGAGTGACGCCCAAACTTCAACCAGATGGGCTGCACTTGAGATTTGAATTTACTACTGTGGTTTCACGTGATGATCCGCAGTTTGATAATTATGTGAAAATTTGTGATCAGTGTGTCGATGGTGTAGGGACGCGTCCAAAAGACGATGAACCGAGACCAAAGTCACGCCCAAATTCAAGACCTGCTACAAGAACAAGTTCTCCAGCGCCAAGACAACAGCGTCAAAAGAAGGAGAAGAAGTCAAAGAAGCAGGATGATGAAGTAGATAAGGCATTGACCTCAGATGAGGAGAGGAACAATGCACAGCTGGAATTTGATGATGAACCCAAGGTGATTAACTGGGGGGAGTCAGCACTTGGAGAGAATGAGTTGTAAAGCTAGATTTCCAACTTAACATCATGGACGTGCGTATGCTGTTTTTCCCTACTATAGACTTTTTAGCATATTATTTTTTGCTATTTGTATGGTTTATTACAGGTGAAGATTGTATGTATTTGTTGTACACTCGTATGTTCTATATTATGTTTTCTGTAGTTGTTATTAGTGTTGTTCTTGTTCTTACTCTACTGTTCTCTTTTCTTTATTTTAGAGTATCAATAAGAATCAAGGAAGATAGGCATGTAGTTTGATTACCTACATGTCTATCGCCAGGGAAATGTCTAATCTGTCTACTTAGTAGCCTGGAAACGAACGGTAGACCCTTAGATTTTAATTTAGTTTAATTTTTAGTTTAGTTTAAGTTAGTTTAGAGTAGGTATAAAGAAGCCAGTGCCGGGGCCACGCGGAGTACGATCGAGGGTACAGCACTAGGACGCCCACTAGGGGAAGAGCTAAATTTTAGTTTAAGTTAAGTTTAATTGGCTAAGTATAGTTAAAATTTATAGGCTAGTATAGAGTTAGAGCAA
>MG913343.1
ACTTAAGATAGATATTAATATATATCTATTGCACTAGCCTTGCGCTAGATTTCCAACTTAACAAAGCAGGACTTAAATACCTACAGCTGGTCCCCATAGGTGTTCCATTGCAGTGCACTTTAGTGCCCTGGATGGCACCTGGCCACCTGTCAGGTTTTTGTTGTTAAAATATCATTGTTGCTGGTATCACTGCTTGTTTTGCCGTGTCTCACTTTATACATCCGTTGCTTGGGCTACCTAGTATCCAGCGTCCTACGGGCGCCGTGGTCGGTTCGAGTGCGAAGGACCTCTGGTTCATCTAGCGGTAGGCAGGTGTGTGGAAGTAGCGCTTCAGACGTACTGGTTCTGTTGCGTGAAACGCGGGGTCACCTCCCCCCACATACCTCTAAGGGCTTTTGAGCCTAGCGTTGGGCTACGTTCTCGCACAAGGTCGGCTATACGACGTTTGTAGGGGGTAGTGCCAAACAACCCCTGAGGTGACAGGTTCTGGTGGTGTTTAGTGAGCAGACATACAATAGACAGTGACAACATGGCTTCAAGCCTAAAACAGGGAGTATCTCCCAAACCAAGGGATGTCATTCTTGTTTCCAAAGACATTCCTGAACAACTCTGTGACGCTTTATTTTTCTACACGTCACACAACCCTAAGGATTACGCTGATGCTTTTGCATTTAGGCAAAAGTTTGACCGTAATCTGCAGACTGGGAAGCAGTTCAAATTTGAAACTGTTTGTGGTCTCTTCCTATTGAAGGGAGTTGACAAAATAACACCTGGCGTCCCAGCAAAAGTTTTAAAAGCCACTTCTAAGTTGGCAGATTTAGAAGACATCTTTGGTGTCTCTCCTTTTGCACGGAAGTACCGTGAATTGTTGAAAACAGCATGCCAGTGGTCTCTTACTGTAGAAACACTGGATGCTCGTGCACAAACGCTTGACGAAATTTTTGACTCTACTGAAATACTTTGGCTTCAGGTGGCTGCAAAAATTCAAGTTTCAGCTATGGCAATGCGCAGGCTTGTTGGAGAAGTAACTGTAAAAGTCATGGAAGCTCTTGGCTCAAATTTGAGTGTTCTCTTTCAAATTGTTAAACAACAAATAGCCAGAATCTTTCAAAAGGCACTGGCTATTTTTGAAAATGTGAGTGAATTACCACAGCGTATTGCAGCACTTAAGATGGCCTTTGCCAAGTGTGCCAAGTCAATTACTGTTGTGGTTGTGGAAAGAACTCTAGTTGTTAGAGAGTTCGCAGGAACTTGTCTTGCAAGCATCAATGGTGCTGTTGCAAAATTCTTTGAAGAACTTCCAAATGGCTTTATGGGTTCTAAAATCTTCACAACATTGGCCTTCTTTAAAGAAGCAGCTGTGAAAATTGTGGAAAATATACCAAATGCACCAAGAGGTACTAGAGGTTTTGAAGTCGTTGGTAACGCCAAGGGAACGCAAGTTGTTGTGCGTGGCATGCGAAATGATTTAACTCTGCTCGACCAAAAAGCTGACATTTCTGTTGAGAAAGAAGGTTGGTCTGCAATTCTTGAAGGACATCTGTGTTATGTCTTTAAGAGTGGTGATCGTTTTTATGCGGCACCTCTTTCTGGGAATTTTGCATTGCATGATGTGCATTGTTGTGAGCGTGTTGTCTGTCTGTCTGATGGTGTAACACCAGAGATAAATGATGGACTCATTCTAGCAGCAATCTATTCATCTTTTAGTGTCTCAGAACTCGTGGCAGCACTTAAAAAGGGTGAACCATTCAAGTTCTTGGGTCATAAATTTGTGTATGCGAAGGATGCAGCAGTCTCTTTCACTCTTGCAAAAGCAGCCACTATTGCAGATGTACTGAAGCTGTTTCAATCAGCTCGTGTGCAAACAGAAGATGTGTGGTCTGCATTTACTGAAAAGTCTTTTAATTTCTGGAAACTCGCATATGGAAAAGTGCGTAATCTTGAAGAAGTTGTGAAGACTCATTTTTGTAAAGCTCAAATGTCAATTATCATTCTAGCAGCAGTGCTTGGCGAAGGCATTTGGCATCTTGTTTCACAGGTCATCTATAAAGTAGGTGGTCTTTTTACTAGAGTCGTTGACTTTTGTGAAAAACACTGGAAGGGTTTCTGTGCACAACTTAAAAAGGCTAAGCTCGTTGTCACAGAAACTCTTTGTGTTCTTAAGGGAGTGGCACAGCATTGTTTTCAACTATTGCTGGATGCAATACATTCTTTGTATATGAGTTTTAAGAAGTGTGCACTTGGTAGAATTCATGGAGACTTACTCTTCTGGAAAGGGGGTGTACACAAAATTGTTCAAGATGGCGATGAAGTTTGGTTTGACGCCATTGATAGTATTGATGTTGAAGATCTGGGTGTTGTCCAAGAAAAACCCATAGATTTTGAGGTTTGTGAAGACGTAACACTTCCAGAAAATCAACCTGGTCATATGGTTCAAATCGAGGATGACGGAAAGAACTATATGTTCTTCCGCTTCAAAAGGGATGAGAACATCTACTATACACCAATGTCTCAACTTGGTGCAATTAATGTAGTTTGCAAAGCAGGCGGTAAAACCGTTACCTTTGGAGACACCATTGTGAAAGAAATACCGCCACCTGATGTTGTGCCTATTAAGGTTAGCATAGAGTGTTGTGGTGAACCATGGAATACAATCTTCAAGAAAGCTTATAAAGAGCCCATTGAAGTTGAAACTGACCTCACAGTAGAACAATTGCTCTCTGTGATCTATGAGAAAATGTGCGACGACCTCAAATTGTTTCCAGAGGCACCAGAGCCACCGCCATTTGAGAATGTCGCACTTGTTGATAAAAACGGTAAAGACTTGGATTGCATAAAATCATGCCATCTTATCTACCGTGATTATGAGAGTGATGATGACATCGAGGAAGAAGATGCTGAGGAGTGTGATACTGATTTAGAATGTGAAGAAGAGGATGAGGATACTAAAGTGTTGGCTCTTATACAAGACCCTGCAAGTAATAAATACCCTCTTCCTCTTGATGATGATTATAGCGTCTTTAATGGATGTATTGTACATAAGGACGCTCTTGACGTCGTAAATCTACCATCTGGTGAAGAAACCTTTGTTGTCAACAACTGCTTTGAGGGAGCTGTAAAACCACTGCCTCAGAAAGTTGTTGATGTTCTAGGTGACTGGGGTGAGGCTGTTGATGCGCAAGAGCAAATTGCACAAACTACTTCAGAGGAAACCCCTATCAGTAGTTTGGAGGCAACTATTGAGCAAGTTGTTGTTGAGGAACAGAAAATAATTTCTGTTGTTGAAGAAGAACAGCAGGTGGCGGTCTACACACCTGCAGACCTACAAGTTGTTGAAGAAACACCAGATGAGTTTATTCTTATTGCTGATGTTTCCACAGAAGAAATTGTGCCTCATGAAGAAAAGGAGTCACAGATTGAACAGGAGCCTATTCAAGTTGTTAAATCACAACGTGAAAAGAAGGCTAAAAAGTTCAAGGTTAAATCTACTACATGTGAGAAACCCAAATTTTTGGAGTACACAACATGTGTGGGTGACCTAACGGTAGTGATTGCCAAAGCATTGGATGAGTTTAAAGAGTTCTGCATTGTAAATGCTGCTAATGAGCATATGTCTCACGGTGGCGGCGTTGCTAAGGCAATTGCGGACTTTTGTGGACCTGATTTTGTGGAGTATTGTGAGGACTATGTTAAGAAACATGGGCCTCAACAAAGACTTGTCACACCTTCATTTGTCAAAGGCATTCAATGTGTGAACAATGTTGTAGGACCTCGCCATGGAGACAGTAACTTGCATGATAAGCTTGTTGCTGCTTACAAGAATGTTCTTGTAGATGGTGTTGTCAATTATGTTGTGCCAGTCCTCTCATCAGGAATTTTTGGTGTTGATTTTAAGATGTCTATAGACGCTATGCGCAAGGCTTTTGAAGGTTGCGACATACGCGTTCTTCTTTTCTCCTTGTCTCAAGAATACATCGATTATTTCGATGTTACTTGTAAACAGAAGACAATTTATCTTACAGAGGACGGTGTTAAATACCGCTCTGCTACTGTGAAACCAGGTGACTCTTTGAGTCAATTTGGACCGGTTTTTGCTAGAAACAAGACAGTCTTTACAGCAGACGATGTTGAGGATAAAGAAATTCTCTTCATTACTACTACTGACAAGACTGTCCTTGAATATTATGGTTTGGATGCGCAAAAGTATGTAATATACTTGCAAACTCTTGCACAGAAGTGGAATGTCCAATATAGGGACAATTTTGTTACACTTGAGTGGCGTGATGGAAATTGCTGGATTAATGCAGCAGTAGTGCTCCTTCAAGCTGCTAAGATTAGGTTTAAAGGTTTTCTTGCAGAAGCATGGGCACAACTTTTGGGTGGAGACCCAACTGATTTTGTAGCCTGGTGCTATGCAAGTTGCAATGCTAATGTTGGTGAGTTTTCAGATGCTAATTGGCTTCTTGCTAATTTGGCAGAATACTTTGATGCTGATTACACGAATGCATTCCTTAAGAGGCGTGTGTCATGTAACTGTGGGGTTAAGAATTGTGAAGTTAGAGGCCTTGAAGCTTGTATTCAACCAGTAAAGGCACCCAATCTTCTTCATTTTAAGACTCAGTACACAAATTGTACAGTGTGTGATGCAAATAGTGTGGATGAGGTGGTAGAAGCCTCACTACCATATCTGTTGCTCCTTGCTACTGATGGTCCTACTACAGTGGATTGTGATGAAAATGCTGTAGGGAATGTTGTTTTCATTGGCTCTACTAATAGTGGCCATTGTTACACGCAAGCCATTGGTAAGGCTTTTGATAATCTTGCTAAGGATAGAAAATTTTCAAAGAATTCGCCATACATTACAGCAATGTATACGCGCTTCTCTCTTAAGAGTGAAAGCTCTCTGTCTGTTGTTAAACAGAGTAAGAGTAAAACTAAAGTAGTAAAAGAAGATGTTGCCAACCTTGTTACTAGTTCTAAAGCCAGTTTTGATGATCTTACTGACTTTGAACATTGGTATGATAGTAACATCTATGAAAGTCTTAAAGTTCAGGAAATACCTGTGAATTTGGATGAGTATGTGTCATTTACAACGAAAGAAGATACTAAGTTGCCACTGACACTTAAAGTTAGAGGTATCAAATCAGTTGTTGACTTTATTTCAAGAGACGGTTTCTCTTATAAGTTAACACCTGACATTGAAGAAAATTCAAAAGCGCCAGTCTACTACCCAGTCTTAGACTCTATTAGTCTTAAGGCAATATGGGTAGACGGCAGTGCTAATTTTGTTGTTGGTCATCCAAACTACTATAGTAAGTCTCTTCGCATTCCTACTTTTTGGGAAAATGCAGAGAGCTTTGTTAAGATAGGTGACAAAGTTGATGGTGTAACTATGGGCCTTTGGCGTGCAGAACAGCTTAACAAACCTAATCTTGAAAGAATTTTCAACATTGCTAAGAAAGCTATTGTTGGATCCAGTGTTGTTACTACACAATGTAGTAAATTAATTAGTAAAGCAGCTACATTCATTGCTGATAAAGTAGGTGGGGGTGTAGTTCGTAATATTACAGATAGAATTAAGGGTCTTTGTGGATTTACACGTGGGCATTTTGAAAGAAAATTGTCTCCACAATTCATAAAAACACTTATATTCTTCTTCTTTTACTTTGTAAAGGCTAGTGCTAAGAGTGTTGCCACTAGTTATAAGCGTGTGTTATGTAAGGTGGTTTTTACCACGCTATTTATATTATGGTTTATGTACACAAGTAAACCAGTAACTTTTACTGGAATACGTGTGCTAGACTTCTTATTTGAGGGTTCTTTATGTGGTCCCTATAATGACTATGGTAAAGACTCATTTGACGTACTACGCTATTGTGGAGATGATTTTACTTGTCGTGTATGTTTACATGATAAAGATTCACTTCATTTGTATAAGCATGCTTATAGCGTAGAACAGGTTTATAAAGATGCAGCTTCTGGCATTAGTTTTAATTGGAATTGGCTTTATTTGGTCTTTCTAATATTATTTGTTAAACCAGTAGCAGGTTTCGTTATTATTTGCTATTGTGTTAAGTACTTGGTATTGAGTTCAACTGTGTTGCAAACTGGTGTAGGTTTTATGGACTGGTTTATTCAAACAGTTTTTACTCACTTTAATTTTATGGGTGCAGGTTTCTATTTCTGGCTCTTTTATAAATTGTACATACAGGTTCATCATATACTGTATTGTAAGGATATAACATGTGAAGTGTGTAAGAGAGTTGCACGCAGTAACAGGCATGAGGTTAGTGTTGTTGTTGGTGGACGCAAGCAAATTGTGCATGTGTACACTAACTCTGGTTACAACTTTTGTAAGAGACATAATTGGTATTGTAGGAATTGTGATGTATATGGTCACCAAAACACATTTATGTCTCCTGAAGTTGCTGGCGAGCTTTCTGAAAAGCTTAAACGCCATGTTAAACCTACAGCACATGCTTACCACGTTGTGGATGAGGCTTGCGTAGTTGATGATTTTGTTAACTTAAAATACAAAGCTGCAACTCCTGGTAAGGATGGTGCACCTCCTGCAGTTAAATGTTTCAGTGTTACAGATTTCTTGAAGAAAGCTGTTTTTCTTAAGGATGCGCTGAAATGTGAACAAATATCTAATGATGGTTTTATAGTGTGTAATACGCAGAGTGCGCATGCTTTAGAGGAAGCAAAGAATGCAGCCATCTATTATGCGCAATACCTGTGTAAACCTATACTTATACTCGACCAGGCACTCTACCAGAATTTAATAGTGGAACCTGTATCGAAGAGCGTTGTCAACAAAGTGTGTGACATTTTGTCTAGGATAATTTCTGTAGATACTGCATCTTTGGATTATAAAGCAGGTACAATTCGTGATGCCTTGCTGTCTGTTACTAAAGATGAAGAAGCTGTAGATATGGCTATCTTCTGTCATAATCATGAAGTTGAATATACAGGTGATGGTTTTACTAATGTTATACCGTCATATGGTATAGACACTGATAAATTAACACCTCGTGATAGAGGGTTTTTGATAAATGCAGATGCTTCTGTTGCTAACTTAAGAGTTAAAAATGCTCCGCCGGTAGTATGGAAGTTCTCTGATCTTATTAAGTTGTCTGACAGTTGTCTTAAATATTTAATCTCAGCAACTGTCAAGTCAGGGTCTCGTTTCTTTATAACAAGATCTGGTGCTAAACAAATTTTTTCTTGTAGTACTCAGAAATTGTTGGTAGAGAAAAAGGCTGGTGGTGTCATTAGTGGTACCTTTAATTGGTTTAAGAGTTGTTGTAAATGGCTCTTGATCTTCTATGTGCTTTTTACATTGTGTTGTTTGGGTTGTTATCATATGGAGACGAATAAAAGTTTTGTTCATCCTATGTATGATGTTAACTCTACAATGCATGTTGAAGGCTTTAAGGTTATAGATAAAGGTGTTATTAGAGACATTGTACCAGAGGATGCTTGTTTCTCTAATAAGTTTGCTAACTTTGATGCATTTTGGGGTAAACCATATGTGAATAGTAGAGACTGTCCAATTGTTACAGCAGTCATAGATGGCGCTGGAACAATAGCAGCTGGTGTTCCTGGTTTTGTAGACTGGGTTCTTGATGGTGTTATGTTTGTACACATGACACAAACAGAAAGAAAACCCTGGTACATTCCCACGTGGTTTAACAGAGAAATTGTTGGTTACACTCAGGATTCAATTATTACTGAAGGTAGTTTTTATACATCTATAGCTTTGTTTTCAGCTAGGTGTTTATATTTAACAGCCAGCAATACACCACAATTGTATTGTTTTAATGGTCATAATGATGCTCCTGGAGCCTTACCATTTAGCAGTATCACTCCACACAGGGTCTACTTCCAACCAAATGGTGTTAGGCTTATAATTCCTCAACAAATAATGCACACACCCTACGTAGTAAAGTTTTTATCAGACAGCTATTGTAGAGGTAGTGTATGTGAGTATACTAAACCGGGTTATTGTGTCTCACTAAATTCCCAATGGGTTTTATTTAATGACGAATACACAAGTAAACCAGGAGTATTCTGTGGTTCTACTGTTAGTGAACTTATGTTTAATATGGTTAGTACATTTTTTACTGGTGTCAACCCTAATATTTATATGCAGCTGGCGACTATGTTCTTAATACTAGTTGTTGTTGTGTTAATTTTTGCAATGGTTATAAAGTTTCAAGGTGTTTTTAAAGCTTATGCAACCATTGTGTTTACAATAATGCTAGTTTGGGTTGTTAATGCATTTATTTTGTGTGTACATAGTTATAATAGTGTTGTGGCTGTTATACTACTAGTAATCTATTGTTATGCATCATTGGTTACAAGTCGTAATACTGCTATAATAATGCATTGTTGGCTTGTGTTTACCTTTGGTTTAATTGTACCCATATGGTTGGCGTGTTGCTACCTGGCATTTGTTTTATATATGTACACACCATTGCTTTTCTGGTGTTACGGTACTACTAAAAACACTCGTAAATTGTATGATGGCAACGAGTTTGTTGGTACTTATGATCTTGCTGCGAAGAGCACCTTTGTTATTCGCGGTCCTGAATTTGTTAAGCTTACGAACGAGATAGGTGATAAGTTTGAACACTATCTCTCAGCGTATGCTAGACTTAAATACTACTCAGGCACTGGCAGTGAACAAGATTATCTGCAAGCTTGTCGTGCATGGTTAGCTTATGCTTTGGACCAATATAGAAATAGTGGTGTGGAAATTGTGTATACTCCACCACGTTACTCTATTGGTGTTAGTAGATTACAGGCCGGTTTTAAGAAACTAGTTTCTCCTAGTAGTGTTGTTGAAAAGTGCATTGTTAGTGTCTCTTATAGAGGTAATAATCTTAATGGACTGTGGCTAGGTGATACTATCTACTGTCCGCGACATGTTTTAGGCAAGTTCTCAGGTGACCAATGGAATGATGTACTTAACCTTGCTAATAATCATGAGTTTGAAGTTGTAACTCAAAATAATGTTACTTTGAATGTTGTCAGTAGGAGGCTAAAAGGTGCAGTTTTGATTTTACAAACTGCTGTTGCTAATGCTGAAACTCCAAAGTATAAGTTTGTTAAAGCCAATTGTGGAGATAGTTTTACGATTGCTTGTTCCTATGGTGGTACAGTTGTTGGACTCTACCCTGTTACTATGCGCTCTAATGGTACTATTAGGGCGTCTTTCTTAGCAGGAGCGTGTGGTTCTCCAGGTTTTAATATAGAAAAGGGTGTAGTTAACTTTTATTATATGCACCATCTTGAGTTGCCTAATGCATTACACACAGGAACTGACCTAATGGGAGAGTTCTATGGTGGTTATGTGGACGAAGAGGTTGCACAAAGGGTGCCACCAGATAATTTAGTTACTAACAATATTGTAGCATGGCTTTATGCCGCAATTATTAGTGTTAAGGAGAGTAGTTTCTCACTGCCTAAATGGTTGGATAGTACTACTGTCAGTGTTGAAGACTACAATAAGTGGGCTGGTGATAATGGTTTTACACCATTTTCTACTAGTACTGCTATTACTAAATTAAGTGCTATAACGGGAGTAGATGTTTGTAAACTCCTTCGCACTATTATGGTAAAAAGTAGTCAATGGGGTAGTGATCCCATCTTAGGACAATATAATTTTGAAGATGAATTGACACCAGAGTCCGTTTTTAATCAGATAGGTGGTGTTAGATTACAGTCTTCTTTTGTAAGAAGAGCCACATCCTGGTTTTGGAGTAGATGTGTGTTAGCTTGCTTCTTATTTGTGTTGTGTGCTATTGTCTTGTTTACGGCAGTGCCACTTAAATATTATGTACATGCAGCCGTTATTTTGTTAACAGCTGTGCTCTTCATTTCTTTTACTGTTAAACATGTTATGGCATATATGGATACTTTTCTACTGCCAACATTGCTTACAGTCATTATTGGAGTTTGTGCTGAAGTACCTTTCATCTACAATACTCTAATTAGTAGGATAGTTGTCTTTGTTAGTCAATGGTATGATCCTGTAGTCTTTGATACTATGGTACCATGGATGTTCTTGCCACTAGTGTTGTACACAGCATTTAAGTGTGTGCAGGGTTGCTATAGTGTGAATTCTTTCAATACTTCTTTGCTAGTACTGTACCAGTTCTTGAAGTTAGGCTTTGTTATTTATGCCTCTTCTAGCACGCTGGCAGCATACACAGAAGGTAATTGGGATTTATTTTTTGAATTAGTTCACACTACTGTGTTGGCTAATGTTAGTAGTAATTCCTTAATAGGTTTGTTTGTGTTCAAGTTAGCTAAGTGGATGTTGTATTATTGTAATGCTACATACTTTAATAATTATGTGCTAATGGCTGTCATTATTAATGGCTTTGGTTGGCTCTTCACTTGTTACTTTGGAGTTTATTGGTGGATTAATAAGGTTTTTGGTTTAACCTTAGGTAAATATGAATTCAAAGTTTCAGTAGACCAATATAGGTATATGTGTCTTCATAAGATAAATTCGCCTAAAACTGTGTGGGAAGTTTTTTCGACAAATATATTTATACAAGGAATTGGTGGTGATCGTGTGTTGCCTATTGCTACAGTTCAATCTAAATTGAGTGATGTAAAGTGTACAACTGTTGTTTTAATGCAGCTTTTGACTAAGCTTAATGTTGAAGCAAATTCAAAAATGCATGCTTATCTTGTTGATTTACACAATAAAATCCTTGCATCTGATGATGTTGGAGAGTGCATGGATAATTTGTTGGGTATGCTTATTACACTATTTTGTATAGATTCTACTATTGATTTGAGTGAGTATTGTGATGATATACTTAAGAGGTCAACTGTTTTACAGTCAGTTACCCAAGAGTTCTCACACATACCCTCTTATGCTGAATATGAAAGAGCTAAGAATCTTTATGAAAAGGTTTTAGCTGATTCTAAAAATGGTGGTGTAACACAGCAAGAGCTTGCTGCATATCGTAAAGCTGCCAATATTGCAAAGTCAGTTTTTGATAGAGACTTGGCTGTTCAAAAGAAGTTAGACAGCATGGCAGAACGTGCTATGACAACAATGTATAAAGAGGCGCGTGTAACTGATAGACGAGCAAAATTAGTTTCATCACTACATGCGTTACTGTTTTCAATGCTCAAGAAAATAGATTCTGAAAAGCTTAATGTATTATTTGATCAGGCTAGTAGTGGTGTTGTACCTCTAGCTACTGTTCCAATTGTTTGTAGTAATAAGCTTACCCTTGTAATACCAGATCCAGAAACTTGGGTCAAGTGTGTGGAAGGTATGCATGTTACTTACTCAACAGTTGTCTGGAATATAGACACTGTTATTGATGCTGATGGCACAGAATTACATCCTACTTCTACAGGTAGTGGATTGACATACTGTGTAAGTGGTGACAATATAGCGTGGCCTTTAAAGGTTAGCTTAACTAGAAATGGGCATAATAGAGTTGACGTTGCTTTGCAGAATAATGAGCTTATGCCTCATGGTGTAAAAACAAAGGCTTGCGTAGCAGGTGTAGATCAAGCACATTGTAGCGTAGAGTCTAAATGTTATTATACAAATATTAGTGGCAATTCAGTTGTAGCTGCTATTACTTCTTCAAATCCAAATCTGAAAGTAGCTTCGTTTTTGAACGAGGCAGGCAATCAGATTTATGTAGACTTAGATCCACCATGTAAATTTGGCATGAAGGTGGGTGACAAGGTTGAGGTTGTTTACTTGTATTTTATAAAGAATACAAGGTCGATTGTTAGGGGTATGGTACTTGGTGCTATATCTAATGTTGTTGTCTTACAGTCTAAAGGGCATGAAACAGAGGAAGTGGATGCTGTTGGCATACTTTCACTTTGCTCATTTGCAGTAGATCCTGCAGACACGTATTGTAAATATGTGGCAGCAGGTAATCAACCTTTAGGTAACTGTGTTAAAATGTTGACAGTTCATAATGGTAGTGGCTTTGCTATAACATCGAAGCCTAGTCCAACTCCTGATCAGGATTCTTATGGAGGAGCTTCTGTGTGTCTCTATTGTAGAGCACACATAGCACATCCAGGAGGTGCAGGAAATTTAGATGGACGTTGTTTATTTAAAGGTTCTTTTGTGCAAATACCTACTACGGAGAAAGACCCCGTTGGATTCTGTCTACGTAATAAGGTTTGCACTGTTTGTCAGTGTTGGATTGGTTATGGATGTCAGTGCGATGCACTTAGACAACCAAAACCTTTTGTTCAATCAGCTGCCGGTGTAGCTGATTTTGATAAGAATTATTTAAACGGGTACGGGGTAGCAGTGAGGCTCGGCTGATACCCCTTTCTATTGGATGTGATCCTGATGTTGTAAAGCGAGCCTTTGATGTTTGTAACAAGGAATCAGCTGGTATGTTTCAAAATTTGAAGCGTAACTGTGCGCGATTCCAAGAAGTACGTGGTACTGAAGATGGAAATTTTGAGTATCTTGATTCTTACTTTGTGGTTAAACAAACCACTCCTAGTAATTATGAACATGAGAAGAATTGTTACTATGACTTAAAGTCTGAAGTAACAGCTGATCATGACTTTTTTGTGTTCAATAAGAACATTTACAATATTAGTAGGCAACGGCTTACTAAGTATACTATGATGGACTTTTGCTACGCTTTGAGGCATTTTGACCCAAAGGACTGCGAAGTTCTTAAAGAAATACTTGTCACTTATGGTTGTATAGAAGATTATCACCCTAAGTGGTTTGAAGAGAATAAGGATTGGTACGACCCAATAGAAAACCCAAAATATTATGCCATGTTGGCTAAAATGGGGCCTATTGTACGACGTGCTTTATTGAATGCTATTGAGTTCGGAAACCTTATGGTTGAAAAAGGTTATGTTGGTGTTGTTACACTTGATAACCAAGATCTTAATGGCAAATTTTATGACTTTGGTGATTTTCAGAAAACGGCACCTGGTGCTGGTGTTCCTGTTTTTGATACATATTATTCTTACATGATGCCCATCATAGCCATGACGGATGCTTTGGCACCTGAAAGGTATTTTGAATATGATGTGCATAAGGGTTATAAGTCTTATGATCTCCTCAAGTATGATTATACTGAGGAGAAACAAGAGTTGTTTCAGAAGTACTTTAAGTATTGGGACCAGGAGTACCATCCTAACTGCCGTGACTGTAGTGATGACAGGTGTTTGATACATTGTGCAAACTTCAACATCTTGTTTTCTACATTGATACCGCAGACTTCTTTTGGTAATTTGTGTAGAAAAGTGTTTGTTGATGGTGTACCTTTTATAGCTACTTGTGGCTATCATTCTAAAGAACTTGGTGTTATTATGAATCAAGATAACACCATGTCGTTCTCAAAAATGGGTTTAAGTCAACTCATGCAGTTTGTTGGAGATCCTGCCTTGTTAGTGGGAACATCCAATAATTTAGTCGATCTTAGAACGTCTTGTTTTAGTGTTTGTGCATTAGCGTCTGGTATTACTCATCAAACGGTAAAACCAGGTCACTTTAACAAGGATTTCTATGATTTTGCAGAGAAGGCTGGTATGTTTAAAGAGGGTTCTTCTATACCACTTAAACATTTCTTCTACCCACAAACTGGTAATGCTGCTATAAACGATTATGATTACTATCGTTATAACAGGCCTACCATGTTTGATATACGTCAACTTCTATTTTGTTTAGAAGTGACTTCTAAATACTTTGAATGTTATGAAGGCGGCTGTATACCAGCAAGCCAAGTTGTAGTTAACAATTTAGATAAGAGTGCAGGCTACCCATTTAATAAATTTGGAAAAGCTCGCCTCTATTATGAAATGAGTCTAGAGGAACAGGACCAACTCTTTGAAAGTACAAAGAAGAACGTCCTACCTACTATAACTCAAATGAATCTAAAATATGCCATATCCGCGAAAAATAGAGCGCGTACAGTGGCAGGTGTTTCTATCCTTTCTACTATGACTAATAGGCAATTTCATCAGAAGATTCTTAAGTCTATAGTCAATACTAGAAATGCTCCTGTAGTTATTGGAACAACCAAATTTTATGGTGGTTGGGACAACATGTTGAGAAACCTGATCCAAGGTGTTGAGGACCCAATTCTTATGGGTTGGGATTACCCAAAGTGTGATAGGGCAATGCCTAATTTGTTGCGTATTGCAGCATCTTTGGTACTTGCTCGTAAACACACTAATTGTTGTACTTGGCCTGAACGCATTTATAGGTTGTATAATGAATGCGCGCAGGTTTTATCTGAAACTGTCTTAGCTACAGGTGGTATTTATGTGAAACCTGGTGGCACTAGCAGTGGTGATGCTACTACTGCTTATGCAAACAGTGTTTTTAATATAATACAAGCCACATCTGCTAATGTTGCGCGTCTTTTGAGTGTTATAACGCGTGATATTGTCTATGATGACATTAAAGACCTGCAGTACGAATTATACCAGCAGGTTTATAGGCGAGTCAACTTCGACTCGGCCTTTGTTGAAAAGTTCTATTCTTACTTATGTAAGAATTTTTCACTCATGATCTTGTCTGACGATGGTGTTGTTTGTTACAACAACACATTAGCCAAACAGGGTCTTGTAGCAGATATTTCTGGTTTTAGAGAAATCCTCTACTACCAAAATAATGTGTATATGGCTGACTCTAAGTGTTGGGTTGAACCAGACTTAGAAAAAGGCCCACATGAATTCTGTTCACAACACACAATGCTGGTAGAGGTAGATGGTGAGCCTAAGTACTTGCCATATCCTAATCCTTCACGCATTTTGGGTGCATGTGTCTTTGTAGATGAAGTGGATAAGACAGAACCTGTGGCTGTTATGGAGCGTTATATAGCTCTTGCCATAGACGCTTACCCGCTAGTACATCATGAAAATGAGGAGTACAGGAAGGTTTTCTTTGTGCTTCTTTCTTATATCAGAAAACTCTATCAAGAGCTTTCTCAGAGTATGCTTATGGACTACTCTTTTGTAATGGATATAGACAAGGGTAGTAAATTTTGGGAGCAGGAGTTCTATGAAAATATGTATAGAGCTCCTACAACGTTACAGTCCTGTGGTGTTTGTGTAGTTTGTAATAGTCAAACTATACTACGCTGTGGTAATTGTATTCGTAAACCGTTTTTGTGTTGCAAGTGTTGCTATGACCATGTCATGCACACAGATCACAAAAATGTTTTGTCTATAAACCCTTACATTTGCTCACAACCTGGTTGTGGTGAAGCAGACGTTACTAAATTGTACCTCGGAGGTATGTCATACTTCTGTGGTAATCATAAACCTAAGTTGTCAATACCGTTAGTATCTAATGGTACAGTTTTTGGAATTTACAGGGCTAATTGCGCTGGTAGTGAAAATGTTGATGATTTTAATCAACTAGCTACTACTAATTGGTCTACTGTGGAACCTTATATTTTGGCAAATCGCTGTAGTGATTCATTGAGACGCTTTGCTGCAGAGACAGTAAAGGCTACAGAGGAACTACACAAGCAACAATTTGCTAGTGCAGAAGTGAGAGAAGTACTCTCAGATCGTGAGTTGATTCTATCATGGGAGCCAGGTAAGACCAGGCCTCCATTGAATAGAAATTATGTCTTCACAGGCTACCACTTTACAAGAACTAGTAAGGTGCAGCTTGGTGATTTTACCTTTGAAAAAGGTGAAGGTAAAGATGTTGTCTATTATAGAGCAACGTCTACTGCTAAATTGTCTGTTGGAGACATTTTTGTTTTAACTTCACACAATGTTGTTTCCCTTGTAGCGCCAACGTTGTGTCCACAGCAAACCTTTTCTAGGTTTGTGAATTTAAGACCTAATGTAATGGTACCGGAATGTTTTGTAAATAACATTCCACTTTACCATTTAGTAGGTAAGCAGAAGCGTACTACAGTACAAGGTCCTCCAGGCAGTGGTAAGTCACATTTTGCTATAGGCCTTGCTGCTTACTTTAGTAACGCTCGTGTTGTTTTTACTGCTTGTTCTCATGCAGCTGTTGATGCTTTATGTGAAAAAGCTTTTAAGTTTCTTAAAGTTGATGATTGCACTCGGATAGTACCTCAAAGGACTACTGTCGATTGCTTTTCTAAGTTTAAAGCTAATGACACAGGCAAAAAGTACATTTTTAGTACTATAAATGCCTTGCCAGAAGTTAGTTGTGACATTCTTTTGGTTGACGAGGTTAGTATGTTGACCAATTATGAATTGTCTTTTATTAATGGTAAGATAAATTACCAATACGTTGTGTATGTAGGCGACCCAGCTCAATTACCGGCACCTCGTACTTTACTCAATGGTTCACTTTCACCAAAGGATTATAATGTTGTCACAAACCTTATGGTTTGTGTTAAACCTGATATTTTCCTTGCAAAGTGTTACCGTTGTCCTAAGGAAATTGTAGACACTGTGTCTACTCTTGTTTATGATGGAAAGTTTATTGCAAATAACCCAGAATCACGTCAGTGTTTCAAGGTTATAGTTAATAATGGTAATTTTGATGTAGGACATGAAAGTGGTTCAGCCTACAACACAACTCAATTAGAATTTGTGAAAGATTTTGTTTGTCGCAATAAGGAATGGCGGGAAGCAACATTCATTTCACCTTACAATGCTATGAACCAGAGAGCCTATCGTATGCTTGGACTTAATGTTCAAACAGTAGACTCCTCTCAAGGTTCAGAGTATGATTATGTTATCTTCTGTGTTACTGCAGATTCGCAACATGCACTGAATATTAACAGATTTAATGTGGCGCTTACAAGAGCTAAGCGTGGTATATTGGTTGTCATGCGCCAGCGTGATGAATTGTATTCTGCTCTTAAGTTTACAGAGCTAGATAGTGAAATAAGTCTGCAAGGCACAGGTTTGTTTAAAATTTGCAACAAAGAATTTAGTGGTGTTCATCCTGCTTATGCAGTCACAACTAAGGCTCTTGCTGCAACTTATAAAGTTAATGATGAACTGGCTGCACTTGTTAACGTAGAATCTGGTTCAGAAATAACATATAAACATCTTATTTCTCTGTTAGGATTTAAGATGAGTGTTAATGTTGAAGGTTGCCACAACATGTTTATAACACGTGATGAGGCCATCCGCAATGTAAGAGGTTGGGTAGGTTTTGATGTGGAAGCAACACATGCTTGTGGTACTAACATTGGTACTAACCTGCCTTTTCAAGTAGGCTTTTCTACAGGTGCTGACTTTGTAGTTACACCAGAAGGGCTCGTAGATACTTCAATAGGCAATAATTTTGAGCCTGTTAATTCTAAAGCACCACCAGGTGAGCAATTTAACCACTTGAGAGCTTTATTTAAGAGTGCTAAACCTTGGCATGTTATAAGACCAAGGATAGTGCAAATGTTAGCAGACAACTTATGCAATGTTTCAGATTGTGTAGTGTTCGTTACTTGGTGTCATGGTCTAGAACTAACTACTTTGCGCTATTTTGTTAAAATAGGCAAAGAACAATTGTGTTCATGTGGTTCTAGAGCTACGACTTTTAATTCACACACTCAAGCCTATGCTTGTTGGAAGCATTGTTTGGGTTTTGACTTTGTTTATAATCCACTTTTAGTGGATATACAACAGTGGAGTTACTCAGGTAACCTACAGTTTAATCACGATTTGCATTGTAATGTACATGGCCACGCGCATGTAGCCTCTGCGGATGCTATTATGACGCGTTGTCTTGCAATTAATAATGCATTTTGTCAAGATGTCAACTGGGATTTGACATACCCTCATATTGCAAATGAGGATGAAGTCAATTCTAGTTGTAGATACTTACAACGCATGTATCTTAATGCATGTGTTGATGCTCTTAAAGTTAATGTTGTCTACGATATAGGCAACCCTAAAGGTATAAAATGTGTTAGACGTGGAGACTTAAGTTTTAGGTTCTATGATAAGAATCCAATTGTACCCAACGTCAAGCAGTTTGAGTATGACTATAATCAGCATAAAGATAAGTTTGCTGATGGTCTTTGTATGTTTTGGAATTGCAATGTGGATTGTTATCCTGACAATTCACTAGTCTGTAGATACGACACACGAAACTTGAGTGTGTTTAATCTACCAGGTTGTAATGGTGGTAGTCTGTATGTGAACAAACATGCATTTCACACACCTAAATTTGACCGCATTAGCTTCCGCAATTTGAAAGCTATGCCATTTTTCTTCTATGACTCATCGCCTTGTGAAACCATTCAAGTGGATGGAGTTGCACAAGACCTTGTGTCACTAGCTACTAAGGATTGTATCACAAAATGCAACATCGGAGGTGCTGTTTGTAAAAAGCACGCTCAGATGTATGCAGAGTTTGTGACATCTTATAATGCAGCTGTTACAGCTGGTTTTACTTTTTGGGTTACTAATAATTTTAACCCTTATAATTTGTGGAAAAGTTTTTCAGCTCTCCAGTCTATCGACAACATTGCTTATAATATGTATAAGGGTGGTCATTATGATGCTATTGCAGGAGAAATGCCCACAGTCATAACTGGAGATAAAGTTTTTGTTATAGATCAAGGTGTAGAAAAGGCAGTTTTTGTTAATCAAACAACTCTGCCTACATCTGTGGCTTTTGAACTGTATGCGAAGAGAAATATTCGCACACTGCCAAATAATCGTATTCTTAAGGGTCTTGGTGTAGACGTAACTAATGGATTTGTAATTTGGGACTACACGAACCAGACACCATTATATCGTAATACTGTTAAGGTATGTGCATACACAGACATTGAGCCAAATGGCCTAATAGTTCTGTATGATGATAGATATGGTGATTACCAAGCTTTTCTTGCCGCTGATAATGCTGTTCTAGTTTCTACACAGTGTTATAAGCGATATTCATATGTAGAAATACCGTCAAATATGCTTGTTCAGAATGGTATGCCATTAAAAGATGGAGCGAATCTGTATGTTTATAAGCGCGTTAATGGTGCGTTTGTTACGCTACCCAATACATTAAACACACAGGGCCGCAGTTATGAAACTTTTGAACCTCGTAGTGACGTTGAGCGTGATTTTCTCGACATGTCAGAGGAGGATTTTGTAGAAAAGTATGGTAAAGACTTAGGTCTACAACACATACTGTATGGTGAAGTTGATAAACCACAATTGGGCGGTTTACACACTGTTATAGGTATGTACAGACTTTTACGTGCGAATAAGTTGAATGCAAAGTCTGTTACTAATTCAGATTCTGATGTCATGCAAAATTATTTTGTGTTGGCAGACAATGGTTCTTACAAGCAAGTGTGCACTGTTGTGGATTTACTGCTTGATGATTTCTTAGAACTTCTTAGGAACATACTGAATGAGTATGGTACTAATAAGTCAAAAGTTGTAACAGTGTCAATTGATTACCATAGCATAAATTTTATGACTTGGTTTGAAGATGGCAGTATTAAAACATGTTACCCACAGCTTCAATCAGCATGGACGTGTGGTTATAATATGCCTGAACTCTATAAAGTCCAGAATTGTGTTATGGAACCTTGCAACATTCCTAATTATGGTATTGGAATAACGTTGCCAAGTGGTATTATGATGAATGTGGCAAAGTACACACAACTTTGTCAGTACCTTTCGAAAACAACAATGTGTGTGCCGCATAATATGCGCGTTATGCATTTTGGAGCAGGTAGTGATAAAGGAGTGGCGCCTGGTAGTACTGTTCTTAAACAGTGGCTCCCCGAAGGAACACTCCTTGTCGATAATGATATTGTAGATTATGTTTCTGACGCACACGTTTCTGTGCTTTCAGATTGCAATAAATATAAGACAGAGCACAAGTTTGATCTTGTGATATCTGATATGTATACAGACAATGATTCAAAAAGAAAGCATGAAGGCGTGATAGCCAATAATGGCAATGATGACGTCTTCATATACCTTTCAAGTTTTCTACGCAATAATTTGGCTCTGGGAGGCAGTTTTGCTGTAAAATTAACAGAGACAAGTTGGCATGAGAGTTTATATGACATTGCACAGGATTGTGCATGGTGGACAATGTTTTGTACAGCAGTGAATGCATCTTCTTCAGAAGCATTCCTGATTGGTGTTAATTACTTGGGTGCAAGTGCAAAGGTTAAAGTTAGTGGAAAAACACTGCACGCAAATTATATATTTTGGAGGAATTGTAATTATTTACAAACCTCTGCTTATAGTATATTTGATGTTGCTAAGTTTGATTTGAGATTGAAAGCAACGCCAGTTGTTAATTTGAAAACTGAACAAAAGACAGACTTAGTCTTTAATTTAATTAAGTGTGGTAAGTTACTGGTAAGAGATGTTGGTAACACCTCTTTTACTAGTGACTCTTTTGTGTGCACTATGTAGTGCTGCTTTGTATGACAGTAGTTCTTACGTGTACTACTACCAAAGTGCCTTCAGACCACCTGATGGTTGGCATTTACATGGGGGTGCGTATGCGGTTGTTAATATTTCTAGTGAATCTAATAATGCAGGCTCTTCATCTGGGTGTACTGTTGGTATTATTCATGGTGGTCGTGTTGTTAATGCTTCTTCTATAGCTATGACGGCACCGTCATCAGGTATGGCTTGGTCTAGCAGTCAGTTTTGTACTGCATACTGTAACTTTTCAGATACTACAGTGTTTGTTACACATTGTTATAAACATGGTGGGTGTCCTATAACTGGCATGCTTCAACAGAATTCTATACGTGTTTCTGCTATGAAAAATGGCCAGCTTTTTTATAATTTAACAGTTAGTGTAGCTAAGTACCCTACTTTTAAATCATTTCAGTGTGTTAATAATTTAACATCCGTATATTTAAATGGTGATCTTGTTTACACCTCTAATGAGACCACAGATGTTACATCTGCAGGTGTTTATTTTAAAGCTGGTGGACCTATAACTTATAAAGTTATGAGAGAAGTTAGAGCCCTGGCTTATTTTGTTAATGGTACTGCACAAGATGTTATTTTGTGTGATGGGTCACCTAGAGGCTTGTTAGCATGCCAGTATAATACTGGCAATTTTTCAGATGGCTTTTATCCTTTTACTAATAGTAGTTTAGTTAAGCAGAAGTTTATTGTCTATCGTGAAAATAGTGTTAATACTACTTTTACGTTACACAATTTCACTTTTCATAATGAGACTGGCGCCAACCCAAATCCTAGTGGTGTCCAGAATATTCAAACTTACCAAACACAAACAGCTCAGAGTGGTTATTATAATTTTAATTTTTCCTTTCTGAGTAGTTTTGTTTATAAGGAGTCTAATTTTATGTATGGATCTTATCACCCAAGTTGTAATTTTAGACTAGAAACTATTAATAATGGTTTGTGGTTTAATTCACTTTCAGTTTCAATTGCTTACGGTCCTCTTCAAGGTGGTTGCAAGCAATCTGTCTTTAGTGGTAGAGCAACTTGTTGTTATGCTTATTCATATGAAGGTCCTTTGCTTTGTAAAGGTGTTTATTCGGGTGAGTTAGACCATAATTTTGAATGTGGACTGTTAGTTTATGTTACTAAGAGCGGTGGCTCTCGTATACAAACAGCCACTGAACCGCCAGTTATAACTCAACACAATTATAATAATATTACTTTAAATACTTGTGTTGATTATAATATATATGGCAGAACTGGCCAAGGTTTTATTACTAATGTAACCGACTCAGCTGTTAGTTATAATTATCTAGCAGACGCAGGTTTGGCTATTTTAGATACATCTGGTTCCATAGACATCTTTGTTGTACAAGGTGAATATGGTCTTAATTATTATAAGGTTAATCCTTGCGAAGATGTCAACCAGCAGTTTGTAGTTTCTGGTGGTAAATTAGTAGGTATTCTTACTTCACGTAATGAGACTGGTTCTCAGCTTCTTGAGAACCAGTTTTACATCAAAATCACTAATGGAACACGTCGTTTTAGACGTTCTATTACTGAAAATGTTGCAAATTGCCCTTATGTTAGTTATGGTAAGTTTTGTATAAAACCTGATGGTGCAATTGCCACAATAGTACCAAAACAATTGGAACAGTTTGTGGCACCTTTACTTAATGTTACTGAAAATGTGCTCATACCTAACAGTTTTAATTTAACTGTTACAGATGAGTACATACAAACGCGTATGGATAAGGTTCAAATTAATTGTCTGCAGTATGTTTGTGGCAATTCTCTGGATTGTAGAGAGTTGTTTCAACAATATGGGCCTGTTTGCGACAACATATTGTCTGTAGTAAATAGTGTTGGTCAAAAAGAAGATATGGAACTTTTGAATTTCTATTCTTCTACTAAACCGGCTGGTTTTAATACACCAGTTCTTAGTAATGTTAGCACTGGTGAGTTTAATATTTCTCTTCTGTTAACAACTCCTAGTAGTCCCAGAAGGCGTTCTTTTATTGAAGATCTTCTATTTACAAGCGTTGAATCTGTTGGATTACCAACAGATGACGCATACAAAAATTGCACTGCAGGACCTTTAGGCTTTCTTAAGGACCTTGCATGTGCTCGTGAATATAATGGTTTGCTTGTGTTGCCTCCTATTATAACAGCAGAAATGCAAACTTTGTATACTAGTTCTCTAGTAGCTTCTATGGCTTTTGGTGGTATTACTGCAGCTGGTGCTATACCTTTTGCCACACAACTGCAGGCTAGAATTAATCACTTGGGTATTACCCAGTCACTTTTGTTGAAGAATCAAGAAAAAATTGCTGCTTCCTTTAATAAGGCCATCGGTCATATGCAGGAAGGTTTTAGAAGTACATCTCTAGCATTACAACAAATTCAAGATGTTGTTAATAAGCAGAGTGCTATTCTTACTGAGACTATGGCATCACTTAATAAAAATTTTGGTGCTATTTCTTCTGTGATTCAAGAAATCTACCAGCAACTTGACGCCATACAAGCAAATGCTCAAGTGGATCGTCTTATAACTGGTAGATTGTCATCACTTTCTGTTTTAGCATCTGCTAAGCAGGCGGAGCATATTAGAGTGTCACAACAGCGTGAGTTAGCTACTCAGAAGATTAATGAGTGTGTTAAGTCACAGTCTAATAGGTACTCCTTTTGTGGTAATGGACGACATGTTCTAACCATACCGCAAAATGCACCTAATGGTATAGTGTTTATACATTTTTCTTATACTCCAGATAGTTTTGTTAATGTTACTGCAATAGTGGGTTTTTGTGTAAAGCCAGCTAATGCTAGTCAGTATGCAATAGTACCAGCTAATGGTAGGGGTATTTTTATACAAGTTAATGGTAGTTACTACATCACTGCACGAGATATGTATATGCCAAGAGCTATTACTGCAGGAGATATAGTTACTCTTACTTCTTGTCAAGCAAATTATGTAAGTGTAAACAAGACCGTCATTACTACATTCGTAGACAATGATGATTTTGATTTTAATGACGAATTGTCAAAATGGTGGAATGATACTAAGCATGAGCTACCAGACTTTGACAAATTCAATTACACAGTACCTATACTTGACATTGATAGTGAAATTGATCGTATTCAAGGCGTTATACAGGGTCTTAATGACTCTCTAATAGACCTTGAAAAACTTTCAATACTCAAAACTTATATTAAGTGGCCTTGGTATGTGTGGTTAGCCATAGCTTTTGCCACTATTATCTTCATCTTAATATTAGGATGGGTTTTCTTCATGACTGGGTGTTGTGGTTGTTGTTGTGGATGCTTTGGCATTATGCCTCTAATGAGTAAGTGTGGTAAGAAATCTTCTTATTACACGACTTTTGATAACGATGTGGTAACTGAACAATACAGACCTAAAAAGTCTGTTTAATGATCCAAAGTCCCACGTCCTTCTTAATAGTATTAATTTTGCTTTGGTGTAAACTTGTACTAAGTTGTTTTAGAGAGTTTATTATAGCGCTTCAACAACTAACACAAGTTTTACTCCAAATTATCGATAGTAATTTACAGTCTAGACTGACCCTTTGGCACAGTCTAGACTAATGTTAAACTTAGAAGCAATTATTGAAACTGGTGATCAAGTGATTCAAAAAATCAGTTTCAATTTACAGCATATTTCAAGTGTATTAAACACAGAAGTATTTGACCCCTTTGAGTATTGTTATTACAGAGGAGGTAATTTTTGGGAAATAGAGTCAGCTGAAGATTGTTCAGGTGATGATGAATTTATTGAATAAGTCGCTAGAGGAGAATGGAAGTTTTCTAACAGCGCTTTACATATTTGTAGGATTTTTAGCACTTTATCTTCTAGGTAGAGCACTTCAAGCATTTGTACAGGCTGCTGATGCTTGTTGTTTATTTTGGTATACATGGGTAGTAATTCCAGGAGCTAAGGGTACAGCCTTTGTATACAAGTATACATATGGTAGAAAACTTAACAATCCGGAATTAGAAGCAGTTATTGTTAACGAGTTTCCTAAGAACGGTTGGAATAATAAAAATCCAGCAAATGTTCAAGATGTCCAACGAGACAAATTGCACTCTTGACTTTGAACAGTCAGTTGAGCTTTTTAAAGAGTATAATTTATTTATAACTGCATTCTTGTTGTTCTTAACCATAATACTTCAGTATGGCTATGCAACAAGAAGTAAGTTTATTTATATACTGAAAATGGTAGTGTTATGGTGTTTTTGGCCCCTTAACATTGCAGTAGGTGTAATTTCATGTATATACCCACCAAACACAGGAGGTCTTGTCGCAGCGATAATACTTACAGTGTTTGCGTGTCTGTCTTTTGTAGGTTATTGGATCCAGAGTATCAGACTCTTTAAGCGGTGTAGGTCATGGTGGTCATTTAACCCCGAATCTAATGCCGTAGGTTCAATACTCCTAACTAATGGTCAACAATGTAATTTTGCTATAGAGAGTGTGCCAATGGTGCTTTCTCCAATTATAAAGAATGGTGTTCTTTATTGTGAGGGTCAGTGGCTTGCTAAGTGTGAACCAGACCACTTGCCTAAAGATATATTTGTTTGTACACCGGATAGACGTAATATCTACCGTATGGTGCAGAAATATACTGGTGACCAAAGCGGAAATAAGAAACGGTTTGCTACGTTTGTCTATGCAAAGCAGTCAGTAGATACTGGCGAGCTAGAAAGTGTAGCAACAGGAGGGAGTAGTCTTTACACATAAATGTGTGTGTGTAGAGAGTATTTAAAATTATTCTTTAATAGTGCCTCTATTTTAAGAGCGCATAACAGTATTATTTTTGAGGATATTAATATAAATCCTCTCTGTTTTATACTCTCTTTTCAAGAGCTATTATTTAAAAAACAGTTTTTCCACTCTTTTGTGCCAAAAACTATTGTTGTTAATGGTGTAACCTTTCAAGTAGATAATGGAAAAGTCTACTACGAAGGAATACCAATCTTTCAGAAAGGTTGTTGTAGGTCGTGGTCGAGTTATAAAAAAGATTAAAGATTAAACTACCTACTACACTTATTTTTATAAGAGGCGTTTTATCTTACAAGCGCTTAATAAATACGGACGATGAAATGGCTGACTAGTTTTGTAAGGGCAGTTATTTCGTGTTACAAACCCCTATTATTAACTCAATTAAGAGTATTAGATAGGTTAATCTTAGACCATGGACCAAAACACATCTTAACGTGTGTTAGGTGCGTGATTTTGTTTCAATTAGATTTAGTTTATAGGTTGGCGTATACGCCCACTCAATCGCTGGTATGAATAATAGTAAAGATAATCCTTTTCGCGGAGCAATAGCAAGAAAAGCGCGAATTTATCTGAGAGAAGGATTAGATTGTGTTTACTTTCTTAACAAAGCAGGACAAGCAGAGTCTTGTCCCGCGTGTACCTCTCTAGTATTCCAAGGGAAAACTTGTGAGGAACACAAATATAATAATAATCTTTTGTCATGGCAAGCGGTAAGGCAACTGGAAAGACAGACGCCCCAGCTCCAGTCATCAAACTAGGAGGACCAAAACCACCTAAAGTTGGTTCTTCTGGAAATGTATCTTGGTTTCAAGCACTAAAAGCCAAGAAGTTAAATTCACCTCCGCCTAAGTTTGAAGGTAGCGGTGTTCCTGACAATGAAAATTTAAAACCAAGCCAGCAGCATGGATACTGGAGACGCCAAGCCAGGTTTAAACCAGGTAAAGGTGGAAGAAAACCAGTCCCAGATGCTTGGTATTTTTACTATACTGGAACAGGACCAGCCGCTGACCTGAATTGGGGTGATAGCCAAGATGGTATAGTGTGGGTTGCTGGTAAGGGTGCTGATACTAAATCTAGATCTAATCAGGGTACTCGTGACTCTGATAAGTTTGACCAATACCCGCTACGATTCTCAGATGGAGGACCTGATGGTAATTTCCGTTGGGACTTCATTCCAATAAATCGTGGTAGGAGTGGAAGATCAACAGCAGCTTCATCAGCAGCATCTAGTAGAGCACCATCACGTGAAGGTTCGCGTGGTCGCAGGAGTGGTTCTGAAGATGATCTTATTGCTCGTGCAGCAAAGATCATTCAGGATCAGCAGAAGAAGGGTTCTCGCATTACTAAAGCTAAGGCCGATGAAATGGCTCATCGCCGGTATTGTAAGCGTACTATCCCACCTGGTTATAAGGTTGATCAAGTATTTGGTCCCCGTACTAAAGGAAAAGAGGGAAATTTTGGTGACGACAAGATGAATGAGGAGGGTATTAAGGATGGGCGCGTTACAGCAATGCTCAACCTAGTCCCTAGCAGCCATGCTTGTCTTTTTGGAAGTAGAGTGACGCCCAAACTTCAACCAGATGGGCTGCACTTGAGATTTGAATTTACTACTGTGGTTTCACGTGATGATCCGCAGTTTGATAATTATGTGAAAATTTGTGATCAGTGTGTCGATGGTGTAGGGACGCGTCCAAAAGACGATGAACCGAGACCAAAGTCACGCCCAAATTCAAGACCTGCTACAAGAACTAATTCTCCGGCGCCAAAACAGCAGCGCCCAAAGAAAGAGAAAAAGCCCAAGAAGCAGGATGATGAAGTAGATAAGGCATTGACCTCAGATGAGGAGAGGAACAATGCACAGCTGGAATTTGATGATGAACCCAAAGTGATTAATTGGGGAGATGCAGCTCTAGGAGAGAATGAACTTTGAATAACATAATGGACCTGCTGCATTTTATAGTACATTTTGTTAAATTCTATTTTGTCACTTTCCTATCAATTATTACAGGCATTGATTGTGATTTTGTTCAATATTTAAGCTTCTTTTGGTTGCTTTTTGCTTGTTGTGTTGTTGCTGTGATTCTCATTAGTTTGCTTTATCGTAGAAGTTCAATAGTAAGAGTTAAGGCAGATAGGCATGTAGCTTGATTACCTACATGTCTATCGCCAGGGAAATGTCTAATCTGTCTACTTAGTAGCCTGGAAACGAACGGTAGACCCTTAGATTTTAATTTAGTTTAATTTTTAGTTTAGTTTAAGTTAGTTTAGAGTATGTATAAAGATGCCAGTGCCGGGGCCACGCGGAGTACGATCGAGGGTACAGCACTAGGACGCCCACTAGGGGAAGAGCTAAATTTTAGTTTAAGTTAAGTTTAATTGGCTAAGTATAGTTAAAATTTATAGGCTAGTATAGAGTTAGATCTAAAAAAAAAAA
>MG913342.1
ACTTAAGTGTGATATAAATATATATCATACATACTAGCCTTGTGCTAGATTTCTAACTTAACAAAACGGACTTAAATACCTACAGCTGGTCCTTATAGGTGTCTCGTTGTGTGACACTATAGTGTCACAGACGGCACCTGGCCACCTGTCAGGTTTTAATTATTACATTCTATTGTTGCTAGTATCACTGCTTGTTTTGTTGTGTCTCACTTTATACATCCGTTGCTTGGGCTACCTAGTATCCAGCGTCCTACGGGCGCCGTGGTCGGTTCGAGTGCGAAGAACCTCTGGTTCATCTAGCGGTAGGCGGGTGTGTGGAAGTAGCGCTTCAGGCGTACGTGTTCCTGTTGCGTGAAACACGGGGTCACCTCCCCCCACATACCTCTAAGGGCTTTTGAGCCTAGCGTTGGGCTACGTTCTCGCACAAGGTCGGCTATACGACGTTTGTAGGGGGTAGTGCCAAACAACCCCTGAGGTGACAGGTTCTGGTGGTGTTTAGTGAGCAAACATACAATAGCCAGTGACAACATGGCTTCAAGCCTAAAACAGGGAGTATCTCCCAAACCAAGGGGTGTCATTCTTGTTGCCAAAGACATTCCCGAACAACTTTGTGACGCTTTGTTTTTCTATACGTCACACAACCCTAAGGATTACGCTGACGCTTTTGCAATTAGGCAGAAGTTTGACCGTAATCTTCAGACTGGGAAGCAGTTCACATTTCAAACTGTGTGTGGTCCCTTCTTTTTGAAGGGAGTTGACAAAATAACACCTGGCGTCCCAGCAAAAGTTTTAAAAGCCACTTCTAAGTTGGCAGATTTAGAAGACATCTTTGGTGTCTCTCCTTTTGCACGGAAGTACCGTGAATTGTTGAAAACAGCATGCCAGTGGTCTCTTACTGTAGAAACACTGGAAGCTCGTGCACAAACGCTTGACGAAATTTTTGACTCTACTGAAATACTTTGGCTTCAGGTGGCTGCAAAAATTCAAGTTTCAGCTATGGCAATGCGCAGGCTTGTTGGAGAAGTAACTGCAAAAGTCATGGAAGCTCTTGGCTCAAATTTGAGTGTTCTCTTTCAAATTGTTAAACAACAAATAGCCAGAATCTTTCAAAAGGCACTGGCTATTTTTGAAAATGTGAGTGAATTACCACAGCGTATTGCAGCACTTAAGATGGCCTTTGCCAAGTGTGCCAAGTCAATTACTGTTGTGGTTGTGGAAAGAACTCTAGTTGTTAGAGAGTTCGCAGGAACTTGTCTTGCAAGCATCAATGGTGCTGTTGCAAAATTCTTTGAAGAACTTCCAAATGGCTTTATGGGTTCTAAAATCTTCACAACATTGGCCTTCTTTAAAGAAGCAGCTGTGAAAATTGTGGAAAATATACCAAATGCACCAAGAGGTACTAGAGGTTTTGAAGTCGTTGGTAACGCTAAGGGAACGCAAGTTGTTGTTCATGGCATGCGAAATGATTTAACTCTGCTCGACCAAAAAGCCGACATTCCTGTTGAGAAAGAAGGTTGGTCCGCAATTCTTGAAGGACATCTGTGTTATGTCTTTAAGAGTGGTGATCGTTTCTATGCGGCACCTCTTTCCGGGAATTTTGCATTGCATGATGTGCATTGTTGTGAGCGTGTTGTCTGTCTGTCTGATGGTGTAACACCAGAGATAAATGATGGACTCATTCTAGCAGCAATCTATTCATCTTTTAGTATCTCAGAACTCGTGGCAGCACTTAAAAAGGGTGAACCATTCAAGTTCTTGGGTCATAAATTTGTGTATGCGAAGGATGCAGCAGTCTCTTTCACTCTTGCAAAAGCAGCCACTATTGCAGATGTACTGAAGCTGTTTCAATCAGCTCGTGTGCAAACAGAAGATGTGTGGTCTGCATTTACTGAAAAGTCTTTTAATTTCTGGAAACTCGCATATGGAAAAGTGCGTAATCTTGAAGAAGTTGTGAAGACTCAGTTTTGTAAAGCTCAAATGTCAATTATTATTCTAGCAGCAGTGCTTGGCGAAGGAATTTGGCATCTTGTTTCACAGGTCATCTATAAAGTAGGTGGTCTTTTTACTAGAGTCGTTGACTTTTGTGAAAAACACTGGAAGGGTTTCTGTGCACAACTTAAAAAGGCTGAACTCGTTGTCACAGAAACTCTTTGTGTTCTTAAGGGAGTGGCACAGCATTGTTTTCAACTATTGCTGGATGCAATACATTCTTTGTATATGAGTTTTAAGAAGTGCGCACTTGGTAGAATTCATGGAGATTTACTCTTCTGGAAAGGGGGTGTACATAAAATTGTTCAAGATGGCGATGAAGTTTGGTTTGACGCCATTGGTAGTATTGATGTTGAAGATATGGGTGTTGTCCAAGAAAAACTCATAGATTTTGAGGTTTGTGAAGACGTAACACTTCCAGAAAATCAACCTGGGCATATGGTTCAAATTGAGGATGACGGAAAGAACTATATGTTCTTCCGCTTTAAAAGGGATGAGAACATCTACTATACACCAATGTCTCAACTTGGTGCAATTAATGTAGTTTGCAAAGCAGGCGGTAAAACCGTTACCTTTGGAGACACCATTGTGAAAGAAATACCGCCACCTGATGTTGTGCCTATTAAGGTTAGCATAGAGTGTTGTGGTGAACCATGGAATACAATCTTCAAGAAAGCTTATAAAGAGCCCATTGAAGTTGAAACTGACCTCACAGTAGAACAATTGCTCTCTGTGATCTATGAGAAAATGTGCGACGACCTCAAATTATTTCCAGAGGCACCAGAGCCACCGCCATTTGAGAATGTCGCACTTGTTGATAAAAACGGTAAAGACTTGGATTGCATAAAATCATGCCATCTTATCTACCGTGATTATGAGAGTGATGATGATATCGAGGAAGAAGATGCTGAGGAGTGTGATACTGATTTAGAATGTGAAGAAGAGGATGAGGATACTAAAGTGTTGGCTCTTATACAAGACCCTGCAAGTAATAAATACCCTCTTCCTCTTGATGATGATTATAGCGTCTTTAATGGATGTATTGTACATAAGGACGCTCTTGACGTCGTAAATTTACCATCTGGTGAAGAAACCTTTGTTGTCAACAACTGCTTTGAGGGAGCTGTAAAACCACTGCCTCAGAAAGTTGTTGATGTTCTAGGTGACTGGGGTGAGGCTGTTGATGCGCAAGAGCAAATTGCACAAACTACTTCAGAGGAAACCTCTATCAGTAGTTTGGAGGCAACTATTGAGCAAGTTGTTGTTGAGGAACAGAAAATAATTTCTGTTGTTGAAGAAGAACAGCAGGTGGCGGTCTACACACCTGCAGACCTACAACTTGTTGAAGAAACAACAGATGAGTTTATTCTTATTGCTGATGTTTCCACAGAAGAAATTGTGCCTCATGAAGAAAAGGGGTCACAGATTGAACAGGAGCCTATTCAAGTTGTTAAATCACAACGTGAAAAGAAGGCTAAAAAGTTTAAGGTTAAGTCTACTACATGTGAGAAACCCAAATTTTTGGAGTATACAACATGTGTGGGTGACCTAACGGTAGTGATTGCCAAAGCATTGGATGAGTTTAAAGAGTTCTGCATTGTAAATGCTGCTAATGAGCATATGTCTCACGGTGGCGGCGTTGCTAAGGCAATTGCGGATTTTTGTGGACCTGATTTTGTGGAGTATTGTGAGGACTATGTTAAGAAACATGGGCCTCAACAAAGACTTGTCACACCTTCATTTGTCAAAGGCATTCAATGTGTGAATAATGTTGTAGGACCTCGCCATGGAGACAGTGACTTGCATGATAAGCTTGTTGCTGCTTACAAGAATGTTCTTGTAGATGGTGTTGTCAATTATGTTGTGCCAGTCCTCTCATCAGGAATTTTTGGTGTTGATTTTAAGATGTCTATAGACGCTATGCGCAAGGCTTTTGAAGGTTGCGATATACGCGTTCTTCTTTTCTCTTTGTCTCCAGAACACATCGATTATTTCGATGTTACTTGTAAACAGAAGACAATTTATCTTACAGAGGACGGTGTTAAATACCGTTCTGCTACTGTGAAACCAGGTGACTCTTTGAGTCAATTTGGACCGGTTTTTGCTAGAAACAAGACAGTCTTTACAGCAGACGATGTTGAGGATAAAGAAATTCTCTTCATTCCTACTACTGACAAGACTGTCCTTGAGTATTATGGTTTGGATGCGCAAAAGTATGTAATATACTTGCAAACTCTTGCACAGAAGTGGAATGTCCAATATAGGGACAATTTTGTTATACTTGAGTGGCGTGATGGAAATTGCTGGATTAATGCAGCAGTAGTGCTCCTTCAAGCAGCTAAGATTAGGTTTAAAGGTTTTCTTGCAGAAGCATGGGCACAACTTTTGGGTGGAGACCCAACTGATTTTGTAGCCTGGTGCTATGCAAGTTGCAATGCTAATGTTGGTGAGTTTTCAGATGCTAATTGGCTTCTTGCTAATTTGGCACAATACTTTGATGCTGATTACACGAATGCATTCCTTAGGAGGCGTGTGTCATGTAACTGTGGGGTTAAGAATTGTGAAGTTAGAGGCCTTGAAGCTTGTATTCAACCAGTAAAGGCACCCAATCTTCTTCATTTTAAGACTCAGTACACAAATTGTACAGTGTGTGATGCAAATAGTGTGGATGAGGTGGTAGAAGCCTCACTACCATATCTGTTGCTCCTTGCTACTGATGGTCCTACTACAGTGGATTGTGATGAAAATGCTGTAGGGAATGTTGTTTTCATTGGCTCTACTAATAGTGGCCATTGTTACACGCAAGCCATTGGTAAGGCTTTTGATAATCTTGCTAAGGATAGAAAATTTTCAAAGAATTCGCCATACATTACAGCAATGTATACGCGCTTCTCTCTTAAGAGTGAAAGCTCTCTGTCTGTTGTTAAACAGAGTAAGAGTAAAACTAAAGTAGTAAAAGAAGATGTTGCCAACCTTGCTACTAGTTCTAAAGCCAGTTTTGATGATCTTACTGACTTTGAACATTGGTATGATAGTAACATCTATGAAAGTCTTAAAGTTCAGGAAATACCTGTGAATTTGGATGAGTATGTGTCATTTACAACGAAAGAAGATACTAAGTTGCCACTGACACTTAAAGTTAGAGGTATCAAATCAGTTGTTGACTTTATTTCAAGAGATGGTTTCTCTTATAAGTTGACACCTGATATTGAAGAAAATTCAAAAGCGCCGGTCTACTACCCAGTCTTAGACTCTATTAGTCTTAAGGCAATATGGGTAGACGGCAGTGCTAATTTTGTTGTTGGTCACCCAAACTACTATAGTAAGTCTCTTCGCATTCCTACTTTCTGGGAAAATGCAGAGAGCTTTGTTAAGATAGGTGACAAAGTTGATGGTGTAACTATGGGCCTTTGGCGTGCAGAACATCTTAACAAACCTAATCTTGAAAGAATTTTCAACATTGCTAAGAAAGCTATTGTTGGATCCAGTGTTGTTACTACACAATGTAGTAAATTAATTAGTAAAGCAGCTACATTCATTGCTGATAAAATAGGTGGGGGTGTAGTTCGTAATATTACAGATAGAATTAAGGGTCTTTGTGGATTTACACGTGGGCATTTTGAAAGAAAATTGTCTCCACAATTCATAAAAACACTTATATTCTTCTTCTTTTACTTTGTAAAGGCTAGTGCTAAGAGTGTTGCCACTAGTTATAAGCGTGTGTTATGTAAGGTGGTTTTTACCATGCTATTTATATTATGGTTTATGTACACAAGTAAACCAGTAACTTTTACCGGAACACGTGTGCTAGACTTCTTATTTGAGGGTTCTTTATGTGGTCCCTATAATGGCTATGGTAAAGACTCGTTTGATGTACTACGCTATTGTGGAGATGATTTTACTTGTCGTGTATGTTTACATGATAGAGATTCACTTCATTTGTATAAGCATGCTTATAGCGTAGAACAGGTTTATAAAGCTGTATTTTCTGGCATTAGTTTTAATTGGAATTGGCTTTATTTGGTCTTTCTAATATTATTTGTTAAACCAGTAGCAGGTTTCGTTATTATTTGCTATTGTGTTAAGTACTTAGTATTGAGTTCAACTGTGTTGCAAACTGGTGTAGGTTTTATGGACTGGTTTATTCAAACAGTTTTTACTCACTTTAATTTTATGGGTGCAGGTTTTTATTTTTGGCTCTTTTATAAATTGTACATACAGGTTCATCATATACTGTATTGTAAGGATATAACATGCGAAGTGTGTAAGAGAGTTGCACGCAGTAACAGGCATGAGGTTAGTGTTGTTGTTGGTGGACGCAAGCAAATTGTGCATGTGTACACTAACTCTGGTTACAACTTTTGTAAGAGACATAATTGGTATTGTAGGAATTGTGATGTATATGGTCACCAAAACACATTTATGTCTCCTGAAGTTGCTGGCGAGCTTTCTGAAAAGCTTAAACGCCATGTTAAACCTACAGCATATGCTTACCACGTTGTGGATGAGGCTTGCGTAGTTGATGATTTTGTTAACTTAAAATACAAAGCTGCAACTCCTGGTAAGGATGGTGCACCTCCTGCAGTTAAATGTTTCAGTGTTACAGATTTCTTGAAGAAAGCTGTTTTTCTTAAGGATGCGCTGAAATGTGAACAAATATCTAATGATGGTTTTATAGTGTGTAATACGCAGAGTGCGCATGCTTTAGAGGAAGCAAAGAATGCAGCCATCTATTATGCGCAATACCTGTGTAAACCTATACTTATACTCGACCAGGCACTCTACCAGAATTTAATAGTGGAACCTGTATCGAAGAGCGTTGTCAACAAAGTGTGTGACATTTTGTCTAGGATAATTTCTGTAGATACTGCATCTTTGGATTATAAAGCAGGTACAATTCGTGATGCCTTGCTGTCTGTTACTAAAGATGAAGAAGCTGTAGATATGGCTATTTTCTGTCATAATCATGAAGTTGAATATACAGGTGATGGTTTTACTAATGTTATACCGTCATATGGTATAGACACTGATAAATTAACACCTCGTGATAGAGGGTTTTTGATAAATGCAGATGCTTCTGTTGCTAACTTAAGAGTTAAAAATGCTCCGCCGGTAGTATGGAAGTTTTCTGATCTTATTAAGTTGTCTGACAGTTGTCTTAAATATTTAATCTCAGCAACTGTCAAGTCAGGGTCTCGTTTCTTTATAACAAGATCTGGTGCTAAACAAATTTTTTCTTGTAGTACTCAGAAATTGTTGGTAGAGAAAAAGGCTGGTGGTGTCATTAGTGGTACCTTTAATTGGTTTAAGAGTTGTTGTAAATGGCTCTTGATCTTCTATGTGCTTTTTACATTGTGTTGTTTGGGTTGTTATCATATGGAGACGAATAAAAGTTTTGTTCATCCTATGTATGATGTTAACTCTACAATGCATGTTGAAGGCTTTAAGGTTATAGATAAAGGTGTTATTAGAGACATTGTACCAGAGGATGCTTGTTTCTCTAATAAGTTTGCTAACTTTGATGCATTTTGGGGTAGACCATATGTGAATAGTAGAGACTGTCCAATTGTTACAGCAGTCATAGATGGCGCTGGAACAATAGCAGCTGGTGTTCCTGGTTTTGTAGACTGGGTTCTTGATGGTGTTATGTTTGTACACATGACACAAACAGAAAGAAAACCCTGGTACATTCCTACGTGGTTTAACAGAGAAATTGTTGGTTACACTCAGGATTCAATTATTACTGAAGGTAGTTTTTATACATCTATAGCTTTGTTTTCAGCTAGGTGTTTATATTTAACAGCCAGCAATACACCACAATTGTATTGTTTTAATGGTCATAATGATGCTCCTGGAGCCTTACCATTTAGCAGTATCACTCCACACAGGGTCTACTTCCAACCAAATGGTGTTAGGCTTATAATTCCTCAACAAATAATGCACACACCCTACGTAGTAAAGTTTTTATCAGACAGCTATTGTAGAGGTAGTGTATGTGAGTATACTAAACCGGGTTATTGTGTCTCACTAAATTCCCAATGGGTTTTATTTAATGACGAATACACAAGTAAACTAGGAGTATTCTGTGGTTCTACTGTTAGAGAACTTATGTTTAATATGGTTAGTACATTTTTTACTGGTGTCAACCCTAATATTTATATGCAGCTGGCGACTATGTTCTTAATACTAGTTGTTGTTGTGTTAATTTTTGCAATGGTTATAAAGTTTCAAGGTGTTTTTAAAGCTTATGCAACCATTGTGTTTACAATAATGCTAGTTTGGGTTGTTAATGCATTTATTTTGTGTGTACATAGTTATAATAGTGTTGTGGCTGTTATACTACTAGTAATCTATTGTTATGCATCATTGGTTACAAGTCGTAATACTGCTATAATAATGCATTGTTGGCTTGTGTTTACCTTTGGTTTAATTGTACCCATATGGTTGGCGTGTTGCTACCTGGCATTTGTTTTATATATGTATACACCATTGTTTTTCTGGTGTTACGGTACTACTAAAAACACTCGTAAATTGTATGATGGTAACGAGTTTGTTGGTACTTATGATCTTGCTGCGAAGAGCACCTTTGTTATTCGCGGTCCTGAATTTGTTAAGCTTACGAATGAGATAGGTGATAAGTTTGAACACTATCTCTCAGCGTATGCTAGACTTAAATACTATTCAGGCACTGGCAGTGAACAAGATTACTTGCAAGCCTGTCGTGCGTGGTTAGCTTATGCTTTGGACCAATATAGAAATAGTGGTGTTGAAATTGTGTATACTCCGCCACGTTATTCTATTGGTGTTAGTAGATTACAGGCTGGTTTTAAAAAACTAGTTTCTCCTAGTAGCGCTGTTGAAAAGTGCATTGTTAGTGTTTCTTATAGAGGTAATAATCTTAATGGACTGTGGCTAGGTGATACCATCTACTGTCCGCGACATGTTCTAGGCAAGTTCTCAGGTGATCAATGGAGTGATGTACTTAATCTTGCCAATAATCATGAGTTTGAGGTTGTAACTCAAAATGGTGTTACTTTGAATGTTGTTAGTAGGCGGCTAAGGGGTGCAGTTTTGATTTTACAAACTGCTGTTGCCAATGCTGACACTCCAAAGTATAAATTTATTAAAGCTAATTGTGGTGATAGTTTCACTATAGCTTGTTCTTATGGTGGTACAGTTGTTGGACTCTACCCTGTTACTATGCGTTCTAATGGTACTATTAGAGCTTCTTTTCTTGCAGGAGCTTGTGGCTCAGTTGGTTTTAATATAGAAAAGGGTGTAGTTAATTTCTTTTATATGCACCATCTTGAGTTACCTAATGCATTACACACTGGAACTGACCTGCACGGTGAGTTCTATGGTGGTTATGTGGATGAAGAGGTTGCACAAAGGGTGCCACCAGATAACTTAGTTACTAATAATATTGTAGCATGGTTATATGCGGCAATTATTAGTGTTAAAGAGAGTAGTTTTTCAATGCCAAAATGGCTCGAAAGTACTACTGTCAGTGTAGATGATTATAATAAGTGGGCTAATGATAATGGCTTTACACCATTTTCTACTAGTACTGCTATTACTAAACTAAGTGCTATAACGGGAGTAGATGTTTGTAAACTCCTTCGCACTATTATGGTAAAAAGTATTCAATGGGGTAGTGATCCCATTTTAGGACAATATAATTTTGAAGATGAATTGACACCAGAGTCTGTTTTTAATCAGATAGGTGGTGTTAGGTTACAGTCTTCTTTTGTAAGAAGAGCCACATCCTGGTTTTGGAGTAGATGTGTGTTGGCTTGCTTCTTGTTTGTGTTGTGTGCTATTGTCTTGTTTACGGCAGTGCCACTTAAATATTATGTACATGCAGCCGTTATTTTGTTAACAGCTGTGTTCTTCATTTCTTTTACTGTTAAACATGTTATGGCATATATGGATACTTTTTTACTACCCACATTGCTTACAGTCATTATTGGAGTTTGTGCTGAAGTACCTTTCATCTACAATACTCTAATTAGTAGGATAGTTGTCTTTGTTAGTCAATGGTATGATCCTGTAGTCTTTGATACTATGGTACCATGGATGTTTTTGCCACTAGTGTTGTACACAGCATTTAAGTGTGTGCAGGGTTGCTATAGTGTGAATTCTTTCAATACTTCTTTGCTAGTACTGTACCAGTTCTTGAAGTTAGGCTTTGTTATTTATGCCTCTTCTAGCACGCTGGCAGCATACACAGAAGGTAATTGGGATTTATTTTTTGAATTAGTTCACACTACTGTGTTGGCTAATGTTAGTAGTAATTCCTTAATAGGTTTGTTTGTGTTCAAGTTAGCTAAGTGGATGTTGTATTATTGTAATGCTACATACTTTAATAATTATGTGCTAATGGCTGTCATTATTAATGGCTTTGGTTGGCTCTTCACTTGTTACTTTGGAATTTATTGGTGGATTAATAAGGTTTTTGGTTTAACCTTGGGTAAATATGAATTCAAAGTTTCAGTAGATCAATATAGGTATATGTGTTTGTATAAGATAGACCCACCTAAAAGTGTGTGGGAAGTCTTTAAGACAAATATACTTATCCAAGGAATTGGTGGTGATCGTGTGTTGCCTATTGCTACAGTTCAATCTAAATTGAGTGATGTAAAGTGTACAACTGTTGTTTTAATGCAGCTTTTGACTAAGCTTAATGTTGAAGCAAATTCAAAAATGCATGCTTATCTTGTTGATTTACATAATAAAATCCTTGCATCTGATGATGTTGGAGAGTGCATGGATAATTTGTTGGGTATGCTTATTACACTATTTTGTATAGATTCCACTATTGATTTGAGTGAGTATTGTGATGATATACTTAAGAGGTCAACTGTTTTACAGTCAGTTACTCAAGAGTTCTCGCACATACCCTCTTATGCTGAATATGAAAGAGCTAAGAATCTTTATGAAAAGGTTTTAGCTGATTCTAAAAGTGGTGGTGTAACACAGCAAGAGCTTGCTGCATATCGTAAAGCTGCCAATATTGCAAAGTCAGTTTTTGATAGAGACTTGGCTGTTCAAAAGAAGTTAGACAGCATGGCAGAACGTGCTATGACAACAATGTATAAAGAGGCGCGTGTAACTGATAGACGAGCAAAATTAGTTTCATCACTACATGCATTACTGTTTTCAATGCTTAAGAAAATAGATTCTGAAAAGCTTAATGTATTATTTGATCAGGCTAGTAGTGGTGTCGTACCTCTAGCTACTGTTCCAATTGTTTGCAGTAATAAGCTTACCCTTGTAATACCAGATCCAGAAACTTGGGTCAAGTGTGTGGAAGGTATGCATGTTACTTACTCAACAGTTGTCTGGAATATAGACACTGTTATTGATGCTGATGGCACAGAATTACACCCTACTTCTACAGGTAGTGGATTGACATACTGTGTAAGTGGTGACAATATAGCGTGGCCTTTAAAGGTTAGCTTAACTAGAAATGGGCATAATAGAGTTAACGTTGCTTTGCAGAATAATGAGCTTATGCCTCATGGTGTAAAAACAAAGGCTTGCGTAGCAGGTGTAGATCAAGCACATTGTAGCGTAGAGTCTAAATGTTATTATACAAATATTAGTGGCAATTCAGTTGTAGCTGCTATTACTTCTTCAAATCCAAATCTGAAAGTAGCTTCGTTTTTGAACGAGGCAGGCAGTCAGATTTATGTAGACTTAGATCCACCATGTAAATTTGGCATGAAGGTGGGTGACAAGGTTGAGGTTGTTTACTTGTATTTTATAAAGAATACAAGGTCGATTGTTAGGGGTATGGTACTTGGTGCTATATCTAATGTTGTTGTCTTACAGTCTAAAGGGCATGAAACAGAGGAAGTGGATGCTGTTGGCATACTTTCACTTTGCTCATTTGCAGTAGATCCTGCAGACACGTATTGTAAATATGTGGCAGCAGGCAATCAACCTTTAGGTAACTGTGTTAAAATGTTGACAGTTCATAATGGCAGTGGCTTTGCTATAACATCGAAGCCTAGCCCAACTCCTGATCAGGATTCTTATGGAGGAGCTTCTGTGTGTCTCTATTGTAGAGCACACATAGCACATCCAGGAGGAGCAGGAAATTTAGATGGACGTTGTTTATTTAAAGGTTCTTTTGTGCAAATACCTACTACGGAGAAAGACCCCGTTGGATTCTGTCTACGTAATAAGGTTTGCACTGTTTGTCAGTGTTGGATTGGTTATGGATGTCAGTGCGATGCACTTAGACAACCAAAACCTTCTGTTCAATCAGCTGCCGGTGTAGCGGATTTTGATAAGAATTATTTAAACGGGTACGGGGTAGCAGTGAGGCTCGGCTGATACCCCTTGCTAGTGGATGTGATCCTGATGTTGTAAAGCGAGCCTTTGATGTTTTTAACAAGGAATCAGCCGGTATGTTTATAAATTTGAAACGTAACTGTGCAAGATTCCAAGAAGTATGTGATACTGAAGATGGAAATCTTGAGTATCTTGACTCTTACTTTGTGGTTAAACAAACCACTCCTAGTAATTATGAACATGAGAAGAATTGTTACTATGACTTAAAGTCTGACGTAACAGCTGATCATGACTTTTTCGTGTTCAATAAGAACATTTACAATATTAGTAGGCAACGGCTTACTAAGTATACTATGATGGACTTTTGCTACGCTTTGAGGCATTTTGACCCAAAGGACTGCGAAGTTCTTAAAGAAATACTTGTCACTTATGGTTGTATAGAAGATTATCACCCTAAGTGGTTTGAAGAGAATAAGGATTGGTACGACCCAATAGAAAACCCAAAATATTATGCCATGTTGGCTAAAATGGGGCCTATTGTACGACGTGCTTTATTGAATGCTATTGAGTTCGGAAACCTTATGGTTGAAAAAGGTTATGTTGGTGTTGTTACACTTGATAACCAAGATCTTAATGGCAAATTTTATGACTTTGGTGATTTTCAGAAAACGGCACCTGGTGCTGGTGTTCCTGTTTTTGATACATATTATTCTTACATGATGCCCATCATAGCCATGACGGATGCTTTGGCACCTGAAAGGTATTTTGAATATGATGTGCATAAGGGTTATAAGTCTTATGATCTCCTCAAGTATGATTATACTGAGGAGAAACAAGAGTTGTTTCAGAAGTACTTTAAGTATTGGGACCAGGAGTACCATCCTAACTGCCGTGACTGTAGTGATGACAGGTGTTTGATACATTGTGCAAACTTCAACATCTTGTTTTCTACATTGATACCGCAGACTTCTTTTGGTAATTTGTGTAGAAAAGTGTTTGTTGATGGTGTACCTTTTATAGCTACTTGTGGCTATCATTCTAAAGAACTTGGTGTTATTATGAATCAAGATAACACCATGTCGTTCTCAAAAATGGGTTTAAGTCAACTCATGCAGTTTGTTGGAGATCCTGCCTTGTTAGTGGGAACATCCAATAATTTAGTCGATCTTAGAACTTCTTGTTTTAGTGTTTGTGCATTAGCGTCTGGTATTACTCATCAAACGGTAAAACCAGGTCACTTTAACAAGGATTTCTATGATTTTGCAGAGAAGGCTGGTATGTTTAAAGAGGGTTCTTCTATACCACTTAAACATTTCTTCTACCCACAAGCTGGTAATGCTGCTATAAACGATTATGATTACTATCGTTATAACAGGCCTACCATGTTTGATATACGTCAACTTCTATTTTGTTTAGAAGTGACTTCTAAATACTTTGAATGTTATGAAGGCGGCTGTATACCAGCAAGCCAAGTTGTAGTTAACAATTTAGATAAGAGTGCAGGCTACCCATTTAATAAATTTGGAAAAGCTCGCCTCTATTATGAAATGAGTCTAGAGGAACAGGACCAACTCTTTGAAAGTACAAAGAAGAACGTCCTACCTACTATAACTCAAATGAATCTAAAATATGCCATATCCGCGAAAAATAGAGCGCGTACAGTGGCAGGTGTTTCTATCCTTTCTACTATGACTAATAGGCAATTTCATCAGAAGATTCTTAAGTCTATAGTCAATACTAGAAATGCTCCTGTAGTTATTGGAACAACCAAATTTTATGGTGGTTGGGACAACATGTTGAGAAACCTGATCCAAGGTGTTGAGGACCCAATTCTTATGGGTTGGGATTACCCAAAGTGTGATAGGGCAATGCCTAATTTGTTGCGTATTGCAGCATCTTTGGTACTTGCTCGTAAACACACTAATTGTTGTACTTGGCCTGAACGCATTTATAGGTTGTATAATGAATGTGCGCAGGTTTTATCTGAAACTGTCTTAGCTACAGGTGGTATTTATGTCAAACCTGGTGGCACTAGCAGTGGTGATGCTACTACTGCTTATGCAAACAGTGTTTTTAATATAATACAAGCCACATCTGCTAATGTTGCGCGTCTTTTGAGTGTTATAACGCGTGATATTGTCTATGATGACATTAAAGACCTGCAGTACGAATTATACCAGCAGGTTTATAGGCGAGTCAATTTCGACTCGGCCTTTGTTGAAAAGTTCTATTCTTACTTATGTAAGAATTTTTCACTCATGATCTTGTCTGACGACGGTGTTGTTTGTTACAACAACACATTAGCCAAACAGGGTCTTGTAGCAGATATTTCTGGTTTTAGAGAAATCCTCTACTACCAAAATAATGTGTATATGGCTGACTCTAAGTGTTGGGTTGAACCAGACTTAGAAAAAGGCCCACATGAATTTTGTTCACAACATACAATGTTAGTGGATGTTGATGGTGAGCCTAAGTACTTACCATATCCAGATCCTTCACGCATATTGGGTGCATGTGTCTTTGTGGATGAAGTGGATAAGACAGAACCTGTGGCTGTTATGGAGCGTTATATAGCTCTTGCCATAGACGCTTACCCGCTAGTACATCATGAAAATGAGGAGTACAGGAAGGTTTTCTTTGTGCTTCTTTCTTATATTAGAAAACTCTATCAAGAGCTTTCTCAGAGTATGCTTATGGACTACTCCTTTGTAATGGATATAGACAAGGGTAGTAAATTTTGGGAGCAGGAGTTCTATGAGAATATGTATAGAGCTCCTACAACGTTACAGTCCTGTGGTGTTTGTGTAGTTTGTAATAGTCAAACTATACTACGCTGTGGTAATTGTATTCGTAAACCGTTTTTGTGTTGCAAGTGTTGCTATGACCATGTCATGCACACAGATCACAAAAATGTTTTGTCTATAAACCCTTACATTTGCTCACAACCTGGTTGTGGTGAAGCAGACGTTACTAAATTGTACCTCGGAGGTATGTCATACTTCTGTGGTAATCATAAACCTAAGTTGTCAATACCGTTAGTATCTAATGGTACAGTTTTTGGAATTTACAGGGCTAATTGCGCTGGTAGTGAAAATGTTGATGATTTTAATCAACTAGCTACTACTAATTGGTCTACTGTGGAACCTTATATTTTGGCAAATCGCTGTAGTGATTCATTGAGACGCTTTGCTGCAGAGACAGTAAAGGCTACAGAGGAACTACATAAGCAACAATTTGCTAGTGCAGAAGTGAGAGAAGTACTCTCAGATCGTGAGTTGATTCTATCATGGGAGCCAGGTAAAACCAGGCCTCCATTGAATAGAAATTATGTCTTCACAGGCTACCACTTTACAAGAACTAGTAAGGTGCAGCTTGGTGATTTTACCTTCGAAAAAGGTGAAGGTAAAGATGTTGTTTATTATAGAGCAACGTCTACTGCTAAATTGTCTGTTGGAGACATTTTTGTTTTAACTTCACACAATGTTGTTTCCCTTGTAGCGCCAACGTTGTGTCCACAGCAAACCTTTTCTAGGTTTGTGAATTTAAGACCTAATGTAATGGTACCGGAATGTTTTGTAAATAACATTCCACTTTACCATTTAGTAGGTAAGCAGAAGCGTACTACAGTACAAGGTCCTCCAGGCAGTGGTAAGTCACACTTTGCTATAGGCCTTGCTGCTTACTTTAGTAACGCTCGTGTTGTCTTTACTGCTTGTTCTCATGCAGCTGTTGATGCTTTATGTGAAAAAGCTTTTAAGTTTCTTAAAGTTGATGATTGCACTCGGATAGTACCTCAAAGGACTACTGTCGATTGCTTTTCTAAGTTTAAAGCTAATGACACAGGCAAAAAGTACATTTTTAGTACTATAAATGCCTTGCCAGAAGTCAGTTGTGACATTCTTTTGGTTGACGAGGTTAGTATGTTGACCAATTATGAATTGTCTTTTATTAATGGTAAGATAAATTACCAATATGTTGTGTATGTAGGCGACCCAGCTCAATTACCGGCACCTCGTACTTTACTCAATGGTTCACTTTCACCAAAGGATTATAATGTTGTCACAAACCTTATGGTTTGTGTTAAACCTGATATTTTCCTTGCAAAGTGTTACCGTTGCCCTAAGGAAATTGTAGACACTGTGTCTACTCTTGTTTATGATGGAAAGTTTATTGCAAATAACCCAGAATCACGTCAGTGTTTCAAAGTTATAGTTAATAATGGTAATTCTGATGTGGGACATGAAAGTGGTTCAGCCTACAACACAACTCAATTAGAATTTGTGAAAGATTTTGTTTGTCGCAATAAGGAGTGGCGAGAAGCAACATTTATTTCACCTTATAATGCTATGAATCAACGTGCCTATCGTATGCTTGGACTTAATGTTCAAACAGTAGATTCATCTCAAGGTTCAGAGTATGATTATGTAATATTTTGTGTTACTGCGGATTCGGCACATGCACTGAATATTAATAGGTTTAATGTAGCGCTTACAAGAGCTAAGCGTGGTATATTAGTTGTCATGCGTCAGCGTGATGAATTGTATTCGGCTCTTAAGTTTACAGAGCTTGATAGTGATGTAAGTCTGCAAGGTACAGGCTTATTTAAAATTTGCAACAAGGAGTTTAGTGGTGTTCATCCAGCTTATGCTGTCACAACTAAGGCTCTTGCTGCAACCTATAGAGTTAATGAAGAGCTTGCTGCACTTGTTAATGCGGAAGCTGGCTCAGAAATAACATATAAACATCTTATTTCACTTTTAGGGTTTAAGATGAGTGTTAGTGTAGAAGGTTGTCACAACATGTTTATAACACGTGATGAGGCAATCCGCAATGTAAGAGGTTGGGTAGGATTTGATGTTGAGGCAACACATGCTTGTGGCACCAACATTGGTACTAACCTCCCTTTTCAAGTAGGATTCTCTACTGGTGCAGACTTTGTAGTTACACCGGAAGGACTGGTGGATACGTCAATAGGCAATAATTTTGAGCCTGTGACTTCTAAAGCACCCCCAGGTGAGCAGTTTAATCACTTGAGAGCTTTATTTAAGAGTGCTAAACCTTGGCATGTTATAAGACCAAGGATAGTGCAAATGTTAGCAGATAATTTATGCAATGTCTCAGATTGTGTAGTGTTTGTTACTTGGTGTCATGGTCTAGAACTAACTACTTTGCGCTATTTTGTTAAAATAGGCAAGGAACAAAGTTGTTCATGTGGTTCTAGAGCTACTACTTTTAATTCTCATACTCAAGCTTATGCTTGTTGGAAGCATTGTTTGGGTTTTGATTTTATTTATAACCCACTTTTAGTGGATGTTCAACAATGGGGTTACTCTGGTAACCTACAGTTTAACCATGATTTGCATTGTAATGTGCATGGTCACGCGCATGTAGCTTCTGCTGACGCTATAATGACGCGTTGTCTTGCAATTAACAATGCATTTTGTCAAGATGTTAACTGGGACTTGACATATCCGCATATTGCAAATGAGGATGAAGTCAATTCTAGTTGCCGATATTTACAGCGCATGTATCTTAATGCATGTGTTGATGCTCTTAAAGTTAATGTTGTCTATGATATAGGCAACCCTAAAGGTATTAAGTGTGTTAGGCGTGGGGATGTTACTTTTAGGTTCTATGATAAGAATCCAATTGTACCCAATGTCAAACAATTTAATTATGAGTACAGTCAGCATAAAGATAAGTTTGCTGATGGTCTTTGTATGTTTTGGAATTGTAATGTGGATTGTTATCCTGACAATTCACTAGTTTGTAGATACGACACACGAAACTTGAGTGTGTTTAATCTACCAGGTTGTAATGGTGGTAGTCTGTATGTGAATAAACATGCATTTCACACACCTAAATTTGACCGCATTAGCTTCCGCAATTTGAAAGCTATGCCATTTTTCTTCTATGACTCATCGCCTTGTGAAACCATTCAAATAGATGGTGTTGCACAAGATCTTGTGTCATTAGCTACTAAGGATTGTATCACAAAATGCAATATTGGAGGTGCTGTTTGTAAAAAGCACGCGCAAATGTATGCAGAGTTTGTGACATCTTATAATGCCGCCGTTACAGCTGGCTTTACTTTTTGGGTTACTAATGACTTTAACCCTTATAACTTGTGGAAAAGTTTTTCAGCTCTCCAGTCTATTGACAATATTGCTTATAATATGTATAAGGGTGGTCATTACGATGCTGTTGCTGGCGAAATGCCCACTGTCATAACTGGAGATAAAGTTTTTGTTATTGATCAAGGCGTAGAAAAGGCAGTTTTTGTTAACCAAACAACACTGCCTACATCTGTAGCGTTTGAGTTGTATGCGAAGAGGAACATTCGCACACTGCCAAACAACCGTATTTTGAAAGGTCTAGGTGTAGATGTAACCCATGGGTTTGTAATTTGGGATTACGCAAACCAAGTGCCTCTGTATCGTAACACCGTTAAGGTGTGTGCATATACAGACATTGAACCAAATGGCTTAATAGTTCTGTATGATGATAGATATGGTGATTATCAATCTTTTCTTGCTGCTGACAATGCTGTTTTAGTTTCTACACAGTGTTATAAGCGGTATTCATATGTGGAAATACCAGCAAATTTGCTTGTTCAAAATGGTATGCCACTAAGTGATGGTGCAAATCTGTACGTTTATAAGCGTGTTAATGGAGTGTTTGTTACACTACCTAACACACTTAACACACAGGGCCGCAGCTATGAAACTTTTGAACCTCGTAGTGACGTTGAGCGTGATTTTCTCAATATGTCAGAGGAGAGTTTTGTAGAAAAGTATGGTAAGGACTTAGGTCTACAACACATACTGTATGGAGAAGTTGATAAGCCCCAATTAGGTGGTTTACACACTGTTATAGGTATGTACAGACTTCTATGTGCAAATAAGTTAAATGCAAAGTCTGTTACTAATTCAGATTCTGATGTCATGCAAAATTATTTTGTATTGGCAGACAATGGTTCTTACAAACAGGTTTGCACAGTTGTAGACCTTTTGCTTGATGATTTCTTAGAACTTCTTAGGAACATACTTCAAGAGTATGGTGCTAACAAGTCTAAAGTTGTAACAGTGTCTATTGATTACCATAGCATAAATTTTATGACTTGGTTTGATAATGGCAGTATTAAAACATGTTATCCACAGCTACAATCAGCGTGGACGTGTGGTTATAACATGCCTGAACTTTATAAAGTTCAGAATTGTGTTATGGAACCTTGCAACATTCCAAATTATGGAGTTGGAATAACGTTACCAAATGGTATTATGATGAACGTGGCAAAGTATACACAACTTTGCCAATATCTTTCAAAAACAACGATTTGTGTACCGCATAATATGCGGGTAATGCATTTTGGCGCTGGAAGTGACAAGGGAGTTTCACCTGGTAGCACTGTTCTTAAACAGTGGTTGCCTGAGGGAACACTTCTTGTCGATAATGATATTGTAGACTATGTTTCTGATGCACATGTGTCTGTGCTTTCAGATTGCAATAAGTATAAGACAGAGCACAAGTTTGATCTTGTGATATCTGATATGTACACAGATAATGATTCAAAAAGAAAACATGAAGGCGCGGTAGCCAATAATGGCAATGATGACGTCTTCATATATCTTTCAAATTTTCTTCGTAACAACTTATCTCTAGGTGGCACTTTTGCCGTAAAGGTAACAGAGACAAGTTGGCACGATAGCTTATATGACATTGCACAGGATTGTGCATGGTGGACGATGTTTTGTACATCAGTTAATGCTTCTTCTTCTGAAGCATTTCTGATTGGTGTTAATTATTTGGGTGCAAGTGAAAAGGTTAAAGTTAGTGGAAAAACACTGCACGCAAATTATATATTTTGGAGAAATTGTAATTATTTACAAACCTCCGCCTATAGTATATTTGACGTTGCTAAGTTTGGTTTGAAATTAAAAGCGACGCCAGTTGTTAATTTGAAAACTGAACAAAAGACAGACTTAGTCTTTAATTTAATTAAGTGTGGTAAGTTACTGGTAAGAGATGTTGGTTCAACCTCTTTTACTAGTGACTCTTTTGTGTGCACTATGTAGTGCATCTTTGTACAATAATGATAGCTATGTTTATTATTATCAAAGTGCTTTTAGACCATTTGATGGTTGGCATTTACATGGAGGTGCTTATGCAGTAGTTAATGTTTCTCAGGAAACGGCAAATGCAGGTTCTTCCTCATCTTGCATAGCTGGCGCTATCTATTGGAGTAAGAATTTTACCGCATCTTCAGTAGCTATGACAGCACCCTCACAAGGTATGCAATGGTCTACTAATCAATTTTGTACGGCCCATTGTAATTTTACTGATATTGTTGTATTTGTTACTCATTGTTATAAAAGTGGTTCAACAGCATGCCCTTTAACAGGTCTCATTCCACAGAACCATATTCGTATTTCTGCTATGAAACAAGGAAATAATGGTCCTAGTGGTTTGTTTTATAATTTAACAGTTCCTGTGACTAAGTATTCTAAGTTTAAGTCGCTTCAATGTGTTAATAATCAAACATCTGTGTACCTAAATGGTGATTTAGTTTTTACTTCTAATGAGACCAAAGATGTTAGTGGCGCAGGTGTTTATTTTAAAGCCGGAGGACCCATAACTTATAAGGTTATGAGAGAAGTTAAAGCTCTAGCTTATTTTGTTAATGGTACCGCGCATGATGTTATATTGTGCGACGGTTCACCTAGAGGTTTGTTAGCATGTCAGTATAATACTGGTAATTTTTCAGATGGTTTCTATCCTTTTACTAATGACACTTTAGTTAAGGAAAAGTTTATTGTGTATCGTGAAAATAGTGTTAATACTACTTTAACCTTGACTAACTTCACTTTTTATAATGAAAGTAACGCCCTTCCTAATAATGGTGGTGTTGAAACTATTCAATTATATCAAACTCATACAGCTCAGAGTGGTTATTATAATTTTAATTTTTCATTTCTGAGTAGTTTTCAGTATGTTGAATCTGATTTTATGTATGGATCTTATCACCCAAAATGTGGTTTTAGACCAGAGTCCATTAATAATGGTTTGTGGTTTAACTCACTTTCTGTATCACTTGCTTATGGACCTCTGCAAGGCGGCTGTAAGCAGTCTGTCTTTCATGGTAGAGCAACTTGTTGTTATGCTTATTCTTATAACGGCCCTACCTTATGTAAAGGAGTTTATTCAGGTGAGTTAACTCGTAGTTATCAATGTGGATTGTTGGTTTTTGTTACGAAGAGTGATGGCTCTCGTATCCAAACTTCAACAAAACCAATTGTATTAACTCAGCACAACTATAATAATATTACTTTGGATAGGTGTGTTGAGTATAATATATACGGCAGAGTTGGTCAAGGTTTTATTACTAATGTAACTGAATCAGCGGCTGCTTTTAATTACTTAGAAGATGGTGGGTTGGCTATCCTAGATACGTCAGGTGCCATAGACATTTTTGTTGTACAGGGTGAATATGGCTTTAATTATTATAAAGTTAACCCTTGTGAAGATGTCAACCAACAGTTTGTAGTCTCTGGTGGTAATTTGGTAGGCATTCTTACCTCAATTAATCAAACTGGTTCGCAATCAATTGAGAATCAGTTTTATGTTAAACTCACTAATGGTTCACGTCGTTCTAGACGTTCTGTTAGTGAAAATGTTACAAGTTGCCCTTATGTTAGTTATGGCAAGTTTTGTATAAAACCAGATGGTTCATTATCTACAATAGTGCCAAAAGAGTTAGAACAATTTGTGGCACCTTTACTTAATGTTACTGAACATGTGCTCATACCTGACAGCTTTAATTTAACTGTTACAGATGAGTACATACAGACACGTATGGATAAAGTTCAAATTAATTGCCTACAATATGTTTGTGGTAATTCTTTTGAATGTAGAAAGTTGTTTCAGCAATATGGTCCTGTTTGTGATAACATATTGTCTGTTGTAAATAGTGTTGGGCAGAAAGAAGATATGGAACTTTTAAGTTTTTATTCTTCTACTAAACCAAGTGGTTTTTCCCAGCCACTCTTTAACAATTTTAGTACTGGTGATTTTAATATATCACTTTTATTGACGTCACCTAGTAGTCCCTCAGGTCGGTCTTTTATTGAGGATTTGTTATTTACAAGTGTTGAATCTGTTGGGTTACCAACTGACGAGGCGTATAAAAAGTGTACTGCAGGGCCTTTAGGTTTCGTTAAAGATCTTGTTTGTGCTAGAGAGTATAATGGTTTGCTTGTTTTGCCTCCTATTATTACAGCAGAAATGCAAACTATGTATACCAGTTCTTTAGTAGCCTCTATGGCTCTAGGTGGTATTACTGCAGCTGGAGCGATACCTTTTGCCACACAGTTGCAGGCTAGAATTAATCACTTGGGTATCACCCAGTCTCTTTTGATGAAAAATCAAGAAAAAATTGCTGCTTCCTTCAATAGGGCCATTGGTCATATGCAGGAAGGTTTTAAAAGCACTTCTCTAGCATTACAACAGATTCAAGATGTTGTTAACAAGCAGAGTGCTATTCTTACAGAGACTATGGCATCACTTAATAAAAATTTTGGTGCTATTTCATCGGTGTTACAAGATATTTATCAGCAGCTTGATGCTATTCAAGCAGATGCTCAAGTTGATCGTATTATTACAGGTAGACTTTCTTCTCTGTCTGTCTTAGCTTCTGCTAAACAGTCCGAGTATATTACTGTGTCACAGCAGCGTGCGTTAGCCACTCAAAAAATTAATGAGTGTGTTAAATCACAGTCTACAAGGTATTCTTTTTGTGGTAATGGGAGACATGTCTTAACCATACCACAAAATGCACCTAATGGTATAGTGTTTATACATTTTACATACACTCCAGAGAGTTTTGTTAATGTTACGGCAATAGTAGGGTTTTGTGTAAAGCCACCTAATGCTAGTCATTATGCAATAGTACCTGTTAATGGAAGGGGTATTTTTATACAGGTTAATGGCACGTACTATATCACTTCACGCGATATGTACATGCCACGAAACATTACTGCTGGTGACATTGTTACTTTGACTTCTTGTCAAGCCAACTATGTTAGTGTAAACAAAACCGTTATATCTACATTTGTGGAAGATGACGACTTTGATTTTGATGATGAGTTGTCAAAATGGTGGAATGATACTAAGCACGAGCTACCAGATTTTGACGAATTCAATTATACAATACCGGTTTTGAATATTAGTAATGAAATCGATCGTATTCAAGGAGTTATACAGGGTCTTAATGACTCCCTAATAGACCTTGAAACACTTTCTATTTTAAAAACTTATATTAAATGGCCTTGGTATGTGTGGCTAGCCATATTCTTTGCCATTGTTATTTTTATCCTAATAATAGGGTGGGTGTTCTTCATGACTGGTTGTTGTGGTTGTTGTTGTGGATGCTTTGGCATTATCCCATTAATGAATAAGTGTGGTAAGAAATCTTCTTATTACACGACTTTTGATAATGATGTGGTAACTGAACAATACAGACCTAAAAAGTCTGTTTAATGATTCAAACTCCAACATCTTTCTTAATAGTGTTAGTTCTTCTTTGGTTTAAGCTTGCACTAAGTTGTGTTAGGGAGTGTGTTTTAGCTCTTCAGCAACTAATACAAGTCTTACTCCAAATTATTAATAATAACTTACAATCTAGACTGATCCTTTGGCACAGTATAGACTAATGTTAGATTTTGGAAAAATTATTGAAACTGGTGAGCAAGTAACTCAACAAATCAGTTTCAATTTACAGAAAATTTCAAGTGTGTTAGACACATTTATATTTGACCCCTTTGAATTCTGTTATTACAAAGGAGGTAGTTTTTGGGAAGTAGAGTCAGCTGACGAGAGTTCAGGTGATGGTGAACTTAGTTAATAAATCGATAGAGGAGAACGGTAGTTTTCTAACAGCGATTTATGTATTTTGTGCATTTGTAGCACTTTATCTTCTAGGTAGAGCGCTTCAGGCTTTTGTACAAGCAGCTGATGCTTGTTGTCTATTTTGGTATACATGGGTAGTAGTCCCTGGAGCTAAGGGCACAGCTTTTGTATACAAGCATACATATGGTAAAAAACTTAACAATCCGGAATTGGAAAGCGTTATTGTTAACGAGTTTCCAAAGAACGGTTGGAATAATAAAACTCCAGCAAATGTCCATGATGGCGGAAAATTGCACTCTTGATACTGAACAGGCAGTTCAGTTATTTAAGGAATATAATTTGTTTATAACCGCTTTCCTATTGTTTCTCACCATACTGCTTCAGTATGGTTATGCAAGTAGGAGCCGGCTTATATATATACTGAAAATGATAGTGTTGTGGTGCTTTTGGCCCCTTAACATTGCAGTAGGTGTAATTTCATGTATATACCCACCAAACACAGGAGGTCTTGTCGCAGCGATAATACTTACTGTGTTTGCGTGTCTTTCTTTTGTAGGTTATTGGATCCAGAGTATTAGACTCTTTAAGCGGTGTAGATCTTGGTGGTCATTTAACCCGGAATCTAACGCCGTAGGTTCAATACTCCTAACTAATGGTCAACAATGTAATTTTGCTATAGAGAGTGTGCCAATGGTGCTTTCTCCTATTATAAAGAATGGTGTTCTTTATTGTGAAGGTCAGTGGCTTGCTAAGTGTGAACCAGACCACTTGCCTAGAGACATATTTGTATGCACACCAGATAGACGTAATATCTATCGTATGGTGCAGAAATACACTGGTGACCAAAGCGGAAATAAGAAAAGGTTTGCTACGTTTGTCTATGCAAAACAATCAGTAGATACTGGTGAGCTAGAGAGTGTAGCAACAGGAGGAAATAATCTTTACACATAAATGTGTGTGTGTAGAGACTATATAGCTTTGTTCTTCAATAGTGCTTCTATTTTAAGAGCACGGAAGAGTATTTATTTTGAGGATATTAATATAAATCCTCTTTGTTTTGCACTCTCTTTTCAAGAGTTGTTATTTAAAAAACAGTTTTTCCACTCTTTTGTGCCAAAAACTATTGTTGTTAATGGTGTAACCTTTCAAGTTGACAATGGAAAAGTCTACTACGAAGGAAGACCAATTTTCCAAAAAGGTTGTTGTAGTCTGTGGTCCAGTTATAAGAAAAATTAGAATAATTAAACCACCCACAACACTTATTTTTACAAAAGGCGTTTTAGGTTACAAGAACTTAACAAGTACGGACGATGAAATGGCTGACTAGTTTTCGAAGAGCATTCATCTCCTGTTATAAATCCCTATTACTAACTCAACTTAGAGTGTTAGATAGGTTAATTTTAGATCACGGACCAAACCGCGCCTTAACGTGTGGTAGGCGAGTGCTTTTATTGCAATTAGATTTAGTATATAGGTTGGTGTATACACCAACCCAATCGCTGGTATGAATAATAGTAAAGAAAATCCTTTTCGTGGAGCAATAGCAAGAAAAGCGCGAATTTATCTGAGAGAAGGATTAGATTGTGTTTATTTTCTTAACAAAGCAGGACAAGCAGAGCCTTGTCCCGCGTGTACCTCTCTAGTATTCCAGGGGAAAACTTGCGAGGAGCACATTCATAATAACGATCTTTTATCATGGCAAGCGGTAAAGCAGCTGGAAAGACAGACGCACCAGCGCCAGTTATCAAACTAGGAGGACCAAAACCACCTAAAGTTGGTTCTTCTGGAAATGCATCTTGGTTTCAGGCGTTAAAAGCCAAGAAAATTAAATCACCCCCACCTAGCTTTGAGGGTAGTGGTGTTCCTGATAACGAAAATCTTAAACCAAGCCAGCAGCATGGTTACTGGAGACGCCAAGCTAGGTTTAAGCCAGGTAAAGGCGGAAGGAAGCCAGTCCCAGATGCATGGTACTTTTACTATACCGGAACAGGACCAGCCGCTGACCTGAGTTGGGGTGATAGCCAAGACGGTATAGTGTGGGTTGCTGCGAAGGGTGCTGATACTAAATCAAGGTCTAACCAGGGTACTAGAGATCCTGATAAGTTTGACCAATATCCACTGCGATTCTCAGATGGGGGACCTGACGGTAATTTCCGCTGGGACTTCATTCCTCTGAATCGTGGTAGGAGTGGAAGATCAACAGCGGCTTCATCAGCAGCTTCTAGTAGAGCACCATCTCGTGAAGGTTCGCGTGGGCGTAGAAGTGGTTCTGAAGATGATCTTATTGCTCGTGCAGCAAAGATTATTCAGGATCAGCAGAAAAAGGGTGCTCGTATTACTAAGGCTAAGGCAGAAGAGATGGCTCATCGTCGTTTCTGCAAGCGCACTATACCACCTGGTTATAGAGTAGACCAAGTTTTTGGCCCTCGTACTAAGGGTAGAGAGGGTAACTTTGGTGATGACAAGATGAATGAGGAAGGTGCTAAGGACGGGCGTGTTACAGCAATGCTCAACCTTGTCCCTAGTAGTCATGCTTGTCTTTTTGGAAGTAGGGTGACGCCCAAGCTGCAACCTGATGGGCTTCACGTGAAGTTTGAGTTTACTACTGTGGTTCCACGAGATGACCCGCAGTTTGATAATTATGTTAAGATTTGTGATCAGTGTGTCGATGGTGTAGGAACACGTCCAAAAGATGATGAACCAAAACCAAAGTCACGCACAAATTCAAGACCTGCAACTAGAGCTAATTCTCCGGCGCCAAGACAGCAGCGCCCAAAGAAGGATAAAAAGCCAAAGAAGCAGGATGATGAAGTAGATAAAGCATTGACCTCAGATGAGGAGAGGACCAATGCACAGCTCGAGTTTGATGAACCAAAGGTGATTAATTGGGGAGATGCAGCTCTAGGAGATAATGAACTTTGAATAACATAATGGACCTGCTGCATTTTATGGTACATTTTGTTAAAGTATATTTTGTTACTTTCCTATCAACCATTATAGGTATTGATTGTGATTATGTCCAATACTTAAGCTTCTTCTGGTTGCTTTTGCTTGTTGTTTTTGTTGCTGTGATTCTCATTTCTTTGTTTTATTATAGAAGTTCAATAGTAAGAGTTAAGGCAGATAGGCATGTAGCTTGATTACCTACATGTCTATCGCCAGGGAAATGTCTAATCTGTCTACTTAGTAGCCTGGAAACGAACGGTAGACCCTTAGATTTTAATTTAGTTTAATTTTTAGTTTAGTTTAAGTTAGTTTAGAGTAGGTATAAAGATGCCAGTGCCGGGGCCACGCGGAGTACGATCGAGGGTACAGCACTAGGACGCCCACTAGGGGAAGAGCTAAATTTTAGTTTAAGTTAAGTTTAATTGGCTAAGTATAGTTAAAATTTATAGGCTAGTATAGAGTTAGATCTAAAAAAAAAAA
>MH021175.1
ACTTAAGTGTGATATAAATATATATCATACATACTAGCCTTGCGCTAGATTTCCAACTTAACAAAACGGACTTAAATACCTACAGCTGGTCCTTATAGGTGTTCCATTGCAGTGCACTTTAGTGCCCTGGATGGCACCTGGCCACCTGTCAGGTTTTTGTTATTAAAGTAATATTGTTGCTGGTATCACTGCTTGTTTTGCCGTGTCTCACTTTATACATCCGTTGCTTGGGCTATCTAGTATCCAGCGTCCTGCGGACGCCGTGGTCGGTTCGAGTGCGAAGAACCTCTGGTTCATCTAGCGGTACGCGGGTGTGTGGAAGTAGCGCTTCAGGCTTGGGTTTCCTGTTGCGTGAAACACGGGGTCACCTCCCCCCACACTCCTCTAAGGGCTTTTGAGCCTAGCGTTGGGCTACGTTCTCGCATAAGGTCGACTATACGACGTTTGTAGGGGGTAGTGCCAAACAACCCCTGAGGTGACAGGTTCTGGTGGTGTTTAGTGAGCAGACATACAATAGACAGTGACAACATGGCTTCAAGCCTAAAACAGGGAGTATCTCCCAAACCAAGGGATGTCATTCTTGTTTCCAAAGACATTCCCGAACAACTCTGTGACGCTTTATTTTTCTATACGTCACACAATCCTAAGGATTACGCTGATGCTTTTGCATTTAAGCAAAAGTTTGACCGTAATCTGCGGACTGGGAAGCCGTTCAAATTTGAAACTGTGTGTGGTCTCTTCCTCTTAAAGGGAGTTGACAAAATAACACCTGGCATCCCAGAAAAAGTCTTAAAAGCCACTTCTAAGTTGGCTGATTTAGAAGATATCTTTGGTGTTTCTCCTTTTGCACGGAAATACCGTGAATTGTTGAAGACAGCATGTCAGTGGTCTATGACTGTAGAAACATTGGATGCTCGTGCACAAACTCTTGACGAAATTTTCTCACCAACTGAAATACTTTGGCTTCAGGTGGCTGCAAAAATTCAAGTTTCAGCTATGGCAATGCGCAGGCTTGTTGGAGAAGTAACTGCAAAAGTCATGGAAGCTCTTGGCTCAAATTTGAGTGTTCTCTTTCACATTGTTAAACAACAAATAGCCAGAATTTTTCAAAAGGCACTGGCTATTTTTGAAAATGTGAGTGAATTACCACAGCGTATTGCAGCACTTAAGATGGCCTTCGCCAAGTGTGCCAAGTCAATTACTGTTGTGGTTGTGGAAAGAACTCTAGTTATTAGAGAGTTTGCTGGAACTTGTCTTGCAAGCATCAATGGTGCTGTTGCAAAATTCTTTGAAGAACTTCCAAATGGCTTTATGGGTTCTAAAATCTTCACAACATTGGCCTTCTTTAAAGAAGCAGCTGTGAAAATTGTGGAAAATATACCAAATGCACCAAGAGGCACTAAGGGTTTTGAAGTTGTTGGCAATGCCAAAGGTACACAAGTTGTTGTGCGTGGCATGCGAAATGACTTAACACTGCTTGACCAAAAAGCTGACATCCCTGTGGAGAAAGAAGGTTGGTCTGCAATTCTTGAAGGACATCTGTGTTATGTCTTTAAGAGTGGTGATCGTTTTTATGCGGCACCTCTTTCTGGGAATTTTGCATTGCATGATGTGCATTGTTGTGAGCGTGTTGTCTGCCTGTCTGATGGTGTAACACCAGAGATAAATGATGGACTCATTCTAGTAGCAATCTATTCATCTTTTAGTGTCTCAGAACTCGTGGCAGCACTTAAAAAGGGTGAACCATTCAAATTCTTGGGTCATAAATTTGTGTATGCGAAGGATGCAGCAGTCTCTTTCACTCTTGCTAAAGCAGCCACTATTGCGGATGTACTGAAGCTGTTTCAATCAGCTCGTGTGCAAACGGAAGATGTGTGGTCTGCATTTACTGAAAAGTCTTTTAATTTCTGGAAATTTGCATATGGAAAAGTGCGTAATCTTGAAGAAGTTGTGAAGACTCATTTTTTTAAAGCTCAAATGTCAATTATCATTCTAGCAGCAGTGCTTGGCGAAGGCATTTGGCATCTCGTCTCACAGGTCATCTATAAAGTAGGTGGTCTTTTTACTAGAGTCGTTGACTTTTGTGAAAAACACTGGAAGGGTTTCTGTGTACAACTTAAAAAGGCTAAGCTCGTTGTCACAGAAACTCTTTGTGTTCTTAAGGGAGTTACACAGCATTGTTTTCAATTATTGCTGGATGCACTACATTCTCTGTATATGAGTTTTAAGAAGTGTGCACTTGGTAGAATCCATGGAGATTTATTCTTCTGGAAAGGAGGTGTGCATAAAATTGTTCAAGATGGCGATGAAATTTGGTTTGACGCCATTGACAGCATTGATGTTCAAGACCTAGGTGTTGTTCAAGAAAAACCGATTGATTTTGAGGTTTGTGAAGATGTAACACTTCCTGAAAACCAACCTGGTCATATGATTCAAATTGCAGATGAAGGAAAGAACTATATGTTCTTTCGCTTCAAGAAGGATGAGAATATTTACTACACACCAATGTCACAGCTTGGTGCGATTAATGTGGTTTGCAAAGCAGGCGGCAAGACTGTCACTTTTGGCGAAACTATTGTGAAAGAGATACCACCATCTGATGTTGTGCCTATTAAGGTTAGCATAGAGTGTTGTGGTGAACCATGGAATACAATTTTCAAGAAAGCTTATAAAGAGCCCATTGAAGTTGAAACAGACCTCACAGTTGAACAATTGCTCTCTGTGATTTATGAGAAAATGTGCGACGATCTTAAATTGTTTCCAGAGGCACCTGAACCTCCACCATTTGAGAATGTTGCACTTGTTGATAAGAACGGGAAAGATTTGGATTGCATAAAATCGTGCTATCTTATCTACCGTGATTATGAGAGCGATGATGACATCGAGGAAGAAGATGCTGAGGAGTGTGACACTACTTCAGAATGTGAAGAAGAGGATGAGGATACTAAAGTGTTGGCTCTTATACAAGACCCTGCAAGTAATAAATACCCTCTTCCTCTTGATGATGATTATAGCGTCTTTAATGGATGTATTGTGCATAAAGACGCTCTTGATGTTGTAAATTTACCGTCTGGTGAAGAGACTTTTGTTGTCAACAATTGCTTTGAGGGAGCTGTAAAACCACTGCCTCAGAAAGTTGTTGATGTTTTAGGTGACTGGGGTGAGGCTGTTGATGCGCAAGAGCAAATTGCACAAACTACTTTAAAGGAAACCCCTATCAGTAGTTTGGAGGCAACTGAGCAAGTTGTTGTTGAGGAACAGAAAATAATTTCTGTTGTTGAAGAAGAACAGCAGGTGGCGGTCTACACACTTGCAGACCTACAAGTTGTTGAAGAAACACCAGATGAGTTTATTCTTACTGCTGATGTTTCCATAGAAGAAATTGTGCCTCATGAAGAAAAGGAGTCACAGATTGAACAGGGGCCTATTCAAGTTGTTAAATTACAACGTGAAAAGAAGGCTAAAAAGTTTAAGGTTAAATCTACTACATGTGAGAAACCCAAATTTTTGGAGTACACAACATGTGTGGGTGACCTAACGATAGTGATTGCCAAAGCATTGGATGAGTTTAAAGAGTTCTGCATTGTAAATGCTGCTAATGAGCATATGTCTCATGGTGGCGGCGTTGCTAAGGCAATTGCGGACTTTTGTGGACCTGATTTTGTGGAGTATTGTGAGGACTATGTTAAGAAACATGGGCCTCAACAAAGACTTGTCACACCTTCATTTGTCAAAGGCATTCAATGTGTGAACAATGTTGTAGGACCTCGCCATGGAGACAGAGACTTGCATGATAAGCTTGTTGCTGCTTACAAGAATGTTCTTGTAGATGGTGTTGTCAATTATGTTGTGCCAGTCCTCTCATCAGGAATTTTTGGTGTTGATTTTAAGATGTCTATAGACGCTATGCGCAAGGCTTTTGAAGGTTGCAACATACGCGTTCTTCTTTTCTCCTTGTCTCAAGAACACATCGATTATTTCGATGTTACTTGTAAACAGAAGACAATTTATCTTACAGAGGACGGTGTTAAATACCGCTCTGCTATTGTGAAACCAGGTGACTCTTTGAGTCAATTTGGACCAGTCTTTGCTAGAAACAAGACAGTCTTTACAGCAGACGATGTTGAGGATAAAGAAATTCTCTTCATTCCTACTGCCGACAAGACTGTCCTTGAATATTATGGTTTTGATGCGCAAAAGTATGTAATATACTTGCAAACTCTTGCACAGAAGTGGAATGTCCAATATAGGGACAATTTTGTTATACTTGAGTGGCGTGATGGAAATTGCTGGATTAATGCAGCAATAGTGATTCTTCAAGCTGCTAAGATTAAATTTAAAGGCTTTCTTGCAGAAGCGTGGGCTAAACTGTTGGGTGGTGACCCTACAGATTTTGTAGCCTGGTGCTATGCAAGTTGTAATGCTAATGTTGGCGATTTTGCAGATGCTAATTGGCTCTTGGCTAATTTAGCAGAACATTTTGACGCAGATCACACGAATGCATTCCTTAAGAGGCGTGTGTCATGTAATTGTGGGGTTAAGGATTGTGAAGTTAGAGGCCTTGAAGCTTGTATTCAACCAGTACGGGCACCTAACCTTCTGCATTTTAAGACACAATACTCAAATTGTCCTGCTTGTGGTGCAAATAGTGTGGATGAGGTTGTAGAAGCCTCGTTACCATATCTACTGCTCCTTGCTACTGATGGTCCTGCTACAGTGGATTGTGATGAAAATGCTGTAGGAAACATTGTTTTCATTGGCTCTACTAATAGTGGCCATTGTTATACACAAGCCGTTGGTAAGGCTTTTGATAATCTTGCTAAGGAAAGAAAATTTTCAAAGAAGTCGCCATACATTACAGCAATGTATATGCGCTTCTCTCTTAAGAGTGAAAGTCCTCTGTCTTTTGTTAAGCAGAGCAAAGGTAAGTCTAAGGTAGTAAAAGAAGATGTTGCTAACCTTGCTACTAGTTCTAAAGTCAGTTTTGATGATCTTACTGACTTTGAACAGTGGTATGATAGTAACATCTACGAAAGTCTTAAAGTTCAGGAAACACCTGAAAATTTGGATGAATATGTGTCATTTACAACAAAGAATGATTCTAAGTTGCCACTGACACTTAAAGTTAGAGGTATCAAATCAGTTGTTGAATTTAAGTCAAAAGATGGTTTTACTTATAAGTTAACACCTGATATTGATGAAAATTCAAAAGCACCAGTTTACTACCCAGTCTTGGATTCTATTAGTCTTAAGGCAATATGGGTTGAAGGCAGTGCTAATTTTGTTGTTGGTCATCCAAATTATTATAGTAAGTCATTGCGCGTTCCCACTTTCTGGGAGTGTGCTGAGACCTTTGTTAAAATAGGAGAAAAAGTTGATGGTGTAACTACTGGTCTTTGGCGTGCAGAACACCTTAATAAACCTAACTTGGAGAGAATTTTCAACATTGCTAAGAAAGCAATTGTTGGGACTAGTGTTATTACTACACAATGTAGTAAATTAATTGGTAAAGCATCTGCGTTCGTTGCCGATAAAGTAGGCGGTGGTGTAGTGCGTAATATTACAGATAGAATTAAGGGTCTTTGTGGAATTACACGTGGGCATTTTGAAAATAAGATGTCGCCGCAATTTCTAAAGACAATTATGTTCTTTTTCTTTTACTTAATAAAGGCTAGCGGTAAGAGTTTAGTTGCTAGCTATAGGAGTGTACTATGTAAGGTGGTTTTTACTACTTTATTTATATTGTGGTTTATATACACAAGTAATCCTGTAATGTTTACTGGAATACGTGTGTTAGACATCCTATTTGAAGGTTCTTTATGTGGTTCTTATAATGACTATGGTAAAGATACTTTTGATGTACTACGCTATTGCGCAGATGATTTTACTTGTCGTGTTTGTTTACATGATAGGGATTCACTTCATCTGTATAAGCATGCTTATAGTGTAGAACAAGTTTATAAAGATGCTATTTCTGGCATTAGTTTTAATTGGAATTGGCTTTATTTGACCTTTCTAATATTGTTTGTTAAGCCAGTGGCAGGTTTTGTTATAATTTGCTATTGTGTTAAGTATTTGGTTTTGAGTTCAACTGTGCTGCAAACTGGTGTAGGTTTTCTAGATTGGTTTACCCAGACAGTTTTCACACACTTTAATTTTATGGGCGCAGGGTTTTATTTCTGGCTCTTTTATAAAATATATATACAGGTGCATCATATACTGTATTGTAAGGATATAACATGCGAGGTGTGCAATAGAGTTGCACGCAGCAATAGGTATGAAGTTAGCGTTGTTGTTGGTGGGCGTAAGCAATTAGTGCACGTTTACACAAATTCTGGCTATAAGTTCTGTAAGACACATAATTGGTATTGTAGGAATTGTGATGAGTATGGTCATCAAAATACATTTATGTCTCCTGAAGTTGCTGGCGAGCTTTCTGAAAAGCTCAAACGTTATGTTAAACCTACAGCACATGCTTACCACGTTGTGGATGATGCTTGCGTAGTTGATGATTTTGTTAATTTAAAATACAAGGCTGCAACTCCTGGTAAGGATAGTGCACCTCCTGCAGTTAAATGTTTCAGTGTTACAGACTTCTTAAAGAAGGCTGTTTTTCTCAAGGATGCACTGAAATGTGAACAAATATCTAATGATAGTTTTATAGTGTGTAATACTCAGAGTGCACATAGTTTAGAGGAAGCAAAGAATGCAGCCATCTACTATGCGCAATACCTGTGTAAACCGATACTTATACTTGACCAGGCACTTTACGAACGATTAGTAGTAGAACCTGTTTCGAAGAGTGTTGTGGATAAGGTTTGTAATATTTTGTCTAATATAATTTCTGTAGATACTGCAGCTTTAAATTATAAGGCGGGCACACTTCGTGATGCCCTTCTTTCTGTTACCAAAGACGAAGAGGCTGTTGATATGGCTATCTTTTGTCATAATCATGATGTGGAATATACTGGTGATGGTTTTACTAATGTAATATCATCATATGGTATAGACACTGGTAAATTAACACCTCGTGATAGAGGGTTTTTGATAAATGCTGATGCTTCTATTGCTAACTTGAGAGTAAGAAATGCTCCTCCGGTAGTATGGAAGTTTTCTGACCTCATTAAGTTGTCTGACAGTTGTCTTAAATACTTAATTTCAGCTACTGTTAAGTCAGGAAGTCGTTTCTTTGTAACAAAATCTGGTGTTAAGCAAGTTATTTCTTGTCACACTCAGAAGTTGTTAGTAGAGAAAAAAGCTGGTGGTATCATTAGTGGTACATTTAGTAAAGTTAAGAGTTGTTGTAAATGGCTCTTGATTTTTTATATTCTTTTTACAGCATGTTGTTTGGGCTATTATCATATGGAAATGAATAAAAGTTTTGTTCATCCCATGTATGATGTTAGCTCTACGATGCATGTCGAAGGTTTTAAGGTTATAGATAAAGGTGTTATTAGAGAAATTGTATCAGAAGATACATGTTTCTCTAATAAGTTTGCTAATTTCGATTCATTTTGGGGTAGACCATATGTGAATAGTAGAGACTGTCCAATTGTTACAGCAGTCATAGATGGTGCTGGAACAATAGCAGCTGGTGTTCCTGGTTATGTAGGTTGGGTTCTTGATGGTGTTATGTTTGTACACATGACACAAACAGAAAGAAAACCCTGGTATATTCCTACGTGGTTTAATAGAGAAATTGTTGGTTACACTCAAGACTCAATTATTACTGAAGGTAGTTTCTATACATCTATAGCACTTTTTTCGGCCAGGTGTTTATACTTAACAGCCAGCAATACACCACAATTGTATTGTTTTAATGGTGACAATGATGCTCCTGGAGCCTTACCATTTAGTAGTATTACTCCTCATAGAGTCTACTTTCAACCTAATGGTGTTAGGCTTATAGTTCCCCAGCAAATAATGCACATGCCTTACATAGTAAAGTTTTTGTCAGACAGCTATTGTAGAGGTAGTGTATGTGAGTATACTAAACCAGGTTATTGTGTGTCACTAAACTCCCAATGGGTTTTGTTTAATGATGAATACACAAGTAAACCAGGAGTGTTTTGTGGTTCTACTGTTAGAGAACTCATGTTTAATATGGTTAGTACATTCTTTACTGGTGTTAACCCTAATATCTATATGCAATTGGCAACTATGTTCTTAATACTAGTTGGTGTTGTATTAGTTTTTGCAATGGTTATAAAGTTTCAAGGTGTTTTTAAAGCTTATGCAACCATTGTGTTTACAATAATGTTAGTTTGGGTTATTAATGCATTTATTTTGTGTGTACATAGTTATAATAGTGTTGTAGCTGTTATATTACTAGTGTTTTATTGCTATGCATCATTGGTTACGAGTCGCAATACTTCTATAATAATGCATTGCTGGCTTGTTTTCACTTTTGGTCTTATAATACCCACCTGGTTGGCTTGTTGCTACCTAGGGTTTATTATCTATATGTATACACCATTGTTTTTCTGGTGTTATGGTACTACTAAAAATACTCGTAAGCTGTATGATGGTAATGAGTTTGTTGGTAATTATGATCTTGCGGCGAAAAGCACTTTTGTTATTCGTGGCAGTGAATTTGTTAAGCTTACGAATGAGATAGGTGATAAGTTTGAACATTACCTCTCAGCGTATGCTAGACTTAAATACTATTCCGGCACAGGCAGTGAACAAGATTACTTGCAAGCCTGTCGTGCCTGGTTAGCTTATGCTTTGGACCAATATAGAAGTAGTGGCGTGGAAATTGTTTATACTCCACCGCGTTACTCTATTGGTGTTAGTAGATTACAGGCTGGTTTTAAGAAACTAGCTGCTCCTAGTAGTGCTGTTGAAAAGTGCATTGTTAGTGTGTCTTATAGAGGCAATAATCTTAATGGACTGTGGTTAGGTGATTCTATCTACTGCCCACGCCATGTGTTAGGCAAGTTTTCAGGAGATCAATGGAGTGATGTACTTAATCTTGCTAATAATCATGAGTTTGAGATTGTAACTCGAAATAATGTTACTTTGAATGTTGTTAGTAGGCGGTTAAGAGGTGCAGTTTTGATTTTACAAACTGCTGTCGCCAATGCTGAAACACCAAAGTATAAGTTTGTTAAAGCTAATTGTGGAGACAGTTTCACGATTGCTTGTTCTTATGGTGGTACAGTTGTTGGACTCTACCCTGTTACTATGCGTTCTAATGGTACTATTAGAGCGTCTTTCTTAGCAGGAGCGTGTGGTTCTCCAGGTTTTAATATAGAAAAGGGTGTAGTTAACTTTTACTACATGCACCATCTTGAGTTGCCTAATGCATTACACACTGGAACAGACCTAACGGGAGAGTTCTATGGTGGTTATGTTGATGAAGAAGTAGCACAAAGAGTGCCACCAGATAATTTAGTTACTAATAATATTGTAGCATGGTTTTATGCTGCAATTATTAGTGTTAAGGAGAGTAGTTTCTCACTGCCCAAGTGGTTGGAGAGTACTACTGTTAGTGTTGATGATTATAACAAGTGGGCTGGTGACAATGGTTTCACACCATTTTCTACTAGTACCGCTATTACTAAATTAAGTGCTATAACGGGAGTAGATGTTTGTAAACTCCTTCGCACTATTATGGTAAAAAGTAGCCAATGGGGTAGTGAACCCATTTTAGGCCAATATAATTTTGAAGATGAATTAACACCAGAATCTGTTTTTAATCAGGTTGGTGGTGTTAAGTTACAATCTTCTTTTGTAAGAAAAGCTACATCTTGGTTTTGGAGTAGATGTGTGTTAGCTTGTTTCTTATTTGTTCTGTGTGCTGTTGTCTTGTTTACGGCAGTGCCACTTAGATATTATGTACATGCAGCTGTTATTTTGTTAATGGCTGTGCTTTTTATCTCTTTTACTGTTAAACATGTTATGGCATATATGGATACTTTTCTATTGCCAACATTGCTTACAGTTATTATTGGAGTTTGTGCTGAAGTACCTTTCATTTACAATACTCTAATTAGTCAAATTGTTATTTATGTTAGTCAATGGTATGATCCAGTAGTGTTTGACACTATGGTACCATGGATGTTCTTACCATTAGTCTTGTACACGGCAGTTAAGTGTGTGCAAGGTTGCTATAGTGTGAACTCTTTCAATACCTCTTTGTTAGTGCTGTACCAGTTTTTGAAGTTAGGCTTTGTTATCTATGCCTCTTCTAATACTCTGGCTGCATATTCAGAAGGTAATTGGGAGTTGTTCTTTGAATTAGTTCATACTACTGTGTTGGCTAATTGTAGTAGCAATTCTTTAATAGGTTTGCTTGTGTTTAAGCTAGCTAAATGGATGCTGTATTATTGTAATGCAACATACTTTAATAATTATGTGCTGATGGCGGTCATTATTAATGGCTTTGGTTGGCTCTTTACTTGTTACTTTGGAATTTATTGGTGGATTAATAAGGTTTTTGGTTTAACCTTAGGTAAATATGAATTTAAAGTTTCAGTAGATCAATATAGGTATATGTGTCTTCATAAGATAGTACCCCCTAAAACTGTGTGGGAAGTCTTCTCGACAAATATACTTATACAAGGAATAGGTGGTGATCGTGTGTTGCCTATTGCTACAGTTCAATCTAAATTGAGTGATGTAAAGTGTACAACTGTTGTTTTAATGCAGCTTTTGACTAAGCTTAATGTTGAAGCAAATTCAAAAATGCATGCTTATCTTGTTGAGTTACACAACAAAATTCTAGCATCTGATGATGTTGCAGAGTGCATGGATAATTTGTTGGGTATGCTTGTTACGCTATTTTGTGTTGATAGTAGTATTGATTTGAGCGAGTATTGTGATGATATACTAAAGAGGTCAACTGTTTTACAATCAGTTACTCAAGAGTTCTCGCACATACCCTCTTATGCTGAATATGAAAGAGCTAAGGACCTTTATGAAAAGGTTTTAGTCGATTCTAAAAATGGTGGTGTAACACAGCAAGAGCTTGCTGCTTACCGTAAGGCTGCCAATATAGCAAAGTCAGTCTTTGATAGGGATTTGGCTGTTCAGAAGAAGTTAGATAGTATGGCAGAGCGTGCTATGACAACAATGTATAAAGAAGCGCGTGTTACTGACAGAAGAGCAAAATTGGTCTCATCACTACATGCGCTGTTGTTTTCAATGCTTAAGAAAATAGATTCTGAAAAGCTTAATGTTTTATTTGATCAGGCGAGTAGTGGTGTTGTACCCTTAGTGACTGTTCCAATAGTTTGTAGTAATAAGCTTACACTTGTAATACCAGACCCAGAAACGTGGGCTAAGTGTGTAGAAGGTATGCATGTTACATATTCAACAGTTGTCTGGAATATAGATACTGTTATAGATGCCGATGGCACAGAATTACACCCAACTTCTATAAGTAGTGGGTTGACATACTGTGTAAGTGGTGACAACATAGCATGGCCTTTAAAGGTTTGCTTAACTAGAAATGGGCATAACAGAGTTGATGCTGCTTTGCAAAACAACGAGCTTATGCCCCATGGTGTTAAAACAAAGGCTTGCGTAGCAGGTGTAGATCAAGCACATTGTAGCGTAGAGTCTAAATGTTATTATACAAATATTAGTGGCAATTCAGTTGTAGCTGCTATTACTTCTTCAAACCCAAATCTGAAAGTAGCTTCGTTTTTGAACGAAGCAGGCAATCAGATTTATGTAGACTTAGACCCACCGTGTAAGTTTGGTATGAAAGTGGGTGACAAGGTTGAAGTTGTTTATTTGTATTTCATAAAAAATACAAGATCCATTGTTAGAGGTATGGTACTTGGTGCTATATCTAATGTTGTAGTTTTACAATCTAAAGGGCATGAGACAGAGGAAGTAGATGCTGTAGGCATACTTTCACTATGTTCTTTTGCAGTAGATCCTGCAGACACGTATTGTAAGTATGTAGCTGCAGGTAACCAACCTTTAGGTAACTGTGTTAAAATGTTGACAGTTCACAATGGTAGTGGTTTTGCTATAACATCAAAGCCCAGTCCAACTCCTGATCAGGATTCATATGGAGGCGCTTCTGTGTGTCTTTATTGTAGAGCGCATATAGCACATCCGGGCGGTGCAGGAAATTTAGATGGACGTTGTCAACTTAAAGGTTCCTTTGTGCAAATACCTACTACGGAGAGAGATCCCGTTGGCTTCTGTCTACGTAATAAGGTTTGCACTGTTTGTCAGTGTTGGGTTGGTTATGGATGTCAGTGTGATGCACTTAGACAAACAAAACCTTCTGTTCAAGTAGTGGCTGTTGCAGCTGATTATGATAAGAATTATTTAAACGGGTACGGGGTAGCAGTGAGGCTCGGCTGATACCCCTCTCTAATGGATGTGATCCTGATGTTGTAAAGCGAGCCTTTGATGTGTGTAATAAGGAATCAGCAGGTATGTTTAAAAATTTGAAGCGTAACTGTGCGCGATTCCAAGAAGTATGTGATACTGAAGGTGGAAATCTTGAGTATCTTGATTCATTTTTTGTGGTTAAACAAACCACTCCTAGTAATTATGAACATGAGAAAGCATGTTACGAAGACTTAAAGTCGGTAGTAACAGCTGATCATGATTTCTTTGTGTTCAATAAGAACATTTATAATATTAGTAGGCAACGGCTTACTAAGTATACTATGATGGATTTTTGCTACGCTTTGAGGCATTTTGACCCAAAGGACTGCGAAGTTCTTAAAGAAATACTTGTCACTTATGGTTGTGTAGAAGATTATCACCCTAAGTGGTTTGAAGAGAATAAGGATTGGTACGACCCAATAGAAAACCCTAAATATTATGCCATGTTGGCTAAGATGGGACCTATTGTAAGACGTGCCTTATTGAATGCTGTTGAGTTTGGGAACCTTATGGTTGAAAAAGGTTATGTTGGTGTTGTTACACTTGATAACCAAGATCTTAATGGCAAGTTTTATGACTTTGGCGATTTTCAGAAAACGGCACCTGGTGCTGGTGTTCCTGTTTTTGATACATATTATTCTTACATGATGCCCATCATAGCCATGACGGATGCTCTGGCACCTGAAAGGTATTTTGAATATGATGTGCATAAGGGTTATAAGTCTTATGATCTCCTCAAGTATGATTATACTGAGGAGAAACAAGAGTTGTTTCAGAAGTACTTTAAGTATTGGGACCAGGAGTACCATCCGAATTGCCGTGACTGTAGTGATGACAGGTGTTTGATACATTGTGCAAACTTCAACATCTTGTTTTCTACATTGATACCGCAGACTTCTTTTGGTAATTTGTGTAGAAAAGTGTTTGTTGATGGTGTACCTTTTGTAGCTACTTGTGGCTATCATTCTAAAGAACTTGGTGTTATTATGAATCAAGATAACACCATGTCGTTCTCAAAAATGGGTTTAAGTCAACTCATGCAGTTTGTTGGAGATCCTGCCTTGTTAGTTGGAACATCCAATAACTTAGTCGATCTTAGAACGTCTTGTTTTAGTGTTTGTGCATTAGCGTCTGGTATTACTCATCAAACGGTAAAACCAGGTCACTTTAACAAGGATTTCTATGATTTTGCAGAGAAGGCTGGTATGTTTAAAGAGGGTTCTTTTATACCACTTAAACATTTCTTCTACCCACAAACTGGTAATGCTGCTATAAACGATTATGATTACTATCGTTATAACAGGCCTACCATGTTTGATATACGTCAACTTCTATTTTGTTTAGAAGTGACTTCTAAATACTTTGACTGTTATGAAGGCGGCTGTATACCAGCAAGCCAAGTTGTAGTTAATAATTTAGATAAGAGTGCAGGCTATCCATTTAATAAGTTTGGAAAAGCCCGTCTCTATTATGAAATGAGTCTAGAGGAACAGGACCAACTCTTTGAAAGTACAAAGAAGAATGTCCTGCCTACTATAACTCAAATGAATTTAAAATATGCCATATCCGCGAAAAATAGGGCGCGTACAGTGGCAGGTGTTTCTATCCTTTCTACTATGACTAATAGGCAATTTCATCAGAAGATGCTCAAGTCTATAGTCAATACTAGAAATGCTCCTGTAGTTATTGGAACAACAAAATTTTATGGTGGTTGGGACAACATGTTGAGAAACCTGATCCAAGGTGTTGAGGACCCAATTCTTATGGGTTGGGATTATCCAAAGTGTGATAGAGCAATGCCTAATTTGTTGCGTATTGCAGCATCTTTAATACTTGCACGTAAACACACTAACTGTTGTACTTGGCCTGAGCGTATTTATAGGTTGTACAATGAGTGCGCTCAAGTTTTATCTGAAACTGTCTTAGCTACAGGTGGTATTTATGTGAAACCTGGTGGCACTAGCAGTGGTGATGCTACTACTGCTTATGCAAACAGTGTTTTTAACATAATACAAGCCACATCTGCCAATGTTGCGCGTCTTTTGAGTGTTATAACGCGCGATATTGTCTATGATGACATTAAAGACCTGCAATATGAATTGTACCATCAGGTTTATAGGCGAGTCAATTTTGACCCTGTCTTTGTTGAAAAGTTCTATTCTTACTTATGTAAGAATTTTTCATTAATGATCTTGTCTGATGATGGTGTTGTTTGTTACAACAACACATTAGCCAAACAAGGTCTTGTAGCAGATATTTCAGGTTTTAGAGAGATTCTCTACTACCAAAATAACGTGTATATGGCTGACTCCAAGTGTTGGGTTGAACCAGACTTAGAAAAAGGCCCTCATGAATTTTGTTCACAACACACAATGCTTGTGGAGGTAGATGGTGAGCCTAAGTATTTGCCGTACCCTGACCCTTCACGCATTTTGGGTGCATGTGTTTTTGTAGATGAAGTGGATAAGACAGAACCTGTGGCTGTTATGGAGCGTTATATAGCTCTTGCCATAGACGCTTACCCGCTAGTACATCATGAAAATGAGGAGTACAGGAAGGTTTTCTTTGTGCTTCTTTCTTATATCAGAAAACTCTATCAAGAGCTTTCTCAGAGTATGCTTATGGACTACTCTTTTGTAATGGATATAGACAAGGGTAGTAAATTTTGGGAGCAGGAGTTCTATGAAAATATGTATAGAGCTCCTACAACGTTACAGTCCTGTGGTGTTTGTGTAGTTTGTAATAGTCAAACTATACTACGCTGTGGTAATTGTATTCGTAAACCGTTTTTGTGTTGCAAGTGTTGCTATGACCATGTCATGCACACAGATCACAAAAATGTTTTGTCTATAAACCCTTACATTTGCTCACAACCTGGTTGTGGTGAAGCAGACGTTACTAAATTGTACCTCGGAGGTATGTCATACTTCTGTGGTAATCATAAACCTAAGTTGTCAATACCGTTAGTATCTAATGGTACAGTTTTTGGAATTTACAGGGCTAATTGTGTAGGTAGTGAAAATGTTGATGATTTTAATCAACTAGCTACCACTAATTGGTCTACTGTGGAGCCTTATATTTTGGCAAACCGTTGTAGTGACCCTTTGAGACGCTTTGCTGCAGAGACAGTAAAAGCCACAGAGGAGTTACACAAGCAACAATTTGCTAGTGCGGAAGTGAGAGAAGTTCTCTCAGATCGCGAGCTGATTCTATCATGGGAGCCAGGTAAAACAAGGCCTCCATTGAATAGAAATTATGTTTTCACAGGCTACCACTTTACAAGAACTAGTAAGGTTCAGCTTGGAGACTTTATATTTGAAAAAGGTGATGGTAAGGATGTTGTCTATTATAGGGCGACATCTACGGCTAAATTGTCTGTTGGAGACATTTTTGTTTTAACATCACACAATGTTGTTTCTCTTGTAGCACCAACATTGTGCCCACAACAAACCTTTTCTAGGTTTGTAAATTTGAGACCTAATGTAATGGTACCTGAATGTTTTGTAAATAACATTCCACTCTACCATTTAGTAGGTAAACAAAAGCGTACTACAGTACAAGGTCCTCCTGGCAGTGGTAAGTCGCATTTTGCTATAGGTCTAGCTGCGTACTTTAGTAATGCTCGTGTAGTCTTTACTGCTTGTTCGCATGCAGCTGTTGATGCTTTGTGTGAAAAAGCTTTTAAGTTTCTTAAAGTTGATGATTGCACTCGCATAGTACCTCAAAGGACTACTATCGACTGCTTCTCAAAATTTAAGGCTAATGACACAGGCAAAAAGTATATTTTTAGTACTATAAATGCCTTGCCAGAAGTTAGCTGTGACATTCTTTTGGTTGATGAGGTTAGTATGTTGACCAATTATGAATTGTCTTTTATTAATGGTAAGATAAATTACCAGTATGTTGTGTATGTAGGTGACCCAGCTCAATTGCCAGCACCTCGTACTTTACTTAATGGTTCACTTTCACCAAAGGATTATAATGTTGTAACAAACCTTATGGTTTGCGTTAAGCCTGATATTTTCCTTGCAAAGTGTTACCGTTGTCCTAAAGAAATTGTAGATACTGTGTCTACTCTTGTTTATGATGGAAAGTTTGTTGCAAATAACCCAGAGTCGCGTCAGTGTTTCAAGGTTATAGTTAATAATGGTAATTCTGATGTAGGACATGAAAGTGGTTCAGCCTACAACACAACTCAGTTAGAATTTGTGAAAGATTTTGTTTGTCGCAACAAAGAGTGGCGGGAAGCAACATTCATTTCACCTTACAATGCTATGAACCAGCGAGCCTACCGTATGCTCGGACTTAATGTTCAGACAGTAGACTCGTCCCAAGGTTCAGAGTATGATTATGTTATTTTTTGTGTTACTGCGGATTCGCAGCATGCACTGAATATTAACAGATTTAATGTGGCGCTTACAAGAGCTAAGCGTGGTATATTGGTTGTCATGCGTCAGCGTGATGAATTATATTCTGCTCTTAAGTTTACAGAGTTAGATAGTGAAACAAGTCTGCAAGGTACAGGTTTGTTTAAAATTTGCAATAAAGAGTTTAATGGTGTACATCCTGCTTATGCAGTTACAACTAAGGCTCTTGCTGCAACTTACAAAGTTAATGATGAACTTGCTGCGCTTGTTAATGTGGAAGCAGGTTCAGAAATAACATATAAACATCTTATTTCTCTTCTAGGATTTAAGATGAGTGTCAATGTTGAAGGTTGCCACAATATGTTTATAACACGTGATGAGGCAATCCGCAATGTAAGAGGTTGGGTAGGTTTTGATGTAGAGGCAACACATGCTTGTGGCACTAACATAGGTACTAACTTACCTTTCCAAGTCGGATTCTCTACTGGTGCGGACTTTGTTGTCACGCCCGAGGGTCTTATAGATACCTCAATAGGCAATAATTTTGAGCCTGTTAATTCTAAAGCACCTCCAGGTGAACAATTTAATCACTTGAGAGCTTTATTTAAGAGTGCTAAACCTTGGCATGTTATACGACCAAGGATAGTGCAAATGTTAGCAGATAATCTATGCAATGTTTCTGATTGTGTAGTGTTTGTTACTTGGTGTCATGGTCTAGAACTAACCACTTTGCGCTATTTTGTTAAGATAGGCAAGGAACAAGTTTGTTCGTGTGGTTCTAGAGCCACGACTTTTAATTCTCATACCCAAGCTTATGCTTGTTGGAAGCATTGTTTGGGTTTTGATTTTGTTTATAATCCACTTTTAGTGGACATTCAGCAGTGGGGTTACTCTGGCAACTTACAGTTTAATCATGGTTTGCATTGCAATGTACATGGACATGCTCATGTAGCCTCTGCGGATGCTATTATGACGCGTTGTCTTGCGATCAATAATGCATTTTGTCAAGATGTCAACTGGGATTTGACCTACCCTCATATAGCAAATGAGGATGAAGTCAACTCTAGTTGTCGATATTTACAGCGCATGTATCTTAATGCATGTGTTGATGCTCTTAGAGTTAATGTTGTCTATGACATAGGCAACCCTAAGGGTATAAAGTGTGTTAGACGTGGTGATGTCAATTTTAGATTCTATGATAAGAATCCAATTGTACCCAACGTCAAACAGTTTGAGTATGACTATAATCAGCACAAGGATAAGTTTGCTGATGGTCTTTGTATGTTTTGGAATTGTAATGTGGATTGTTATCCTGACAATTCTCTTGTTTGCAGGTATGACACAAGAAATTTGAGTGTGTTTAACCTACCTGGTTGTAATGGTGGTAGTTTGTATGTTAACAAACATGCATTCCATACACCTAAATTTGATCGCATTAGCTTCCGTAATTTGAAAGCTATGCCATTCTTTTTTTATGATTCATCTCCTTGCGAAACCATTCAAGTGGATGGAGTTGCACAGGATCTTGTATCATTAGCTACTAAAGATTGTATCACGAAATGCAACATTGGAGGCGCTGTTTGTAAGAAACATGCGCAAATGTATGCAGAATTTGTGACATCTTATAATGCAGCCGTTACAGCCGGTTTTACTTTTTGGGTTACTAATAATTTTAACCCATATAATTTGTGGAAAAGTTTTTCAGCTCTTCAGTCCATCGACAATATTGCTTATAATATGTATAAGGGTGGACATTATGATGCGGTTGCAGGAGAAATGCCCACTGTCGTGACTGGAGATAAAGTTTTTGTTATTGATCAAGGTGTAGAAAAGGCAGTCTTTGTTAACCAAACAGCACTGCCTACATCTGTGGCGTTTGAGCTTTATGCGAAGAGAAATATTCGCACACTGCCCAATAATCGCATCTTGAAAGGTCTAGGTGTAGACGTAACCAATGGGTTTGTAATCTGGGATTACGCGAACCAAACACCATTATATCGTAACACCGTTAAGGTGTGTGCGTATACAGATATTGAGCCAAATGGTTTAACTGTTTTGTATGATGATAGGTATGGTGATTTCCAATCCTTTCTTGCTGCAGATAATGCTGTGTTAGTTTCAACACAGTGCTATAAGCGGTATGCGTGTGTAGAAGTACCATCGAATCTTCTTGTTCAGAATGGTATTTCATTAACAGATGGAGCGAACCTGTATGTTTATAAGCGTGTTAAAGGAGTGTTTGTTACGCTGCCAAATACACTAAATACACAGGGCCGCAATTATGAAACTTTTGAACCTCGTAGTGACGTTGAAAGAGATTTCCTCAACATGTCGGAAGAGGATTTTGTAGAAAAGTATGGTAAAGACTTAGGTCTACAACACATACTGTATGGTGAAGTTGATAAACCTCAATTAGGTGGTTTACACACTGTTATAGGTATGTATAGACTGTTACGTGCGCATAAATTGAACGCAAAGTCTGTCACTAGTTCAGATTCTGATGTCATGCAAAATTATTTTGTGTTGGCAGAAAATGGTTCTTATAAGCAAGTGTGTACTGTAGTAGACTTATTGCTTGATGATTTCTTAGAACTTCTTAGGAACATACTCAAGGAGTATGGTACTAACAAGTCAAAAGTTGTAACAGTGTCAATTGATTACCACAGCATAAACTTTATGACGTGGTTTGATAATGGCAGTATTAAAACATGTTATCCACAGCTTCAGTCAGCGTGGACATGTGGTTATAATATGCCTGAACTCTATAAAGTCCAGAATTGTGTTATGGAACCTTGCAACATTCCTAATTATGGTGTTGGAATAACGTTGCCAAGTGGTATTATGATGAATGTGGCAAAGTATACACAACTTTGTCAATATCTTTCGAAAACAACAATGTGTGTACCGCATAATATGCGAGTAATGCATTTTGGAGCAGGAAGTGACAAAGGGGTGTCTCCCGGTAGCACTGTTCTTAAGCAGTGGCTCCCTGAAGGTACACTCCTTGTCGATAATGATATTGTAGATTATGTATCTGATGCACATGTCTCTGTGCTTTCAGATTGTAATAAATATAAAACAGAGCACAAGTTTGATCTTGTGATATCTGATATGTATACGGATAATGATTCAAAGAGAAAGCATGAAGGCGTGATAGCCAATAACGGCAATGATGACGTCTTCATATACCTTTCAAATTTTCTTCGCAACAACTTAGCTCTAGGTGGCAGTTTTGCTGTAAAAGTAACAGAGACAAGTTGGCACGAAAATTTGTATGACATTGCACAGGATTGTGCATGGTGGACAATGTTCTGTACAGCCGTGAATGCATCTTCTTCAGAAGCATTCATAGTTGGTGTTAATTACTTGGGTGCAAGTGCAAAGGTTAAAGTTAGTGGAAAAACACTGCACGCAAATTATATATTTTGGAGGAATTGTAATTATTTACAAACCTCAGCTTATAGTATATTTGACGTTGCTAAGTTTGATTTGAAATTAAAAGCAACACCAGTTGTAAATTTGAAAACTGAACAAAAGACCGACTTAGTAGTTAATTTACTAAGGAACGGTAAATTATTGGTTAGAGATGTTGGAGAGGTCACTGTTATTAGCGACTCTTTTGTCTGCACTATGTAGTGCCAATCTGTTTGGTAATAATTCTTACGTGTACTACTACCAAAGTGCCTTCAGACCACCTGATGGTTGGCATTTACATGGTGGTGCTTATGAAGTAGTAAATGTTTCTAAGGAATCTAGTAATGCAGGCACGACTGGGTGTACTGTCGGTGCTATTTATTGGAGTAAGAATTTCAGTGCTGCTTCCGTGGCTATGACAGCACCTCAAAATGGTATGTCATGGTCTACTGAGCAATTTTGTACGGCTCACTGCAATTTTACTGATTTTGTAGTATTTGTTACACATTGCTATAAAAGTAGTCATGGTTCATGTCCTTTAACAGGTCTGATTCCACAGAATCATATTCGTATTTCTGCTATGAAAAATAGCAGTTTGTTTTATAACTTAACAGTTGCTGTGACTAAATATCCTAGATTTAAGTCGCTTCAGTGTGTTAATAATATGACATCTGTATACCTAAATGGCGATCTCGTTTTTACTTCTAACGAGACTAAAGATGTTAGTGCTGCAGGTGTTCATTTTAAAGCTGGTGGCCCTATAACTTATAAAGTTATGCGGGAAGTTAAAGCATTGGCTTATTTTGTTAATGGCACCGCACAAGATGTGATTCTTTGTGACGGTTCACCTACAGGTTTATTAGCATGTCAGTATAATACTGGTAATTTTTCAGATGGCTTTTATCCTTTTACTAATAGTAGTTTAGTTAAGGAAAAGTTTATTGTTTATCGTGAAAGTAGTGTTAACACTACTTTGGAGTTAACTAATTTCACTTTTTCTAATGTAAGTAATGCTACCCCTAACACAGGGGGTGTCCAGACCATACAATTATATCAAACCAGCACGGCTCAGAGTGGTTATTATAATCTTAATTTCTCCTTTCTGAGTAGTTTTATTTATAAGGCGTCTGATTATATGTATGGGTCTTACCACCCAAGTTGTAAGTTTAGACTAGAAACTATTAATAATGGTTTGTGGTTTAACTCACTTTCCGTCTCTCTTGGTTACGGACCTATCCAAGGTGGTTGTAAGCAATCTGTGTTCGCAAATAGGGCAACTTGTTGTTACGCCTACTCGTATAATGGACCTTCTCTTTGCAAAGGTGTTTATAGAGGTGAGTTAACAAAAAGCTTTGAATGTGGATTGCTGGTTTTTGTGACTAAGACTGATGGTTCCCGTATACAAACTAGAAATGAACCATTTACGTTAACCCAGCACAATTATAATAATATTACTTTAGATAGATGTGTTGAGTATAATATATATGGTAGAGTTGGACAAGGTTTTATTACTAATGTAACTAACTATGCCATTAATTATAATTATCTAGCTGATGGTGGTATGGCTATTTTAGATACATCTGGCGCCATAGACATCTTCGTTGTACAAGGTGAATATGGTCTTAATTATTACAAAGTTAACCCTTGTGAGGATGTTAATCAGCAGTTTGTAGTTTCTGGTGGTAAATTAGTAGGTATTCTTACGTCACGTAATGAGACTGGCTCGCAGCCTCTTGAAAACCAGTTCTATATCAAAATCATTAATGGAACTCGTCGTTCTAGACGCTCTATTACTGGGAATGTTACAAATTGTCCTTATGTTACTTATGGCAAGTTTTGTATAAAACCTGATGGTTCAATTTCCACAATAGTACCAAAAGAATTGGAACATTTTGTGGCACCTTTACTTAATGTAACTGAAAATGTGCTCATACCTGACAGTTTTAATTTAACAGTCACTGATGAGTACATACAAACGCGTATGGATAAGGTCCAAATTAATTGCCTTCAGTATGTTTGCGGCAATTCTTTGGAGTGTAGAAAGTTGTTTCAACAATATGGGCCTGTTTGTGACAACATATTGTCTGTAGTAAATAGTGTTGGTCAAAAAGAAGATATGGAACTTTTACACTTCTACTCTTCTACTAAACCATCTGGTTTTAATACACCAGTTCTTAGTAATGTTAGTACTGGTGAGTTTAATATCTCTCTTTTGTTAACACCTCCTAGTAGTGCTAGTGGGCGTTCTTTTATTGAAGATCTTTTATTCACAAGTGTTGAATCTGTTGGATTACCAACAGATGACGCATACAAGAAGTGCACTGCAGGACCTTTAGGCTTTCTTAAGGACCTAGCGTGTGCTCGTGAATATAATGGTTTGCTTGTGTTGCCTCCTATTATAACAGCAGAAATGCAAACCTTGTATACTAGTTCTCTAGTAGCTTCTATGGCTTTAGGTGGTATTACTTCAGTTGGTGCTATACCTTTCGCCACACAATTGCAGGCTAGAATTAATCATTTGGGTATCACCCAGTCACTCTTGTTGAAGAATCAAGAAAAAATTGCTGCTTCCTTTAATAAGGCCATCGGCCATATGCAGGAAGGTTTTAGAAGTACGTCTCTAGCATTACAACAAATTCAAGATGTTGTTAATAAGCAGAGTTCTATCCTCACTGAGACCATGGCGTCACTTAATAAAAATTTTGGTGCCATTTCTTCTGTACTTCAAGATATTTACCAGCAACTTGATTCTATTCAAGCAGATGCTCAGGTTGATCGTATTATTACAGGTAGACTTTCTTCATTATCTGTTTTAGCTTCTGCAAAACAGGCAGAGTATTACAGAGTTTCACAACAGCGTGAGTTAGCCACTCAGAAAATTAATGAGTGTGTTAAATCTCAATCTATTAGGTATTCATTTTGTGGTAATGGAAGACATGTTCTAACCATACCACAAAATGCTCCTAATGGCATAGTGTTTATACACTTTACATACACGCCAGAGAGTTTTGTCAATGTGACGGCAATAGTAGGGTTTTGTGTAAACCCAGCTAATGCTAGCCAGTATGCAATAGTGCCTGCTAATGGCAGAGGTATTTTTATACAAGTTAATGGTAGTTACTACATCACTGCAAGAGATATGTATATGCCAAGAGATATTACTGCAGGAGATATAGTTACGCTTACTTCGTGTCAAGCAAATTATGTAAGTGTAAATAAGACCGTCATTACTACATTTGTAGACAATGATGATTTTGATTTTGATGACGAGTTGTCAAAATGGTGGAATGATACTAAGCATGAGCTACCAGACTTTGACGAATTCAATTATACAGTACCTATACTTGATATTGGTAGTGAAATTGATCGTATTCAAGGCGTTATACAGGGCCTTAATGACTCTCTAATAGACCTTGAAACCCTTTCAATACTTAAAACTTATATTAAGTGGCCTTGGTATGTTTGGTTAGCCATAGCATTTGCCACTATTATTTTTATCCTAATATTAGGATGGTTGTTTTTTATGACAGGTTGCTGTGGTTGTTGTTGTGGATGCTTTGGCATTATTCCTTTAATGAGTAAGTGTGGTAAGAAATCTTCTTACTACACGACTTTTGATAATGATGTGGTAACTGAACAATACAGACCTAAAAAGTCTGTTTAATGATTCAAAGTCCCACATCTTTTCTAATAGTACTAATTCTTCTTTGGTGTAAACTTGCATTAAGTTGTTTTAAAGAGTGTGTTATAACACTCCAGCAACTAATACAAGTTTTACTCCAAATCGTTAATACTAACTTACAGTCTAGACTTCTGCTTTGGCACAGTCTAGACTAATGTTAGATTTTGAAGCAATTATTGAAACTGGTCAGCAAATAATTCAACAAATCAGTTTCTATTTACAGCATATTTCAAGGGTGCTAAGCACTGAATTATTTGACCCCTTTGAAGTTTGTGTTTACAGAGGAGGTAATTATTGGGAGTTAGAGTCAGCTGACGAGTTTTCAGGTGATGACGAATATATTGAGTAGATCGCTAGAGGAGAACGGAAGTTTTCTAACAGCGGTTTACGTATTTTTAGGATTTGTAGCACTTTATCTACTAGGTAGAGCGCTTCAAGCTTTTGTACAAGCGGCTGACGCTTGTTGTCTTTTTTGGTATACATGGGTAGTAGTTCCTGGAGCCAAGGGCACAGCCTTTGTTTATAATCATACATACGGTAAAAAACTTAACAAACCGGAGTTAGAAACGGTTATTGTTAACGAATTTCCAAAAAACGGTTGGAATAATATAACACCACCAAATGTCCATGATGGCGGAAAATTGTACTCTTGAAACTGAACAAGCAGTTCAGCTTTTTAAGGAATATAATCTATTTGTAACTGCATTCCTGTTGTTCTTAACCATACTACTTCAGTATGGATACGCAACTAGGATCAAGGTTATTTACATACTGAAAATGATAGTGTTATGGTGCTTTTGGCCCCTTAACATTGCAGTAGGTGTAATTTCATGTATATACCCACCAAACACTGGAGGTCTTGTCGCAGCGATAATACTTACAGTGTTTGCGTGTCTTTCCTTTATAGGTTATTGGATCCAGAGTTTTAGACTCTTTAAGCGGTGTAGGTCGTGGTGGGCATTTAACCCAGAATCTAACGCCGTAGGTTCAATACTCCTAACTAATGGTCAACAATGTAATTTTGCTATAGAGAGTGTGCCGATGGTGCTTTCTCCTATTATAAAGAACGGTGTTCTTTATTGTGAGGGTCAGTGGCTTGCTAAATGTGAACCAGACCACTTGCCCAAAGACATATTTGTATGCACACCAGATAGGCGTAATATCTATCGTATGGTGCAGAGATATACTGGTGACCAAAGCGGAAATAAGAAAAGGTTTGCTACACTCATCTATGTGAAGCAGTCAGTAGACACTGGCGAGCTAGAAAGTGTAGCAACAGGTGGAAGTAGCCTTTACACATAAATGTGTGTGTGTAGAGAGTATTTAAAATTATTCTTCAATAGTGCCTCTATTTTAAGAGTGCGGAAGAGTATTTGTTTTGAGGATATTAATATAAATCCTCTTTGTTTTGTACTCTCTTTACAAGAGTTATTATTTAAGCAACAGTTTTTCATTTCCTTTGTTTGGAAGAAAGTTGTTGTTAATGGTGTAGAATTCCAAGTAGAAAATGGAAAAGTCTACTACGAAGGAAACCCAATCTTCCAAAAAGGTTGTTGTAGGTTGTGGTCGAGTTATAAGAAAGATTAAATGATTAAATCACCTACAACACTCATTTTTACAAAAGGCGTTTTAGGTTACAAACGCTTAACAAATACGGATGATGAAATGGCTGACTAGTTTTGGAAGAGCATTCATCACCTGTTATAAATCACTATTACTAACTCAACTTAGAGTGTTAGATAGGTTAATTTTAGATCACGGGCCCAAACGCGTTTTAACGTGTGGTAGGAGCGTGCTTTTACTTCAATTAGATTTGGTTTATAGGTTGGCTTACACGCCCACCCAATCGCTGGTATGAATAATAGTAAAGATAATCCTTTTCGCGGGGCAATAGCAAGAAAAGCGCGAATTTATCTGAGAGAAGGATTAAATTGTGTTTACTTTCTTAACAAAGCAGGACAAGCACAGCCTTGTCCCGTGTGTACCTCCCTAGTATTCCGAGGGAAAACTTGTGAGGAACACACATATAATAATAATCTTTTATCATGGCAAGCGGTAAAGCAGCTGGAAAAACAGACGCCCCGGCGCCAGTTATCAAACTAGGAGGACCAAAACCACCAAAAGTTGGTTCTTCAGGAAATGCATCTTGGTTTCAGCCAATAAAGGCTAAGAAAATTAATTCACCCACACCTAAGTTTGACGGTAGTGGTGTTCCTGATAATGAAAATCTTAAAGCAAGCCAGCAGCATGGATACTGGCGACGCCAACACCGGTTTAAGCAAGGTAAAGGCGGAAGAAAACCAGTCTCAGATGCTTGGTACTTCTATTATACTGGAACAGGACCAGCCGCTGACCTGAATTGGGGTGATAGCCAAGATGGTATAGTGTGGGTTGCTGCAAAGGGTGCTGATGTCAAATCTAGATCTAACCAGGGTACAAGAGATCCTGATAAATTTGACCAATATCCACTACGATTTTCAGATGGGGGGCCTGATGGTAACTTCCGTTGGGACTTCATTCCAATAAATCGTGGTAGGAGTGGAAGGTCAACAGCAGCTTCATCAGCAGCATCTAGTAGAGCACCATCTCGTGAGGGGTCGCGTGGGCGTAGAAGCGGAGCTGAAGATGATCTTATAGCTCGTGCAGCAAAGATCATTCAGGACCAGCAAAAGAAGGGTGCGCGCATTACAAAGGCTAAGGCTGAAGAGATGATTCACCGCCGCTATTGTAAGCGCTCTATCCCACCCGGTTTTAGGATTGATCAAGTATTTGGCCCCCGTACTAAAGGTAAGGAGGGAAATTTTGGTGATGACAAGATGAATGAGGAAGGTGCCAAGGATGGTCGTGTTACAGCAATGCTCAACCTAGTCCCTAGCAGTCATGCTTGCCTTTTCGGAAGTAGAGTGACGCCCAAACTTCAACCAGATGGGCTGCACGTGAAATTTGAATTTACTACTGTGGTGCCACGTGACGATCCGCAGTTTGATAATTATGTAAAAATTTGTGATCAGTGTGTCGATGGTGTAGGAACACGTCCAAAGGACGACGAACCAAGACCAAAGTCACGCTCAAGTTCAAGACCTGCAACGAGAGGGAATTCTCCAGCGCCAAGACAGCAGCGCCAAAAGAGGGAGAAAAAGCCAAAGAGGCAGGATGATGAAGTAGATAAAGCATTGACCTCAGATGAGGAGAGGAACAATGCACAGCTCGAGTTTGATGATGAACCCAAAGTGATTAATTGGGGAGATTCAGCTCTTGGGGAAAATGAATTGTAAGTAACATAATGGACTTGCTGCATTTGCTGTCACATTTTGTTAAATACTATTTTGTTGTTTTCCTATCAATTATTACAGGCATTGATTGTGATTATGTGCAATATTTAAGTTACTTTTGGTTGCTTTTTGCTTGTTGTATTGTTGCTGTGATTCTTATTAGTTTGCTTTATCGTAGAAGTTCAATAGTAAGAGTTAAGGAAGATAGGCATGTAGCTTGATTACCTACATGTCTATCGCCAGGGAAATGTCTAATCTGTCTACTTAGTAGCCTGGAAACGAACGGTAGACCCTTAGATTTTAATTTAGTTTAATTTTTAGTTTAGTTTAAGTTAGTTTAGAGTAGGTATAAAGAAGCCAGTGCCGGGGCCACGCGGAGTACGATCGAGGGTACAGCACTAGGACGCCCACTAGGGGAAGAGCTAAATTTTAGTTTAAGTTAAGTTTAATTGGCTAGGTATAGTTAAAATTTATAGGCTAGTATAGAGTTAGATCTAAAAAAAAAAA
>KY626045.1
ACTTAAGATAGATATTAATATATATCTATTGCACTAGCCTTGCGCTAGATTTTCAACTTAACAAAACGGACTTAAATACCTACAGCTGGTCCCCATAGGTGTTCCATTGCAGTGCACTTTAGTGCCCTGGATGGCATCTGGCCACCTGTCAGGTTTTTGTTGTTAAAATATCATTGTTGCTGGTATCACTGCTTGTTTTGCCGTGTCTCACTTTATACATCCGTTGCTTGGGCTACCTAGTATCCAGCGTCCTACGGGCGCCGTGGTCGGTTCGAGTGCGAAGGACCTCTGGTTCATCTAGCGGTAGGCGGGTGTGTGGAAGTAGCGCTTCAGACGTACTGGTTCTGTTGCGTGAAACGCGGGGTCACCTCCCCCCACATACCTCTAAGGGCTTTTGAGCCTAGCGTTGGGCTACGTTCTCGCACAAGGTCGGCTATACGACGTTTGTAGGGGGTAGTGCCAAACAACCCCTGAGGTGACAGGTTCTGGTGGTGTTTAGTGAGCAGACATACAATAGACAGTGACAACATGGCTTCAAGCCTAAAACAGGGAGTATCTCCCAAACCAAGGGATGTCATTCTTGTTTCCAAAGACATTCCCGAACAACTCTGTGACGCTTTATTTTTCTACACGTCACACAACCCTAAGGATTACGCTGATGCTTTTGCATTTAGGCAAAAGTTTGACCGTAATCTGCAGACTGGGAAGCAGTTCAAATTTGAAACTGTTTGTGGTCTCTTCCTATTGAAGGGAGTTGACAAAATAACACCTGGCGTCCCAGCAAAAGTTTTAAAAGCCACTTCTAAGTTGGCAGATTTAGAAGACATCTTTGGTGTCTCTCCTTTTGCACGGAAGTACCGTGAATTGTTGAAAACAGCATGCCAGTGGTCTCTTACTGTAGAAACACTGGATGCTCGTGCACAAACGCTTGACGAAATTTTTGACTCTACTGAAATACTTTGGCTTCAGGTGGCTGCAAAAATTCAAGTTTCAGCTATGGCAATGCGCAGGCTTGTTGGAGAAGTAACTGCAAAAGTCATGGAAGCTCTTGGCTCAAATTTGAGTGTTCTCTTTCAAATTGTTAAACAACAAATAGCCAGAATCTTTCAAAAGGCACTGGCTATTTTTGAAAATGTGAGTGAATTACCACAGCGTATTGCAGCACTTAAGATGGCCTTTGCCAAGTGTGCCAAGTCAATTACTGTTGTGGTTGTGGAAAGAACTCTAGTTGTTAGAGAGTTCGCAGGGACTTGTCTTGCAAGCATCAATGGTGCTGTTGTAAAATTCTTTGAAGAACTTCCAAATGGCTTTATGGGTTCTAAAATCTTCACAACATTGGCCTTCTTTAAAGAAGCAGCTGTGAAAATTGTGGAAAATATACCAAATGCACCAAGAGGTACTAGAGGTTTTGAAGTCGTTGGTAACGCCAAGGGAACGCAAGTTGTTGTGCGTGGCATGCGAAATGATTTAACTCTGCTCGACCAAAAAGCTGACATTCCTGTTGAGAAAGAAGGTTGGTCTGCAATTCTTGAAGGACATCTGTGTTATGTCTTTAAGAGTGGTGATCGTTTTTATGCGGCACCTCTTTCTGGGAATTTTGCATTGCATGATGTGCATTGTTGTGAGCGTGTTGTCTGTCTGTCTGATGGTGTAACACCAGAGATAAATGATGGACTCATTCTAGCAGCAATCTATTCATCTTTTAGTGTCTCAGAACTCGTGGCAGCACTTAAAAAGGGTGAACCATTCAAGTTCTTGGGTCATAAATTTGTGTATGCGAAGGATGCAGCAGTCTCTTTCACTCTTGCAAAAGCAGCCACTATTGCAGATGTACTGAAGCTGTTTCAATCAGCTCGTGTGCAAACAGAAGATGTGTGGTCTGCATTTACTGAAAAGTCTTTTAATTTCTGGAAACTCGCATATGGAAAAGTGCGTAATCTTGAAGAAGTTGTGAAGACTCATTTTTGTAAAGCTCAAATGTCAATTATCATTCTAGCAGCAGTGCTTGGCGAAGGCATTTGGCATCTTGTTTCACAGGTCATCTATAAAGTAGGTGGTCTTTTTACTAGAGTCGTTGACTTTTGTGAAAAACACTGGAAGGGTTTCTGTGCACAACTTAAAAAGGCTAAGCTCGTTGTCACAGAAACTCTTTGTGTTCTTAAGGGAGTGGCACAGCATTGTTTTCAACTATTGCTGGATGCAATACATTCTTTGTATATGAGTTTTAAGAAGTGTGCACTTGGTAGAATTCATGGAGACTTACTCTTCTGGAAAGGGGGTGTACACAAAATTGTTCAAGATGGCGATGAAGTTTGGTTTGACGCCATTGATAGTATTGATGTTGAAGATCTGGGTGTTGTCCAAGAAAAACCCATAGATTTTGAGGTTTGTGAAGACGTAACACTTCCAGAAAATCAACCTGGTCATATGGTTCAAATCGAGGATGACGGAAAGAACTATATGTTCTTCCGCTTCAAAAGGGATGAGAACATCTACTATACACCAATGTCTCAACTTGGTGCAATTAATGTAGTTTGCAAAGCAGGCGGTAAAACCGTTACCTTTGGAGACACCATTGTGAAAGAAATACCGCCACCTGATGTTGTGCCTATTAAGGTTAGCATAGAGTGTTGTGGTGAACCATGGAATACAATCTTCAAGAAAGCTTATAAAGAGCCCATTGAAGTTGAAACTGACCTCACAGTAGAACAATTGCTCTCTGTGATCTATGAGAAAATGTGCGACGACCTCAAATTGTTTCCAGAGGCACCAGAGCCACCGCCATTTGAGAATGTCGCACTTGTTGATAAAAACGGTAAAGACTTGGATTGCATAAAATCATGCCATCTTATCTACCGTGATTATGAGAGTGATGATGACATCGAGGAAGAAGATGCTGAGGAGTGTGATACTGATTTAGAATGTGAAGAAGAGGATGAGGATACTAAAGTGTTGGCTCTTATACAAGACCCTGCAAGTAATAAATACCCTCTTCCTCTTGATGATGATTATAGCGTCTTTAATGGATGTATTGTACATAAGGACGCTCTTGACGTCGTAAATCTACCATCTGGTGAAGAAACCTTTGTTGTCAACAACTGCTTTGAGGGAGCTGTAAAACCACTGCCTCAGAAAGTTGTTGATGTTCTAGGTGACTGGGGTGAGGCTGTTGATGCGCAAGAGCAAATTGCACAAACTACTTCAGAGGAAACCCCTATCAGTAGTTTGGAGGCAACTATTGAGCAAGTTGTTGTTGAGGAACAGAAAATAATTTCTGTTGTTGAAGAAGAACAGCAGGTGGCGGTCTACACACCTGCAGACCTACAAGTTGTTGAAGAAACACCAGATGAGTTTATTCTTATTGCTGATGTTTCCACAGAAGAAATTGTGCCTCATGAAGAAAAGGAGTCACAGATTGAACAGGAGCCTATTCAAGTTGTTAAATCACAACGTGAAAAGAAGGCTAAAAAGTTCAAGGTTAAATCTACTACATGTGAGAAACCCAAATTTTTGGAGTACACAACATGTGTGGGTGACCTAACGGTAGTGATTGCCAAAGCATTGGATGAGTTTAAAGAGTTCTGCATTGTAAATGCTGCTAATGAGCATATGTCTCACGGTGGCGGCGTTGCTAAGGCAATTGCGGACTTTTGTGGACCTGATTTTGTGGAGTATTGTGAGGACTATGTTAAGAAACATGGGCCTCAACAAAGACTTGTCACACCTTCATTTGTCAAAGGCATTCAATGTGTGAACAATGTTGTAGGACCTCGCCATGGAGACAGTAACTTGCATGATAAGCTTGTTGCTGCTTACAAGAATGTTCTTGTAGATGGTGTTGTCAATTATGTTGTGCCAGTCCTCTCATCAGGAATTTTTGGTGTTGATTTTAAGATGTCTATAGACGCTATGCGCAAGGCTTTTGAAGGTTGCGACATACGCGTTCTTCTTTTCTCCTTGTCTCAAGAACACATCGATTATTTCGATGTTACTTGTAAACAGAAGACAATTTATCTTACAGAGGACGGTGTTAAATACCGCTCTGCTACTGTGAAACCAGGTGACTCTTTGAGTCAATTTGGACCGGTTTTTGCTAGAAACAAGACAGTCTTTACAGCAGACGATGTTGAGGATAAAGAAATTCTCTTCATTCCTACTACTGACAAGACTGTCCTTGAATATTATGGTTTGGATGCGCAAAAGTATGTAATATACTTGCAAACTCTTGCACAGAAGTGGAATGTCCAATATAGGGACAATTTTGTTATACTTGAGTGGCGTGATGGAAATTGCTGGATTAATGCAGCAGTAGTGCTCCTTCAAGCTGCTAAGATTAGGTTTAAAGGTTTTCTTGCAGAAGCATGGGCACAACTTTTGGGTGGAGACCCAACTGATTTTGTAGCCTGGTGCTATGCAAGTTGCAATGCTAATGTTGGTGAGTTTTCAGATGCTAATTGGCTTCTTGCTAATTTGGCAGAATACTTTGATGCTGATTACACGAATGCATTCCTTAAGAGGCGTGTGTCATGTAACTGTGGGGTTAAGAATTGTGAAGTTAGAGGCCTTGAAGCTTGTATTCAACCAGTAAAGGCACCCAATCTTCTTCATTTTAAGACTCAGTACACAAATTGTACAGTGTGTGATGCAAATAGTGTGGATGAGGTGGTAGAAGCCTCACTACCATATCTGTTGCTCCTTGCTACTGATGGTCCTACTACAGTGGATTGTGATGAAAATGCTGTAGGGAATGTTGTTTTCATTGGCTCTACTAATAGTGGCCATTGTTACACGCAAGCCATTGGTAAGGCTTTTGATAATCTTGCTAAGGATAGAAAATTTTCAAAGAATTCGCCATACATTACAGCAATGTATACGCGCTTCTCTCTTAAGAGTGAAAGCTCTCTGTCTGTTGTTAAACAGAGTAAGAGTAAAACTAAAGTAGTAAAAGAAGATGTTGCCAACCTTGCTACTAGTTCTAAAGCCAGTTTTGATGATCTTACTGACTTTGAACATTGGTATGATAGTAACATCTATGAAAGTCTTAAAGTTCAGGAAATACCTGTGAATTTGGATGAGTATGTGTCATTTACAACGAAAGAAGATACTAAGTTGCCACTGACACTTAAAGTTAGAGGTATCAAATCAGTTGTTGACTTTATTTCAAGAGACGGTTTCTCTTATAAGTTGACACCTGACATTGAAGAAAATTCAAAAGCGCCAGTCTACTACCCAGTCTTAGACTCTATTAGTCTTAAGGCAATATGGGTAGACGGCAGTGCTAATTTTGTTGTTGGTCATCCAAACTACTATAGTAAGTCTCTTCGCATTCCTACTTTTTGGGAAAATGCAGAGAGCTTTGTTAAGATAGGTGACAAAGTTGATGGTGTAACTATGGGCCTTTGGCGTGCAGAACATCTTAACAAACCTAATCTTGAAAGAATTTTCAACATTGCTAAGAAAGCTATTGTTGGATCCAGTGTTGTTACTACACAATGTAGTAAATTAATTAGTAAAGCAGCTACATTCATTGCTGATAAAGTAGGTGGGGGTGTAGTTCGTAATATTACAGATAGAATTAAGGGTCTTTGTGGATTTACACGTGGGCATTTTGAAAGAAAATTGTCTCCACAATTCATAAAAACACTTATATTCTTCTTCTTTTACTTTGTAAAGGCTAGTGCTAAGAGTGTTGCCACTAGTTATAAGCGTGTGTTATGTAAGGTGGTTTTTACCACGCTATTTATATTATGGTTTATGTACACAAGTAAACCAGTAACTTTTACTGGAACACGTGTGCTAGACTTCTTATTTGAGGGTTCTTTATGTGGTCCCTATAATGACTATGGTAAAGACTCATTTGATGTACTACGCTATTGTGGAGATGATTTTACTTGTCGTGTATGTTTACATGATAAAGATTCACTTCATTTGTATAAGCATGCTTATAGCGTAGAACAGGTTTATAAAGATGCAGCTTCTGGCATTAGTTTTAATTGGAATTGGCTTTATTTGGTCTTTCTAATATTATTTGTTAAACCAGTAGCAGGTTTCGTTATTATTTGCTATTGTGTTAAGTACTTGGTATTGAGTTCAACTGTGTTGCAAACTGGTGTAGGTTTTATGGACTGGTTTATTCAAACAGTTTTTACTCACTTTAATTTTATGGGTGCAGGTTTCTATTTCTGGCTCTTCTATAAATTGTACATACAGGTTCATCATATACTGTATTGTAAGGATATAACATGTGAAGTGTGTAAGAGAGTTGCACGCAGTAACAGGCATGAGGTTAGTGTTGTTGTTGGTGGACGCAAGCAAATTGTGCACGTGTACACTAACTCTGGTTACAACTTTTGTAAGAGACATAATTGGTATTGTAGGAATTGTGATGTATATGGTCACCAAAACACATTTATGTCTCCTGAAGTTGCTGGCGAGCTTTCTGAAAAGCTTAAACGCCATGTTAAACCTACAGCACATGCTTACCACGTTGTGGATGAGGCTTGCGTAGTTGATGATTTTGTTAACTTAAAATACAAAGCTGCAACTCCTGGTAAGGATGGTGCACCTCCTGCAGTTAAATGTTTCAGTGTTACAGATTTCTTGAAGAAAGCTGTTTTTCTTAAGGATGCGCTGAAATGTGAACAAATATCTAATGATGGTTTTATAGTGTGTAATACGCAGAGTGCGCATGCTTTAGAGGAAGCAAAGAATGCAGCCATCTATTATGCGCAATACCTGTGTAAACCTATACTTATACTCGACCAGGCACTCTACCAGAATTTAATAGTGGAACCTGTATCGAAGAGCGTTGTCAACAAAGTGTGTGACATTTTGTCTAGGATAATTTCTGTAGATACTGCATCTTTGGATTATAAAGCAGGTACAATTCGTGATGCCTTGCTGTCTGTTACTAAAGATGAAGAAGCTGTAGATATGGCTATCTTCTGTCATAATCATGAAGTTGAATATACAGGTGATGGTTTTACTAATGTTATACCGTCATATGGTATAGACACTGATAAATTAACACCTCGTGATAGAGGGTTTTTGATAAATGCAGATGCTTCTGTTGCTAACTTAAGAGTTAAAAATGCTCCGCCGGTAGTATGGAAGTTCTCTGATCTTATTAAGTTGTCTGACAGTTGTCTTAAATATTTAATCTCAGCAACTGTCAAGTCAGGGTCTCGTTTCTTTATAACAAGATCTGGTGCTAAACAAATTTTTTCTTGTAGTACTCAGAAATTGTTGGTAGAGAAAAAGGCTGGTGGTGTCATTAGTGGTACCTTTAATTGGTTTAAGAGTTGTTGTAAATGGCTCTTGATCTTCTATGTGCTTTTTACATTGTGTTGTTTGGGTTGTTATCATATGGAGACGAATAAAAGTTTTGTTCGTCCTATGTATGATGTTAACTCTACAATGCATGTTGAAGGCTTTAAGGTTATAGATAAAGGTGTTATTAGAGACATTGTACCAGAGGATGCTTGTTTCTCTAATAAGTTTGCTAACTTTGATGCATTTTGGGGTAAACCATATGTGAATAGTAGAGACTGTCCAATTGTTACAGCAGTCATAGATGGCGCTGGAACAATAGCAGCTGGTGTTCCTGGTTTTGTAGACTGGGTTCTTGATGGTGTTATGTTTGTACACATGACACAAACAGAAAGAAAACCCTGGTACATTCCCACGTGGTTTAACAGAGAAATTGTTGGTTACACTCAGGATTCAATTATTACTGAAGGTAGTTTTTATACATCTATAGCTTTGTTTTCAGCTAGGTGTTTATATTTAACAGCCAGCAATACACCACAATTGTATTGTTTTAATGGTCATAATGATGCTCCTGGAGCCTTACCATTTAGCAGTATCACTCCACACAGGGTCTACTTCCAACCAAATGGTGTTAGGCTTATAATTCCTCAACAAATAATGCACACACCCTACGTAGTAAAGTTTTTATCAGACAGCTATTGTAGAGGTAGTGTATGTGAGTATACTAAACCGGGTTATTGTGTCTCACTAAATTCCCAATGGGTTTTATTTAATGACGAATACACAAGTAAACCAGGAGTATTCTGTGGTTCTACTGTTAGAGAACTTATGTTTAATATGGTTAGTACATTTTTTACTGGTGTCAACCCTAATATTTATATGCAGCTGGCGACTATGTTCTTAATACTAGTTGTTGTTGTGTTAATTTTTGCAATGGTTATAAAGTTTCAAGGTGTTTTTAAAGCTTATGCAACCATTGTGTTTACAATAATGCTAGTTTGGGTTGTTAATGCATTTATTTTGTGTGTACATAGTTATAATAGTGTTGTGGCTGTTATACTACTAGTAATCTATTGTTATGCATCATTGGTTACAAGTCGTAATACTGCTATAATAATGCATTGTTGGCTTGTGTTTACCTTTGGTTTAATTGTACCCATATGGTTGGCGTGTTGCTACCTGGCATTTGTTTTATATATGTACACACCATTGCTTTTCTGGTGTTACGGTACTACTAAAAACACTCGTAAATTGTATGATGGCAACGAGTTTGTTGGTACTTATGATCTTGCTGCGAAGAGCACCTTTGTTATTCGCGGTCCTGAATTTGTTAAGCTTACGAACGAGATAGGTGATAAGTTTGAACACTATCTCTCAGCGTATGCTAGACTTAAATACTACTCAGGCACTGGCAGTGAACAAGATTATCTGCAAGCTTGTCGTGCATGGTTAGCTTATGCTTTGGACCAATATAGAAATAGTGGTGTGGAAATTGTGTATACTCCACCACGTTACTCTATTGGTGTTAGTAGATTACAGGCCGGTTTTAAGAAACTAGTTTCTCCTAGTAGTGTTGTTGAAAAGTGCATTGTTAGTGTCTCTTATAGAGGTAATAATCTTAATGGACTGTGGCTAGGTGATACTATCTACTGTCCGCGACATGTTCTAGGCAAGTTCTCAGGTGACCAATGGAATGATGTACTTAACCTTGCTAATAATTATGAGTTTGAAGTTGTAACTCAAAATAATGTTACTTTGAATGTTGTCAGTAGGAGGCTAAAAGGTGCAGTTTTGATTTTACAAACTGCTGTTGCTAATGCTGAAACTCCAAAGTATAAGTTTGTTAAAGCCAATTGTGGAGATAGTTTTACGATTGCTTGTTCCTATGGTGGTACAGTTGTTGGACTCTACCCTGTTATTATGCGCTCTAATGGTACTATTAGGGCGTCTTTCTTAGCAGGAGCGTGTGGTTCTCCAGGTTTTAATATAGAAAAGGGTGTAGTTAACTTTTATTATATGCACCATCTTGAGTTGCCTAATGCATTACACACAGGAACTGACCTAATGGGAGAGTTCTATGGTGGTTATGTGGACGAAGAGGTTGCACAAAGGGTGCCACCAGATAATTTAGTTACTAACAATATTGTAGCATGGCTTTATGCCGCAATTATTAGTGTTAAGGAGAGTAGTTTCTCACTGCCTAAATGGTTGGATAGTACTACTGTCAGTGTTGAAGACTACAATAAGTGGGCTGGTGATAATGGTTTTACACCATTTTCTACTAGTACTGCTATTACTAAATTAAGTGCTATAACGGGAGTAGATGTTTGTAAACTCCTTCGCACTATTATGGTAAAAAGTAGTCAATGGGGTAGTGATCCCATTTTAGGACAATATAATTTTGAAGATGAATTGACACCAGAGTCCGTTTTTAATCAGATAGGTGGTGTTAGATTACAGTCTTCTTTTGTAAGAAGAGCCACATCCTGGTTTTGGAGTAGATGTGTGTTAGCTTGCTTCTTATTTGTGTTGTGTGCTATTGTCTTGTTTACGGCAGTGCCACTTAAATATTATGTACATGCAGCCGTTATTTTGTTAACAGCTGTGCTCTTCATTTCTTTTACTGTTAAACATGTTATGGCATATATGGATACTTTTCTACTGCCAACATTGCTTACAGTCATTATTGGAGTTTGTGCTGAAGTACCTTTCATCTACAATACTCTAATTAGTAGGATAGTTGTCTTTGTTAGTCAATGGTATGATCCTGTAGTCTTTGATACTATGGTACCATGGATGTTCTTGCCACTAGTGTTGTACACAGCATTTAAGTGTGTGCAGGGTTGCTATAGTGTGAATTCTTTCAATACTTCTTTGCTAGTACTGTACCAGTTCTTGAAGTTAGGCTTTGTTATTTATGCCTCTTCTAGCACGCTGGCAGCATACACAGAAGGTAATTGGGATTTATTTTTTGAATTAGTTCACACTACTGTGTTGGCTAATGTTAGTAGTAATTCCTTAATAGGTTTGTTTGTGTTCAAGTTAGCTAAGTGGATGTTGTATTATTGTAATGCTACATACTTTAATAATTATGTGCTAATGGCTGTCATTATTAATGGCTTTGGTTGGCTCTTCACTTGTTACTTTGGAGTTTATTGGTGGATTAATAAGGTTTTTGGTTTAACCTTAGGTAAATATGAATTCAAAGTTTCAGTAGACCAATATAGGTATATGTGTCTTCATAAGATAAATTCGCCTAAAACTGTGTGGGAAGTTTTTTCGACAAATATACTTATACAAGGAATTGGTGGTGATCGTGTGTTGCCTATTGCTACAGTTCAATCTAAATTGAGTGATGTAAAGTGTACAACTGTTGTTTTAATGCAGCTTTTGACTAAGCTTAATGTTGAAGCAAATTCAAAAATGCATGCTTATCTTGTTGATTTACACAATAAAATCCTTGCATTTGATGATGTTGGAGAGTGCATGGATAATTTGTTGGGTATGCTTATTACACTATTTTGTATAGATTCTACTATTGATTTGAGTGAGTATTGTGATGATATACTTAAGAGGTCAACTGTTTTACAGTCAGTTACTCAAGAGTTCTCACACATACCCTCTTATGCTGAATATGAAAGAGCTAAGAATCTTTATGAAAAGGTTTTAGCTGATTCTAAAAATGGTGGTGTAACACAGCAAGAGCTTGCTGCATATCGTAAAGCTGCCAATATTGCAAAGTCAGTTTTTGATAGAGACTTGGCTGTTCAAAAGAAGTTAGACAGCATGGCAGAACGTGCTATGACAACAATGTATAAAGAGGCGCGTGTAACTGATAGACGAGCAAAATTAGTTTCATCACTACATGCGTTACTGTTTTCAATGCTCAAGAAAATAGATTCTGAAAAGCTTAATGTATTATTTGATCAGGCTAGTAGTGGTGTTGTACCTCTAGCTACTGTTCCAATTGTTTGTAGTAATAAGCTTACCCTTGTAATACCAGATCCAGAAACTTGGGTCAAGTGTGTGGAAGGTATGCATGTTACTTACTCAACAGTTGTCTGGAATATAGACACTGTTATTGATGCTGATGGCACAGAATTACATCCTACTTCTACAGGTAGTGGATTGACATACTGTGTAAGTGGTGACAATATAGCGTGGCCTTTAAAGGTTAGCTTAACTAGAAATGGGCATAATAGAGTTGACGTTGCTTTGCAGAATAATGAGCTTATGCCTCATGGTGTAAAAACAAAGGCTTGCGTAGCAGGTGTAGATCAAGCACATTGTAGCGTAGAGTCTAAATGTTATTATACAAATATTAGTGGCAATTCAGTTGTAGCTGCTATTACTTCTTCAAATCCAAATCTGAAAGTAGCTTCGTTTTTGAACGAGGCAGGCAATCAGATTTATGTAGACTTAGATCCACCATGTAAATTTGGCATGAAGGTGGGTGACAAGGTTGAGGTTGTTTACTTGTATTTTATAAAGAATACAAGGTCGATTGTTAGGGGTATGGTACTTGGTGCTATATCTAATGTTGTTGTCTTACAGTCTAAAGGGCATGAAACAGAGGAAGTGGATGCTGTTGGCATACTTTCACTTTGCTCATTTGCAGTAGATCCTGCAGACACGTATTGTAAATATGTGGCAGCAGGTAATCAACCTTTAGGTAACTGTGTTAAAATGTTGACAGTTCATAATGGTAGTGGCTTTGCTATAACATCGAAGCCTAGTCCAACTCCTGATCAGGATTCTTATGGAGGAGCTTCTGTGTGTCTCTATTGTAGAGCACACATAGCACATCCAGGAGGTGCAGGAAATTTAGATGGACGTTGTTTATTTAAAGGTTCTTTTGTGCAAATACCTACTACGGAGAAAGACCCCGTTGGATTCTGTCTACGTAATAAGGTTTGCACTGTTTGTCAGTGTTGGATTGGTTATGGATGTCAGTGCGATGCACTTAGACAACCAAAACCTTCTGTTCAATCAGCTGCCGGTGTAGCTGATTTTGATAAGAATTATTTAAACGGGTACGGGGTAGCAGTGAGGCTCGGCTGATACCCCTTTCTATTGGATGTGATCCTGATGTTGTAAAGCGAGCCTTTGATGTTTGTAACAAGGAATCAGCTGGTATGTTTCAAAATTTGAAGCGTAACTGTGCGCGATTCCAAGAAGTACGTGGTACTGAAGATGGAAATTTTGAGTATCTTGATTCTTACTTTGTGGTTAAACAAACCACTCCTAGTAATTATGAACATGAGAAGAATTGTTACTATGACTTAAAGTCTGAAGTAACAGCTGATCATGACTTTTTTGTGTTCAATAAGAACATTTACAATATTAGTAGGCAACGGCTTACTAAGTATACTATGATGGACTTTTGCTACGCTTTGAGGCATTTTGACCCAAAGGACTGCGAAGTTCTTAAAGAAATACTTGTCACTTATGGTTGTATAGAAGATTATCACCCTAAGTGGTTTGAAGAGAATAAGGATTGGTACGACCCAATAGAAAACCCAAAATATTATGCCATGTTGGCTAAAATGGGGCCTATTGTACGACGTGCTTTATTGAATGCTATTGAGTTCGGAAACCTTATGGTTGAAAAAGGTTATGTTGGTGTTGTTACACTTGATAACCAAGATCTTAATGGCAAATTTTATGACTTTGGTGATTTTCAGAAAACGGCACCTGGTGCTGGTGTTCCTGTTTTTGATACATATTATTCTTACATGATGCCCATCATAGCCATGACGGATGCTTTGGCACCTGAAAGGTATTTTGAATATGATGTGCATAAGGGTTATAAGTCTTATGATCTCCTCAAGTATGATTATACTGAGGAGAAACAAGAGTTGTTTCAGAAGTACTTTAAGTATTGGGACCAGGAGTACCATCCTAACTGCCGTGACTGTAGTGATGACAGGTGTTTGATACATTGTGCAAACTTCAACATCTTGTTTTCTACATTGATACCGCAGACTTCTTTTGGTAATTTGTGTAGAAAAGTGTTTGTTGATGGTGTACCTTTTATAGCTACTTGTGGCTATCATTCTAAAGAACTTGGTGTTATTATGAATCAAGATAACACCATGTCGTTCTCAAAAATGGGTTTAAGTCAACTCATGCAGTTTGTTGGAGATCCTGCCTTGTTAGTGGGAACATCCAATAATTTAGTCGATCTTAGAACGTCTTGTTTTAGTGTTTGTGCATTAGCGTCTGGTATTACTCATCAAACGGTAAAACCAGGTCACTTTAACAAGGATTTCTATGATTTTGCAGAGAAGGCTGGTATGTTTAAAGAGGGTTCTTCTATACCACTTAAACATTTCTTCTACCCACAAACTGGTAATGCTGCTATAAACGATTATGATTACTATCGTTATAACAGGCCTACCATGTTTGATATACGTCAACTTCTATTTTGTTTAGAAGTGACTTCTAAATACTTTGAATGTTATGAAGGCGGCTGTATACCAGCAAGCCAAGTTGTAGTTAACAATTTAGATAAGAGTGCAGGCTACCCATTTAATAAATTTGGAAAAGCTCGCCTCTATTATGAAATGAGTCTAGAGGAACAGGACCAACTCTTTGAAAGTACAAAGAAGAACGTCCTACCTACTATAACTCAAATGAATCTAAAATATGCCATATCCGCGAAAAATAGAGCGCGTACAGTGGCAGGTGTTTCTATCCTTTCTACTATGACTAATAGGCAATTTCATCAGAAGATTCTTAAGTCTATAGTCAATACTAGAAATGCTCCTGTAGTTATTGGAACAACCAAATTTTATGGTGGTTGGGACAACATGTTGAGAAACCTGATCCAAGGTGTTGAGGACCCAATTCTTATGGGTTGGGATTACCCAAAGTGTGATAGGGCAATGCCTAATTTGTTGCGTATTGCAGCATCTTTGGTACTTGCTCGTAAACACACTAATTGTTGTACTTGGCCTGAACGCATTTATAGGTTGTATAATGAATGCGCGCAGGTTTTATCTGAAACTGTCTTAGCTACAGGTGGTATTTATGTGAAACCTGGTGGCACTAGCAGTGGTGATGCTACTACTGCTTATGCAAACAGTGTTTTTAATATAATACAAGCCACATCTGCTAATGTTGCGCGTCTTTTGAGTGTTATAACGCGTGATATTGTCTATGATGACATTAAAGACCTGCAGTACGAATTATACCAGCAGGTTTATAGGCGAGTCAACTTCGACTCGGCCTTTGTTGAAAAGTTCTATTCTTACTTATGTAAGAATTTTTCACTCATGATCTTGTCTGACGATGGTGTTGTTTGTTACAACAACACATTAGCCAAACAGGGTCTTGTAGCAGATATTTCTGGTTTTAGAGAAATCCTCTACTACCAAAATAATGTGTATATGGCTGACCCTAAGTGTTGGGTTGAACCAGACTTAGAAAAAGGCCCACATGAATTCTGTTCACAACACACAATGCTGGTAGAGGTAGATGGTGAGCCTAAGTACTTGCCATATCCTAATCCTTCACGCATTTTGGGTGCATGTGTCTTTGTAGATGAAGTGGATAAGACAGAACCTGTGGCTGTTATGGAGCGTTATATAGCTCTTGCCATAGACGCTTACCCGCTAGTACATCATGAAAATGAGGAGTACAGGAAGGTTTTCTTTGTGCTTCTTTCTTATATCAGAAAACTCTATCAAGAGCTTTCTCAGAGTATGCTTATGGACTACTCTTTTGTAATGGATATAGACAAGGGTAGTAAATTTTGGGAGCAGGAGTTCTATGAAAATATGTATAGAGCTCCTACAACGTTACAGTCCTGTGGTGTTTGTGTAGTTTGTAATAGTCAAACTATACTACGCTGTGGTAATTGTATTCGTAAACCGTTTTTGTGTTGCAAGTGTTGCTATGACCATGTCATGCACACAGATCACAAAAATGTTTTGTCTATAAACCCTTACATTTGCTCACAACCTGGTTGTGGTGAAGCAGACGTTACTAAATTGTACCTCGGAGGTATGTCATACTTCTGTGGTAATCATAAACCTAAGTTGTCAATACCGTTAGTATCTAATGGTACAGTTTTTGGAATTTACAGGGCTAATTGCGCTGGTAGTGAAAATGTTGATGATTTTAATCAACTAGCTACTACTAATTGGTCTACTGTGGAACCTTATATTTTGGCAAATCGCTGTAGTGATTCATTGAGACGCTTTGCTGCAGAGACAGTAAAGGCTACAGAGGAACTACACAAGCAACAATTTGCTAGTGCAGAAGTGAGAGAAGTACTCTCAGATCGTGAGTTGATTCTATCATGGGAGCCAGGTAAGACCAGGCCTCCATTGAATAGAAATTATGTCTTCACAGGCTACCACTTTACAAGAACTAGTAAGGTGCAGCTTGGTGATTTTACCTTTGAAAAAGGTGAAGGTAAAGATGTTGTCTATTATAGAGCAACGTCTACTGCTAAATTGTCTGTTGGAGACATTTTTGTTTTAACTTCACACAATGTTGTTTCCCTTGTAGCGCCAACGTTGTGTCCACAGCAAACCTTTTCTAGGTTTGTGAATTTAAGACCTAATGTAATGGTACCGGAATGTTTTGTAAATAACATTCCACTTTACCATTTAGTAGGTAAGCAGAAGCGTACTACAGTACAAGGTCCTCCAGGCAGTGGTAAGTCACATTTTGCTATAGGCCTTGCTGCTTACTTTAGTAACGCTCGTGTTGTTTTTACTGCTTGTTCTCATGCAGCTGTTGATGCTTTATGTGAAAAAGCTTTTAAGTTTCTTAAAGTTGATGATTGCACTCGGATAGTACCTCAAAGGACTACTGTCGATTGCTTTTCTAAGTTTAAAGCTAATGACACAGGCAAAAAGTACATTTTTAGTACTATAAATGCCTTGCCAGAAGTTAGTTGTGACATTCTTTTGGTTGACGAGGTTAGTATGTTGACCAATTATGAATTGTCTTTTATTAATGGTAAGATAAATTACCAATACGTTGTGTATGTAGGCGACCCAGCTCAATTACCGGCACCTCGTACTTTACTCAATGGTTCACTTTCACCAAAGGATTATAATGTTGTCACAAACCTTATGGTTTGTGTTAAACCTGATATTTTCCTTGCAAAGTGTTACCGTTGTCCTAAGGAAATTGTAGACACTGTGTCTACTCTTGTTTATGATGGAAAGTTTATTGCAAATAACCCAGAATCACGTCAGTGTTTCAAGGTTATAGTTAATAATGGTAATTTTGATGTAGGACATGAAAGTGGTTCAGCCTACAACACAACTCAATTAGAATTTGTGAAAGATTTTGTTTGTCGCAATAAGGAATGGCGGGAAGCAACATTCATTTCACCTTACAATGCTATGAACCAGAGAGCCTATCGTATGCTTGGACTTAATGTTCAAACAGTAGACTCCTCTCAAGGTTCAGAGTATGATTATGTTATCTTCTGTGTTACTGCAGATTCGCAACATGCACTGAATATTAACAGATTTAATGTGGCGCTTACAAGAGCTAAGCGTGGTATATTGGTTGTCATGCGCCAGCGTGATGAATTGTATTCTGCTCTTAAGTTTACAGAGCTAGATAGTGAAATAAGTCTGCAAGGCACAGGTTTGTTTAAAATTTGCAACAAAGAATTTAGTGGTGTTCATCCTGCTTATGCAGTCACAACTAAGGCTCTTGCTGCAACTTATAAAGTTAATGATGAACTGGCTGCACTTGTTAACGTAGAATCTGGTTCAGAAATAACATATAAACATCTTATTTCTCTGTTAGGATTTAAGATGAGTGTTAATGTTGAAGGTTGCCACAACATGTTTATAACACGTGATGAGGCCATCCGCAATGTAAGAGGTTGGGTAGGCTTTGATGTGGAAGCAACACATGCTTGTGGTACTAACATTGGTACTAACCTGCCTTTTCAAGTAGGCTTTTCTACAGGTGCTGACTTTGTAGTTACACCAGAAGGGCTCGTAGATACTTCAATAGGCAATAATTTTGAGCCTGTTAATTCTAAAGCACCACCAGGTGAGCAATTTAACCACTTGAGAGCTTTATTTAAGAGTGCTAAACCTTGGCATGTTATAAGACCAAGGATAGTGCAAATGTTAGCAGACAACTTATGCAATGTTTCAGATTGTGTAGTGTTCGTTACTTGGTGTCATGGTCTAGAACTAACTACTTTGCGCTATTTTGTTAAAATAGGCAAAGAACAATTGTGTTCATGTGGTTCTAGAGCTACGACTTTTAATTCACACACTCAAGCCTATGCTTGTTGGAAGCATTGTTTGGGTTTTGACTTTGTTTATAATCCACTTTTAGTGGATATACAACAGTGGAGTTACTCAGGTAACCTACAGTTTAATCACGATTTGCATTGTAATGTACATGGCCACGCGCATGTAGCCTCTGCGGATGCTATTATGACGCGTTGTCTTGCAATTAATAATGCATTTTGTCAAGATGTCAACTGGGATTTGACATACCCTCATATTGCAAATGAGGATGAAGTCAATTCTAGTTGTAGATACTTACAACGCATGTATCTTAATGCATGTGTTGATGCTCTTAAAGTTAATGTTGTCTACGATATAGGCAACCCTAAAGGTATAAAATGTGTTAGACGTGGAGACTTAAGTTTTAGGTTCTATGATAAGAATCCAATTGTACCCAACGTCAAGCAGTTTGAGTATGACTATAATCAGCATAAAGATAAGTTTGCTGATGGTCTTTGTATGTTTTGGAATTGCAATGTGGATTGTTATCCTGACAATTCACTAGTCTGTAGATACGACACACGAAACTTGAGTGTGTTTAATCTACCAGGTTGTAATGGTGGTAGTCTGTATGTGAACAAACATGCATTTCACACACCTAAATTTGACCGCATTAGCTTCCGCAATTTGAAAGCTATGCCATTTTTCTTCTATGACTCATCGCCTTGTGAAACCATTCAAGTGGATGGAGTTGCACAAGACCTTGTGTCACTAGCTACTAAGGATTGTATCACAAAATGCAACATCGGAGGTGCTGTTTGTAAAAAGCACGCTCAGATGTATGCAGAGTTTGTGACATCTTATAATGCAGCTGTTACAGCTGGTTTTACTTTTTGGGTTACTAATAATTTTAACCCTTATAATTTGTGGAAAAGTTTTTCAGCTCTCCAGTCTATCGACAACATTGCTTATAATATGTATAAGGGTGGTCATTATGATGCTATTGCAGGAGAAATGCCCACAGTCATAACTGGAGATAAAGTTTTTGTTATAGATCAAGGTGTAGAAAAGGCAGTTTTTGTTAATCAAACAACTCTGCCTACATCTGTGGCTTTTGAACTGTATGCGAAGAGAAATATTCGCACACTGCCAAATAATCGTATTCTTAAGGGTCTTGGTGTAGACGTAACTAATGGATTTGTAATTTGGGACTACACGAACCAGACACCATTATATCGTAATACTGTTAAGGTATGTGCATACACAGACATTGAGCCAAATGGCCTAATAGTTCTGTATGATGATAGATATGGTGATTACCAATCTTTTCTTGCCGCTGATAATGCTGTTCTAGTTTCTACACAGTGTTATAAGCGATATTCATATGTAGAAATACCGTCAAATATGCTTGTTCAGAATGGTATGCCATTAAAAGATGGAGCGAATCTGTATGTTTATAAGCGCGTTAATGGTGCGTTTGTTACGCTACCCAATACATTAAACACACAGGGCCGCAGTTATGAAACTTTTGAACCTCGTAGTGACGTTGAGCGTGATTTTCTCGACATGTCAGAGGAGGATTTTGTAGAAAAGTATGGTAAAGACTTAGGTCTACAACACATACTGTATGGTGAAGTTGATAAACCACAATTGGGCGGTTTACACACTGTTATAGGTATGTACAGACTTTTACGTGCGAATAAGTTGAATGCAAAGTCTGTTACTAATTCAGATTCTGATGTCATGCAAAATTATTTTGTGTTGGCAGACAATGGTTCTTACAAGCAAGTGTGCACTGTTGTGGATTTACTGCTTGATGATTTCTTAGAACTTCTTAGGAACATACTGAATGAGTATGGTACTAATAAGTCAAAAGTTGTAACAGTGTCAATTGATTACCATAGCATAAATTTTATGACTTGGTTTGAAGATGGCAGTATTAAAACATGTTACCCACAGCTTCAATCAGCATGGACGTGTGGTTATAATATGCCTGAACTCTATAAAGTCCAGAATTGTGTTATGGAACCTTGCAACATTCCTAATTATGGTATTGGAATAACGTTGCCAAGTGGTATTATGATGAATGTGGCAAAGTACACACAACTTTGTCAGTACCTTTCGAAAACAACAATGTGTGTGCCGCATAATATGCGCGTTATGCATTTTGGAGCAGGTAGTGATAAAGGAGTGGCGCCTGGTAGTACTGTTCTTAAACAGTGGCTCCCCGAAGGAACACTCCTTGTCGATAATGATATTGTAGATTATGTTTCTGACGCACACGTTTCTGTGCTTTCAGATTGCAATAAATATAAGACAGAGCACAAGTTTGATCTTGTGATATCTGATATGTATACAGACAATGATTCAAAAAGAAAGCATGAAGGCGTGATAGCCAATAATGGCAATGATGACGTCTTCATATACCTTTCAAGTTTTCTACGCAATAATTTGGCTCTGGGAGGCAGTTTTGCTGTAAAATTAACAGAGACAAGTTGGCATGAGAGTTTATATGACATTGCACAGGATTGTGCATGGTGGACAATGTTTTGTACAGCAGTGAATGCATCTTCTTCAGAAGCATTCCTGATTGGTGTTAATTACTTGGGTGCAAGTGCAAAGGTTAAAGTTAGTGGAAAAACACTGCACGCAAATTATATATTTTGGAGGAATTGTAATTATTTACAAACCTCTGCTTATAGTATATTTGATGTTGCTAAGTTTGATTTGAGATTGAAAGCAACGCCAGTTGTTAATTTGAAAACTGAACAAAAGACAGACTTAGTCTTTAATTTAATTAAGTGTGGTAAGTTACTGGTAAGAGATGTTGGTAACACCTCTTTTACTAGTGACTCTTTTGTGTGCACTATGTAGTGCTGCTTTGTATGACAGTAGTTCTTACGTGTACTACTACCAAAGTGCCTTCAGACCACCTGATGGTTGGCATTTACATGGGGGTGCGTATGCGGTTGTTAATATTTCTAGTGAATCTAATAATGCAGGCTCTTCATCTGGGTGTACTGTTGGTATTATTCATGGTGGTCGTGTTGTTAATGCTTCTTCTATAGCTATGACGGCACCGTCATCAGGTATGGCTTGGTCTAGCAGTCAGTTTTGTACTGCATACTGTAACTTTTCAGATACTACAGTGTTTGTTACACATTGTTATAAACATGGTGGGTGTCCTATAACTGGCATGCTTCAACAGCATTCTATACGTGTTTCTGCTATGAAAAATGGCCAGCTTTTCTATAATTTAACAGTTAGTGTAGCTAAGTACCCTACTTTTAAATCATTTCAGTGTGTTAATAATTTAACATCCGTATATTTAAATGGTGATCTTGTTTACACCTCTAATGCGACCACAGATGTTACATCTGCAGGTGTTTATTTTAAAGCTGGTGGACCTATAACTTATAAAGTTATGAGAGAAGTTAGAGCCCTGGCTTATTTTGTTAATGGTACTGCACAAGATGTTATTTTGTGTGATGGGTCACCTAGAGGCTTGTTAGCATGCCAGTATAATACTGGCAATTTTTCAGATGGCTTTTATCCTTTTACTAATAGTAGTTTAGTTAAGCAGAAGTTTATTGTCTATCGTGAAAATAGTGTTAATACTACTTTTACGTTACACAATTTCACTTTTCATAATGAGACTGGCGCCAACCCAAATCCTAGTGGTGTCCAGAATATTCAAACTTACCAAACACAAACAGCTCAGAGTGGTTATTATAATTTTAATTTTTCCTTTCTGAGTAGTTTTGTTTATAAGGAGTCTAATTTTATGTATGGATCTTATCACCCAAGTTGTAATTTTAGACTAGAAACTATTAATAATGGTTTGTGGTTTAATTCACTTTCAGTTTCAATTGCTTACGGTCCTCTTCAAGGTGGTTGCAAGCAATCTGTCTTTAGTGGTAGAGCAACCTGTTGTTATGCTTACTCATATGGAGGTCCTTTGCTGTGTAAAGGTGTTTATTCAGGTGAGTTAGATCATAATTTTGAATGTGGACTGTTAGTTTATGTTACTAAGAGCGGTGGCTCTCGTATACAAACAGCCACTGAACCGCCAGTTATAACTCAACACAATTATAATAATATTACTTTAAATACTTGTGTTGATTATAATATATATGGCAGAACTGGCCAAGGTTTTATTACTAATGTAACCGACTCAGCTGTTAGTTATAATTATCTAGCAGACGCAGGTTTGGCTATTTTAGATACATCTGGTTCCATAGACATCTTTGTCGTACAAAGTGAATATGGTCTTAATTATTATAAGGTTAACCCTTGCGAAGATGTCAACCAGCAGTTTGTAGTTTCTGGTGGTAAATTAGTAGGTATTCTTACTTCACGTAATGAGACTGGTTCCCAGCTTCTTGAGAATCAGTTTTACATCAAAATCACTAATGGAACACGTCGTTTTAGACGTTCTATTACTGAAAGTGTTGAAAATTGCCCTTATGTTAGTTATGGTAAGTTTTGTATAAAACCTGATGGCTCAATTGCCACAATAGTACCAAAACAATTGGAACAGTTTGTGGCACCTTTACTTAATGTTACTGAAAATGTGCTCATACCTAACAGTTTTAATTTAACTGTTACAGATGAGTACATACAAACGCGTATGGATAAGGTCCAAATTAATTGCCTGCAGTATATTTGTGGCAATTCTCTGGAGTGCAGAAATTTGTTTCAACAATATGGTCCTGTTTGCGACAACATATTGTCTGTAGTAAATAGTGTTGGTCAAAAAGAAGATATGGAACTTTTGAATTTCTATTCTTCTACTAAGCCGGCTGGTTTTAATACACCAGTTCTTAGTAATGTTAGCACTGGTGAGTTTAATATTTCTCTTTTTTTAACAACGCCTAGTAGTCCTAGAAGGCGTTCTTTTATTGAAGACCTTCTATTTACAAGTGTTGAATCTGTTGGATTACCAACAGATGACGCATACAAAAATTGCACTGCAGGTCCCTTAGGCTTTCTTAAGGACCTTGCATGTGCTCGTGAATATAATGGTTTGCTTGTGTTGCCTCCTATTATAACAGCAGAAATGCAAATTTTGTATACTAGTTCTCTAGTAGCTTCTATGGCTTTTGGTGGTATTACTGCAGCTGGTGCTATACCTTTTGCCACACAACTGCAGGCTAGAATTAATCACTTGGGTATTACCCAGTCACTTCTTTTGAAGAATCAAGAAAAAATTGCTGCTTCCTTTAATAAGGCCATCGGTCATATGCAGGAAGGTTTTAGAAGTACATCTTTAGCATTACAACAAATTCAAGATGTTGTTAATAAGCAGAGTGCTATTCTTACTGAGACTATGGCATCACTTAATAAAAATTTTGGTGCCATTTCTTCTGTGATTCAAGAAATCTACCAGCAACTTGACGCCATACAAGCAAATGCTCAAGTGGATCGTCTTATAACTGGTAGATTGTCATCACTTTCTGTTTTAGCATCTGCTAAGCAGGCGGAGTATATTAGAGTGTCACAACAGCGTGAGTTAGCTACTCAGAAGATTAATGAGTGTGTTAAGTCACAGTCCATTAGGTACTCCTTTTGTGGTAATGGACGACATGTTTTAACCATACCGCAAAATGCACCTAATGGTATAGTGTTTATACACTTTTCTTACACTCCAGATAGTTTTGTTAATGTTACTGCAATAGTGGGTTTTTGTGTAAAGCCAGCTAATGCTAGTCAGTATGCAATAGTACCCGCTAATGGTAGGGGTATTTTTATACAAGTTAATGGTAGTTACTACATCACTGCACGAGATATGTATATGCCAAGAGCTATTACTGCAGGAGATATAGTTACGCTTACTTCTTGTCAAGCAAATTATGTAAGTGTAAATAAGACCGTCATTACTACATTCGTAGACAATGATGATTTTGATTTTAATGACGAATTGTCAAAATGGTGGAATGATACTAAGCATGAGCTACCAGACTTTGACAAATTCAATTACACAGTACCTATACTTGACATTGATAGTGAAATTGATCGTATTCAAGGCGTTATACAGGGTCTTAATGACTCTCTAATAGACCTTGAAAAACTTTCAATACTCAAAACTTATATTAAGTGGCCTTGGTATGTGTGGTTAGCCATAGCTTTTGCCACTATTATCTTCATCTTAATATTAGGATGGGTTTTCTTCATGACTGGGTGTTGTGGTTGTTGTTGTGGATGCTTTGGCATTATGCCTCTAATGAGTAAGTGTGGTAAGAAATCTTCTTATTACACGACTTTTGATAACGATGTGGTAACTGAACAATACAGACCTAAAAAGTCTGTTTAATGATCCAAAGTCCCACGTCCTTCTTAATAGTATTAATTTTGCTTTGGTGTAAACTTGTACTAAGTTGTTTTAGAGAGTTTATTATAGCGCTTCAACAACTAACACAAGTTTTACTCCAAATTATCGATAGTAATTTACAGTCTAGACTGACCCTTTGGCACAGTCTAGACTAATGTTAAACTTAGAAGCAATTATTGAAACTGGTGATCAAGTGATTCAAAAAATCAGTTTCAATTTACAGCATATTTCAAGTGTATTAAACACAGAAGTATTTGACCCCTTTGACTATTGTTATTACAGAGGAGGTAATTTTTGGGAAATAGAGTCAGCTGAAGATTGTTCAGGTGATGATGAATTTATTGAATAAGTCGCTAGAGGAGAATGGAAGTTTTCTAACAGCGCTTTACATATTTGTAGGATTTTTAGCATTTTATCTTCTAGGTAGAGCACTTCAAGCATTTGTACAGGCTGCTGATGCTTGTTGTTTATTTTGGTATACATGGTTAGTAATTCCAGGAGTTAAGGGTACAGCCTTTGTATACAAGTATACATATGGTAGAAAACTTAACAATTCGGAATTAGAAGCAGTTGTTGTTAACGAGTTTCCTAAGAACGGTTGGAATAATAAAAATCCAGCAAATTTTCAAGATGTCCAACGAAACAAATTGTACTCTTGACTTTGAACAGTCAGTTGAGCTTTTTAAAGAGTATAATTTATTTATAACTGCATTCTTGTTGTTCTTAACCATAATACTTCAGTATGGTTATGCAACAAGAAGTAAGTTTATTTATATACTTAAAATGATAGTGTTATGGTGCTTTTGGCCCCTTAACATTGCAGTAGGTGTAATTTCATGTATATACCCACCAAACACAGGAGGTCTTGTCGCAGCGATAATACTTACTGTGTTTGCGTGTCTTTCTTTTGTAGGTTATTGGATCCAGAGTATTAGACTCTTTAAGCGGTGTAGATCTTGGTGGTCATTTAACCCAGAATCTAACGCCGTAGGTTCAATACTCCTAACTAATGGTCAACAATGTAATTTTGCTATAGAGAGTGTGCCGATGGTGCTTTCTCCTATTATAAAGAATGGTGTTCTTTATTGTGAGGGTCAGTGGCTTGCTAAATGTGAACCAGACCACTTGCCTAAAGACATATTTGTATGCACACCAGATAGACGTAATATCTATCGTATGGTGCAGAAATACACTGGTGACCAAAGCGGAAATAAGAAAAGGTTTGCTACATTTGTCTATGCAAAGCAGTCAGTAGACACTGGCGAGCTAGAAAGTGTAGCAACAGGTGGAAGTAGCCTTTACACATAAATGTGTGTGTGTAGAGAGTATTTAAAATTATTCTTCAATAGTGCCTCTATTTTAAGAGCGCGGAAGAGTATTTGTTTTGAGGATATTAATATAAATCCTCTTTGTTTTGTACTCTCTTTACAAGAGTTATTATTTAAGCAACAGTTTTTCCTTTCCTTTGTTTGGAAGAAAGTTGTTGTTAATGGTGTAGAATTCCAAGTAGAAAATGGAAAAGTCCACTACGAAGGAAACCCCATTTTCCAAAAAGGTTGTTGTAGGTTGTGGTCCCATTATAAGAAGGATTAAATGGATTAAACCACCTACACTACTTACTTGTAATAAGGGCGTTTGGACTTACAAGCGCTTAACAAATACAGACGATGAAATGGCTGACTAGTTTTGGAAGAGCAGTTATTTCTTGTTATAAAGCCCTACTATTAACTCAGTTAAGAGTATTAGATAGGTTAATTTTAGATCACGGACCAAAACGCGTCTTAACGTGTGGTAGGCGAGTGCTTTTATCTCAATTAGATTTAGTTTATAGGTTGGCATATACGCCCACCCAATCGCTGGTATGAATAATAGTAAAGATAATCCTTTTCGCGGAGCAATAGCAAGAAAAGCGCGAATTTATCTGAGAGAAGGATTAGAGTGTGTTTACTTTCTTAACAAAGCAGGACAAGCAGAGCCTTGTCCCGCGTGTACCTCCCTAGTATTCCAAGGGAAAACTTGTGAGGAACACACAGATAATAATAATCTTTTGTCATGGCGAGCGGTAAGACAACTGGGAAGACAGACGCCCCAGCGCCAGTCATCAAACTAGGAGGGCCAAAACCACCTAAAGTTGGTTCTTCTGGAAATGCATCTTGGTTTCAAGCACTAAAAGCCAAGAAGTTAAATTCACCTCCTCCTAAGTTTGAAGGTAGCGGCGTTCCTGATAATGAAAATCTTAAATTAAGCCAGCAACATGGGTACTGGAGACGTCAAGCCAGGTACAAGCCAGGTAAAGGCGGAAGAAAATCAGTCCCAGATGCTTGGTACTTCTATTACACTGGAACAGGACCAGCCGCTGACCTGAATTGGGGTGATAGCCAAGATGGTATAGTGTGGGTTTCTGCAAAGGGTGCTGATACTAAATCTAGATCTAACCAGGGTACAAGGGATCCTGATAAGTTTGACCAATACCCGCTACGATTCTCAGATGGAGGACCTGATGGTAATTTCCGTTGGGACTTCATTCCAATAAATCGTGGTAGGAGTGGAAGATCAACAGCGGCTTCATCAGCAGCATCTAGTAGAGCACCGTCGCGTGATGGCTCGCGTGGACGTAGAAGCGGAGCTGAAGATGATCTTATAGCTCGTGCAGCAAAGATCATTCAGGATCAGCAGAAGAAGGGTTCTCGCATTACTAAAGCTAAGGCCGATGAAATGGCTCATCGCCGGTATTGTAAGCGTACTATCCCACCTGGTTATAAGGTTGATCAAGTATTTGGTCCCCGTACTAAAGGTAAGGAGGGAAATTTTGGTGATGACAAGATGAATGAGGAGGGTATTAAGGATGGGCGCGTTACAGCAATGCTCAACCTAGTCCCTAGCAGCCATGCTTGTCTTTTTGGAAGTAGAGTGACGCCCAAACTTCAACCAGATGGGCTGCACTTGAGATTTGAATTTACTACTGTGGTTTCACGTGATGATCCGCAGTTTGATAATTATGTGAAAATTTGTGATCAGTGTGTCGATGGTGTAGGGACGCGTCCAAAAGACGATGAACCGAGACCAAAGTCACGCCCAAATTCAAGACCTGCTACAAGAACAAGTTCTCCAGCGCCAAGACAACAGCGTCAAAAGAAGGAGAAGAAGTCAAAGAAGCAGGATGATGAAGTAGATAAGGCATTGACCTCAGATGAGGAGAGGAACAATGCACAGCTTGAATTTGATGATGAACCCAAGGTGATTAACTGGGGGGATTCAGCACTTGGAGAGAATGAGTTGTAAAGCTAGATTTCCAACTTAACATCATGGACGTGCGTATGCTGTTTTTCCCTACTATAGACTTTTTAGCATATTATTTTTTGCTATTTGTATGGTTTATTACAGGTGAAGATTGTATGTATTTGTTGTACACTCGTATGTTCTATATTATGTTTTCTGTAGTTGTTATTAGTGTTGTTCTTGTTCTTACTCTACTGTTCTCTTTTCTTTATTTTAGAGTATCAATAAGAATCAAGGAAGATAGGCATGTAGTTTGATTACCTACATGTCTATCGCCAGGGAAATGTCTAATCTGTCTACTTAGTAGCCTGGAAACGAACGGTAGACCCTTAGATTTTAATTTAGTTTAATTTTTAGTTTAGTTTAAGTTAGTTTAGAGTAGGTATAAAGAAGCCAGTGCCGGGGCCACGCGGAGTACGATCGAGGGTACAGCACTAGGACGCCCACTAGAGGAAGAGCTAAATTTTAGTTTAAGTTAAGTTTAATTGGCTAAGTATAGTTAAAATTTATAGGCTAGTATAGAGTTAGAGCAAAAAAAAAAAAAAAAAAAAAA
>KX258195.1
ACTTAAGATAGATATTAATATATATCTATTGCACTAGCCTTGCGCTAGATTTCCAACTTAACAAAACGGACTTAAATACCTACAGCTGGTCCTCATAGGTGTTCCATTGCAGTGCACTTTAGTGCCCTGGATGGCATCTGGCCACCTGTCAGGTTTTTGTTGTTAAATTATCATTGTTGCTGGTATCACTGCTTGTTTTGCCGTGTCTCACTTTATACATCCGTTGCTTGGGCTACCTAGTATCCAGCGTCCTACGGGCGCCGTGGTCGGTTCGAGTGCGAAGGACCTCTGGTTCATCTAGCGGTAGGCGGGTGTGTGGAAGTAGCGCTTCAGACGTACCGGTTCTGTTGTGTGAAACGCGGGGTCACCTCCCCCCACATACCTCTAAGGGCTTTTGAGCCTAGCGTTGGGCTACGTTCTCGCACAAGGTCGGCTATACGACGTTTGTAGGGGGTAGTGCCAAACAACCCCTGAGGTGACAGGTTCTGGTGGTGTTTAGTGAGCAGACATACAATAGACAGTGACAACATGGCTTCAAGCCTAAAACAGGGAGTATCTTCCAAACCAAGGGATGTCATTCTTGTTTCCAAAGACATTCCCGAACAACTCTGTGACGCTTTATTTTTCTACACGTCACACAACCCTAAGGATTACGCTGATGCTTTTGCATTTAGGCAAAAGTTTGACCGTAATCTGCAGACTGGGAAGCAGTTCAAATTTGAAACTGTTTGTGGTCTCTTCCTATTGAAGGGAGTTGACAAAATAACACCTGGCGTCCCAGCAAAAGTTTTAAAAGCCACTTCTAAGTTGGCAGATTTAGAAGACATCTTTGGTGTCTCTCCTTTTGCACGGAAGTACCGTGAATTGTTGAAAACAGCATGCCAGTGGTCTCTTACTGTAGAAACACTGGATGTTCGTGCACAAACGCTTGATGAAATTTTTGACTCTACTGAAATACTTTGGCTTCAGGTGGCTGCAAAAATTCAAGTTTCAGCTATGGCAATGCGCAGGCTTGTTGGAGAAGTAACTGCAAAAGTCATGGAAGCTCTTGGCTCAAATTTGAGTGTTCTCTTTCAAATTGTTAAACAACAAATAGCCAGAATTTTTCAAAAGGCACTGGCTATTTTTGAAAATGTGAGTGAATTACCACAGCGTATTGCAGCACTTAAGATGGCCTTTGCCAAGTGTGCCAAGTCAATTACTGTTGTGGTTGTGGAAAGAACTCTAGTTGTTAGAGAGTTCGCAGGGACTTGTCTTGCAAGCATCAATGGTGCTGTTGCAAAATTCTTTGAAGAACTTCCAAATGGCTTTATGGGTTCTAAAATCTTCACAACATTGGCCTTCTTTAAAGAAGCAGCTGTGAAAATTGTGGAAAATATACCAAATGCACCAAGAGGTACTAGAGGTTTTGAAGTCGTTGGTAACGCCAAGGGAACGCAAGTTGTTGTGCGTGGCATGCGAAATGACTTAACTCTGCTCGACCAAAAAGCTGACATTCCTGTTGAGAAAGAAGGTTGGTCTGCAATTCTTGAAGGACATCTGTGTTATGTCTTTAAGAGTGGTGATCGCTTTTATGCGACACCTCTGTCCGGGAATTTTGCATTGCATGATGTGCATTGTTGTGAGCGTGTTGTCTGTCTGTCTGATGGTGTAACACCAGAGATAAATGATGGACTCATTCTAGCAGCAATCTATTCATCTTTTAGTATCTCAGAACTTGTGGCAGCACTTAAAAAAGGTGAACCATTCAAGTTCTTGGGTCATAAATTTGTGTATGCCAAGGATGCAGCAGTCTCTTTCACTCTTGCAAAAGCAGCCACTATTGCAGATGTACTGAAGCTGTTTCAATCAGCTCGTGTGCAAACAGAAGATGTGTGGTCTGCATTTACTGAAAAGTCTTTTAATTTCTGGAAACTCGCATATGGAAAAGTGCGTAATCTTGAAGAATTTGTGAAGACTCATTTTTGTAAAGCTCAAATGTCAATTATTATTCTAGCAGCAGTGCTTGGCGAAGGCATTTGGCATCTTGTTTCACAGGTCATCTATAAAGTAGGTGGTCTTTTTACTAGAGTCGTTGACTTTTGTGAAAAACACTGGAAGGGTTTCTGTGCACAACTTAAAAAGGCTAAGCTCGTTGTCACAGAAACTCTTTGTGTTCTTAAGGGAGTGGCACAGCATTGTTTTCAACTATTGCTGGATGCAATACATCCTTTGTATATGAGTTTTAAGAAGTGTGCACTTGGTAGAATTCATGGAGACTTACTCTTCTGGAAAGGGGGTGTACACAAAATTGTTCAAGATGGCGATGAAGTTTGGTTTGACGCCATTGATAGTATTGATGTTGAAAATATGGGTGTTGTCCAAGAAAAACCCATAGATTTTGAGGTTTGTGAAGACGTAACACTTCCAGAAAATCAACCTGGTCATATGGTTCAAATCGAGGATGACGGAAAGAACTACATGTTCTTCCGCTTCAAGAAGGATGAGAACATCTACTATACACCAATGTCTCAACTTGGTGCAATTAATGTAGTTTGCAAAGCAGGCGGTAAAACCGTTACCTTTGGAGACACCATTGTGAAAGAAATACCGCCACCTGATGTTGTGCCTATTAAGGTTAGCATAGAGTGTTGTGGTGAACCATGGAATACAATCTTCAAGAAAGCTTATAAAGAGCCCATTGAAGTCGAAACTGACCTCACAGTAGAACAATTGCTCTCTGTGATCTATGAGAAAATGTGCGACGACCTCAAATTGTTCCCAGAGGCACCAGAGCCACCGCCATTTGAGAATGTCGCACTTGTTGATAAAAACGGTAAAGACTTGGATTGCATAAAATCATGCCATCTTATCTACCGTGATTATGAGAGTGGTGATGACATCGAGGAAGACGATGCTGAGGAGTGTGATACTGATTCAGAATGTGAAGAAGAGGATGAGGATACTAAAGTGTTGGCTCTTATACAAGACCCTGCAAGTAATAAATACCCTCTTCCTCTTGATGATGATTATAGCGTCTTTAATGGATGTATTGTACATAGGGACGCTCTTGACGTCGTAAATTTACCATCTGGTGAAGAAACATTTGTTGTCAACAACTGCTTTGAGGGAGCTGTAAAACCACTGCCTCAGAAAGTTGTTGATGTTCTAGGTGACTGGGGTGAGGCTGTTGATGCGCAAGAGCAAATTGCACAAACTACTTCAGAGGAAACCCCTATCAGCAGTTTGGAGGCAACTATTGAGCAAGTTGTTGTAGAGGAACAGAAAATAATTTCTGTTGTTGAAGAAGAACAGAAGGTGGTGGTCTACACACCTGCAGACCTACAAGTTGTTGAAGAAACACCAGATGAGTTTATTTTTATTGCTGATGTTTCTACACAAGAAATTGATGAAGAAAAGGAGTCACAGATTGAACAGGAGCCTATTCAAGTTGTTAAATCACAACGTGAAAAGAAGGCTAAAAAGTTTAAGGTTAAGTCTACTACATGTGAGAAACCCAAATTTTTGGAGTACACAACATGTGTGGGTGACCTAACTGTAGTGATTGCCAAAGCATTGGATGAGTTTAAAGAGTTCTGCCTTGTAAATGCTGCTAATGAGCATATGTCTCACGGTGGCGGCGTTGCTAAGGCAATTGCGGACTTTTGTGGACCTGATTTTGTGAAGTATTGTGGGGACTATGTTAAGAAACATGGGCCTCAACAAAGACTTGTCACACCTTCATTTGTCAAAGGCATTCAATGTGTGAACAATGTTGTAGGACCTCGCCATGGAGACAGTAACTTGCATGCTAAGCTTGTTGCTGCTTACAAGAATGTTCTTGTAGATGGTGTTGTCAATTATGTTGTGCCAGTCCTCTCATCAGGAATTTTTGGTGTTGATTTTAAGATGTCTATAGACGCTATGCGCAGGGCTTTTGAAGGTTGCGACATACGCGTTCTTCTTTTCTCCTTGTCTCAAGAACACATCAATTATTTCGACGTTACTTGTAAACAGAAGACAATTTATCTTACAGAGGACGGTGTTAAATACCGCTCTGCTACTGTGAAACCAGGTGACTCTTTGAGTCAATTTGGACTGGTTTTTGCTAGAAACAAGACAGTCTTTACAGCAGACGATGTTGAGGATAAAGAAATTCTCTTCATTCCTACTACTGACAAGAGTGTCCTTGAGTATTATGGTTTGGATGCGCAAAAGTATGTAATATATTTGCAAACTCTTGCACAGAAGTGGAATGTCCAATATAGGGACAATTTTGTTATACTTGAGTGGCGTGATGGAAATTGCTGGATTAATGCAGCAGTAGTGCTCCTTCAAGCAGCTAAGATTAGGTTTAAAGGTTTTCTTGCAGAAGCATGGGCACAACTTTTGGGTGGAGACCCAACTGATTTTGTAGCCTGGTGCTATGCAAGTTGCAATGCTAATGTTGGTGAGTTTTCAGATGCTAATTGGCTTCTCGCTAATTTGGCAGAATACTTTGATGCTGATTACACGAATGCATTCCTTAAGAGGCGTGTGTCATGTAACTGTGGGGTTAAGAATTGTGAAGTTAGAGGCCTTGAAGCTTGTATTCAACCAGTAAAGGCACCCAATCTTCTTCATTTTAAGACTCAGTACACAAATTGTACAGTGTGTGATGCAAATAGTGTGGATGAGGTGGTAGAAGCCTCACTACCATATCTGTTGCTCCTTGCTACTGATGGTCCTACTACAGTGGATTGTGATGAAAATGCTGTAGGGAATGTTGTTTTCATTGGCTCTACTAATAGTGGCCATTGTTACACGCAAGCCATTGGTAAGGCTTTTGATAATCTTGCTAAGGATAGAAAATTTTCAAAGAATTCGCCATACATTACAGCAATGTATACGCGCTTCTCTCTTAAGAGTGAAAGCTCTCTGTCTGTTGTTAAACAGAGTAAGAGTAAAACTAAAGTAGTAAAAGAAGATGTTGCCAACCTTGCTACTAGTTCTAAAGCCAGTTTTGATGATCTTACTGACTTTGAACATTGGTATGATAGTAACATCTACGAAAGTCTTAAAGTCCAGGAAACACCTGTGAATTTGGATGAGTATGTGTCATTTACAACGAAAGAAGATTCTAAGTTGCCGTTGACACTTAAAGTTAGAGGTATTAAATCAGTTCTTGACTTTAAGTCGAAGGATGGTTTCACTTATAAGTTAACACCTGATGTTGATGAAAATTCAAAAACGCCAATCTACTATCCAGTCTTAGACTCTATTAGTCTTAAGGCAATATGGGTAGAAGGCAGTGCTAATTTTGTTGTTGGTCACCCAAACTACTATAGTAAGTCTCTTCGCATTCCTACTTTTTGGGAAAATGCAGAGAGCTTTGTTAAGATAGGTGATAAAGTTGATGGTGTAACTACGGGCCTTTGGCGTGCAGAACATCTTAACAAACCTAATCTTGAAAGAATTTTCAACATTGCTAAGAAAGCTATTGTTGGATCCAGTGTTGTTACTACACAATGTAGTAAATTAATTAGTAAAGCAGCTACATTCATTGCTGATAAAGTAGGTGGGGGTGTAGTTCGTAATATTACAGATAGAATTAAGGGTCTTTGTGGATTTACACGTGGGCATTTTGAAAGAAAATTGTCTCCACAATTCATAAAAACACTTATATTCTTCTTCTTTTACTTTGTAAAGGCTAGTGCTAAGAGTGTTGCCACTAGTTATAAGCGTGTGTTATGTAAGGTGGTTTTTACCACGCTATTTATATTATGGTTTATGTACACAAGTAAACCAGTAACTTTTACTGGAACACGTGTGCTAGACTTCTTATTTGAGGGTTCTTTATGTGGTCCCTATAATGACTATGGTAAAGACTCATTTGACGTACTACGCTATTGTGGAGATGATTTTACTTGTCGTGTATGTTTACATGATAAAGATTCACTTCATTTGTATAAGCATGCTTATAGCGTAGAACAGGTTTATAAAGATGCAGCTTCTGGCATTAGTTTTAATTGGAATTGGCTTTATTTGGTCTTTCTAATATTATTTGTTAAACCAGTAGCAGGTTTCATTATTATTTGCTATTGTGTTAAGTACTTGGTATTGAGTTCAACTGTGTTGCAAACTGGTGTAGGTTTTATGGACTGGTTTATTCAAACAGTTTTTACTCACTTTAATTTTATGGGTGCAGGTTTCTATTTCTGGCTCTTTTATAAATTGTACATACAGGTTCATCATATACTGTATTGTAAGGATATAACATGTGAAGTGTGTAAGAGAGTTGCACGCAGTAACAGGCATGAGGTTAGTGTTGTTGTTGGTGGACGCAAGCAAATTGTGCATGTGTACACTAACTCTGGTTACAACTTTTGTAAGAGACATAATTGGTATTGTAGGAATTGTGATGTATATGGTCACCAAAACACATTTATGTCTCCTGAAGTTGCTGGCGAGCTTTCTGAAAAGCTTAAACGCCATGTTAAACCTACAGCACATGCTTACCACGTTGTGGATGAGGCTTGCGTAGTTGATGATTTTGTTAACTTAAAATACAAAGCTGCAACTCCTGGTAAGGATGGTGCACCTCCTGCAGTTAAATGTTTCAGTGTTACAGATTTCTTGAAGAAAGCTGTTTTTCTTAAGGATGCGCTGAAATGTGAACAAATATCTAATGATGGTTTTATAGTGTGTAATACGCAGAGTGCGCATGCTTTAGAGGAAGCAAAGAATGCAGCCATCTATTATGCGCAATACCTGTGTAAACCTATACTTATACTCGACCAGGCACTCTACCAGAATTTAATAGTGGAACCTGTATCGAAGAGCGTTGTCAACAAAGTGTGTGACATTTTGTCTAGGATAATTTCTGTAGATACTGCATCTTTGGATTATAAAGCAGGTACAATTCGTGATGCCTTGCTGTCTGTTACTAAAGATGAAGAAGCTGTAGATATGGCTATCTTCTGTCATAATCATGAAGTTGAATATACAGGTGATGGTTTTACTAATGTTATACCGTCATATGGTATAGACACTGATAAATTAACACCTCGTGATAGAGGGTTTTTGATAAATGCAGATGCTTCTGTTGCTAACTTAAGAGTTAAAAATGCTCCGCCGGTAGTATGGAAGTTCTCTGATCTTATTAAGTTGTCTGACAGTTGTCTTAAATATTTAATCTCAGCAACTGTCAAGTCAGGGTCTCGTTTCTTTATAACAAGATCTGGTGCTAAACAAATTTTTTCTTGTAGTACTCAGAAATTGTTGGTAGAGAAAAAGGCTGGTGGTGTCATTAGTGGTACCTTTAATTGGTTTAAGAGTTGTTGTAAATGGCTCTTGATCTTCTATGTGCTTTTTACATTGTGTTGTTTGGGTTGTTATCATATGGAGACGAATAAAAGTTTTGTTCATCCTATGTATGATGTTAACTCTACAATGCATGTTGAAGGCTTTAAGGTTATAGATAAAGGTGTTATTAGAGACATTGTACCAGAGGATGCTTGTTTCTCTAATAAGTTTGCTAACTTTGATGCATTTTGGGGTAAACCATATGTGAATAGTAGAGACTGTCCAATTGTTACAGCAGTCATAGATGGCGCTGGAACAATAGCAGCTGGTGTTCCTGGTTTTGTAGACTGGGTTCTTGATGGTGTTATGTTTGTACACATGACACAAACAGAAAGAAAACCCTGGTACATCCCCACGTGGTTTAACAGAGAAATTGTTGGTTACACTCAGGATTCAATTATTACTGAAGGTAGTTTTTATACATCTATAGCTTTGTTTTCAGCTAGGTGTTTATATTTAACAGCCAGCAATACACCACAATTGTATTGTTTTAATGGTCATAATGATGCTCCTGGAGCCTTACCATTTAGCAGTATTACTCCACACAGGGTCTACTTCCAACCAAATGGTGTTAGGCTTATAATTCCTCAACAAATAATGCACACACCCTACGTAGTAAAGTTTTTATCAGACAGCTATTGTAGAGGTAGTGTATGTGAGTATACTAAACCGGGTTATTGTGTCTCACTAAATTCCCAATGGGTTTTATTTAATGACGAATACACAAGTAAACCAGGAGTATTCTGTGGTTCTACTGTTAGAGAACTTATGTTTAATATGGTTAGTACATTTTTTACTGGTGTCAACCCTAATATTTATATGCAGCTGGCGACTATGTTCTTAATACTAGTTGTTGTTGTGTTAATTTTTGCAATGGTTATAAAGTTTCAAGGTGTTTTTAAAGCTTATGCAACCATTGTGTTTACAATAATGCTAGTTTGGGTTGTTAATGCATTTATTTTGTGTGTACATAGTTATAATAGTGTTGTGGCTGTTATACTACTAGTAATCTATTGTTATGCATCATTGGTTACAAGTCGTAATACTGCTATAATAATGCATTGTTGGCTTGTGTTTACCTTTGGTTTAATTGTACCCATATGGTTGGCGTGTTGCTACCTGGCATTTGTTTTATATATGTATACACCATTGTTTTTCTGGTGTTACGGTACTACTAAAAACACTCGTAAATTGTATGATGGCAACGAGTTTGTTGGTACTTATGATCTTGCTGCGAAGAGCACCTTTGTTATTCGCGGTCCTGAATTTGTTAAGCTTACGAACGAGATAGGTGATAAGTTTGAACACTATCTCTCAGCGTATGCTAGACTTAAATACTATTCAGGCACTGGCAGTGAACAAGATTACTTGCAAGCCTGTCGTGCGTGGTTAGCTTATGCTTTGGACCAATATAGAAATAGTGGTGTTGAAATTGTGTATACTCCGCCACGTTATTCTATTGGTGTTAGTAGATTACAGGCTGGTTTTAAAAAACTAGTTTCTCCTAGTAGCGCTGTTGAAAAGTGCATTGTTAGTGTTTCTTATAGAGGTAATAATCTTAATGGACTGTGGCTAGGTGATACCATCTACTGTCCGCGACATGTTCTAGGCAAGTTCTCAGGTGATCAATGGAGTGATGTACTTAATCTTGCCAATAATCATGAGTTTGAGGTTGTAACTCAAAATGGTGTTACTTTGAATGTTGTTAGTAGGCGGCTAAGGGGTGCAGTTTTGGTTTTACAAACTGCTGTTGCCAATGCTGACACTCCAAAGTATAAATTTACTAAAGCTAATTGTGGTGATAGTTTCACTATAGCTTGTTCTTATGGTGGTACAGTTGTTGGACTCTACCCTGTTACTATGCGTTCTAATGGTACTATTAGAGCTTCTTTTCTTGCAGGAGCTTGTGGCTCAGTTGGTTTTAATATAGAAAAGGGTGTAGTTAATTTCTTTTATATGCACCATCTTGAGTTACCTAATGCATTACACACTGGAACTGACCTACACGGTGATTTCTATGGTGGTTATGTGGATGAAGAGGTTGCACAAAGGGTGCCACCAGATAACTTAGTTACTAATAATATTGTAGCATGGTTATATGCGGCAATTATTAGTGTTAAAGAGAGTAGTTTTTCAATGCCAAAATGGCTCGAAAGTACTACTGTCAGTGCAGATGATTATAATAAGTGGGCTAATGATAATGGTTTTACACCATTTTCTACTAGTACTGCTATTACTAAATTAAGTGCTATAACGGGAGTAGATGTTTGTAAACTCCTTCGCACTATTATGGTAAAAAGTATTCAATGGGGTAGTGATCCCATTTTAGGACAATATAATTTTGAAGATGAATTGACACCAGAGTCCGTTTTTAATCAGATAGGTGGTGTTAGATTACAGTCTTCTTTTGTAAGAAGAGCCACATCCTGGTTTTGGAGTAGATGTGTGTTAGCTTGCTTCTTATTTGTGTTGTGTGCTATTGTCTTGTTTACGGCAGTGCCACTTAAATATTATGTACATGCAGCCGTTATTTTGTTAACAGCTGTGTTCTTCATTTCTTTTACTGTTAAACATGTTATGGCATATATGGATACTTTTCTACTGCCAACATTGCTCACAGTCATTATTGGAGTTTGTGCTGAAGTACCTTTCATCTATAATACTCTAATTAGTAGGATAGTTGTCTTTGTTAGTCAATGGTATGATCCTGTAGTCTTTGATACTATGGTACCATGGATGTTCTTGCCACTAGTGTTGTACACAGCATTTAAGTGTGTGCAGGGTTGCTATAGTGTGAATTCTTTCAATACTTCTTTGCTAGTACTGTACCAGTTCTTGAAGTTAGGCTTTGTTATGTATGCCTCTTCTAGCACGCTGGCAGCATACACAGAAGGTAATTGGGATTTATTTTTTGAATTAGTTCACACTATTGTGTTGGCTAATGTTAGTAGTAATTCCTTAATAGGTTTGTTTGTGTTCAAGTTAGCTAAGTGGATGTTGTATTATTGTAATGCTACATACTTTAATAATTATGTGCTAATGGCTGTCATTATTAATGGCTTTGGTTGGCTCTTCACTTGTTACTTTGGAGTTTATTGGTGGATTAATAAGGTTTTTGGTTTAACCTTAGGTAAATATGAATTCAAAGTTTCAGTAGACCAATATAGGTATATGTGTCTGCATAAGATAGACCCACCTAAAAGTGTGTGGGAAGTCTTTAAGACAAATATACTTATTCAAGGAATTGGTGGTGATCGTGTGTTGCCTATTGCTACAGTTCAATCTAAATTGAGTGATGTAAAGTGTACAACTGTTGTTTTAATGCAGCTTTTGACTAAGCTTAATGTTGAAGCAAATTCAAAAATGCATGCTTATCTTGTTGATTTACACAATAAAATCCTTGCATCTGATGATGTTGGAGAGTGCATGGATAATTTGTTGGGTATGCTTATTACACTATTTTGCATAGATTCTACTATTGATTTGAGTGAGTATTGTGATGATATACTTAAGAGGTCAACTGTTTTACAGTCAGTTACTCAAGAGTTCTCACACATACCCTCTTATGCTGAATATGAAAGAGCTAAGAATCTTTATGAAAAGGTTTTAGCTGATTCTAAAAGTGGTGGTGTAACACAGCAAGAGCTTGCTGCATATCGTAAAGCTGCCAATATTGCAAAGTCAGTTTTTGATAGAGACTTGGCTGTTCAAAAGAAGTTAGACAGCATGGCAGAACGTGCTATGACAACAATGTATAAAGAGGCGCGTGTAACTGATAGACGAGCAAAATTAGTTTCATCACTACATGCGTTACTGTTTTCAATGCTCAAGAAAATAGATTCTGAAAAGCTTAATGTATTATTTGATCAGGCTAGTAGTGGTGTTGTACCTCTAGCTACTGTTCCAATTGTTTGTAGTAATAAGCTTACCCTTGTAATACCAGATCCAGAAACTTGGGTCAAGTGTGTGGAAGGTATGCATGTTACTTACTCAACAGTTGTCTGGAATATAGACACTGTTATTGATGCTGATGGCACAGAATTACATCCTACTTCTACAGGTAGTGGATTGACATACTGTGTAAGTGGTGACAATATAGCGTGGCCTTTAAAGGTTAGCTTAACTAGAAATGGGCATAATAGAGTTGACGTTGCTTTGCAGAATAATGAGCTTATGCCTCATGGTGTAAAAACAAAGGCTTGCGTAGCAGGTGTAGATCAAGCACATTGTAGCGTAGAGTCTAAATGTTATTATACAAATATTAGTGGCAATTCAGTTGTAGCTGCTATTACTTCTTCAAATCCAAATCTGAAAGTAGCTTCGTTTTTGAACGAGGCAGGCAATCAGATTTATGTAGACTTAGATCCACCATGTAAATTTGGCATGAAGGTGGGTGACAAGGTTGAGGTTGTTTATTTGTATTTTATAAAGAATACAAGGTCGATTGTTAGGGGTATGGTACTTGGTGCTATATCTAATGTTGTTGTCTTACAGTCTAAAGGGCATGAAACAGAGGAAGTGGATGCTGTTGGCATACTTTCACTTTGCTCATTTGCAGTAGATCCTGCAGACACGTATTGTAAATATGTGGCAGCAGGTAATCAACCTTTAGGTAACTGTGTTAAAATGTTGACAGTTCATAATGGTAGTGGCTTTGCTATAACATCGAAGCCTAGTCCAACTCCTGATCAGGATTCTTATGGAGGAGCTTCTGTGTGTCTCTATTGTAGAGCACACATAGCACATCCAGGAGGTGCAGGAAATTTAGATGGACGTTGTTTATTTAAAGGTTCTTTTGTGCAAATACCTACTACGGAGAAAGACCCCGTTGGATTCTGTCTACGTAATAAGGTTTGCACTGTTTGTCAGTGTTGGATTGGTTATGGATGTCAGTGCGATGCACTTAGACAACCAAAACCTTCTGTTCAATCAGCTGCCGGTGTAGCTGATTTTGATAAGAATTATTTAAACGGGTACGGGGTAGCAGTGAGGCTCGGCTGATACCCCTTTCTATTGGATGTGATCCTGATGTTGTAAAGCGAGCCTTTGATGTTTGTAACAAGGAATCAGCTGGTATGTTTCAAAATTTGAAGCGTAACTGTGCGCGATTCCAAGAAGTACGTGGTACTGAAGATGGAAATTTTGAGTATCTTGATTCTTACTTTGTGGTTAAACAAACCACTCCTAGTAATTATGAACATGAGAAGAATTGTTACTATGACTTAAAGTCTGAAGTAACAGCTGATCATGACTTTTTTGTGTTCAATAAGAACATTTACAATATTAGTAGGCAACGGCTTACTAAGTATACTATGATGGACTTTTGCTACGCTTTGAGGCATTTTGACCCAAAGGACTGCGAAGTTCTTAAAGAAATACTTGTCACTTATGGTTGTATAGAAGATTATCACCCTAAGTGGTTTGAAGAGAATAAGGATTGGTACGACCCAATAGAAAACCCAAAATATTATGCCATGTTGGCTAAAATGGGGCCTATTGTACGACGTGCTTTATTGAATGCTATTGAGTTCGGAAACCTTATGGTTGAAAAAGGTTATGTTGGTGTTGTTACACTTGATAACCAAGATCTTAATGGCAAATTTTATGACTTTGGTGATTTTCAGAAAACGGCACCTGGTGCTGGTGTTCCTGTTTTTGATACATATTATTCTTACATGATGCCCATCATAGCCATGACGGATGCTTTGGCACCTGAAAGGTATTTTGAATATGATGTGCATAAGGGTTATAAGTCTTACGATCTCCTCAAGTATGATTATACTGAGGAGAAACAAGAGTTGTTTCAGAAGTACTTTAAGTATTGGGACCAGGAGTACCATCCTAACTGCCGTGACTGTAGTGATGACAGGTGTTTGATACATTGTGCAAACTTCAACATCTTGTTTTCTACATTGATACCGCAGACTTCTTTTGGTAATTTGTGTAGAAAAGTGTTTGTTGATGGTGTACCTTTTATAGCTACTTGTGGCTATCATTCTAAAGAACTTGGTGTTATTATGAATCAAGATAACACCATGTCGTTCTCAAAAATGGGTTTAAGTCAACTCATGCAGTTTGTTGGAGATCCTGCCTTGTTAGTGGGAACATCCAATAATTTAGTCGATCTTAGAACGTCTTGTTTTAGTGTTTGTGCATTAGCGTCTGGTATTACTCATCAAACGGTAAAACCAGGTCACTTTAACAAGGATTTCTATGATTTTGCAGAGAAGGCTGGTATGTTTAAAGAGGGTTCTTCTATACCACTTAAACATTTCTTCTACCCACAAACTGGTAATGCTGCTATAAACGATTATGATTACTATCGTTATAACAGGCCTACCATGTTTGATATACGTCAACTTCTATTTTGTTTAGAAGTGACTTCTAAATACTTTGAATGTTATGAAGGCGGCTGTATACCCGCAAGCCAAGTTGTAGTTAACAATTTAGATAAGAGTGCAGGCTACCCATTTAATAAATTTGGAAAAGCTCGCCTCTATTATGAAATGAGTCTAGAGGAACAGGACCAACTCTTTGAAAGTACAAAGAAGAACGTCCTACCTACTATAACTCAAATGAATCTAAAATATGCCATATCCGCGAAAAATAGAGCGCGTACAGTGGCAGGTGTTTCTATCCTTTCTACTATGACTAATAGGCAATTTCATCAGAAGATTCTTAAGTCTATAGTCAATACTAGAAATGCTCCTGTAGTTATTGGAACAACCAAATTTTATGGTGGTTGGGACAACATGTTGAGAAACCTGATCCAAGGTGTTGAGGACCCAATTCTTATGGGTTGGGATTACCCAAAGTGTGATAGGGCAATGCCTAATTTGTTGCGTATTGCAGCATCTTTGGTACTTGCTCGTAAACACACTAATTGTTGTACTTGGCCTGAACGCATTTATAGGTTGTATAATGAATGCGCGCAGGTTTTATCTGAAACTGTCTTAGCTACAGGTGGTATTTATGTGAAACCTGGTGGCACTAGCAGTGGTGATGCTACTACTGCTTATGCAAACAGTGTTTTTAATATAATACAAGCCACATCTGCTAATGTTGCGCGTCTTTTGAGTGTTATAACGCGTGATATTGTCTATGATGACATTAAAGACCTGCAGTACGAATTATACCAGCAGGTTTATAGGCGAGTCAACTTCGACTCGGCCTTTGTTGAAAAGTTCTATTCTTACTTATGTAAGAATTTTTCACTCATGATCTTGTCTGACGATGGTGTTGTTTGTTACAACAACACATTAGCCAAACAGGGTCTTGTAGCAGATATTTCTGGTTTTAGAGAAATCCTCTACTACCAAAATAATGTGTATATGGCTGACTCTAAGTGTTGGGTTGAACCAGACTTAGAAAAAGGCCCACATGAATTCTGTTCACAACACACAATGCTGGTAGAGGTAGATGGTGAGCCTAAGTACTTGCCATATCCTAATCCTTCACGCATTTTGGGTGCATGTGTCTTTGTAGATGAAGTGGATAAGACAGAACCTGTGGCTGTTATGGAGCGTTATATAGCTCTTGCCATAGACGCTTACCCGCTAGTACATCATGAAAATGAGGAGTACAGGAAGGTTTTCTTTGTGCTTCTTTCTTATATCAGAAAACTCTATCAAGAGCTTTCTCAGAGTATGCTTATGGACTACTCTTTTGTAATGGATATAGACAAGGGTAGTAAATTTTGGGAGCAGGAGTTCTATGAAAATATGTATAGAGCTCCTACAACGTTACAGTCCTGTGGTGTTTGTGTAGTTTGTAATAGTCAAACTATACTACGCTGTGGTAATTGTATTCGTAAACCGTTTTTGTGTTGCAAGTGTTGCTATGACCATGTCATGCACACAGATCACAAAAATGTTTTGTCTATAAACCCTTACATTTGCTCACAACCTGGTTGTGGTGAAGCAGACGTTACTAAATTGTACCTCGGAGGTATGTCATACTTCTGTGGTAATCATAAACCTAAGTTGTCAATACCGTTAGTATCTAATGGTACAGTTTTTGGAATTTACAGGGCTAATTGCGCTGGTAGTGAAAATGTTGATGATTTTAATCAACTAGCTACTACTAATTGGTCTACTGTGGAACCTTATATTTTGGCAAATCGCTGTAGTGATTCATTGAGACGCTTTGCTGCAGAGACAGTAAAGGCTACAGAGGAACTACACAAGCAACAATTTGCTAGTGCAGAAGTTAGAGAAGTACTCTCAGATCGTGAGTTGATTCTATCATGGGAGCCAGGTAAGACCAGGCCTCCATTGAATAGAAATTATGTCTTCACAGGCTACCACTTTACAAGAACTAGTAAGGTGCAGCTTGGTGATTTTACCTTTGAAAAAGGTGAAGGTAAAGATGTTGTCTATTATAGAGCAACGTCTACTGCTAAATTGTCTGTTGGAGACATTTTTGTTTTAACTTCACACAATGTTGTTTCCCTTGTAGCGCCAACGTTGTGTCCACAGCAAACCTTTTCTAGGTTTGTGAATTTAAGACCTAATGTAATGGTACCGGAATGTTTTGTAAATAACATTCCACTTTACCATTTAGTAGGTAAGCAGAAGCGTACTACAGTACAAGGTCCTCCAGGCAGTGGTAAGTCACATTTTGCTATAGGCCTTGCTGCTTACTTTAGTAACGCTCGTGTTGTTTTTACTGCTTGTTCTCATGCAGCTGTTGATGCTTTATGTGAAAAAGCTTTTAAGTTTCTTAAAGTTGATGATTGCACTCGGATAGTACCTCAAAGGACTACTGTCGATTGCTTTTCTAAGTTTAAAGCTAATGACACAGGCAAAAAGTACATTTTTAGTACTATAAATGCCTTGCCAGAAGTTAGTTGTGACATTCTTTTGGTTGACGAGGTTAGTATGTTGACCAATTATGAATTGTCTTTTATTAATGGTAAGATAAATTACCAATACGTTGTGTATGTAGGCGACCCAGCTCAATTACCGGCACCTCGTACTTTACTCAATGGTTCACTTTCACCAAAGGATTATAATGTTGTCACAAACCTTATGGTTTGTGTTAAACCTGATATTTTCCTTGCAAAGTGTTACCGTTGTCCTAAGGAAATTGTAGACACTGTGTCTACTCTTGTTTATGATGGAAAGTTTATTGCAAATAACCCAGAATCACGTCAGTGTTTCAAGGTTATAGTTAATAATGGTAATTTTGATGTAGGACATGAAAGTGGTTCAGCCTACAACACAACTCAATTAGAATTTGTGAAAGATTTTGTTTGTCGCAATAAGGAATGGCGGGAAGCAACATTCATTTCACCTTACAATGCTATGAACCAGAGAGCCTATCGTATGCTTGGACTTAATGTTCAAACAGTAGACTCATCTCAAGGTTCAGAGTATGATTATGTAATATTTTGTGTTACTGCGGATTCGGCACATGCACTGAATATTAATAGGTTTAATGTAGCGCTTACAAGAGCTAAGCGTGGTATATTAGTTGTCATGCGTCAGCGTGACGAATTGTATTCGGCTCTTAAGTTTACAGAGCTTGATAGTGATGTAAGTCTGCAAGGTACAGGCTTATTTAAAATTTGCAACAAGGAGTTTAGTGGTGTTCATCCAGCTTATGCTGTCACAACTAAGACTCTTGCTGCAACCTATAGAGTTAATGAAGAGCTTGCTGCACTTGTTAATGTGGAAGCTGGCTCAGAAATAACATATAAACATCTTATTTCACTTTTAGGGTTTAAGATGAGTGTTAGTGTAGAAGGTTGTCACAACATGTTTATAACACGTGATGAGGCAATCCGCAATGTAAGAGGTTGGGTAGGATTTGATGTTGAGGCAACACATGCTTGTGGCACCAACATTGGTACTAACCTCCCTTTTCAAGTAGGGTTCTCTACTGGTGCAGACTTTGTAGTTACACCGGAGGGACTGGTGGATACGTCAATAGGCAATAATTTTGAGCCTGTGACTTCTAAAGCACCCCCAGGTGAGCATTTTAATCACTTGAGAGCTTTATTTAAGAGTGCTAAACCTTGGCATGTTATAAGGCCAAGGATAGTGCAAATGTTAGCAGATAATTTATGCAATGTCTCAGATTGTGTAGTGTTTGTTACTTGGTGTCATGGTCTAGAACTAACTACTTTGCGCTATTTTGTTAAAATAGGCAATGAACAAAGTTGTTCATGTGGTTCTAGAGCTACTACTTTTAATTCTCATACTCAAGCTTATGCTTGTTGGAAGCATTGTTTGGGTTTTGATTTTATTTATAACCCACTTTTAGTGGATGTTCAACAATGGGGTTACTCTGGTAACCTACAGTTTAACCATGATTTGCATTGTAATGTGCATGGTCACGCGCATGTAGCTTCTGCTGACGCTATAATGACGCGTTGTCTTGCAATTAACAATGCATTTTGTCAAGATGTTAACTGGGACTTGACATATCCGCATATTGCAAATGAGGATGAAGTCAATTCTAGTTGTCGATATTTACAGCGCATGTATCTTAATGCATGTGTTGATGCTCTTAAAGTTAATGTTGTCTATGATATAGGCAACCCTAAAGGTATTAAGTGTGTTAGGCGTGGGGATGTTACTTTTAGGTTCTATGATAAGAATCCAATTGTACCCAATGTCAAACAATTTAATTATGAGTACAGTCAGCATAAAGATAAGTTTGCTGATGGTCTTTGTATGTTTTGGAATTGCAATGTGGATTGTTATCCTGACAATTCACTAGTTTGTAGATACGACACACGAAACTTGAGTGTGTTTAATCTACCAGGTTGTAATGGAGGCAGTTTGTATGTGAATAAGCATGCATTCCACACACCTAAATTTGAACGCACTAGCTTTCGTAATTTGAAAGCTATGCCTTTCTTTTTCTATGACTCATCTCCATGCGACACTATTCAAATAGATGGTGTTGCACAAGATCTTGTGTCATTAGCTACTAAGGATTGTATCACAAAATGCAATATTGGAGGTGCTGTTTGTAAAAAGCACGCGCAAATGTATGCAGAGTTTGTGACATCTTATAATGCCGCCATTACAGCTGGTTTTACTTTTTGGGTTACTAATGACTTTAACCCTTATAATTTGTGGAAAAGTTTTTCAGCTCTCCAGTCTATTGACAATATTGCTTATAATATGTATAAGGGTGGTCATTACGATGCTGTTGCTGGTGAAATGCCCACTGTCATAACTGGAGATAAAGTTTTTGTTATTGATCAAGGCGTAGAAAAGGCAGTTTTTGTTAATCAAACGACACTGCCTACATCTGTAGCGTTTGAGTTGTATGCGAAGAGGAATATTCGCACACTGCCAAACAACCGTATTTTGAAAGGTCTAGGTGTAGATGTAACCCATGGGTTTGTAATTTGGGATTATGCAAACCAAGTGCCCTTGTATCGTAACACCGTTAAGGTGTGTGCATATACAGACATTGAACCAAATGGCTTAATAGTTCTGTATGATGATAGATATGGTGATTATCAATTATTTCTTGCTGCTGACAATGCTGTTTTAATTTCTACACAGTGTTATAAGCGGTATTCATATGTGGAAATACCAGCAAATTTGCTTGTTCAAAATGGTATGCCACTAATTGATGGTGCGAATTTGTATGTTTATAAGCGTGTTAATGGAGTGTTTGTTACACTACCTAATACACTTAACACACAAGGTCGTAGTTATGAAACTTTTGAACCTCGTAGTGACGTTGAGCGTGATTTCCTCAATATGTCAGCGGAGGACTTTGTAGAAAAGTATGGTAAGGACTTAGGTCTACAACACATACTGTATGGAGAAGTTGATAAGCCACAATTGGGCGGTTTACACACTGTTATAGGTATGTACAGACTTTTACGTGCGAATAAGCTGAATGCAAAGTCTGTCACTAATTCAGATTCTGATGTCATGCAAAATTATTTTGTACTGGCAGACAATGGTTCTTACAAACAGGTTTGCACAGTTGTAGACCTTTTGCTTGATGATTTCTTAGAACTTCTTAGGAACATACTTCAAGAGTATGGTGCTAACAAGTCTAAAGTTGTAACAGTGTCTATTGATTACCATAGTATAAATTTTATGACTTGGTTTGATAATGGCAGTATTAAAACATGTTATCCACAGCTCCAATCAGCGTGGACGTGTGGTTATAACATGCCTGAACTTTATAAAGTTCAGAATTGTGTTATGGAACCTTGCAACATTCCAAATTATGGAGTTGGAATAACGTTGCCAAATGGTATTATGATGAATGTGGCGAAGTATACACAACTTTGTCAATATCTTTCAAAAACAACAATGTGTGTACCGCATAATATGCGGGTAATGCATTTTGGAGCTGGAAGTGACAAGGGAGTTGCGCCTGGTAGCACTGTTCTTAAACAGTGGTTACCTGAGGGAACACTTCTTGTCGACAATGATATTGTAGATTATGTATCTGATGCACATGTCTCTGTGCTTTCAGATTGCAATAAGTACAAGACAGAACACAAGTTTGATCTTGTGATATCTGATATGTATACAGATAATGATTCAAAAAGGAAGCATGAAGGCGTCATAGCCAATAATGGCAATGATGACGTCTTCATATATCTTTCAAATTTTCTTCGTAACAACTTATCTCTAGGTGGTACTTTTGCCGTAAAGGTAACAGAGACAAGTTGGCACGAGAGTCTATATGACATTGCACAGGATTGTGCATGGTGGACAATGTTTTGTACAGCAGTCAATGCTTCTTCTTCAGAAGCATTTTTGATTGGTGTTAATTATTTGGGTGCTAGTGAAAAGATTAAGGTTGGTGGAAAAACCCTGCACGCAAATTATATATTTTGGAGAAATTGTAATTATTTACAAACTTCCGCCTATAGTATATTTGACGTTGCTAAGTTTGGTTTGAAATTAAAAGCGACGCCAGTTGTTAATTTGAAAACTGAACAAAAGACAGACTTAGTCTTTAATTTAATTAAGTGTGGTAAGTTACTGGTAAGAGATGTTGGTTCAACCTCTTTTACTAGTGACTCTTTTGTGTGCACTATGTAGTGCATCTTTGTACAATAATGATAGCTATGTTTATTATTATCAAAGTGCTTTTAGACCATTTAATGGTTGGCATTTACATGGAGGTGCTTATGCAGTAGTTAATGTTTCTCAGGAAACTGCAAATGCAGGTTCTTCCCCATCTTGTACAGCTGGCGCTATCTATTGGAGTAAGAATTTTACTGCATCTTCAGTAGCTATGACAGCACCCTTACAAGGTATGCAATGGTCTACTATTCAATTTTGTACAGCCCATTGTAATTTTACTAATATTGTTGTATTTGTTACTCATTGTTATAAAAGTGGTTCAACAGTATGCCCTTTAACAGGTCTCATTCCACAGAACCATATTCGTATTTCTGCTATGAAACAAGGAAATAATGGTCCTAGTGGTTTGTTTTATAATTTAACAGTTCCTGTGACTAAGTATTCTAAGTTTAAGTCGCTTCAATGTGTTAATAATCAAACATCTGTGTACCTAAATGGTGATTTAGTTTTCACTTCTAATGAGACCAAAGATGTTAGTGGCGCAGGTGTTTATTTTAAAGCCGGAGGACCCATAACTTATAAGGTTATGAGAGAAGTTAAAGCTCTAGCTTATTTTGTTAATGGTACCGCACATGATGTTATATTGTGCGACGGTTCACCTAGAGGTTTGTTAGCATGTCAGTATAATACTGGTAAATTTTCAGATGGTTTCTATCCCTTTACTAATGACACTTTAGTTAAGGAAAAGTTTATTGTGTATCGTGAAAATAGTGTTAATACTACTTTAACCTTGACTAACTTCACTTTTTATAATGAAAGTAACGCCCTTCCTAATAATGGTGGTGTTGACACTATTCAATTATACCAAACTCATACAGCTCAGAGTGGTTATTATAATTTTAATTTTTCATTTCTGAGTAGTTTTCAGTATGTTGAATCTAATTTTATGTATGGATCTTATCATCCAAAATGTGGTTTTAGACCAGAGTCCATTAATAATGGTTTGTGGTTTAACTCACTTTCTGTATCACTTGCTTATGGACCTCTTCAAGGCGGCTGTAAGCAGTCTGTCTTTCATGGTAGAGCAACTTGTTGTTATGCTTATTCTTATAACGGCCCTACCTTATGTAAAGGAGTTTATTCAGGTGAGTTAACTCGTAGTTATCAATGTGGATTGTTGGTTTTTGTTACGAAGAGTGATGGCTCTCGTATACAAACTTCAACAAAACCAATTGTATTAACTCAGCACAACTATAATAATATTACTTTGGATAGGTGTGTTGAGTATAATATATATGGCAGAGTTGGTCAAGGTTTTATTACTAATGTAACTGAATCAGCGGCTGCTTTTAATTACTTAGAAGATGGTGGGTTGGCTATCCTAGATACGTCAGGTGCCATAGACATTTTTGTTGTACAGGGTGAATATGGCTTTAATTATTATAAAGTTAACCCTTGTGAAGATGTCAACCAACAGTTTGTAGTCTCTGGTGGTAATTTGGTAGGCATTCTTACTTCAATTAATCAAACTGGTTCGCAATCAATTGAGAATCAGTTTTATGTTAAACTCACTAATGGTTCACGTCGTTCTAGACGTTCTGTTAGTGAAAATGTTACAAGTTGCCCTTATGTTAGTTATGGCAAGTTTTGTATAAAACCAGATGGTTCATTATCTACAATAGTGCCAAAAGAGTTAGAACAATTTGTGGCACCTTTACTTAATGTTACTGAGCATGTGCTCATACCTGACAGTTTTAATCTAACTGTTACAGATGAGTACATACAGACACGTATGGATAAAGTTCAAATTAATTGCCTACAATATGTTTGTGGTAATTCTTTTGAATGTAGAAAGTTGTTTCAGCAATATGGTCCTGTTTGTGATAACATATTGTCTGTTGTAAATAGTGTTGGGCAGAAAGAAGATATGGAACTTTTAAGTTTTTATTCTTCTACTAAACCAAGTGGTATTTCTCAGCCACTCTTTAACAATTTTAGTACTGGTGATTTTAATATATCACTTTTATTGACATCACCTAGTAGTCCCTCAGGTCGATCTTTTATTGAGGATTTGTTATTTACAAGTGTTGAATCTGTTGGGTTACCAACTGACGAGGCGTATAAAAAGTGTACTTCAGGGCCTTTAGGTTTCGTTAAAGATCTTGTTTGTGCTAGAGAGTATAATGGTTTGCTTGTTTTGCCTCCTATTATTACAGCAGAAATGCAAACTATGTATACCAGTTCTTTAGTAGCCTCTATGGCTCTAGGTGGTATTACTGCAGCTGGAGCGATACCTTTTGCCACACAGTTGCAGGCTAGAATTAACCACTTGGGTATCACCCAGTCTCTTTTGATGAAAAATCAAGAAAAAATTGCTGCTTCCTTCAATAGGGCCATTGGTCATATGCAGGAAGGTTTTAAAAGCACTTCTCTAGCATTACAACAGATTCAAGATGTTGTTAACAAGCAGAGTGCTATTCTTACAGAGACTATGGCATCACTTAATAAAAATTTTGGTGCTATTTCATCGGTGTTACAAGATATTTATCAGCAGCTTGATGTTATTCAAGCAGATGCTCAAGTTGATCGTATTATTACAGGTAGACTTTCTTCTCTGTCTGTCTTAGCTTCTGCTAAACAGTCCGAGTATATTGCTGTGTCACAGCAGCGTGCGTTAGCCACTCAAAAAATCAATGAGTGTGTTAAATCACAGTCTACAAGGTATTCTTTTTGTGGCAATGGGAGACATGTCTTAACCATACCACAAAATGCACCTAATGGTATAGTGTTTATACATTTTACATACACTCCAGAGAGTTTTGTTAATGTTACGGCAATAGTAGGGTTCTGTGTAAAGCCACCTAATGCTAGTCATTATGCAATAGTACCTGTTAATGGAAGGGGTATTTTTATACAGGTTAATGGCACGTACTATATCACTTCACGCGATATGTACATGCCACGAAACATTACTGCTGGCGACATTGTTACTTTGACTTCTTGTCAAGCCAACTATGTTAGTGTAAACAAAACCGTTATATCTACATTTGTGGAAGATGACGACTTTGATTTTGATGATGAGTTGTCAAAATGGTGGAATGATACTAAGCACGAGCTACCAGATTTTGACGAATTCAATTATACAATACCGGTTTTGAATATTAGTAATGAAATCGATCGTATTCAAGGAGTTATACAGGGTCTTAATGACTCCCTAATAGACCTTGAAACACTTTCTATTTTAAAAACTTATATTAAATGGCCTTGGTATGTGTGGCTTGCCATATTCTTTGCCATTGTTATTTTCATCCTAATAATAGGGTGGGTATTCTTCATGACTGGTTGTTGTGGTTGTTGTTGTGGATGCTTTGGCATTATCCCATTAATGAATAAGTGTGGTAAGAAATCTTCTTATTACACGACTTTTGATAATGATGTGGTAACTGAACAATACAGACCTAAAAAGTCTGTTTAATGATTCAAACTCCAACATCTTTCTTAATAGTGTTAGTTCTTCTTTGGTTTAAGCTTGCACTAAGTTGTGTTAGAGAGTGTGTTTTAGCTCTTCAGCAACTAATACAAGTCTTACTCCAAATTATTAATAATAACTTACAATCTAGACTGATCCTTTGGCACAGTGTAGACTAATGTTAGATTTTGGAAAAATTATTGAAACTGGTGAGCAAGTAATTCAACAAATCAGTTTCAATTTACAGAAAATTTCAAGTGTGTTAGACACATTTATATTTGACCCCTTTGAATTCTGTTATTACAAAGGAGGTAGTTTTTGGGAAGTAGAGTCAGCTGACGAGAGTTCAGGTGATGGTGAACTTAGTTAATAAATCGATAGATGAGAACGGTAGTTTTCTAACAGCGGTTTATGTGTTTTGTGCATTTGTAGCACTTTATCTATTAGGTAGAGCGCTTCAGGCTTTTGTACAAGCAGCTGATGCTTGTTGTCTATTTTGGTATACATGGGTAGTAGTCCCTGGAGTCAAGGGCACAGCTTTTGTATACAAGCATACATATGGTAAAAAACTTAACAATCCGGAATTGGAAAGCGTTATTGTTAACGAGTTTCCAAAGAACGGTTGGAATAATAAAACTCCAGCAAATGTCCATGATGGCGGAAAATTGCACTCTTGATACTGAACAGGCAGTTCAGTTATTTAAGGAATATAATTTGTTTATAACCGCTTTCCTATTGTTTCTAACCATACTGCTTCAGTATGGTTATGCAAGTAGGAGCCGGTTTATATATATACTGAAAATGATAGTGTTGTGGTGCTTTTGGCCCATTAACATTGCAGTAGGTGTAATTTCATGTATATACCCACCAAACACAGGAGGTCTTGTCGCAGCGATAATACTTACTGTGTTTGCGTGTCTTTCTTTTGTAGGTTATTGGATCCAAAGTATTAGACTCTTTAAGCGGTGTAGATCTTGGTGGTCATTTAACCCAGAATCTAACGCCGTAGGTTCAATACTCCTAACTAATGGTCAACAATGTAATTTTGCTATAGAGAGTGTGCCAATGGTGCTTTCTCCTATTATAAAGAATGGTGCTCTTTATTGTGAAGGTCAGTGGCTTGCTAAGTGTGAACCAGACCACTTGCCTAGAGACATATTTGTATGCACACCAGATAGACGTAATATCTATCGTATGGTGCAGAAATACACTGGTGACCAAAGCGGAAATAAGAAAAGGTTTGCTACGTTTGTCTATGCAAAACAATCAGTAGATACTGGTGAGCTAGAGAGTGTAGCAACAGGAGGAAGTAATCTTTACACATAAATGTGTGTGTGTAGAGACTATATAGCTTTGTTCTTCAATAGTGCCTCTATTTTAAGAGCACGGAAGAGTATTTATTTTGAGGATATTAATATAAATCCTCTTTGTTTTGCACTCTCTTTTCAAGAGTTGTTATTTAAAAAACAGTTTTTCCACTCTTTTGTGCCAAAAACTATTGTTGTTAATGGTGTAACCTTTCAAGTTGACAATGGAAAAGTCTACTACGAAGGAAACCCCATTTTCCAAAAAGGTTGTTGTAGGTTGTGGTCCCATTATAAGAAGGATTAAATGGATTAAACCACCTACACTACTTACTTGTAATAAGGGCGTTTGGACTTACAAGCGCTTAACAAATACAGACGATGAAATGGCTGACTAGTTTTGGAAGAGCAGTTATTTCTTGTTATAAAGCCCTACTATTAACTCAGTTAAGAGTGTTAGATAGGTTAATTTTAGATCACGGACCAAACCGCGCCTTAACGTGTGGTAGGCGAGTGCTTTTATTGCAATTAGATTTAGTATATAGGTTGGTGTATACACCAACCCAATCGCTGGTATGAATAATAGTAAAGATAATCCTTTTCGCGGAGCAATAGCAAGAAAAGCGAGAATTTATCTGAGAGAAGGATTAGATTGTGTTTACTTTCTTAACAAAGCAGGACAAGCAGAGCCTTGTCCCGCGTGTACCTCCCTAGTATTCCAAGGGAAAACTTGCGAGGCACACATTCATAATAACAATCTTTTATCATGGCAAGTGGTAAAGCAGCTGGGAAGACAGACGCACCAGCGCCAGTTATCAAACTAGGAGGACCAAAACCACCTAAAGTTGGTTCTTCTGGAAATGCATCTTGGTTTCAAGCAATAAAAGCCAAGAAGCTAAATTCACCTCCACCTAAGTTTGCGGGTAGCGGTGTTCCTGATAATGAAAATCTTAAAACAAGCCAGCAACATGGGTACTGGAGACGTCAAGCCAGGTACAAGCCAGGCAAAGGCGGAAGAAAACCAGTCCCAGATGCTTGGTACTTCTATTACACTGGAACAGGACCAGCCGCTGACCTGAATTGGGGTGATAGCCAAGATGGTATAGTGTGGGTTTCTGCAAAGGGTGCTGATACTAAATCAAGATCTAACCAGGGTACAAGGGATCCTGATAAGTTTGACCAATACCCGCTACGATTCTCAGATGGAGGACCTGATGGTAATTTCCGTTGGGACTTCATTCCAATAAATCGTGGTAGGAGTGGAAGATCAACAGCAGCTTCATCAGCAGCATCTAGTAGAGCACCATCACGTGAAGGTTCGCGTGGTCGCAGGAGTGGTTCTGAAGATGATCTTATTGCTCGTGCAGCAAAGATCATTCAGGATCAGCAGAAGAAGGGTTCTCGCATTACTAAAGCTAAGGCCGATGAAATGGCTCATCGCCGGTATTGTAAGCGTACTATCCCACCTGGTTATAAGGTTGATCAAGTATTTGGTCCCCGTACTAAAGGAAAAGAGGGAAATTTTGGTGACGACAAGATGAATGAGGAGGGTATTAAGGATGGGCGCGTTACAGCAATGCTCAACCTAGTCCCTAGCAGCCATGCTTGTCTTTTTGGAAGTAGAGTGACGCCCAAACTTCAACCAGATGGGCTGCACGTGAGATTTGAATTTACTACTGTGGTTTCACGTGATGATCCGCAGTTTGATAATTATGTGAAAATTTGTGATCAGTGTGTCGATGGTGTAGGGACGCGTCCAAAAGACGATGAACCGAGACCAAAGTCACGCCCAAATTCAAGACCTGCTACAAGAACTAATTCTCCGGCGCCAAAACAGCAGCGCCCAAAGAAAGAGAAAAAGCCCAAGAAGCAGGATGATGAAGTAGATAAGGCATTGACCTCAGATGAGGAGAGGAACAATGCACAGCTGGAATTTGATGATGAACCCAAAGTGATTAATTGGGGAGATGCAGCTCTAGGAGAGCATGAACTTTGAATAACATAATGGACCTGCTGCATTTTATAGTACATTTTGTTAAATTCTATTTTGTCACTTTCCTATCAATTATTACAGGCATTGATTGTGATTTTGTTCAATATTTAAGCTTCTTTTGGTTGCTTTTTGCTTGTTGTGTTGTTGCTGTGATTCTCATTAGTTTGCTTTATCGTAGAAGTTCAATAGTAAGAGTTAAGGCAGATAGGCATGTAGCTTGATTACCTACATGTCTATCGCCAGGGAAATGTCTAATCTGTCTACTTAGTAGCCTGGAAACGAACGGTAGACCCTTAGATTTTAATTTAGTTTAATTTTTAGTTTAGTTTAAGTTAGTTTAGAGTATGTATAAAGATGCCAGTGCCGGGGCCACGCGGAGTACGATCGAGGGTACAGCACTAGGACGCCCACTAGGGGAAGAGCTAAATTTTAGTTTAAGTTAAGTTTAATTGGCTAAGTATAGTTAAAATTTATAGGCTAGTATAGAGTTAGATCTAAAAAAAAAAA
>MT984602.1
CAGGGCTACCTTAGGACGCTGGACACTAGGTAGCCCAAGCAACGGATGTATAAAGTGAGACACGGCAAAACAAGCAGTGATACCAGCAACAATGATATTTTAACAACAAAAACCTGACAGGTGGCCAGGTGCCATCCAGGGCACTAAAGTGCACTGCAATGGAACACCTATGGGGACCAGCTGTAGGTATTTAAGTCCGCCTCCAGATATCATACATACTAGCCTTGCGCTAGATTTCCAACTTAACAAAACGGACTTAAATACCTACAGCTGGTCCCCATAGGTGTTCCATTGCAGTGCACTTTAGTGCCCTGGATGGCACCTGGCCACCTGTCAGGTTTTTGTTGTTAAAATATCATTGTTGCTGGTATCACTGCTTGTTTTGCCGTGTCTCACTTTATACATCCGTTGCTTGGGCTACCTAGTGTCCAGCGTCCTACGGGCGCCGTGGCTGGTCCGAGTGCGAAGAACCTCTGGTTCATCTAGCGGTACGCGGGTGTGTGGAAGTAGCGCTTCAGACGTATCGGTTCTGTTGCGTGAAATACGGGGTCACCTCCCCCCACATACCTCTAAGGGCTTTTGAGCCTAGCGTTGGGCTACGTTCTCGCACAAGGTCGGTTATACGACGTTTGTAGGGGGTAGTGCCGAACAACCCCTGAGGTGACAGGTTCTGGTGGTGTTTAGTGAGCAGACATACAATAGACAGTGACAACATGGCTTCAAGCCTAAAACAGGGAGTATCTCCCAAACCAAGGGATGTCATTCTTGTTGCCAAAGACATTCCCGAACAATTATGTGACGCTTTGTTTTTCTATACGTCACATGACCCCAAGGATTACGCTGATGCTTTTGCCATTAGGCAGAAGTTTGACCGTAACCTTCAGACTGGGAAGCAGTTTAAATTTGAAACTGTGTGTGGTCTCTTCCTCTTGAAGGGAGTTGACAAAATAACACCTGGTGTCCCAGCAAAAGTCTTAAAAGCCACCTCTAAGCTGGCTGATTTGGAAGACATCTTTGGTGTCTCTCCTCTTTCACGTAAATATCGTGATTTGTTGAAGACAGCATGCCAGTGGTCTCTCACTGTGGCAACACTGGATGCTCGTGCGCAAACTCTTGATGAAATCTTTGACCCAACTGAAATACTTTGGCTTCAGGTAGCTTCAAAGATCCAGGTTTCAGCTATGGCAATGCGCAGACTTGTTGGAGAAGTAACTGCAAGAGTCATGGAATCTCTAGGTTCAAATTTGAGCGTTCTTTTTCAAGTTGTTAAAGAACAAATAGTCAGAATCTTTGAAAAGGCACTGGCTATTTTTGAGAGTGTGAATGATTTACCACAGCGTATTGCAGCACTAAAAATGGCTTTTGCCAAGTGTGCGAAATCAATTACAGTTGTGGTTGTTGGAAAGACTCTTCTTGTTAAAGAGTTTGCTGGAACTTGTCTTGCAAGCATTAATGGTGCTATTGCAAAGGTTTTTGAAGAACTGCCAACTGGCTTTATGGGTGCCAAAATTTTCACAACACTTGCCTTCTTTAAAGAAGCAGCTGTGAAAATTGTGGAAAATATACCAAATGCACCAAGAGGTACTAGAGGTTTTGAAGTCGTTGGTAACGCCAAGGGAACGCAAGTTGTTGTGCGTGGCATGCGAAATGATTTAACTCTGCTCGACCAAAAAGCTGACATTCCTGTTGAGAAAGAAGGTTGGTCTGCAATTCTTGAAGGACATCTGTGTTATGTCTTTAAGAGTGGTGATCGTTTTTATGCGGCACCTCTTTCTGGGAATTTTGCATTGCATGATGTGCATTGTTGTGAGCGTGTTGTCTGTCTGTCTGATGGTGTAACACCAGAGATAAATGATGGACTCATTCTAGCAGCAATCTATTCATCTTCTAGTGTCTCAGAACTCGTGGCAGCACTTAAAAAGGGTGAACCATTCAAGTTCTTGGGTCATAAATTTGTGTATGCGAAGGATGCAGCAGTCTCTTTCACTCTTGCAAAAGCAGCCACTATTGCAGATGTACTGAAGCTGTTTCAATCAGCTCGTGTGCAAATAGAAGATGTGTGGTCTGCATTTACTGAAAAGTCTTTTAATTTCTGGAAATTCGCATATGGAAAAGTGCGTAATCTTGAAGAAGTTGTGAAGACTCATTTTTGTAAAGCTCAAATGTCAATTATTATTCTAGCAGCAGTGCTTGGCGAAGGCATTTGGCATCTTGTTTCACAGGTCATCTATAAAGTAGGTGGTCTTTTTACTAGAGTCGTTGACTTTTGTGAAAAACACTGGAAGGGTTTCTGTGCACAACTTAAAAAGGCTAAGCTCGTTGTCACAGAAACTTTTTGTGTTCTTAAGGGAGTGGCACAGCATTGTTTTCAACTATTGCTGGATGCAATACATTCTTTGTATATGAGTTTTAAGAAGTGTGCACTTGGTAGAATTCATGGAGACTTACTCTTCTGGAAAGGGGGTGTACACAAAATTGTTCAAGATGGCGATGAAGTTTGGTTTGACGCCATTGATAGTATTGATGTTGAAGATCTGGGTGTTGTCCAAGAAAAACCCATAGATTTTGAGGTTTGTGAAGACGTAACACTTCCAGAAAATCAACCTGGTCATATGGTTCAAATCGAGGATGACGGAAAGAACTATATGTTCTTCCGCTTCAAAAGGGATGAGAACATCTACTATACACCAATGTCTCAACTTGGTGCAATTAATGTAGTTTGCAAAGCAGGCGGTAAAACCGTTACCTTTGGAGACACCATTGTGAAAGAAATACCGCCACCTGATGTTGTGCCTATTAAGGTTAGCATAGAGTGTTGTGGTGAACCATGGAATACAATCTTCAAGAAAGCTTATAAAGAGCCCATTGAAGTTGAAACTGACCTCACAGTAGAACAATTGCTCTCTGTGATCTATGAGAAAATGTGCGACGACCTCAAATTGTTTCCAGAGGCACCAGAGCCACCGCCATTTGAGAATGTCGCACTTGTTGATAAAAACGGTAAAGATTTGGATTGCATAAAATCATGCCATCTTATCTACCGTGATTATGAGAGTGATGATGACATCGAGGAAGAAGATGCTGAGGAGTGTGATACTGATTTAGAATGTGAAGAAGAGGATGAGGATACTAAAGTGTTGGCTCTTATACAAGACCCTGCAAGTAATAAATACCCTCTTCCTCTTGATGATGATTATAGCGTCTTTAATGGATGTATTGTACATAAGGACGCTCTTGACGTCGTAAATCTACCATCTGGTGAAGAAACCTTTGTTGTCAACAACTGCTTTGAGGGAGCTGTAAAACCACTGCCTCAGAAAGTTGTTGATGTTCTAGGTGACTGGGGTGAGGCTGTTGATGCGCAAGAGCAAATTGCACAAACTACTTCAGAGGAAACCCCTATCAGTAGTTTGGAGGCAACTATTGAGCAAGTTGTTGTTGAGGAACAGAAAATAATTTCTGTTGTTGAAGAAGAACAGCAGGTGGCGGTCTACACACCTGCAGACCTACAAGTTGTTGAAGAAACACTAGATGAGTTTATTCTTATTGCTGATGTTTCCACAGAAGAAATTGTGCCTCATGAAGAGAAGGAGTCACAGATTGAACAGGAACCTATTCAAGTTGTTAAATCACAACGTGAAAAGAAGGCTAAAAAGTTCAAGGTTAAATCTACTACATGTGAGAAACCCAAATTTTTGGAGTACACAACATGTGTGGGTGACCTAACGGTAGTGATTGCCAAAGCATTGGATGAGTTTAAAGAGTTCTGCATTGTAAATGCTGCTAATGAGCATATGTCTCACGGTGGCGGCGTTGCTAAGGCAATTGCGGACTTTTGTGGACCTGATTTTGTGGAGTATTGTGAGGACTATGTTAAGAAACATGGGCCTCAACAAAGACTTGTCACACCTTCATTTGTCAAAGGCATTCAATGTGTGAACAATGTTGTAGGACCTCGCCATGGAGACAGTAACTTGCATGATAAGCTTGTTGCTGCTTACAAGAATGTTCTTGTAGATGGTGTTGTCAATTATGTTGTGCCAGTCCTCTCATCAGGAATTTTTGGTGTTGATTTTAAGATGTCTATAGACGCTATGCGCAAGGCTTTTGAAGGTTGCGACATACGCGTTCTTCTTTTCTCCTTGTCTCAAAAACACATCGATTATTTCGATGTTACTTGTAAACAGAAGACAATTTATCTTACAGAGGATGGTGTTAAATACCGCTCTGCTACTGTGAAACCAGGTGACTCTTTGAGTCAATTTGGACCGGTTTTTGCTAGAAACAAGACAGTCTTTACAGCAGACGATGTTGAGGACAAAGAAATTCTCTTCATTCCTACTACTGACAAGACTGTCCTCGAATATTATGGTTTGGATGCGCAAAAGTATGTAATATACTTGCAAACTCTTGCACAGAAGTGGAATGTCCAATATAGGGACAATTTTGTTATACTTGAGTGGCGTGATGGAAATTGCTGGATTAATGCAGCAGTAGTGCTCCTTCAAGCTGCTAAGATTAGGTTTAAAGGTTTTCTTGCAGAAGCATGGGCACAACTTTTGGGTGGAGACCCAACTGATTTTGTAGCCTGGTGCTATGCAAGTTGCAATGCTAATGTTGGTGAGTTTTCAGATGCTAATTGGCTTCTTGCTAATTTGGCAGAATACTTTGATGCTGATTACACGAATGCATTCCTTAAGAGGCGTGTGTCATGTAACTGTGGGGTTAAGAATTGTGAAGTTAGAGGCCTTGAAGCTTGTATTCAACCAGTAAAGGCACCTAATCTTCTTCATTTTAAGACTCAGTACACAAATTGTACAGTGTGTGATGCAAATAGTGTGGATGAGGTGGTAGAAGCCTCACTACCATATCTGTTGCTCCTTGCTACTGATGGTCCTACTACAGTGGATTGTGATGAAAATGCTGTAGGGAATGTTGTTTTCATTGGCTCTACTAACAGTGGCCATTGTTATACACAAGCCATTGGTAAGGCTTTTGACAATCTTGCTAAAGATAGAAAATTTGGAAAGAAGTCTCCTTACATTACTGCAATGTATACACACTTCTCTCTTAAGGGTGAAAATCCTTTACCTGTTGTTAAACAGAGTAAAGGAAAAACTAAAGTTGTAAAAGAGGATGTTTCTAATCTTGCCACTAGTTCTAAAGTCAGTTTTGATAATCTTACTGATTTTGAACAGTGGTATGATAGTAACATCTACGAGTGTCTTAGAGTACAGGAAATGCCTGATAATTTTGATGAATATGTGTCATTTACAACAAAGGAAGATTCTAAGTTGCCATTGACGCTTAAAGTTAGAGGTATTAGATCAGTTGTTGATTTTAAATCAAAGGATGGTTTTATTTACAAGTTAACACCTGATACTGATGAAAATTCAAAGGCACCAGTATACTACCCTGTCTTAGATGCTATTAGTCTTAAGGCAATATGGGTTGAAGGTACTGCAAATTTTCTTGTTGGTCATCCAAACTACTATAGTAAATCTCTTCGCATTCCCACTTTTTGGGAAAATGCAGAGAGCTTTGTTAAAATAGGAGAAAAAGTTGATGGTGTGACTACTGGTCTTTGGCGTGCAGAACACCTTAATAAACCTAACTTGGAGAGAATTTTCAACATTGCTAAGAAAGCAATTGTTGGGACCAGTGTTGTTACTACACAATGTGGTAAATTACTTAGTAAAGCAGCTACATTCATTGCTGATAAATTAGGTGGGGGTGTAGTTCGCAATATTACAGATAGAGTTAAGGGTCTTTGTGGATTCACGCGTGGGCATTTTGAAAGAAAATTGTCTCCACAATTCATAAAAACACTTATATTCTTCTTCTTTTATTTTGTAAAGGCTAGTGCTAAGAGTGTCGCCACTAGTTATAAGCGTGTGTTATGTAAGGTGGTCTTTACTACGCTATTTATATTATGGTTTATGTACACAAGTAAACCAGTAGTTTTTACTGGAATACGTATATTAGACTTTTTATTTGAAGGTTCTGTCTGTGGTCCTTATAATGACTATGGTAAAGATACTTTTGATGTACTACGCTATTGTGAAGATGATTTTACTTGTCGTGTGTGTTTACATGACAGGGATTCACTACACTTATATAAGCATGCTTATAGCGTAGAACAATTTTATAAAAGTGCAGTTTCTGGCATTAGTTTTAATTGGAATTGGCTTTATTTGGTCTTTCTAATTTTATTTGTTAAGCCAGTAGCGGGTTTTGTTATTATTTGCTATTGTGTTAAGTATTTGGTACTGAGTTCAACTGTATTACAAACTGGTGTAGGTTTTCTAGATTGGTTTGTTCAGACAGTTTTCACTCACTTTAATTTCATGGGTGCAGGGTTTTATTTCTGGCTCTTTTATAAGATATACATACAGGTTCATCATATACTGTATTGTAAGGATATAACATGTGAAGTGTGCAAGAAGGTTGTACGCAGCAATAGGCAAGAGGTTAGCGTTGTAGTTGGTGGACGCAAGCAAATAGTGCATGTCTACACTAACTCAGGCTATAATTTTTGTAAGAGACATAACTGGTATTGTAGAAATTGTGATGAGTATGGTCATCAAAACACATTTATGTCTCCCGAAGTTGCTGGCGAACTCTCCGATAAGCTTAAGCGTCATGTTAAACCTACAGCATATGCTTACCACGTTGTGGATGATGCGTGTGTAGTTGATGGTTTTGTTAATTTAAAATACAAAGCTGCAATTCCTGGCAAGGATAGTGCATCTCCTGCCGTTAAGTGTTTTAGTGTTACAGATTTCTTGAAGAAAGCTGTTTTTCTTAAGGAAGCATTGAAATGTGAACAAATATCCAATGATAGTTTTATAGTGTGTAATACACAGAGTGCGCATGCATTAGAGGAAGCAAAAAATGCTGCCATCTATTATGCGCAATGTCTGTGTAAGCCAATACTTATACTTGACCAGGCACTTTATGAGCAATTAGTAGTGGAACCTGTGTCTAAGTGTGTTGTAGACAAGGTGTGTAGCATTTTGTCCAATATAATATCTGTAGATACTGCAGCCTTAAATTATAAAGCGGGCACACTTCGTGATTGTCTGCTTTCTGTTACTAAAGACGAAGAAGCTGTAGATATGGCTATCTTCTGTCATAACCATGATGTTGAATACACTACTGATGGTTTTACTAATGTGATACCATCTTATGGTGTAGACACTGATAGGTTGACACCTCGTGATAGAGGATTTTTAATAAATGCGGATGCTTCTGTTGCTAATTTACGAGTTAAAAATTCTCCACCAGTAGTATGGAAGTTTTCTGATCTTATTAAGTTGTCTGACAGTTGCCTTAAATATTTAATTTCAGCTACTGTCAAGTCAGGGGGTCGTTTCTTTATAACAAAGTCTGGTGCTAAGCAAGTTTTTTCTTGCCACACCCAGAAATTGTTGGTAGAGAAAAAGGCAGGTGGTGTCACTAGTGATACTTTTAAATGGTTGAAAAGCTGTTTTAAGTGGCTATTTATCTTTTACATACTTTTTACAGCATGTTGTTTGAGTTACTACTATGTGGAGATGAATAGAAGTTTTGTTCACCCCATGTATGATGTAAACTCTACACTGCATGTTGAAGGTTTTAAAGTTATAGATAAAGGTGTTATTAGGGAAATTGTGTCTGAAGATACATGTTTCTCTAATAAATACGTTAATTTTGATGCCTTCTGGGGTAAACCATATGAAAATAATAGAAACTGTCCAATTGTCACTGCCGTTATAGATGGTGATGGGACAGTAGCTGCTGGTGTTCCTGGTTTTGTATTATGGGTTTTGGATGGTGCTATGTTTGTACATATGACACAGACTGAGAGAAAACCGTGGTACATTCCTACTTGGTTTAATAGAGAAATTGTAGGTTACACTCAGGATTCAATTATTACTGAGGGTAGTTTTTATACATCTATAGCTTTATTTTCAGCTAGATGTTTGTACCTGACAGCCAGCAATACACCTCAATTGTATTGCTTTAATGGTGATAATGATGCACCTGGAGCCTTATCATTTGGTAGTATTATTCCTCATAGGGTTTACTTCCAACCAAATGGTGTTAGGCTTATAGTTCCTCAACAAATATTTCACACACCATACATAGTAAAGTTTGTATCAGACAGCTATTGTAGAGGTAGTGTATGTGAATATACTAAACCAGGTTACTGTGTATCATTAAACTCCCAATGGGTTTTGTTTAATGATGAATACACAAGTAAGCCAGGCGTGTTTTGTGGTTCTACTGTTAGAGAACTTGTGTTTAATATGGTTAGTACATTTTTCACAGGTGTCAATCCTAATATTTATATGCAGCTAGCAATTATGTTTTTGATACTAGTTGTTGTTGTATTAATTTTTGCAATGGTCATAAAGTTTCAAGGTGTTTTTAAAGCTTATGCAACCGTTGTGTTTACAATAATGTTAGTTCGGGTTATTAATGCATTTGTTTTGTGTGTACATAGTTATAATAGTGTTTTAGCTGTTGTATTACTAGTACTTTATTGTTATGCTTCATTGGTAACAAGCCGCAATACTTCTATTATAATGCATTGCTGGCTTGTCTTCACTTTTGGTTTAATAATACCCACGTGGCTGGCTTGTGTTTATTTAGGGTTTATTCTCTATATGTATACACCACTATTTTTCTGGTGTTATGGTACTACTAAAAATACTCGTAAACTGTATGATGGCAACGAGTTTGTTGGTAATTATGATCTTGCTGCGAAGAGCACTTTTGTTATTCGTGGTTCTGAGTTTGTTAAGCTTACGAATGAGGTAGGTGATAAGTTTGAGCACTATCTCTCAGCGTATGCTAGACTTAAATATTATTCAGGCACTGGTAGTGAACAAGATTATTTGCAAGCCTGTCGTGCATGGTTAGCTTATGCTTTGGACCAGTATAGAAATAGTGGTGTGGAAATTGTGTATACCCCACCACGTTATTCTATTGGTGTTAGTAGATTACAGGCTGGTTTTAAGAAATTAGTTTCTCCTAGTAGTGCCGTTGAAAGGTGCATTGTTAGTGTTTCTTATAGAGGTAATAATCTTAATGGACTGTGGCTAGGTGATACTATCTACTGCCCGCGACATGTCTTAGGCAAGTTTACAGGTGATCAATGGAGTGATGTACTTAACCTTGCTAATAATCATGAGTTTGAGGTTGTAACTCAAAATGGTGTTACTTTGAATGTTGTTAGTAGACGGTTGAGAGGCGCAGTTTTAATTTTACAAACTGCTGTCGCCAATGCTGACACTCCTAAGTATAAGTTTGTTAAAGCTAATTGTGGAGATAGTTTTACAATTGCTTGTTCTTATGGCGGTACAGTTGTGGGACTCTACCCTGTTACTATGCGTTCTAATGGTACCATTAGAGCTTCTTTTCTTGCAGGAGCTTGTGGCTCAGTTGGTTTTAATATAGAAAAGGGTGTAGTTAATTTCTTTTATATGCACCATCTTGAGTTACCTAATGCGTTACACACTGGAACGGACCTACAAGGTGAGTTCTATGGTGGTTATGTGGATGAAGAGGTTGCACAAAGAGTGCCGCCAGATAATTTAGTTACTAATAATATTGTAGCATGGCTTTATGCAGCAATTATTAGTGTTAAGGAGAGTAGTTTCTCACTACCTAAGTGGTTGGAGAGTACTACAGTTAATGTTGATGATTATAATAAGTGGGCTGTTGATAATGGTTTTACACCGTTTGCTACTAGTACTGCCATTACTAAATTAAGTGCTATAACGGGAGTAGATGTTTGTAAACTCCTTCGCACTATTATTGTAAAAAGTGGCCAATGGGGTAGCGACCCCATTTTAGGACAATATAATTTTGAAGATGAATTGACACCAGAGTCTGTTTTTAATCAGATTGGCGGTGTTAGATTACAGTCTTCGTTTGTAAGAAAGGCCACATCTTGGTTTTGGAGTAGATGTGTGTTAGCTTGTTTCTTATTTGTGTTGTGTGCTATTGTCTTATTTACAGCAGTGCCACTTAGGTATTATGTACATGCAGCTGTTATTTTGTTAGCAGCTGTACTCTTTATTTCTCTTACTGTTAAGCATGTTATGGCATATATGGATACTTTCCTACTGCCAACATTACTTACAGTCATTATTGGAGTTTGTGCTGAAGTACCTTTTATTTACAATACTCTAGTTAGTCAGATAGTTATTTATGTAAGCCGATGGTATGATTCAGTAGTGTTTGACACTATGGTACCATGGATGTTCTTACCATTGGTCTTGTACACGGCAGTTAAGTGTGTGCAAGGTTGCTATAGTGTGAACTCTTTCAATACCTCTTTGTTAGTGCTGTACCAGTTTTTGAAGTTAGGCTTTGTTATTTATGCCTCTTCTAGTACTCTGGCTGCATATTCAGAAGGTAATTGGGAGTTGTTCTTTGAATTAGTTCATACTACTGTGTTGGCTAATTGTAGTAGCAATTCTTTAATAGGTTTGCTTGTGTTTAAGCTAGCTAAGTGGATGTTGTATTACTGTAATGCAACATACTTTAATAATTATGTGTTAATGGCAGTCATGGTTAATGGCATAGGCTGGCTTTGTACTTGTTACTTTGGATTGTATTGGTGGATTAATAAGGTTTTTGGTTTAACCTTAGGTAAATACAATTTTAAAGTTTCAGTAGACCAATATAGGTATATGTGTTTGCATAAGATAGACCCACCTAAAACTGTGTGGGAAGTCTTTTCGACAAATATACTTATACAAGGAATTGGTGGTGACCGTGTGTTGCCTATTGCTACAGTTCAATCTAAATTGAGTGATGTAAAGTGTACAACTGTTGTTTTAATGCAACTTTTGACTAAGCTTAATGTTGAAGCAAATTCAAAAATGCATGCTTATCTTGTTGAGTTACACAATAAAATCCTTGCATCTGATGATGTTGGAGAGTGCATGGACAACTTGTTGGGTATGCTTATTACACTATTTTGTGTAGATTCTACTATTGATTTGAGTGAGTATTGTGATGACATACTTAAGAGGTCAACTGTATTACAATCAGTTACTCAAGAGTTCTCACACATACCCTCTTATGCTGAATATGAAAGAGCTAAGAATCTTTATGAAAAGGTTTTAGCTGATTCTAAAAATGGTGGTGTAACACAGCAAGAGCTTGCTGCCTACCGTAAAGCTGCCAATATTGCAAAGTCAGTTTTTGATAGAGACTTGGCTGTTCAAAAGAAGTTAGATAGCATGGCAGAACGTGCTATGACAACAATGTACAAAGAGGCGCGTGTAACTGATAGACGAGCAAAATTAGTTTCATCACTACATGCGTTATTGTTTTCAATGCTTAAGAAAATAGATTCTGAAAAGCTTAATGTATTGTTTGAACAGGCTAGTAGTGGTGTTGTACCTCTAGCTACTGTTCCAATTGTTTGTAGTAATAAGCTTACCCTAGTAATACCAGATCCAGAGACTTGGGTCAAGTGTGTGGAGGGTGTGCATGTTACATATTCAACAGTAGTTTGGAATATAGACACTGTTATTGATGCCGATGGTACGGAGTTACATCCAACTTCTATAGGTAGTGGATTGACATACTGTATAAGTGGTGATAACATAGCATGGCCTTTAAAGGTCCATTTGATTAGGAATGGGCATAATAAGGTTGATGCTGCTTTGCAGAATAATGAGCTTATGCCTCATGGTGTAAAAACAAAGGCTTGCGTAGCAGGTGTAGATCAAGCACATTGTAGCGTAGAGTCTAAATGTTATTATACAAATATTAGTGGCAATTCAGTTGTAGCTGCTATTACTTCTTCAAATCCAAATCTGAAAGTTGCATCCTTCTTGAACGAAGCAGGCAATCAGATTTATGTAGATTTAGACCCACCATGTAAATTTGGCATGAAGGTGGGTGACAAGGTTGAGGTTGTTTACTTGTATTTTATAAAGAATACAAGGTCGATTGTTAGGGGTATGGTACTTGGTGCCATATCTAATGTTGTTGTCTTACAGTCTAAAGGGCATGAAACAGAGGAAGTGGATGCTGTGGGCATTCTTTCACTTTGTTCTTTTGCTGTTGATCCAGCAGATACGTATTGTAAATATGTAGCTGCAGGCAACCAACCTTTAGGTAACTGTGTTAAAATGTTGACAGTTCATAATGGTAGTGGCTTCGCTATAACTTCAAAGCCAAGTCCGACAGCTGATCAAGACTCATATGGAGGAGCTTCTGTGTGTCTTTATTGTAGAGCACACATAGCACATCCTGGTGGTGCAGGAAATTTAGATGGACGTTGTCAATTTAAAGGTTCTTTTGTGCAAATACCTACTACGGAGAAAGACCCTGTTGGATTCTGTCTACGTAATAAGGTTTGTACTGTCTGTCAGTGTTGGGTTGGTTATGGATGTCAGTGCGAAGCGCTTAGACAACCAAAACCTTCTGTCCAATCAGCTGCTGGTGCAAATGGTTTTGATAAAAATTATTTAAACGGGTACGGGGTAGCAGTGAGGCTCGGCTGATACCCCTTGCTAATGGATGTGATCCTGATGTTGTGAAGCGAGCCTTTGATGTTTGTAATAAGGAATCGGCCGGTATGTTTCGTAATTTGAAGCGTAACTGTGCGCGGTTCCAAGAAGTACGTGATACTGAAGATGGAAGTCTTGAGTATTGTGACTCTTACTTTGTGGTTAAACAAACCACTCCTAGTAATTATGAACATGAAAAGTCTTGTTACGAAGACTTAAAGTCTGAAGTAACTGCTGATCATGATTTCTTTGTGTTCAATAAGAACATTTATAATATTAGTAGGCAGAGGCTTACTAAGTATACTATGATGGATTTTTGCTATGCTTTGAGGCATTTTGACCCAAAGGACTGCGAAGATCTCAAAGAAATACTTGTCACTTATGGTTGTATAGAAGATTATCACCCTAAGTGGTTTGAAGATAATAAGGATTGGTACGACCCAATAGAAAACCCAAAATATTATGCCATGTTGGCTAAAATGGGTCCTATTGTACGTCGTGCTTTATTGAATGCTATTGAGTTCGGAAACCTTATGGTTGAAAAAGGTTATGTTGGTGTTGTTACACTAGATAACCAAGATCTTAATGGTAAATTTTATGACTTTGGTGATTTCCAGAAAACAGCACCTGGTGCTGGTGTTCCTGTTTTTGATACATATTATTCTTATATGATGCCCATCATAGCCATGACGGATGCTCTAGCACCTGAACGGTATTTTGAATATGATGTGCATAAGGGTTATAAATCTTATGATCTCCTCAAGTATGATTATACTGAGGAGAAGCAAGAGTTGTTTCAGAAGTACTTTAAGTATTGGGATCAGGAGTATCATCCTAACTGCTGTGACTGTAGTGATGACAGGTGTTTGATACATTGTGCAAATTTCAACATCTTGTTTTCTACATTGATACCACAGACTTCTTTTGGTAATTTGTGTAGAAAAGTGTTTGTTGATGGTGTACCTTTCATAGCTACTTGTGGCTATCATTCTAAAGAACTTGGTGTTATTATTAATCAAGATAATACCATGTCGTTTTCTAAAATGGGTTTAAGTCAACTCATGCAGTTTGTTGGAGATCCTGCCTTGTTAGTGGGAACATCCAATAATTTAGTCGATCTTAGAACGTCTTGTTTTAGTGTTTGTGCATTAGCGTCTGGTATTACTCATCAAACGGTAAAACCAGGTCACTTTAACAAGGATTTCTATGATTTTGCAGAGAAGGCTGGTATGTTTAAAGAGGGTTCTTCTATACCACTTAAACATTTCTTCTACCCACAAACTGGTAATGCTGCTATAAACGATTATGATTATTATCGTTATAACAGGCCTACCATGTTTGATATACGTCAACTTTTATTTTGTTTAGAAGTGACTTCTAAATATTTTGATTGTTATGAAGGCGGCTGTATACCAGCAAGCCAAGTTGTAGTTAATAATTTAGATAAGAGTGCAGGCTATCCATTTAATAAGTTTGGAAAAGCCCGTCTCTATTATGAAATGAGTCTAGAAGAGCAGGACCAACTCTTTGAAAGTACAAAGAAGAATGTTCTGCCTACTATAACTCAAATGAATTTAAAATATGCCATATCCGCGAAAAATAGAGCGCGTACAGTGGCAGGTGTGTCCATTCTTTCTACTATGACTAATAGGCAATTTCATCAGAAGATTCTTAAGTCTATAGTCAATACTAGAAATGCTTCTGTAGTTATTGGAACAACCAAGTTTTATGGTGGTTGGGACAATATGTTGAAGAACCTGGTTCAAGGTGTTGAGGACCCTATTCTTATGGGTTGGGATTATCCTAAGTGTGATAGAGCAATGCCAAATTTGCTACGTGTAGTAGCATCTTTGGTACTTGCCCGTAAACACACTAATTGTTGTACTTGGTCTGAACGCATTTATAGGTTGTATAATGAATGCGCTCAGGTTTTGTCTGAAACTGTTTTAGCTACAGGTGGTATTTATGTAAAACCTGGTGGCACTAGCAGTGGTGATGCTACTACTGCTTATGCCAACAGTGTCTTTAATATAATACAAGCCACATCTGCTAATGTTGCGCGTCTTTTAAGTGTTATAACGCGTGATATTGTTTATGATGACATTAAGAGCTTGCAGTATGAATTATACCAGCAGGTTTATAGGCGAGTCAATTTCGATCCGGCCTTTGTTGAAAAGTTTTATTCTTACTTATGTAAGAACTTTTCATTGATGATCTTGTCTGATGATGGTGTTGTTTGTTATAACAATACACTAGCCAAACAAGGTCTTGTAGCAGATATTTCTGGTTTTAGAGAGATTCTCTATTACCAAAATAATGTTTATATGGCTGATTCTAAGTGTTGGGTTGAACCCGACTTAGAAAAAGGCCCACATGAATTTTGTTCACAACACACAATGTTGGTAGAGGTAGATGGTGAGCCTAAGTATTTGCCATATCCAGATCCCTCGCGCATTTTGGGTGCATGTGTCTTTGTAGATGAAGTGGATAAGACAGAACCTGTGGCTGTTATGGAGCGTTATATAGCTCTTGCCATAGACGCTTACCCGCTAGTACATCATGAAAATGAGGAGTACAGGAAGGTTTTCTTTGTGCTTCTTTCTTATATTAGAAAACTCTATCAAGAGCTTTCTCAGAATATGCTTATGGACTACTCTTTTGTAATGGATATAGACAAGGGTAGTAAATTTTGGGAACAGGAGTTCTATGAAAATATGTATAGAGCCCCTACAACTTTACAGTCTTGTGGCGTTTGTGTAGTGTGCAATAGTCAAACTATACTACGCTGTGGTAATTGCATTCGCAAACCATTTTTGTGTTGTAAATGTTGTTATGACCATGTCATGCACACAGACCACAAAAATGTTTTGTCTATAAATCCATACATCTGTTCGCAGCCTGGTTGCGGTGAAGCAGATGTTACTAAATTGTACCTCGGAGGCATGTCATACTTCTGTGGTAATCATAAACCAAAATTGTCAATACCGTTAGTATCTAATGGTACTGTTTTTGGAATTTACAGAGCTAACTGTGCAGGTAGTGAAACTGTTGATGATTTTAATCAACTAGCTACTACTAATTGGTCTACTGTGGAACCTTACATTTTGGCAAATCGCTGTAGTGATTCATTGAGACGCTTTGCTGCAGAAACAGTAAAGGCTACAGAAGAACTACACAAGCAACAATTTGCTAGTGCCGAAGTGAGAGAAGTACTCTCAGATCGTGAACTAATTCTATCCTGGGAGCCAGGTAAAACTAGGCCTCCCTTGAATAGAAATTATGTTTTCACAGGCTACCACATGATATCTGCAGAGCAGGTGCAGCTTGGTGACTTTACCTTTGAAAAAGGTGAAGGTAAAGATGTTGTCTATTATAGAGCAACATCTACTGCTAAATTGTCTGTTGGAGACATTTTTGTTTTAACCTCACACAATGTTGTTTCTCTTGTAGCGCCAACGTTGTGTCCACAGCAAACCTTTTCTAGGTTTGTGAATTTAAGACCTAATGTAATGGTACCGGAATGTTTTGTAAATAACATTCCACTTTACCATTTAGTAGGTAAACAGAAGCGTACTACAGTACAAGGTCCTCCTGGCAGTGGTAAATCTCACTTTGCCATAGGCCTTGCTGCGTACTTTAGTAATGCTCGTGTTGTCTTTACTGCATGTTCACATGCAGCTGTTGATGCTTTATGTGAAAAAGCATTTAAGTTTCTTAAAGTTGACGATTGCACTCGTATAGTACCTCAAAGGACTACTATCGATTGTTTCTCAAAGTTTAAAGCTAATGACACAGGCAAAAAGTACATTTTCAGTACTATAAACGCCTTGCCAGAAGTTAGTTGTGACATTCTTTTGGTTGATGAGGTTAGTATGTTGACCAATTACGAATTGTCTTTTATTAATGGTAAGATAAATTACCAATATGTTGTATATGTAGGTGACCCAGCTCAATTACCGGCACCTCGTACCTTACTTAATGGCTCACTTTCACCAAAGGATTATAATGTTGTCACAAACCTTATGGTTTGTGTTAAACCAGACATATTCCTTGCGAAGTGTTACCGTTGTCCTAAAGAAATTGTAGACACTGTGTCTACTCTAGTATATGATGGAAAGTTTATTGCAAATAACCCAGAATCACGTCAGTGTTTCAAGGTTATAGTTAATAATGGTAATTCTGATGTAGGACATGAAAGTGGTTCAGCCTACAACACAACTCAATTAGAGTTTGTGAAAGATTTTGTTTGTCGCAATAAGGAATGGCGGGAAGCAACATTCATTTCACCGTACAATGCTATGAACCAGAGAGCCTACCGTATGCTTGGACTTAATGTTCAGACAGTAGACTCGTCTCAAGGTTCAGAGTATGATTATGTTATTTTCTGTGTAACTGCAGATTCACAGCATGCACTGAATATTAACAGATTTAACGTGGCGCTTACAAGAGCTAAGCGTGGTATACTAGTTGTCATGCGTCAGCGTGATGAATTGTATTCTGCTCTTAAGTTTACAGAGCTAGATAGTGAAGCAAGTCTGCAAGGTACAGGTTTGTTTAAAATTTGCAACAAAGAATTTAGTGGTGTCCATCCTGCTTACGCAGTCACAACTAAGGTTCTTGCTGCAACTTACAAAGTTAATGATGAACTTGCTGCACTTGTTAATGTGGAAGCAGGTTCAGAAATAACATATAAACATCTTATTTCTCTCTTAGGATTTAAGATGAGTGTTAGCGTTGAAGGTTGCCATAATATGTTTATAACACGTGACGAGGCAATTCGCAATGTGAGAGGATGGATAGGGTTTGATGTAGAAGCCACACATGCTTGTGGCACTAACATTGGTACTAACTTACCTTTTCAAGTAGGTTTCTCGACTGGTGCAGACTTTGTAGTCACACCCGAGGGACTTGTGGATACTTCAATAGGCAATAATTTTGAGCCTGTGAATTCTAAAGCACCTCCAGGTGAACAATTTAATCACTTGAGAGCTTTGTTTAAGAGTGCTAAGCCTTGGCATGTTGTAAGACCTAGGATAGTTCAGATGTTAGCAGACAATCTATGCAATGTTTCAGATTGTGTAGTGTTTGTCACATGGTGTCATGGCCTAGAACTAACTACTTTGCGCTATTTTGTTAAAATAGGCAAGGAACAAGTTTGTTCTTGTGGTTCTAGAGCTACAACTTTTAATTCTCACACTCAGGCTTACGCTTGTTGGAGGCACTGCCTGGGTTTTGATTTTGTCTATAATCCACTTTTAGTGGATATTCAACAATGGGGTTACTCTGGTAATCTACAATTTAATCATGATTTGCATTGTAATGTGCATGGCCACGCTCATGTAGCTTCAGCGGATGCTATTATGACTCGCTGCCTTGCAATTAATAATGCATTTTGTAAAGATGTCAACTGGGAACTGCAGTATCCTCATATTGCAAATGAGGATGAAGTAAATTCCAGTTGCAGGTATCTACAACGCATGTATCTTAATGCGTGTGTTGATGCTCTTAAAGTCAACGTTGTCTATGATATAGGCAACCCCAAAGGTATAAAATGTGTTAGACGTGGGGATGTCAATTTTAGGTTCTATGATAAGAACCCAATTGTACCTAATGTCAAACAGTTTGAGTATGACTATAGTCAGCATAAAGATAAGTTTGCTGATGGTCTTTGTATGTTTTGGAATTGTAATGTGGATTGTTATCCTGAAAATTCGTTAGTCTGTAGGTATGACACACGAAATTTGAGTGTGTTTAATTTACCTGGTTGTAATGGTGGTAGCCTGTATGTTAATAAACATGCATTCCACACACCTAAGTTTGATCGCATTAGCTTTCGTAATTTGAAAGCTATGCCATTCTTCTTTTATGACTCATCGCCCTGCGAAACTATTCAAGTTGATGGAATAGCGCAAGACCTTGTGTCATTAGCAACTAAAGATTGTATCACAAAATGCAACATTGGTGGTGCTGTTTGTAAGAAACATGCTCAAATGTATGCAGAATTTGTGGCTTCTTATAATGCAGCTGTTACAGCTGGTTTTACTTTTTGGGTTACTAATAATTTTAACCCTTACAACTTGTGGAAGAATTTTTCAGCACTCCAGTCTATTGACAATATTGCTTATAATATGTACAGGGGTGGGCATTACGATGCTATTGCAGGCGAAATACCCACAGTCATAACTGGAGATAAAGTTTTTGTTATTGATCAAGGTATTGAAAAGGCAGTTTTTGTTAATCAAACAACTCTGCCTACATCAGTTGCATTTGAGTTGTATGCGAAGAGAAACATTCGCACACTGCCAAATAACAGAATATTGAGTGGTTTAGGTGTAGACGTTACCCATGGTTTTGTAATCTGGGATTACGCTAACCAAACGCCACTGTATCGTAATACTGTTAAAGTATGTGCATATACAGACATTGAACCTAATGGTTTAATAGTTCTGTATGATGATAGATGCGGTGATTATCAATTTTTTCTTGCTGCTGATAATGCTGTTTTAGTGTCTACACAGTGTTATAAGCGGTATCCTTATGTAGAAATACCATCATATCTGCTTGTTCAGAATGGTATGCCACTAAAAGATGGAGCGAATCTGTATGTTTATAAGAGAAGTAATGGAGCGTTTGTAACGCTACCAACCACATTAAACACACAGGGTCGTAATTATGAAACTTTTGAACCTCGTAGTGATGTTGAGAGAGATTTTCTTGACATGTTGGAGGACGATTTTATTGAAAAGTATGGTAAGGACCTAGGTCTACAACACATACTTTATGGTGAAGTAGAAAAACCACAATTGGGTGGTTTACACACTGTTATAGGAATGTACAGACTCTTGCGTGCTAATAAATTAGACGCGAAGTCTGTAACCAATTCAGATTCTGATGTCATGCAAAACTATTTTGTTTTGGCAGACAATGGTTCTTATAAACAGGTTTGCACAGTTGTAGACCTTTTGCTTGATGACTTCTTAGAACTCCTTAGGAACATACTTAAAGAGTATGGTACTAATAAGTCCAAAGTTGTAACAGTGTCTATTGATTACCATAGCATAAATTTTATGACTTGGTTTGAAGAAGGCAGTATTAAAACATGTTATCCACAGCTTCAGTCGGCTTGGACATGTGGTTATAATATGCCTGAACTTTATAAAGTTCAGAATTGTGTTATGGAACCTTGTAATATTCCAAACTATGGTGTTGGAATTACATTGCCAAGTGGTATTATGATGAATGTGGCAAAGTATACACAACTTTGCCAATACCTCTCTAAAACCACAATGTGTGTACCGCATAACATGCGAGTAATGCATTTTGGAGCTGGAAGTGATAAAGGAGTTGCCCCTGGCAGCACTGTCCTTAAACAGTGGCTTCCAGAAGGAACACTCCTTGTTGATAACGATATTGTAGATTATGTATCTGACGCACACGTGTCTGTGCTGTCAGACTGCAACAACTATAAAACAGAGCACAAGTTTGATCTTGTGATATCTGATATGTATACAGATAATGATTCAAAAAGAAAACATGAAGGCATAGTAGCCAATGATGGCAATGACGATGTCTTCATTTATCTAGCTAATTTTTTAAAGAACAACTTAGCTCTGGGTGGTAGTTTTGCCATCAAATTAACAGAGACAAGTTGGCATGAGAGTCTTTATGATATTGCACAGGATTGTGCATGGTGGACAATGTTTTGTACAGCTGTGAATGCTTCATCTTCAGAAGCATTCTTGCTCGGTATTAATTATTTGGGTGACAGTGGAAAAGTTAAAGTTAGTGGAAAAACACTGCACGCAAATTATATATTTTGGAGGAATTGTAATTATTTACAAACTTCTGCTTATAGTGCATTTGATGTTGCTAAGTTTGGATTGAAATTAAAAGCAACACCAGTTGTTAATTTGAAGAAGGAACAAAAGACCGACTTAGTAGTTAATTTACTAAGGAACGGTAAATTATTGGTTAGAGATGTTGGTGAAGTCACTGTTTTTAGTGACCATTTTGTGTGCACTATGTAGTGCAAATTTGTTTGATTCTGATAATAATTATGTGTACTACTACCAAAGTGCTTTTAGACCGCCAAATGGGTGGCACCTACAAGGAGGTGCTTATGCAGTAGTCAGTTCTACTAATTATACTAATAATGCCGGTTCTGCACATGGGTGCACTGTTGGTGTTATTAAGGATGTTTATAATCAAAGTGTGGCTTCCATAGCTATGACAGCACCTCTTCAGGGTATGGCTTGGTCTAAGTCACAATTCTGTAGTGCACACTGTAATTTTTCTGAAATTACAGTTTTTGTCACACATTGTTATAGTAGTGGTAGTGGGTCTTGTCCTATAACAGGCATGATTCCACGTGATCATATTCGTATTTCTGCAATGAAAAATGGTTTTTTATTTTATAATTTAACAGTTAGCGTATCTAAATACCCTAATTTTAAATCTTTTCAATGTGTTAACAACTTCACATCTGTTTATTTAAATGGTGATCTTGTTTTTACTTCCAACAAAACTACTGATGTTACGTCAGCAGGTGTGTATTTTAAAGCAGGTGGACCTGTAAATTATAGTATCATGAAAGAATTTAAGGTTCTTGCTTATTTTGTTAATGGTACAGCACAAGATGTAGTTTTGTGCGACAATTCCCCAAGGGGTTTGCTAGCTTGTCAATATAACACTGGCAATTTTTCAGATGGCTTTTATCCTTTTACTAATAGTACTTTGGTTAGGGAAAAGTTCATCGTCTATCGTGAAAGTAGTGTTAATACTACTTTGGCGTTAACTAATTTCACTTTTACTAATGTAAGTAATGCACAGCCTAATAGTGGTGGTGTTAATACTTTTCATTTATATCAAACACAAACAGCTCAGAGTGGTTATTATAATTTTAATTTGTCATTTCTGAGTCAGTTTGTGTATAAGGCAAGTGATTTTATGTATGGGTCCTACCATCCTAGTTGTTCTTTTAGACCAGAAACCATTAATAGTGGTTTATGGTTTAATTCCTTGTCAGTTTCTCTTACCTATGGACCCCTACAGGGAGGGTGTAAGCAATCTGTTTTTAGTGGTAAGGCAACGTGTTGTTACGCCTACTCTTATAGAGGCCCAATGGCATGTAAAGGTGTTTATTCAGGTGAATTAAGCACGAATTTTGAATGTGGACTGCTGGTTTATGTTACTAAGAGTGATGGCTCTCGTATACAGACTAGAACAGAGCCCTTAGTATTAACGCAATACAATTATAATAATATTACTTTAGATAAGTGTGTTGCCTATAATATATATGGCAGAGTAGGCCAAGGTTTTATTACTAATGTGACTGATTCTGCTGCTAATTTTAGTTATTTAGCAGATGGTGGGTTAGCTATTCTAGATACGTCGGGTGCCATAGATGTTTTTGTTGTACAGGGCATCTATGGTCTTAATTATTACAAGGTCAACCCTTGTGAAGATGTTAACCAACAATTTGTAGTGTCTGGTGGCAATATAGTTGGCATTCTTACTTCTAGAAATGAAACAGGTTCTGAACAGGTTGAGAACCAGTTTTATGTTAAGTTAACCAATAGCTCACATCGTCGTAGGCGTTCTATTGGCCAAAACGTAATAAGTTGTCCTTATGTTAGTTATGGCAGATTTTGTATTGAACCAGATGGTTCGTTAAAGATGATAGTGCCAGAAGAATTGAAACAGTTTGTGGCACCTTTACTTAATATTACTGAAAGTGTACTCATACCCAACAGTTTTAATCTTACTGTTACAGATGAGTACATACAAACACGTATGGATAAGGTCCAAATCAATTGCCTTCAATATGTTTGCGGCAATTCTTTGGAGTGTAGAAAATTGTTTCAACAATATGGTCCGGTTTGTGATAATATATTGTCCGTTGTAAATAGTGTTAGTCAAAAAGAAGATATGGAACTTTTAAGCTTCTATTCTTCTACTAAACCAAAGGGTTATGATACACCAGTTCTTAGTAATGTAAGCACTGGTGAATTTAATATTTCTCTTCTCTTGAAACCCCCAAGTAGTCCTAGTGGGCGTTCTTTCATTGAAGATCTTTTATTTACAAGTGTTGAAACAGTTGGTTTGCCAACTGATGCTGAATATAAAAAATGCACAGCGGGACCTTTGGGTACTCTTAAAGATCTTATCTGTGCTAGGGAATATAATGGTTTATTAGTGTTGCCTCCAATTATTACGGCGGATATGCAAACAATGTATACTGCTTCTTTAGTGGGTGCTATGGCCTTTGGTGGTATTACATCAGCTGCAGCTATACCTTTTGCTACTCAGATTCAGGCAAGAATTAATCATCTTGGTATTACACAGTCTTTGTTAATGAAAAATCAAGAAAAGATTGCTGCTTCCTTTAATAAGGCCATTGGTCATATGCAGGAAGGTTTTAGAAGCACTTCTCTAGCATTACAACAGATTCAAGATGTTGTTAATAAGCAGAGTGCTATTCTTACTGAAACTATGAGTTCTCTTAATAAGAATTTTGGTGCTATTACATCAGTCATTCAAGACATTTACGCGCAACTTGATGCAATTCAAGCAGATGCACAAGTTGACCGCCTTATTACTGGTAGACTTTCATCACTCTCAGTGCTAGCCTCTGCTAAACAGTCTGAGTATATTAGAGTTTCCCAGCAGCGTGAATTAGCCACTAAAAAAATTAATGAGTGTGTTAAATCACAATCTAATAGGTACGGATTTTGTGGTAGTGGAAGACATGTTCTTTCGATACCACAAAATGCACCTAATGGTATAGTGTTTATACACTTTACTTATACACCAGAGAGTTTTGTTAATGTTACTGCAATAGTGGGTTTTTGTGTAAATCCTGCTAATGCTAGCCAGTATGCTATAGTACCTGCTAATGGAAGGGGTATTTTTATACAAGTTAATGGCACGTACTATATCACTGCACGTGATATGTATATGCCACGAGACATTACTGCAGGAGATATAGTTACTCTTACGTCTTGTCAAGCAAATTATGTTAATGTAAATAAAACCGTCATTACTACATTTGTAGAAGATGACGATTTTGATTTTGATGATGAGTTGTCAAAATGGTGGAATGACACTAAGCATCAGCTACCAGACTTTGACGACTTCAATTACACAGTACCCATACTTAATATTAGCGGTGAAATTGATTATATTCAAGGTGTTATACAGGGTCTTAATGACTCCCTTATAAACCTTGAAGAACTTTCAATAATTAAAACTTATATTAAGTGGCCTTGGTATGTTTGGCTTGCCATATTCTTTGCCATTATTATCTTTATCCTTATATTAGGATGGGTTTTCTTCATGACTGGATGTTGTGGTTGTTGTTGTGGGTGCTTTGGCATTATTCCTCTAATGAGTAAGTGTGGTAAGAAATCCTCTTACTACACTACTTTTGATAATGATGTGGTAACTTAACAATACAGACCTAAAAAGTCTGTTTAATGATTCAAAGCCCTACATCCTTTTTAATAGTATTAATTCTTCTTTGGTGTAAACTTGCATTAAGTTGTTTTAAAGAGTGTGTTATAGCACTCCAGCAAATAATACAAGTTTTACTCCAAATTATTAATAGTAAATTACAGTCTAGACTTCTGCTTTGGCACAGTCTGGACTAATGTTAGATTTTGAAGCAATTATTGAAACAGGTGAAGTAGTAGTACAACAAATCAGTTTCAATTTACAACATATTTCAAGTGTTCTAGAAACACAAATTTTTGACCCATTTGAGTGTTGTTATTATTCAAGTGGTAGTTTTTATGAAATAGATTCAGCTGACGACTTTTCAGATGATGAGTTTACTGAATAAATCGCTAGAAGAGAACGGCAGTTTTCTAACAGCCCTTTACATATTTGTTGCATTTGTAGCACTTTATCTATTAGGTAGAGCGCTTCAAGCTTTTGTACAAGCGGCTGACGCTTGTTGTCTGTTTTGGTATACATGGGTAGTAGTCCCAGGAGCCAAGGGCACGGCCTTTGTTTATAATCATACATACGGTAAAAAACTTAACAAACCGGATTTAGAAACGGTTATTGTTAACGAGTTCCCAAAGAACGGTTGGAATAATAAAAACCCTGCAATTTTTCAAGATGTCGAACGGCACGGAAAATTGCACTCTTAATACTGAACAAGCAGTTCAGCTTTTTAAGGAGTATAATCTATTCATAACCGCATTCCTTTTGTTTCTAACCATACTATTGCAGTATGGATACGCAACTAGGAGTCGTTCTATTTACATACTGAAAATGGTAGTGTTATGGTGCTTTTGGCCCCTTAACATTGCAGTAGGTGTAATTTCATGTGTATATCCACCAAACACAGGAGGCCTTGTCGCAGCGATAATTCTTACAGTGTTTGCGTGTCTTTCTTTTATAGGTTATTGGATCCAGAGTATTAGACTCTTTAAACGGTGTAGATCATGGTGGTCTTTTAATCCAGAATCTAACGCCGTGGGTTCAATACTCCTAACTAATGGCCAACAATGTAATTTTGCTATAGAGAGTGTGCCGATGGTGCTTGCCCCTATTATAAAGAACGGTGCTCTTTATTGTGAGGGTCAGTGGCTTGCTAAGTGTGAACCAGACCACTTGCCTAAAGATATATTTGTTTGCACACCAGATAGGCGTAATATCTATCGTATGGTGCAGAAATACACTGGTGACCAAAGCGGAAATAAGAAAAGGTTTGCAACATTTGTCTATGCAAAACAGTCAGTAGATACTGGCGAGCTAGAAAGTGTAACAACAGCTGGAAGTAACCTTTACACATAAATGTGTGTGTGTAGAGAGTATTTAAAATTATTCTTTGACAGTGCCTCTATTTTAAGAGCGCGGAAGAGTATTATCTTTGAGGATATTAATATAAATCCTCTTTGTTTCATACTCTCTTTTCAAGAGTTGTTATTTAAAAAGCAGTTTTTCCACTCTTTTGTGCCAAAAACTATTGTTGTTAACGGTGTAACATTTCAAGTGGATAATGGAAAAGTCTACTACGAAGGCACACCAGTTTTCCAAAAAGGTTGTTGTAGGATGTGGTCCCATTATAAGAAGAATAATTAAACCACCCACAACACTTATTTTTACAAATGGCGTTTTAGGTTACAAACGCTTAACAAATACGGACGATGAAATGGCTGACTAGTTTTGGAAGAGCTTTCATCTCCTGTTATAAATCCATATTACTAACTCAATTAAGAGTATTAGATAACTTAATTTTAGATCACGGACTTAAGCGCACATTAACGTGTGCTAGGCGAGTGCTTTTAGTTCAATTAGATTTAGTTTACAGGTTGGCTTACACGCCTACCCAATCGCTGGTATGAATAATAGTAAAAATAATCCTTTTCGCGGAGCAATAGCAAGAAAAGCGCGAATTTATCTGAGAGGAGGATTAGATTGTGTTTACTTTCTTAACAAAGCAGGACAAGCAGAGCCTTGTCCCGCGTGTACCTCCCTAGTATTCCAAGGGAAAACTTGTGAGGAACACTATTATAATAACAATCTTTTGTCATGGCAAGCGGTAAGGCAACTGGAAAGACAGACGCCCCAGCGCCAGTCATCAAACTAGGAGGACCAAAGCCACCTAAAGTTGGTTCTTCTGGTAATGCATCATGGTTTCAACCGATAAAGGCCAAGAAGCTAAATTCACCTGTGCCTAAGTTTGAAGGTAGTGGTGTTCCTGAAAATGAAAATCTTAAAACCAGCCAGCAACATGGATACTGGAGACGCCAACATAGGTTTAAGCCTGGTAAAGGTGGGAGAAAGCCAGTCCCTGATGCTTGGTACTTTTACTATACTGGAACAGGACCAGCCGCTGACCTGAATTGGGGTGATAGCCAAGATGGTATAGTGTGGGTTGCTGCAAAGGGTGCTGATACTAACTCTAGATCTAATCAGGGTACACGAGATCCCGATAAGTTTGACCAATATCCACTACGATTCTCAGACGGGGGGCCTGATGGTAATTTCCGTTGGGACTTCATTCCTCTGAATCGTGGTAGGAGTGGAAGATCAACAGCAGCTTCATCAGCAGCATCTAGTAGAGCACCTTCGCGTGAAGGCTCACGTGGACGTAGAAGTGGAGCTGAAGATGATCTTATAGCTCGTGCAGCAAAGATTATTCAGGACCAACAAAAGAAGGGTTCTCGCATTACCAAGGCAAAGGCTGATGAAATGGCTCATCGCCGGTATTGCAAGCGCACTGTTCCACCCGGTTATAAGGTTGATCAAGTATTTGGTCCCCGTACTAAAGGTAAGGAGGGAAATTTTGGTGATGACAAGATGAATGAGGAAGGTATTAAGGATGGGCGTGTTACAGCAATGCTCAACCTAGTCCCTAGCAGCCATGCTTGTCTTTTTGGAAGTAGAGTGACGCCTAAACTTCAACCAGATGGGCTCCACTTGAAATTTGAGTTTACTACTGTGGTTCCACGTGATGACCCGCAGTTTGATAATTATGTGAAAATTTGTGATCAGTGTGTCGATGGTGTAGGAACGCGTCCAAAAGACGATGAACCGAGACCAAAGTCACGCCCAAATTCAAGACCTGCAACAAGAGGAAATTCTCCTGCGCCAAGACAACAGCGCCAAAAGAAGGAGAAAAAGCCAAAGAAGCAGGAAGATGATGTAGATAAGGCATTGACCTCAGATGAAGAGAGGAACAATGCACAGCTCGAGTTTGATGATGAACCCAAAGTGATTAATTGGGGAGATTCAGCTCTTGGGGAAAATGAATTGTAACTTAACATAATGGACTTGCTGCATTTGCTGTCACATTTTGTTAAATACTATTTTGTTGCTTTCCTATCAATTATTACAGGCATTGATTGTGATTATGTGCAATATTTAAGCTACTTTTGGTTGCTTTTTGCTTGTTGTATTGTTGCTGTGCTTTTTATTATTGTGATTCTCATTAGTTTGCTTTATCGTAGAAGTGCAATAGTAAGAGTTAAGGAAGATAGGCATGTAGCTTGATTACCTACATGTCTATCGCCAGGGAAATGTCTAATCTGTCTACTTAGTAGCCTGGAAACGAACGGTAGACCCTTAGATTTTAATTTAGTTTAATTTTTAGTTTAGTTTAAGTTAGTTTAGAGTAGGTATAAAGAAGCCAGTGCCGGGGCCACGCGGAGTACGATCGAGGGTACAGCACTAGGACGCCCACTAGGGGAAGAGCTAAATTTTAGTTTAAGTTAAGTTTAATTGGCTAAGTATAGTTAAAATTTATAGGCTAGTATAGAG
>MT984601.1
CAACGCCCGTAGGACGCTGGATACTAGGTAGCCCAAGCAACGGATGTATAAAGTGAGACACGGCAAAACAAGCAGTGATACCAGCAACAATGATATATTATCATCAAAAACCTGACAGGTGGCCAGGTGCCATCCAGGGCACTAAAGTGCACTGCAATGGAACACCTATGGGGACCAGCTGTAGGTACTTAAGATAGATATTAATATATATCTATTGCACTAGCCTTGCGCTAGATTTCAAACTTAACAAAACGGACTTAAATACCTACAGCTGGTCCCCATAGGTGTTCCATTGCAGTGCACTTTAGTGCCCTGGATGGCACCTGGCCACCTGTCAGGTTTTTGTTGTTAAAATATCATTGTTGCTGGTATCACTGCTTGTTTTGCCGTGTCTCACTTTATACATCCGTTGCTTGGGCTACCTAGTATCCAGCGTCCTACGGGCGCCGTGGTCGGTTCGAGTGCGAAGGACCTCTGGTTCATCTAGCGGTAGGCGGGTGTGTGGAAGTAGCGCTTCAGACGTACTGGTTCTGTTGCGTGAAACGCGGGGTCACCTCCCCCCACATACCTCTAAGGGCTTTTGAGCCTAGCGTTGGGCTACGTTCTCGCACAAGGTCGGCTATACGACGTTTGTAGGGGGTAGTGCCAAACAACCCCTGAGGTGACAGGTTCTGGTGGTGTTTAGTGAGCAGACATACAATAGACAGTGACAACATGGCTTCAAGCCTAAAACAGGGAGTATCTCCCAAACCAAGGGATGTCATTCTTGTTTCCAAAGACATTCCCGAACAACTCTGTGACGCTTTATTTTTCTACACGTCACACAACCCTAAGGATTACGCTGATGCTTTTGCATTTAGGCAAAAGTTTGACCGTAATCTGCAGACTGGGAAGCAGTTCAAATTTGAAACTGTTTGTGGTCTCTTCCTATTGAAGGGAGTTGACAAAATAACACCTGGCGTCCCAGCAAAAGTTTTAAAAGCCACTTCTAAGTTGGCAGATTTAGAAGACATCTTTGGTGTCTCTCCTTTTGCACGGAAGTACCGTGAATTGTTGAAAACAGCATGCCAGTGGTCTCTTACTGTAGAAACACTGGATGCTCGTGCACAAACGCTTGACGAAATTTTTGACTCTACTGAAATACTTTGGCTTCAGGTGGCTGCAAAAATTCAAGTTTCAGCTATGGCAATGCGCAGGCTTGTTGGAGAAGTAACTGCAAAAGTCATGGAAGCTCTTGGCTCAAATTTGAGTGTTCTCTTTCAAATTGTTAAACAACAAATAGCCAGAATCTTTCAAAAGGCACTGGCTATTTTTGAAAATGTGAGTGAATTACCACAGCGTATTGCAGCACTTAAGATGGCCTTTGCCAAGTGTGCCAAGTCAATTACTGTTGTGGTTGTGGAAAGAACTCTAGTTGTTAGAGAGTTCGCAGGAACTTGTCTTGCAAGCATCAATGGTGCTGTTGCAAAATTCTTTGAAGAACTTCCAAATGGCTTTATGGGTTCTAAAATCTTCACAACATTGGCCTTCTTTAAAGAAGCAGCTGTGAAAATTGTGGAAAATATACCAAATGCACCAAGAGGTACTAGAGGTTTTGAAGTCGTTGGTAACGCCAAGGGAACGCAAGTTGTTGTGCGTGGCATGCGAAATGATTTAACTCTGCTCGACCAAAAAGCTGACATTCCTGTTGAGAAAGAAGGTTGGTCTGCAATTCTTGAAGGACATCTGTGTTATGTCTTTAAGAGTGGTGATCGTTTTTATGCGGCACCTCTTTCTGGGAATTTTGCATTGCATGATGTGCATTGTTGTGAGCGTGTTGTCTGTCTGTCTGATGGTGTAACACCAGAGATAAATGATGGACTCATTCTAGCAGCAATCTATTCATCTTTTAGTGTCTCAGAACTCGTGGCAGCACTTAAAAAGGGTGAACCATTCAAGTTCTTGGGTCATAAATTTGTGTATGCGAAGGATGCAGCAGTCTCTTTCACTCTTGCAAAAGCAGCCACTATTGCAGATGTACTGAAGCTGTTTCAATCAGCTCGTGTGCAAACAGAAGATGTGTGGTCTGCATTTACTGAAAAGTCTTTTAATTTCTGGAAACTCGCATATGGAAAAGTGCGTAATCTTGAAGAAGTTGTGAAGACTCATTTTTGTAAAGCTCAAATGTCAATTATCATTCTAGCAGCAGTGCTTGGCGAAGGCATTTGGCATCTTGTTTCACAGGTCATCTATAAAGTAGGTGGTCTTTTTACTAGAGTCGTTGACTTTTGTGAAAAACACTGGAAGGGTTTCTGTGCACAACTTAAAAAGGCTAAGCTCGTTGTCACAGAAACTCTTTGTGTTCTTAAGGGAGTGGCACAGCATTGTTTTCAACTATTGCTGGATGCAATACATTCTTTGTATATGAGTTTTAAGAAGTGTGCACTTGGTAGAATTCATGGAGACTTACTCTTCTGGAAAGGGGGTGTACACAAAATTGTTCAAGATGGCGATGAAGTTTGGTTTGACGCCATTGATAGTATTGATGTTGAAGATCTGGGTGTTGTCCAAGAAAAACCCATAGATTTTGAGGTTTGTGAAGACGTAACACTTCCAGAAAATCAACCTGGTCATATGGTTCAAATCGAGGATGACGGAAAGAACTATATGTTCTTCCGCTTCAAAAGGGATGAGAACATCTACTATACACCAATGTCTCAACTTGGTGCAATTAATGTAGTTTGCAAAGCAGGCGGTAAAACCGTTACCTTTGGAGACACCATTGTGAAAGAAATACCGCCACCTGATGTTGTGCCTATTAAGGTTAGCATAGAGTGTTGTGGTGAACCATGGAATACAATCTTCAAGAAAGCTTATAAAGAGCCCATTGAAGTTGAAACTGACCTCACAGTAGAACAATTGCTCTCTGTGATCTATGAGAAAATGTGCGACGACCTCAAATTGTTTCCAGAGGCACCAGAGCCACCGCCATTTGAGAATGTCGCACTTGTTGATAAAAACGGTAAAGACTTGGATTGCATAAAATCATGCCATCTTATCTACCGTGATTATGAGAGTGATGATGACATCGAGGAAGAAGATGCTGAGGAGTGTGATACTGATTTAGAATGTGAAGAAGAGGATGAGGATACTAAAGTGTTGGCTCTTATACAAGACCCTGCAAGTAATAAATACCCTCTTCCTCTTGATGATGATTATAGCGTCTTTAATGGATGTATTGTACATAAGGACGCTCTTGACGTCGTAAATCTACCATCTGGTGAAGAAACCTTTGTTGTCAACAACTGCTTTGAGGGAGCTGTAAAACCACTGCCTCAGAAAGTTGTTGATGTTCTAGGTGACTGGGGTGAGGCTGTTGATGCGCAAGAGCAAATTGCACAAACTACTTCAGAGGAAACCCCTATCAGTAGTTTGGAGGCAACTATTGAGCAAGTTGTTGTTGAGGAACAGAAAATAATTTCTGTTGTTGAAGAAGAACAGCAGGTGGCGGTCTACACACCTGTAGACCTACAAGTTGTTGAAGAAACACCAGATGAGTTTATTCTTATTGCTGATGTTTCCACAGAAGAAATTGTGCCTCATGAAGAAAAGGAGTCACAGATTGAACAGGAGCCTATTCAAGTTGTTAAATCACAACGTGAAAAGAAGGCTAAAAAGTTCAAGGTTAAATCTACTACATGTGAGAAACCCAAATTTTTGGAGTACACAACATGTGTGGGTGACCTAACGGTAGTGATTGCCAAAGCATTGGATGAGTTTAAAGAGTTCTGCATTGTAAATGCTGCTAATGAGCATATGTCTCACGGTGGCGGCGTTGCTAAGGCAATTGCGGACTTTTGTGGACCTGATTTTGTGGAGTATTGTGAGGACTATGTTAAGAAACATGGGCCTCAACAAAGACTTGTCACACCTTCATTTGTCAAAGGCATTCAATGTGTGAACAATGTTGTAGGACCTCGCCATGGAGACAGTAACTTGCATGATAAGCTTGTTGCTGCTTACAAGAATGTTCTTGTAGATGGTGTTGTCAATTATGTTGTGCCAGTCCTCTCATCAGGAATTTTTGGTGTTGATTTTAAGATGTCTATAGACGCTATGCGCAAGGCTTTTGAAGGTTGCGACATACGCGTTCTTCTTTTCTCCTTGTCTCAAGAACACATCGATTATTTCGATGTTACTTGTAAACAGAAGACAATTTATCTTACAGAGGACGGTGTTAAATACCGCTCTGCTACTGTGAAACCAGGTGACTCTTTGAGTCAATTTGGACCGGTTTTTGCTAGAAACAAGACAGTCTTTACAGCAGACGATGTTGAGGATAAAGAAATTCTCTTCATTCCTACTACTGACAAGACTGTCCTTGAATATTATGGTTTGGATGCGCAAAAGTATGTAATATACTTGCAAACTCTTGCACAGAAGTGGAATGTCCAATATAGGGACAATTTTGTTATACTTGAGTGGCGTGATGGAAATTGCTGGATTAATGCAGCAGTAGTGCTCCTTCAAGCTGCTAAGATTAGGTTTAAAGGTTTTCTTGCAGAAGCATGGGCACAACTTTTGGGTGGAGACCCAACTGATTTTGTAGCCTGGTGCTATGCAAGTTGCAATGCTAATGTTGGTGAGTTTTCAGATGCTAATTGGCTTCTTGCTAATTTGGCAGAATACTTTGATGCTGATTACACGAATGCATTCCTTAAGAGGCGTGTGTCATGTAACTGTGGGGTTAAGAATTGTGAAGTTAGAGGCCTTGAAGCTTGTATTCAACCAGTAAAGGCACCCAATCTTCTTCATTTTAAGACTCAGTACACAAATTGTACAGTGTGTGATGCAAATAGTGTGGATGAGGTGGTAGAAGCCTCACTACCATATCTGTTGCTCCTTGCTACTGATGGTCCTACTACAGTGGATTGTGATGAAAATGCTGTAGGGAATGTTGTTTTCATTGGCTCTACTAATAGTGGCCATTGTTACACGCAAGCCATTGGTAAGGCTTTTGATAATCTTGCTAAGGATAGAAAATTTTCAAAGAATTCGCCATACATTACAGCAATGTATACGCGCTTCTCTCTTAAGAGTGAAAGCTCTCTGTCTGTTGTTAAACAGAGTAAGAGTAAAACTAAAGTAGTAAAAGAAGATGTTGCCAACCTTGTTACTAGTTCTAAAGCCAGTTTTGATGATCTTACTGACTTTGAACATTGGTATGATAGTAACATCTATGAAAGTCTTAAAGTTCAGGAAATACCTGTGAATTTGGATGAGTATGTGTCATTTACAACGAAAGAAGATACTAAGTTGCCACTGACACTTAAAGTTAGAGGTATCAAATCAGTTGTTGACTTTATTTCAAGAGACGGTTTCTCTTATAAGTTAACACCTGACATTGAAGAAAATTCAAAAGCGCCAGTCTACTACCCAGTCTTAGACTCTATTAGTCTTAAGGCAATATGGGTAGACGGCAGTGCTAATTTTGTTGTTGGTCATCCAAACTACTATAGTAAGTCTCTTCGCATTCCTACTTTTTGGGAAAATGCAGAGAGCTTTGTTAAGATAGGTGACAAAGTTGATGGTGTAACTATGGGCCTTTGGCGTGCAGAACAGCTTAACAAACCTAATCTTGAAAGAATTTTCAACATTGCTAAGAAAGCTATTGTTGGATCCAGTGTTGTTACTACACAATGTAGTAAATTAATTAGTAAAGCAGCTACATTCATTGCTGATAAAGTAGGTGGGGGTGTAGTTCATAATATTACAGATAGAATTAAGGGTCTTTGTGGATTTACACGTGGGCATTTTGAAAGAAAATTGTCTCCACAATTCATAAAAACACTTATATTCTTCTTCTTTTACTTTGTAAAGGCTAGTGCTAAGAGTGTTGCCACTAGTTATAAGCGTGTGTTATGTAAGGTGGTTTTTACCACGCTATTTATATTATGGTTTATGTACACAAGTAAACCAGTAACTTTTACTGGAACACGTGTGCTAGACTTCTTATTTGAGGGTTCTTTATGTGGTCCCTATAATGACTATGGTAAAGACTCATTTGACGTACTACGCTATTGTGGAGATGATTTTACTTGTCGTGTATGTTTACATGATAAAGATTCACTTCATTTGTATAAGCATGCTTATAGCGTAGAACAGGTTTATAAAGATGCAGCTTCTGGCATTAGTTTTAATTGGAATTGGCTTTATTTGGTCTTTCTAATATTATTTGTTAAACCAGTAGCAGGTTTTGTTATTATTTGCTATTGTGTTAAGTACTTGGTATTGAGTTCAACTGTGTTGCAAACTGGTGTAGGTTTTATGGACTGGTTTATTCAAACAGTTTTTACTCACTTTAATTTTATGGGTGCAGGTTTCTATTTCTGGCTCTTTTATAAATTGTACATACAGGTTCATCATATACTGTATTGTAAGGATATAACATGTGAAGTGTGTAAGAGAGTTGCACGCAGTAACAGGCATGAGGTTAGTGTTGTTGTTGGTGGACGCAAGCAAATTGTGCATGTGTACACTAACTCTGGTTACAACTTTTGTAAGAGACATAATTGGTATTGTAGGAATTGTGATGTATATGGTCACCAAAACACATTTATGTCTCCTGAAGTTGCTGGCGAGCTTTCTGAAAAGCTTAAACGCCATGTTAAACCTACAGCACATGCTTACCACGTTGTGGATGAGGCTTGCGTAGTTGATGATTTTGTTAACTTAAAATACAAAGCTGCAACTCCTGGTAAGGATGGTGCACCTCCTGCAGTTAAATGTTTCAGTGTTACAGATTTCTTGAAGAAAGCTGTTTTTCTTAAGGATGCGCTGAAATGTGAACAAATATCTAATGATGGTTTTATAGTGTGTAATACGCAGAGTGCGCATGCTTTAGAGGAAGCAAAGAATGCAGCCATCTATTATGCGCAATACCTGTGTAAACCTATACTTATACTCGACCAGGCACTCTACCAGAATTTAATAGTGGAACCTGTATCGAAGAGCGTTGTCAACAAAGTGTGTGACATTTTGTCTAGGATAATTTCTGTAGATACTGCATCTTTGGATTATAAAGCAGGTACAATTCGTGATGCCTTGCTGTCTGTTACTAAAGATGAAGAAGCTGTAGATATGGCTATCTTCTGTCATAATCATGAAGTTGAATATACAGGTGATGGTTTTACTAATGTTATACCGTCATATGGTATAGACACTGATAAATTAACACCTCGTGATAGAGGGTTTTTGATAAATGCAGATGCTTCTGTTGCTAACTTAAGAGTTAAAAATGCTCCGCCGGTAGTATGGAAGTTCTCTGATCTTATTAAGTTGTCTGACAGTTGTCTTAAATATTTAATCTCAGCAACTGTCAAGTCAGGGTCTCGTTTCTTTATAACAAGATCTGGTGCTAAACAAATTTTTTCTTGTAGTACTCAGAAATTGTTGGTAGAGAAAAAGGCTGGTGGTGTCATTAGTGGTACCTTTAATTGGTTTAAGAGTTGTTGTAAATGGCTCTTGATCTTCTATGTGCTTTTTACATTGTGTTGTTTGGGTTGTTATCATATGGAGACGAATAAAAGTTTTGTTCATCCTATGTATGATGTTAACTCTACAATGCATGTTGAAGGCTTTAAGGTTATAGATAAAGGTGTTATTAGAGACATTGTACCAGAGGATGCTTGTTTCTCTAATAAGTTTGCTAACTTTGATGCATTTTGGGGTAAACCATATGTGAATAGTAGAGACTGTCCAATTGTTACAGCAGTCATAGATGGCGCTGGAACAATAGCAGCTGGTGTTCCTGGTTTTGTAGACTGGGTTCTTGATGGTGTTATGTTTGTACACATGACACAAACAGAAAGAAAACCCTGGTACATTCCCACGTGGTTTAACAGAGAAATTGTTGGTTACACTCAGGATTCAATTATTACTGAAGGTAGTTTTTATACATCTATAGCTTTGTTTTCAGCTAGGTGTTTATATTTAACAGCCAGCAATACACCACAATTGTATTGTTTTAATGGTCATAATGATGCTCCTGGAGCCTTACCATTTAGCAGTATCACTCCACACAGGGTCTACTTCCAACCAAATGGTGTTAGGCTTATAATTCCTCAACAAATAATGCACACACCCTACGTAGTAAAGTTTTTATCAGACAGCTATTGTAGAGGTAGTGTATGTGAGTATACTAAACCGGGTTATTGTGTCTCACTAAATTCCCAATGGGTTTTATTTAATGACGAATACACAAGTAAACCAGGAGTATTCTGTGGTTCTACTGTTAGAGAACTTATGTTTAATATGGTTAGTACATTTTTTACTGGTGTCAACCCTAATATTTATATGCAGCTGGCGACTATGTTCTTAATACTAGTTGTTGTTGTGTTAATTTTTGCAATGGTTATAAAGTTTCAAGGTGTTTTTAAAGCTTATGCAACCATTGTGTTTACAATAATGCTAGTTTGGGTTGTTAATGCATTTATTTTGTGTGTACATAGTTATAATAGTGTTGTGGCTGTTATACTACTAGTAATCTATTGTTATGCATCATTGGTTACAAGTCGTAATACTGCTATAATAATGCATTGTTGGCTTGTGTTTACCTTTGGTTTAATTGTACCCATATGGTTGGCGTGTTGCTACCTGGCATTTGTTTTATATATGTACACACCATTGTTTTTCTGGTGTTACGGTACTACTAAAAACACTCGTAAATTGTATGATGGCAACGAGTTTGTTGGTACTTATGATCTTGCTGCGAAGAGCACCTTTGTTATTCGCGGTCCTGAATTTGTTAAGCTTACGAACGAGATAGGTGATAAGTTTGAACACTATCTCTCAGCGTATGCTAGACTTAAATACTACTCAGGCACTGGCAGTGAACAAGATTATCTGCAAGCTTGTCGTGCATGGTTAGCTTATGCTTTGGACCAATATAGAAATAGTGGTGTGGAAATTGTGTATACTCCACCACGTTACTCTATTGGTGTTAGTAGATTACAGGCCGGTTTTAAGAAACTAGTTTCTCCTAGTAGTGTTGTTGAAAAGTGCATTGTTAGTGTCTCTTATAGAGGTAATAATCTTAATGGACTGTGGCTAGGTGATACTATCTACTGTCCGCGACATGTTCTAGGCAAGTTCTCAGGTGACCAATGGAATGATGTACTTAACCTTGCTAATAATCATGAGTTTGAAGTTGTAACTCAAAATAATGTTACTTTGAATGTTGTCAGTAGGAGGCTAAAAGGTGCAGTTTTGATTTTACAAACTGCTGTTGCTAATGCTGAAACTCCAAAGTATAAGTTTGTTAAAGCCAATTGTGGAGATAGTTTTACGATTGCTTGTTCCTATGGTGGTACAGTTGTTGGACTCTACCCTGTTACTATGCGCTCTAATGGTACTATTAGGGCGTCTTTCTTAGCAGGAGCGTGTGGTTCTCCAGGTTTTAATATAGAAAAGGGTGTAGTTAACTTTTATTATATGCACCATCTTGAGTTGCCTAATGCATTACACACAGGAACTGACCTAATGGGAGAGTTCTATGGTGGTTATGTGGACGAAGAGGTTGCACAAAGGGTGCCACCAGATAATTTAGTTACTAACAATATTGTAGCATGGCTTTATGCCGCAATTATTAGTGTTAAGGAGAGTAGTTTCTCACTGCCTAAATGGTTGGATAGTACTACTGTCAGTGTTGAAGACTACAATAAGTGGGCTGGTGATAATGGTTTTACACCATTTTCTACTAGTACTGCTATTACTAAATTAAGTGCTATAACGGGAGTAGATGTTTGTAAACTCCTTCGCACTATTATGGTAAAAAGTAGTCAATGGGGTAGTGATCCCATTTTAGGACAATATAATTTTGAAGATGAATTGACACCAGAGTCCGTTTTTAATCAGATAGGTGGTGTTAGATTACAGTCTTCTTTTGTAAGAAGAGCCACATCCTGGTTTTGGAGTAGATGTGTGTTAGCTTGCTTCTTATTTGTGTTGTGTGCTATTGTCTTGTTTACGGCAGTGCCACTTAAATATTATGTACATGCAGCCGTTATTTTGTTAACAGCTGTGCTCTTCATTTCTTTTACTGTTAAACATGTTATGGCATATATGGATACTTTTCTACTGCCAACATTGCTTACAGTCATTATTGGAGTTTGTGCTGAAGTACCTTTCATCTACAATACTCTAATTAGTAGGATAGTTGTCTTTGTTAGTCAATGGTATGATCCTGTAGTCTTTGATACTATGGTACCATGGATGTTCTTGCCACTAGTGTTGTACACAGCATTTAAGTGTGTGCAGGGTTGCTATAGTGTGAATTCTTTCAATACTTCTTTGCTAGTACTGTACCAGTTCTTGAAGTTAGGCTTTGTTATTTATGCCTCTTCTAGCACGCTGGCAGCATACACAGAAGGTAATTGGGATTTATTTTTTGAATTAGTTCACACTACTGTGTTGGCTAATGTTAGTAGTAATTCCTTAATAGGTTTGTTTGTGTTCAAGTTAGCTAAGTGGATGTTGTATTATTGTAATGCTACATACTTTAATAATTATGTGCTAATGGCTGTCATTATTAATGGCTTTGGTTGGCTCTTCACTTGTTACTTTGGAGTTTATTGGTGGATTAATAAGGTTTTTGGTTTAACCTTAGGTAAATATGAATTCAAAGTTTCAGTAGACCAATATAGGTATATGTGTCTTCATAAGATAAATTCGCCTAAAACTGTGTGGGAAGTTTTTTCGACAAATATACTTATACAAGGAATTGGTGGTGATCGTGTGTTGCCTATTGCTACAGTTCAATCTAAATTGAGTGATGTAAAGTGTACAACTGTTGTTTTAATGCAGCTTTTGACTAAGCTTAATGTTGAAGCAAATTCAAAAATGCATGCTTATCTTGTTGATTTACACAATAAAATCCTTGCATCTGATGATGTTGGAGAGTGCATGGATAATTTGTTGGGTATGCTTGTTACACTATTTTGTATAGATTCTACTATTGATTTGAGTGAGTATTGTGATGATATACTTAAGAGGTCAACTGTTTTACAGTCAGTTACTCAAGAGTTCTCACACATACCCTCTTATGCTGAATATGAAAGAGCTAAGAATCTTTATGAAAAGGTTTTAGCTGATTCTAAAAATGGTGGTGTAACACAGCAAGAGCTTGCTGCATATCGTAAAGCTGCCAATATTGCAAAGTCAGTTTTTGATAGAGACTTGGCTGTTCAAAAGAAGTTAGACAGCATGGCAGAACGTGCTATGACAACAATGTATAAAGAGGCGCGTGTAACTGATAGACGAGCAAAATTAGTTTCATCACTACATGCGTTACTGTTTTCAATGCTCAAGAAAATAGATTCTGAAAAGCTTAATGTATTATTTGATCAGGCTAGTAGTGGTGTTGTACCTCTAGCTACTGTTCCAATTGTTTGTAGTAATAAGCTTACCCTTGTAATACCAGATCCAGAAACTTGGGTCAAGTGTGTGGAAGGTATGCATGTTACTTACTCAACAGTTGTCTGGAATATAGACACTGTTATTGATGCTGATGGCATAGAATTACATCCTACTTCTACAGGTAGTGGATTGACATACTGTGTAAGTGGTGACAATATAGCGTGGCCTTTAAAGGTTAGCTTAACTAGAAATGGGCATAATAGAGTTGACGTTGCTTTGCAGAATAATGAGCTTATGCCTCATGGTGTAAAAACAAAGGCTTGCGTAGCAGGTGTAGATCAAGCACATTGTAGCGTAGAGTCTAAATGTTATTATACAAATATTAGTGGCAATTCAGTTGTAGCTGCTATTACTTCTTCAAATCCAAATCTGAAAGTAGCTTCGTTTTTGAACGAGGCAGGCAATCAGATTTATGTAGACTTAGATCCACCATGTAAATTTGGCATGAAGGTGGGTGACAAGGTTGAGGTTGTTTACTTGTATTTTATAAAGAATACAAGGTCGATTGTTAGGGGTATGGTACTTGGTGCTATATCTAATGTTGTTGTCTTACAGTCTAAAGGGCATGAAACAGAGGAAGTGGATGCTGTTGGCATACTTTCACTTTGCTCATTTGCAGTAGATCCTGCAGACACGTATTGTAAATATGTGGCAGCAGGTAATCAACCTTTAGGTAACTGTGTTAAAATGTTGACAGTTCATAATGGTAGTGGCTTTGCTATAACATCGAAGCCTAGTCCAACTCCTGATCAGGATTCTTATGGAGGAGCTTCTGTGTGTCTCTATTGTAGAGCACACATAGCACATCCAGGAGGTGCAGGAAATTTAGATGGACGTTGTTTATTTAAAGGTTCTTTTGTGCAAATACCTACTACGGAGAAAGACCCCGTTGGATTCTGTCTACGTAATAAGGTTTGCACTGTTTGTCAGTGTTGGATTGGTTATGGATGTCAGTGCGATGCACTTAGACAACCAAAACCTTCTGTTCAATCAGCTGCCGGTGTAGCTGATTTTGATAAGAATTATTTAAACGGGTACGGGGTAGCAGTGAGGCTCGGCTGATACCCCTTTCTATTGGATGTGATCCTGATGTTGTAAAGCGAGCCTTTGATGTTTGTAACAAGGAATCAGCTGGTATGTTTCAAAATTTGAAGCGTAACTGTGCGCGATTCCAAGAAGTACGTGGTACTGAAGATGGAAATTTTGAGTATCTTGATTCTTACTTTGTGGTTAAACAAACCACTCCTAGTAATTATGAACATGAGAAGAATTGTTACTATGACTTAAAGTCTGAAGTAACAGCTGATCATGACTTTTTTGTGTTCAATAAGAACATTTACAATATTAGTAGGCAACGGCTTACTAAGTATACTATGATGGACTTTTGCTACGCTTTGAGGCATTTTGACCCAAAGGACTGCGAAGTTCTTAAAGAAATACTTGTCACTTATGGTTGTATAGAAGATTATCACCCTAAGTGGTTTGAAGAGAATAAGGATTGGTACGACCCAATAGAAAACCCAAAATATTATGCCATGTTGGCTAAAATGGGGCCTATTGTACGACGTGCTTTATTGAATGCTATTGAGTTCGGAAACCTTATGGTTGAAAAAGGTTATGTTGGTGTTGTTACACTTGATAACCAAGATCTTAATGGCAAATTTTATGACTTTGGTGATTTTCAGAAAACGGCACCTGGTGCTGGTGTTCCTGTTTTTGATACATATTATTCTTACATGATGCCCATCATAGCCATGACGGATGCTTTGGCACCTGAAAGGTATTTTGAATATGATGTGCATAAGGGTTATAAGTCTTATGATCTCCTCAAGTATGATTATACTGAGGAGAAACAAGAGTTGTTTCAGAAGTACTTTAAGTATTGGGACCAGGAGTACCATCCTAACTGCCGTGACTGTAGTGATGACAGGTGTTTGATACATTGTGCAAACTTCAACATCTTGTTTTCTACATTGATACCGCAGACTTCTTTTGGTAATTTGTGTAGAAAAGTGTTTGTTGATGGTGTACCTTTTATAGCTACTTGTGGCTATCATTCTAAAGAACTTGGTGTTATTATGAATCAAGATAACACCATGTCGTTCTCAAAAATGGGTTTAAGTCAACTCATGCAGTTTGTTGGAGATCCTGCCTTGTTAGTGGGAACATCCAATAATTTAGTCGATCTTAGAACGTCTTGTTTTAGTGTTTGTGCATTAGCGTCTGGTATTACTCATCAAACGGTAAAACCAGGTCACTTTAACAAGGATTTCTATGATTTTGCAGAGAAGGCTGGTATGTTTAAAGAGGGTTCTTCTATACCACTTAAACATTTCTTCTACCCACAAACTGGTAATGCTGCTATAAACGATTATGATTACTATCGTTATAACAGGCCTACCATGTTTGATATACGTCAACTTCTATTTTGTTTAGAAGTGACTTCTAAATACTTTGAATGTTATGAAGGCGGCTGTATACCAGCAAGCCAAGTTGTAGTTAACAATTTAGATAAGAGTGCAGGCTACCCATTTAATAAATTTGGAAAAGCTCGCCTCTATTATGAAATGAGTCTAGAGGAACAGGACCAACTCTTTGAAAGTACAAAGAAGAACGTCCTACCTACTATAACTCAAATGAATCTAAAATATGCCATATCCGCGAAAAATAGAGCGCGTACAGTGGCAGGTGTTTCTATCCTTTCTACTATGACTAATAGGCAATTTCATCAGAAGATTCTTAAGTCTATAGTCAATACTAGAAATGCTCCTGTAGTTATTGGAACAACCAAATTTTATGGTGGTTGGGACAACATGTTGAGAAACCTGATCCAAGGTGTTGAGGACCCAATTCTTATGGGTTGGGATTACCCAAAGTGTGATAGGGCAATGCCTAATTTGTTGCGTATTGCAGCATCTTTGGTACTTGCTCGTAAACACACTAATTGTTGTACTTGGCCTGAACGCATTTATAGGTTGTATAATGAATGCGCGCAGGTTTTATCTGAAACTGTCTTAGCTACAGGTGGTATTTATGTGAAACCTGGTGGCACTAGCAGTGGTGATGCTACTACTGCTTATGCAAACAGTGTTTTTAATATAATACAAGCCACATCTGCTAATGTTGCGCGTCTTTTGAGTGTTATAACGCGTGATATTGTCTATGATGACATTAAAGACCTGCAGTACGAATTATACCAGCAGGTTTATAGGCGAGTCAACTTCGACTCGGCCTTTGTTGAAAAGTTCTATTCTTACTTATGTAAGAATTTTTCACTCATGATCTTGTCTGACGATGGTGTTGTTTGTTACAACAACACATTAGCCAAACAGGGTCTTGTAGCAGATATTTCTGGTTTTAGAGAAATCCTCTACTACCAAAATAATGTGTATATGGCTGACTCTAAGTGTTGGGTTGAACCAGACTTAGAAAAAGGCCCACATGAATTCTGTTCACAACACACAATGCTGGTAGAGGTAGATGGTGAGCCTAAGTACTTGCCATATCCTAATCCTTCACGCATTTTGGGTGCATGTGTCTTTGTAGATGAAGTGGATAAGACAGAACCTGTGGCTGTTATGGAGCGTTATATAGCTCTTGCCATAGACGCTTACCCGCTAGTACATCATGAAAATGAGGAGTACAGGAAGGTTTTCTTTGTGCTTCTTTCTTATATCAGAAAACTCTATCAAGAGCTTTCTCAGAGTATGCTTATGGACTACTCTTTTGTAATGGATATAGACAAGGGTAGTAAATTTTGGGAGCAGGAGTTCTATGAAAATATGTATAGAGCTCCTACAACGTTACAGTCCTGTGGTGTTTGTGTAGTTTGTAATAGTCAAACTATACTACGCTGTGGTAATTGTATTCGTAAACCGTTTTTGTGTTGCAAGTGTTGCTATGACCATGTCATGCACACAGATCACAAAAATGTTTTGTCTATAAACCCTTACATTTGCTCACAACCTGGTTGTGGTGAAGCAGACGTTACTAAATTGTACCTCGGAGGTATGTCATACTTCTGTGGTAATCATAAACCTAAGTTGTCAATACCGTTAGTATCTAATGGTACAGTTTTTGGAATTTACAGGGCTAATTGCGCTGGTAGTGAAAATGTTGATGATTTTAATCAACTAGCTACTACTAATTGGTCTACTGTGGAACCTTATATTTTGGCAAATCGCTGTAGTGATTCATTGAGACGCTTTGCTGCAGAGACAGTAAAGGCTACAGAGGAACTACACAAGCAACAATTTGCTAGTGCAGAAGTGAGAGAAGTACTCTCAGATCGTGAGTTGATTCTATCATGGGAGCCAGGTAAGACCAGGCCTCCATTGAATAGAAATTATGTCTTCACAGGCTACCACTTTACAAGAACTAGTAAGGTGCAGCTTGGTGATTTTACCTTTGAAAAAGGTGAAGGTAAAGATGTTGTCTATTATAGAGCAACGTCTACTGCTAAATTGTCTGTTGGAGACATTTTTGTTTTAACTTCACACAATGTTGTTTCCCTTGTAGCGCCAACGTTGTGTCCACAGCAAACCTTTTCTAGGTTTGTGAATTTAAGACCTAATGTAATGGTACCGGAATGTTTTGTAAATAACATTCCACTTTACCATTTAGTAGGTAAGCAGAAGCGTACTACAGTACAAGGTCCTCCAGGCAGTGGTAAGTCACATTTTGCTATAGGCCTTGCTGCTTACTTTAGTAACGCTCGTGTTGTTTTTACTGCTTGTTCTCATGCAGCTGTTGATGCTTTATGTGAAAAAGCTTTTAAGTTTCTTAAAGTTGATGATTGCACTCGGATAGTACCTCAAAGGACTACTGTCGATTGCTTTTCTAAGTTTAAAGCTAATGACACAGGCAAAAAGTACATTTTTAGTACTATAAATGCCTTGCCAGAAGTTAGTTGTGACATTCTTTTGGTTGACGAGGTTAGTATGTTGACCAATTATGAATTGTCTTTTATTAATGGTAAGATAAATTACCAATACGTTGTGTATGTAGGCGACCCAGCTCAATTACCGGCACCTCGTACTTTACTCAATGGTTCACTTTCACCAAAGGATTATAATGTTGTCACAAACCTTATGGTTTGTGTTAAACCTGATATTTTCCTTGCAAAGTGTTACCGTTGTCCTAAGGAAATTGTAGACACTGTGTCTACTCTTGTTTATGATGGAAAGTTTATTGCAAATAACCCAGAATCACGTCAGTGTTTCAAGGTTATAGTTAATAATGGTAATTTTGATGTAGGACATGAAAGTGGTTCAGCCTACAACACAACTCAATTAGAATTTGTGAAAGATTTTGTTTGTCGCAATAAGGAATGGCGGGAAGCAACATTCATTTCACCTTACAATGCTATGAACCAGAGAGCCTATCGTATGCTTGGACTTAATGTTCAAACAGTAGACTCCTCTCAAGGTTCAGAGTATGATTATGTTATCTTCTGTGTTACTGCAGATTCGCAACATGCACTGAATATTAACAGATTTAATGTGGCGCTTACAAGAGCTAAGCGTGGTATATTGGTTGTCATGCGCCAGCGTGATGAATTGTATTCTGCTCTTAAGTTTACAGAGCTAGATAGTGAAATAAGTCTGCAAGGCACAGGTTTGTTTAAAATTTGCAACAAAGAATTTAGTGGTGTTCATCCTGCTTATGCAGTCACAACTAAGGCTCTTGCTGCAACTTATAAAGTTAATGATGAACTGGCTGCACTTGTTAACGTAGAATCTGGTTCAGAAATAACATATAAACATCTTATTTCTCTGTTAGGATTTAAGATGAGTGTTAATGTTGAAGGTTGCCACAACATGTTTATAACACGTGATGAGGCCATCCGCAATGTAAGAGGTTGGGTAGGTTTTGATGTGGAAGCAACACATGCTTGTGGTACTAACATTGGTACTAACCTGCCTTTTCAAGTAGGCTTTTCTACAGGTGCTGACTTTGTAGTTACACCAGAAGGGCTCGTAGATACTTCAATAGGCAATAATTTTGAGCCTGTTAATTCTAAAGCACCACCAGGTGAGCAATTTAACCACTTGAGAGCTTTATTTAAGAGTGCTAAACCTTGGCATGTTATAAGACCAAGGATAGTGCAAATGTTAGCAGACAACTTATGCAATGTTTCAGATTGTGTAGTGTTCGTTACTTGGTGTCATGGTCTAGAACTAACTACTTTGCGCTATTTTGTTAAAATAGGCAAAGAACAATTGTGTTCATGTGGTTCTAGAGCTACGACTTTTAATTCACACACTCAAGCCTATGCTTGTTGGAAGCATTGTTTGGGTTTTGACTTTGTTTATAATCCACTTTTAGTGGATATACAACAGTGGAGTTACTCAGGTAACCTACAGTTTAATCACGATTTGCATTGTAATGTACATGGCCACGCGCATGTAGCCTCTGCGGATGCTATTATGACGCGTTGTCTTGCAATTAATAATGCATTTTGTCAAGATGTCAACTGGGATTTGACATACCCTCATATTGCAAATGAGGATGAAGTCAATTCTAGTTGTAGATACTTACAACGCATGTATCTTAATGCATGTGTTGATGCTCTTAAAGTTAATGTTGTCTACGATATAGGCAACCCTAAAGGTATAAAATGTGTTAGACGTGGAGACTTAAGTTTTAGGTTCTATGATAAGAATCCAATTGTACCCAACGTCAAGCAGTTTGAGTATGACTATAATCAGCATAAAGATAAGTTTGCTGATGGTCTTTGTATGTTTTGGAATTGCAATGTGGATTGTTATCCTGACAATTCACTAGTCTGTAGATACGACACACGAAACTTGAGTGTGTTTAATCTACCAGGTTGTAATGGTGGTAGTCTGTATGTGAACAAACATGCATTTCACACACCTAAATTTGACCGCATTAGCTTCCGCAATTTGAAAGCTATGCCATTTTTCTTCTATGACTCATCGCCTTGTGAAACCATTCAAGTGGATGGAGTTGCACAAGACCTTGTGTCACTAGCTACTAAGGATTGTATCACAAAATGCAACATCGGAGGTGCTGTTTGTAAAAAGCACGCTCAGATGTATGCAGAGTTTGTGACATCTTATAATGCAGCTGTTACAGCTGGTTTTACTTTTTGGGTTACTAATAATTTTAACCCTTATAATTTGTGGAAAAGTTTTTCAGCTCTCCAGTCTATCGACAACATTGCTTATAATATGTATAAGGGTGGTCATTATGATGCTATTGCAGGAGAAATGCCCACAGTCATAACTGGAGATAAAGTTTTTGTTATAGATCAAGGTGTAGAAAAGGCAGTTTTTGTTAATCAAACAACTCTGCCTACATCTGTGGCTTTTGAACTGTATGCGAAGAGAAATATTCGCACACTGCCAAATAATCGTATTCTTAAGGGTCTTGGTGTAGACGTAACTAATGGATTTGTAATCTGGGACTATACGAACCAAACACCATTATATCGTAATACTGTAAAGGTATGTGCATACACAGACATTGAGCCAAATGGCCTAATAGTTCTGTATGATGATAGATATGGTGATTACCAATCTTTTCTTGCCGCTGATAATGCTGTTCTAATTTCTACACAGTGTTATAAGCGATATTCATATGTAGAAATACCGTCGCATTTTCTTGTTCAGAATGGTATGCCACTAAAAGATGGAGCGAACCTATATGTCTATAAGCGTGTTAATGGTGCCTTTGTTACATTACCTAACACCTTAAACACACAGGGCCGCAGCTATGAGATTTTTGAACCTCGTAGTGACATTGAGCGTGATTTTCTCGATATGTCGGAAGAGGATTTTGTAGAAAAGTATGGTAAAGACTTAGGTCTACAACACATACTGTATGGTGAAGTTGACAAACCACAGTTGGGTGGCTTGCATACAGTTATAGGTATGTACAGACTATTGCATGCAAATAAGTTGAGCGCCAAGTCTGTCACTAATTCAGATTCTGATGTCATGCAAAATTATTTTGTATTGGCAAATAATGGTTCTTACAAGCAAGTGTGCACTGTTGTGGATTTACTGCTTGACGATTTCTTAGAACTTCTTAGGAACATACTGAAGGAGTATGGTACTAATAAGTCAAAAGTCGTAACAGTGTCAATTGACTACCATAACATAAATTTTATGACATGGTTTGATGATGGCACTATTAAAACATGTTATCCGCAGCTTCAGTCAGCATGGACGTGTGGTTATAATATGCCTGAACTTTATAAAGTCCAGAATTGTGTTATGGAACCTTGCAACATTCCTAACTATGGTGTAGGAATAACGTTGCCAAGTGGTATTATGATGAATGTGGCAAAGTATACACAACTTTGTCAATACCTTTCGAAAACAACAATGTGTGTACCGCATAATATGCGAGTAATGCATTTTGGAGCAGGAAGTGATAAAGGAGTGGCTCCAGGTAGTACTGTTCTTAAACAATGGCTCCCAGAAGGAACACTCCTTGTAGACAATGATATTGTAGATTATGTATCTGATGCACACGTTTCTGTGCTTTTAGATTGTAACAAATATAAAACAGAGCACAAGTTTGATCTTGTGATATCTGATATGTATACAGATAATGATTCAAAGAAGAAGCATGAAGGCATGATAGCCAATAATGGCAATGATGACGTCTTCATATACCTTTCAAATTTTCTCCGTAACAACTTAGCTCTGGGTGGCAGTTTTGCTGTAAAATTAACAGAGACAAGTTGGCATGAGAGTTTATATGACATTGCACAGGATTGTGCATGGTGGACATTATTTTGTACAGCAGTTAACGCTTCTTCTTCAGAAGCATTCCTGATAGGCGTTAATTATTTGGGTGTAAGTGAAAGGGTTAAAGTTAGTGGCAAAACACTGCACGCAAATTATATATTTTGGAGGAATTGTAATTATTTGCAAACCTCCGCTTATAGTATATTTGACGTTGCTAAGTTTGATTTGAAATTAAAAGCAACGCCAGTTGTGAATTTGAAAACTGAACAAAAGACGGACTTAGTCTTTAATTTAATTAAGTGTGGTAAGTTACTGGTAAGAGATGTTGGTCAAACCGCTTTTACTAGTGACTCTTTGGTGTGCACTATGTAGTGCTTTGCTCTATGATAGTGGTACTTACGTTTACTACTACCAAAGTGGCTTTAGACCATCTACTGGTTGGCATATGCATGGGGGTGCTTATGCGGTGGTAAATGTTTCTACAGAAAATAATAATGCAGGTAGTGCATCTACTTGCACTGCTGGTGTTATTCATTGGAGTAAGAATTTTACTGCTGCTTCTGTAGCTATGACAGCACCTAGTCTTGGTATGTCATGGTCTACTACGGAATTTTGTACTGCACACTGTAATTTTACTGATTTTACAGTGTTCGTTACACATTGTTTTAAAAGCGGAGCTGGTAATTGTCCGTTAACAGGTCTTGTTCCAAATGGTCATATTCGTATTTCTGCTATGAAAGAAGGAAGTAACTCCTTGTTTTATAACTTAACAGTTTCTGTGACTAAATATCCTAAATTTAAGTCGCTGCAATGTGTTAATAATTTTACATCTGTATACCTAAATGGTGATCTTGTTTTTACTTCTAATGAGACTAAAGATGTTAGTGGTGCAGGTGTTTATTTTAAAGCTGGCGGTCCCATAACCTATAAAGTTATGAGAGAAGTTAAAGCTTTGGCTTATTTTGTTAATGGTACTGCACAAGATGTTATTTTGTGTGATAGTTCACCTAGAGGTTTATTAGCTTGTCAATATAATACAGGTAATTTTTCAGATGGGTTTTACCCTTTTACTAATGCTAGTTTAGTTAAGGACAGGTTTGTTGTATATCGTGAAAGTAGTGTTAATACCACCCTGGAATTAACTAACTTCACGTTTTCAAATGAAAGTAATGCTCCACCCAATAGTGGTGGTGTTAATACTTTTCGATTATATCAAACACGTACTGCTCAGGATGGTTATTATAATTTTAATTTGTCATTTCTGAGTAGTTTTGTGTACAAACCATCTGATTTTATGTATGGGTCATACCACCCAAGGTGTAATTTTAGACCAGAGAATATTAATAATGGCTTATGGTTTAATTCATTGTCTGTGTCACTTACTTACGGACCCCTTCAAGGTGGTTGTAAGCAATCAGTTTTTAATAATAGAGCAACTTGTTGTTATGCTTATTCTTATAGAGGTCCTACTAGGTGTAAGGGTGTTTATATAGGGGAGTTAAATCAAGACTTTGAATGTGGACTTCTAGTTTATGTAACTAAGAGTGATGGCTCCCGTATACAAACTAGAAGTGAACCACTGGTGTTAACTCAACATAATTATAACAACATTACTTTAAATAAGTGTGTTGAATATAATATATATGGTAGAGTTGGTCAAGGTCTTATTATTAATGTAACTGAAGCAACTGCTAATTATAATTATTTAGCAGACGGTGGTTTAGCTATTTTAGATACCTCAGGAGCCATAGACATATTTGTTGTTCAAGGTGCATATGGTCCTAATTATTATAAGGTTAACCCATGTGAAGATGTTAACCAACAGTTTGTAGTGTCTGGTGGCAACCTAGTTGGCATTCTTACATCTCATAATGAAACAGGTTCTGAATCCATTGAGAACCAGTTTTATATTAAACTCACTAATGGAACACGTCGCTCTAGACGTTCTATTACTGGGAATGTTACAAATTGTCCTTATGTTAGTTATGGCAAGTTTTGTATAAAACCAGATGGTTCTTTATCTACAATAGTACCACAAGAATTAGAACAATTTGTGGCGCCTTTACTCAATGTTACTGAGCATGTGCTTATACCTGATAGTTTTAATTTAACTGTCACAGATGAGTACATACAAACTCGTATGGATAAGGTTCAAATTAACTGCCTTCAGTATGTTTGTGGTAATTCTATTGAATGCAGAAAATTGTTTCAGCAGTATGGACCTGTTTGTGATAATATATTGTCTATTGTAAATGGTGTGGGTCAAAAAGAGGATATGGAACTTTTAAGTTTCTATTCTTCTACTAAGCCTAGCGGCTATAACACGCCAATTTTTAGTAATGTTAGTACTGGTGATTTTAATATTTCTCTCTTACTAACAAAACCTGATAGTCCAAAAGGGCGTTCTTTTATTGAAGATCTTCTTTTTACAAGTGTAGAATCTGTTGGATTACCAACTGATGAAGAGTATAAAAAGTGTACTGCAGGACCTTTAGGTTTTGTTAAAGACCTTGTCTGTGCTAGAGAGTATAATGGTTTGCTCGTTCTGCCTCCTATTATTACTGCGGAAATGCAAACTATGTATACTAGTTCTTTAGTAGCCTCTATGGCTCTCGGTGGCATTACTGCAGCTGGTGCTATACCTTTCGCCACACAACTGCAGGCCAGAATTAATCATTTGGGTATTACTAATTCTCTTTTGTTGAAAAATCAAGAAAAAATTGCTGCTTCCTTTAATAAGGCCATCGGTCATATGCAGGAAGGGTTTAAAAGTACTTCTCTAGCATTACAACAGATTCAAGATGTTGTTAATAAACAGAGTTCTATTCTTACAGAGACTATGCAATCACTTAATAAAAATTTTGGTGCTATTTCCTCTGTACTTCAGGATATCTACCAACAACTTGATGCTATTCAAGCAGATATTCAAGTTGATCGCATTATTACAGGTAGACTTTCTTCACTCTCAGTTCTAGCTTCAGCTAAGCAGGCTGAGTTTATTAGAGTGTCACAACAGCGAGAATTAGCCACTCAGAAAATTAATGAGTGTGTTAAGTCGCAGTCTCTTAGGTATTCTTTCTGTGGTAATGGAAGACATGTTCTAACCATACCACAAAATGCACCTAATGGCATAGTGTTTATACACTTTACTTATACTCCACAGAGTTTTGTTAATGTTACTGCAATAGTTGGTTTTTGTGTAAAGCCAGCTAATGCTAGTCAGTATGCAATAGTGCCTGCTAATGGTAGGGGTGTTTTTATACAAGTTAATGGCAGTTACTATATTACAGCACGTGATATGTACATGCCAAGAGACATTACTGCTGGAGACATAGTTACTTTGACTTCATGTCAAGCAAATTATGTTACCGTAAATAAAACCGTCATCAACACTTTTGTGGAAGATGATGATTTTAATTTTGATGATGAATTGTCAAAATGGTGGAATGATACTAAGCACGAGCTACCAGATTTCGACGAATTCAATTATACAGTACCAGTATTAAATATTAGTAATGAAATTGATAGAATTCAAGAAGTTATTCAGGGGTTAAATGACTCCTTAATAGACCTTGAAACACTTTCAATACTTAAAACATATATTAAGTGGCCTTGGTATGTTTGGCTTGCCATATTCTTCGCCATTATAATATTCATCTTAATATTAGGGTGGGTGTTTTTCATGACTGGTTGTTGTGGTTGTTGTTGTGGATGCTTTGGCATTATTCCTCTAATGAGCAAGTGTGGTAAGAAGTCTTCTTATTACACGACTTTTGATAATGATGTGGTAACTGAACAATACAGACCTAAAAAGTCTGTTTAATGATTCAAACTCCAACATCTTTCTTAATAGTGTTAACTCTTCTTTGGTGCAAACTTGTGTTAAGTTGTTTCAAAGAGTGTGTTTTAGCGCTTTTGCAATTAATACAAGTTTTACTTCAAATTATTAATAGTAAATTACAGTCTAGACTTCTGCTTTGGCACAGTCTGGACTAATGTTAGATTTTGAAGTAATTATTGAAACTGGTCAGCAAATAATTCAACAAATAAGTTTCAATTTACAGCATATCTCAAGTGTGTTAAACACACAAATATTTGACCCCTTTGAAGTTTGTGTTTACAGAGGAGGTAGTTATTGGGAGTTAGAGTCAGCTGACGAGTTTTCAGGTGATGACGAATATATTGAATAAATCGCTAGAGGAGAACGGAAGTTTCCTAACAGCAATTTACATATTTGTTGCATTTGTCGCACTTTACCTTCTAGGTAGAGCACTCCAAGCATTTGTGCAAGCAGCTGACGCTTGTTGTCTATTTTGGTACACTTGGGTAGTAGTTCCTGGAGCTAAGGGTACAGCCTTTGTATACAATCATACGTATGGTAAAAAACTTAACAAACCGGAGTTAGAAACGGTTATTGTTAACGAGTTTCCAAAAAACGGTTGGAAAAATGGGTGATAACACCACCAATTGTACTCTCGGTACTGAACAAGCAGTTCAGCTTTTTAAGGAATATAATTTGTTTGTAACTGCATTCCTGTTGTTTCTAACCATACTACTTCAGTATGGATATGCAACTAGGAGCCGGTTTATTTACATACTGAAAATGATAGTGTTATGGTGCTTTTGGCCCCTTAACATTGCAGTAGGTGTAATTTCGTGTATATACCCACCAAACACAGGAGGTCTTGTCGCAGCGATAATACTTACAGTGTTTGCGTGTCTGTCTTTTATAGGTTATTGGACCCAGAGTATTAGACTCTTTAAGCGGTGTAGGTCGTGGTGGTCATTTAACCCAGAATCTAATGCCGTAGGTTCAATACTCCTAACTAATGGTCAACAATGTAATTTTGCTATAGAGAGTGTGCCGATGGTGCTTTCTCCTATTATAAAGAATGGTGTTCTTTATTGTGAGGGCCAGTGGCTTGCTAAGTGTGAACCAGACCACTTGCCTAAAGATATCTTTGTATGCACACCGGATAGGCGTAATATCTATCGTATGGTGCAGAAATACACTGGTGACCAAAGCGGAAATAAGAAAAGATTTGCTACATTTGTCTATGCAAAGCAGTCAGTAGACACTGGCGAGCTTGAAAGTGTAGCAACAGGAGGAAGTAGTCTTTACACATAAATGTGTGTGTGTAGAGAGTATTTAAAATTATTCTTTGACAGTGCCTCTATTTTAAGAGCGCGGAAGAGTATTATTTTTGAGGATATTAATATAAATCCTCTTTGTTTCATACTCTCTTTTCAAGAGTTATTATTTAAAAAGCAGTTTTTCCACTCTTTTGTGCCAAAAACTATTGTTGTTAATGGTGTAACCTTTCAAGTAGACAATGGAAAAGTCTACTACGAAGGAAAACCAATTTTCCAAAAAGGTTGTTGTAGGTTGTGGTCTAGTTATAAGAAAGATTAGAATAATTAAACCACCTACAACACTTATTTTTACAAATGGCGTTTTAGGTTACAAAAGCTTAACAAATACGGATGATGAAATGGCTGATTAGTTTTGGAAGAGCTTTCATCTCCTGTTATAAATCCCTATTACTAACTCAATTAAGAGTATTAGATAGGTTAATTTTAGGTCACGGACCCAAGCGCACATTAACGTGTGCTAGGCGAGTGCTTTTAGTTCAATTAGATTTAGTTTATAGGTTGGCTTATACGCCCACCCAATCGCTGGTATGAATAATAGTAAAGATAATCCTTTTCGCGGAGCAATAGCAAGAAAAGCGCGAATTTATCTGAGAGGAGGATTAGATTGTGTTTACTACCTTAACAAAGCAGGACAAGCAGAGCCTTGTCCCGCGTGTACCTCCCTAGTATTCCAAGGGAAAACTTGTGAGGAACACTATTATAATAATAATCTCTTATCATGGCAAGCGGTAAGGCAGTTGGAAAAACAGACGCCCCAGCGCCAGTCATCAAATTAGGCGGACCAAAACCACCAAAAGTTGGTTCTTCAGGAAATGCATCTTGGTTCCAGCCAATAAAGGCCAAGAAACTTAATTCACCCCAGCCTAAATTTGAAGGTAGTGGTGTTCCTGAAAATGAAAATCTCAAGTTAAGCCAGCAACATGGATACTGGAGACGCCAACATAGGTTTAAGCCTGGCAAAGGTGGAAGAAAACCAGTCCCTGATGCTTGGTACTTTTACTACACTGGAACAGGACCAGCCGCTGACCTGAATTGGGGTGATACCCAAGATGGCATAGTGTGGGTTGCTGCAAAGGGTGCTGATACTAAATCTAGATCCAATCAGGGTACAAGAGACCCTGACAAGTTTGACCAATACCCTCTACGATTCTCGGATGGAGGACCTGATGGTAATTTCCGTTGGGACTTCATTCCTCTGAGTCGTGGTAGGAGTGGGAGGTCAACAGCAGCTTCATCAGCAGCATCTAGTAGAGCACCATCGCGTGAAGGTTCGCGTGGTCGCAGAAGTGGAGCTGAAGATGATCTTATTGCTCGTGCAGCAAAGATAATTCAGGACCAGCAGAAGAAGGGTGCTCGCATTACTAAAGCTAAGGCTGATGAAATGGCCCATCGCCGGTATTGCAAGCGCACTATTCCACCTGGTTATAAGGTAGATCAAGTTTTTGGTCCCCGTACCAAAGGTAAGGAGGGCAATTTTGGTGATGACAAGATGAATGAGGAAGGTATTAAGGATGGGCGTGTCACGGCAATGCTCAACCTAGTCCCTAGCAGCCATGCTTGTCTTTTTGGAAGTAGAGTGACGCCCAAACTTCAACCAGATGGGCTGCACTTGAGATTTGAATTTACTACTGTGGTTTCACGTGATGATCCGCAGTTTGATAATTATGTGAAAATTTGTGATCAGTGTGTCGATGGTGTAGGGACGCGTCCAAAAGACGATGAATCAAGACCAAAGTCACGCCCAAGTTCAAGACCTGCAACAAGAGGAAATTCTCCAGCGCCAAGACAACAGCGCCAAAAGAAGGAGAAAAAGCCAAAGAAGCAGGATGATGAAGTAGATAAAGCATTGACCTCAGATGAGGAGAGGAACAATGCACAGCTGGAATTTGATGATGAACCCAAAGTGATTAATTGGGGCGATTCAGCTCTTGGGGAAAATGAATTGTGAGTAACATAATGGACTTGCTGCATTTGCTGTCACATTTTGTTAAATACTATTTTGTTGCTTTCCTATCAATTATTACAGGCATTGATTGTGATTATGTGCAATATTTAAGCTACTTTTGGTTGCTTTTTGCTTGTTGTATTGTTGCTGTGCTTTTTATTATTGTGATTCTCATTAGTTTGCTTTATCGTAGAAGTTCAATAGTAAGAGTTAAGGGAGATAGGCATGTAGCTTGATTACCTACATGTCTATCGCCAGGGAAATGTCTAATCTGTCTACTTAGTAGCCTGGAAACGAACGGTAGACCCTTAGATTTTAATTTAGTTTAATTTTTAGTTTAGTTTAAGTTAGTTTAGAGTAGGTATAAAGATGCCAGTGCCGGGGCCACGCGGAGTACGATCGAGGGTACAGCACTAGGACGCCCATTAGGGGAAGAGCTAAATTTTAGTTTAAGTTAAGTTTAATTGGCTAAGTATAGTTAAAATTTATAGGCTAGTATAGAG
>MT984600.1
TAGGTGTTCCATTGCAGTGCACTTTAGTGCCCTGGATGGCACCTGGCCACCTGTCAGGTTTTTGTTGTTAAAATATCATTGTTGCTGGTATCACTGCTTGTTTTGCCGTGTCTCACTTTATACATCCGTTGCTTGGGCTACCTAGTATCCAGCGTCCTACGGGCGCCGTGGTCGGTTCGAGTGCGAAGAACCTCTGGTTCATCTAGCGGTACGCGGGTGTGTGGAAGTAGCGCTTCAGACGTACCGGTTCTGTTGCGTGAAATACGGGGTCACCTCCCCCCACACACCTCTAAGGGCTTTTGAGCCTAGCGTTGGGCTACGTTCTCGCATAAGGTCGGCTATACGACGTTTGTAGGGGGTAGTGCCAAACAACCCCTGAGGTGACAGGTTCTGGTGGTGTTTAGTGAGCAGACATACAATAGACAGTGACAACATGGCTTCAAGCCTAAAACAGGGAGTATCTCCCAAACCAAGGGATGTCATTCTTGTTTCTAAAGACATTCCCGAACAACTCTGTGACGCTTTATTTTTCTACACGTCACACAACCCTAAGGATTACGCTGATGCTTTTGCATTTAGGCAGAAGTTTGACCGTAATCTTCAGACTGGGAAGCAGTTTAAATTTGAAACTGTGTGTGGTCTCTTCCTCTTGAAGGGAGTTGACAAAATAACACCTGGTGTCCCAGCAAAAGTCTTAAAAGCCACTTCTAAGCTGGCTGATTTGGAAGACATCTTTGGTGTCTCTCCTCTTGCACGTAAATATCGTGATTTGTTGAAGACAGCATGTCAGTGGTCTCTTACTGTGGACACACTGGATGATCGTGCACAAACTCTTGATGAAATCTTTGACTCAACTGAAATACTTTGGCTTCAGGTAGCTTCAAAGATCCAGGTTTCAGCCATGGCAATGCGCAGGCTCGTTGGAGAAGTAACTGCAAAAGTCATGGAAGCTTTTGGCTCAAGTTTGAGTGTTCTTTTCCAAATTGTTAAAGGACAAATAGCCAGAATCTTTCAAAAGGCACTGGCTATTTTTGAAAATGTGAGTGAATTACCACAGCGTATTGCAGCACTTAAGATGGCCTTTGCCAAGTGTGCCAAGTCAATTACTGTTGTGGTTGTGGAAAGAACTCTAGTTGTTAGAGAGTTCGCAGGAACTTGTCTTGCAAGCATTAATGGTGCTGTTGCAAAATTCTTTGAAGAACTTCCAAATGGCTTTATGGGTTCTAAAATCTTCACAACATTGGCCTTCTTTAAAGAAGCAGCTGTGGAAATTGTGGAAAATATACCAAATGCACCAAGAGGTACTAGAGGTTTTGAAGTCATTGGTAACGCCAAGGGAACGCAAGTTGTTGTGCGTGGCATGCGAAATGATTTAACTCTGCTTGACCAAAAAGCTGACATTCCTGTTGAGAAAGAAGGTTGGTCTGCAATTCTTGAAGGACATCTGTGTTATGTCTTTAAGAGTGGTGATCGTTTTTATGCGGCACCTCTTTCTGGGAATTTTGCATTGCATGATGTGCATTGTTGTGAGCGTGTTGTCTGTCTGTCTGATGGTGTAACACCAGAGATAAATGATGGACTCATTCTAGCAGCAATCTATTCATCTTGTAGTGTCTCAGAACTTGTGGCAGCACTTAAAAAGGGTGAACCATTCAAGTTCTTGGGTCATAAATTTGTGTATGCGAAGGATGCAGCAGTCTCTTTCACTCTTGCAAAAGCAGCCACTATTGCAGATGTACTGAAGCTGTTTCAATCAGCTCGTGTGCAAACAGAAGATGTGTGGTCTGCATTTACTGAAAAGTCTTTTAATTTCTGGAAACTCGCATATGGAAAAGTGCGTAATCTTGAAGAAGTTGTGAAGACTCATTTTTGTAAAGCTCAAATGTCAATTATCATTCTAGCAGCAGTGCTTGGCGAAGGCATTTGGCATCTTGTTTCACAGGTCATCTATAAAGTAGGTGGTCTTTTTACTAGAGTCGTTGACTTTTGTGAAAAACACTGGAAGGGTTTCTGTGCACAACTTAAAAAGGTTAAGCTCGTTGTCACAGAGACTCTTTGTGTTCTTAAGGGAGTGGCACAGCATTGTTTTCAACTATTGCTGGATGCAATACATTCTTTGTATATGAGTTTTAAGAAGTGTGCACTTGGTAGAATTTATGGAGACTTACTCTTCTGGAAAGGGGGTGTGCATAAAATTGTTCAAGATGGCGATGAAGTTTGGTTTGACGCCATTGATAGTGTTGATGTTGAAGATCTGGGTGTTGTCCGAGAAAAACCCATAGATTTTGAGGTTTGTGAAGATGTAACACTTCCAGAAAACCAACCTGGTCACATGGTTCAAATTGAAGGTGACGGTAAAAACTATATGTTTTTCCGCTTCAAGAAGGATGAGAACATTTATTATACACCAATGTCTCAACTTGGTGCAATTAATGTAGTTTGCAAAGCAGGCGGTAAAACAGTTACCTTTGGCGAAACTACTGTGAATGAGGTACCACCACCAGATGTCGTGCCTATTAAGGTTAGCATAGAGTGTTGTGGTGAACCATGGAATACAATCTTCAAGAAGGCTTATAAAGAGCCCATTGAAGTTGAGACAGACCTCACAGTTGAACAATTGCTCTCTGTGATCTATGAGAAAATGTGTGACGACCTCAAACTATTTCCAGAGGCACCTGAGCCTCCACCATTTGAGAATGTTGCCCTTGTTGATAAGAACGGTAAAGATTTGGATTGCATAAAATCATGCTACCTTATCTATCGTGATTGTGAGAGCGATGATGATGTCGAGGAAGAAGATGCTGAAGAGTGTGACACCGATTCATCTGATGCTGAAGCATGTGACACAGCCTCAGATTGTGAAGAAGAGGACGAGGGTATTAAAGTGTTGGCTCTTATACAAGACCCAGCAAGTAATAAATACCCTCTTCCACTTGATGATGATTATAGCGTCTATAATGGATGTATTGTTCATAAAGACGCTTTTGATGTTGTGAATCTACCATCTGGTGAAGAATCTTTTGTTGTCAATAACTGTTTTGAGGGAGCCATTAAACCACTCCCACAGAAAGTTATTGATGTTCTAGGTGACTGGGGCGAGGCTGTTGATGTACAAGAACAGTTGTGTAAACAGGAACCTACTCAAGTCACAATTGAGAAATCAGTTGATTCTATTGATGGTTGTCATGCAATGGCTGAACAAGCTGTTGTTGATGAACAGGAGGTAGTTTCTGGATTTGAAGACAAGTCTGAGGTGATTGTTTACACACCCGCAGATTTGGAAGTTGTTAAAGAAACAGCAGGAGAACTTGATGAGTTCATTCTTATTTCTGATGTTTCTAAAGAAGAAGCTGCGCCTCAAGAGAAAGAGGAGTCACAGGTTGAACAAGAGCCCGTTCAAGTTGCTAAACCGCAACGTGAAAAGAAGGCTAAAAAGTTCAAAGTTAAACCAGCTACATGTGAGAAACCCAAATTTTTGGAGTACACAACATGTGTGGGTGACCTAACGGTAGTGATTGCCAAAGCATTGGATGAGTTTAAAGAGTTCTGCATTGTAAACGCCGCAAATGAATATATGTCTCATGGTGGTGGCGTTGCGAAGGCAATTGCAGACTTTTGTGGACCTGATTTTGTGGAATATTGTGAGGACTATGTTAAGAAACATGGGCCACAGCAGAGACTTGTTACACCTTCGTTTGTCAAGGGCATTCAATGTGTGAACAATGTCGTAGGACCTCGCCATGGAGACAGCAACTTGCGTGAGAAGCTCGTTGCTGCTTATAAGAATGTTCTTGTAGATGGCGTAGTCAATTATGTTGTGCCGGTTCTCTCTTCAGGGATCTTTGGTGTGGATTTTAAAATGTCAATAGACGCAATGCGTGACGCCTTTAATGGTTGCGACATACGCGTCCTTTTGTTTTCTCTGAGTCAAGAACATATCAATTATTTTGATGCAACTTGCAAGCAGAAGACAATCTATCTTACGGAGGATGGTGTTAAATACCGCTCCGTTGTTGTAAAACCTGGTGACTCGTTGGGTCAATTTGGACAGGTTTTTGCTAAAAATAAGGCAGTCTTTACAGCAGATGATGTTGAGGATAAAGAAATCCTCTTCGTTCCTACTACTGACAAGACTGTTCTTGATTATTACCATTTAGATGCGCAAAAGTATGTGATATATTTACAAACTCTTGCGCAGAAGTGGGATGTCCAATACAGAGACAATTTTATTGTATTAGAGTGGCGTGATGGAAACTGCTGGGTTAGCTCAGCAGTAGTGCTCCTTCAGGCTGCTAAGGTAAAGTTTAGAGGTTTTCTTGCAGAAGCATGGGCTAAGTTTTTGGGTGGTGATCCCACGGACTTTGTGGCTTGGTGTTATGCGAGTTGCAATGCTAAAGTTGGTGATTTTTCAGATACCAATTGGCTTTTGGCTAATTTGGCAGAATATTTTGATGCAGATTACACGAATGCATTTCTTAAGAAGCGCGTATCATGCAACTGTGGTGTTAAGAGTTATGAGCTTAGGGGCCTTGAAGCTTGCATTCAACCAGTAAGGGCACCTAACCTTCTACATTTTAAGACACAATATTCAAATTGTCCAACCTGTGGCGCAAATAGTACGGATGAAGTAATAGAAGCTTCATTACCTTACTTATTGCTCTTTGCAACTGACGGTCCTGCTACAGTTGATTGTGATGAAAATGCTGTAGGGACTGTCGTTTTCATTGGCTCCACTAATAGTGGCCATTGTTATACACAAGTCATAGGTAAGGCTTTTGATAATCTTGCTAAAGATAGAAAATTTGGAAAGAAGTCGCCTTACATTACAGCAATGTATACACGCTTCTCTCTTAAGAGTGAAAACCCTTTGCCTGTTGTTAAGCAGAGCCAGGGTAAAACTAAAGTAGTAAAAGAAGATGTTTCTAATCTAGCAACAAGTTCAAAAGTCAGTTTTGATAATCTTACTGACTTTGAACAGTGGTATGATAGCAACATCTATGAAAGTCTTAAAGTGCAGGAAATACCTGCCAATTTTGATGGTTATGTGTCATTTACAACAAAAAAAGATTCTAAGTTGCCACTGACACTTAAAGTTAGAGGTATTAAATCAGTTGTTGATTTTAGGTCGAAAGATGGTTTCACTTACAAATTAATACCTGATATTGATGAAAATTCAAAAGCACCAATTTACTATCCAGTCTTGGACACTATTAGTCTTAAGGCAATATGGGTGGAAGGTGGTGCTAATTTTGTTGTTGGTCATCCAAATTATTGTAGTAAATCTCTCCGCATTCCTACTTTTTGGGAAAGTGCAGAGAGTTTTGTTAAAATGGGTGATAAAGTTGATGGTGTAACTATGGGCCTTTGGCGTGCAGAGCATCTTAACAAACCTAATCTTGAGAAAATTTTCAACATTGCTAAGAAAGCTATTGTTGGATCTAGTGTTGTTACTACGCAATGTGGTAAAGTAATTAGTAAGGCAGCTACATTCATTGCTGATAAAATAGGTGGGGGTGTAGTTCGCAACATTATAGATAGAATTAAAGGTCTTTGTGGGTTTACACGTGGGCATTTTGAAAGAAAATTGTCTCCACAATTCATAAAAACACTTATATTCTTCTTTTTTTACTTTATAAAGGCTAGTGCTAAGGGTTTAGTTGCTAGCTATAAGAATGTGTTATGTAAGGTGGTATTCGCTACTTTATTTATAGTGTGGTTTGTATACACAAGTAATCCAGTAATGTTTACTGGAATACGTGTGTTAGACTTCCTATTTGAAGGTTCTTTGTGTGGTCCTTATAATGACTACGGTAAAGATTCTTTTGATGTGCTACGCTATTGTGGAGATGATTTTACTTGTCGTGTGTGTTTACATGACAGAGATTCTCTACATTTGTATAAACATGCTTATAGCGTAGAACAGATTTATAAAGCTGCAAGTTCTGGCATTGTTTTTAATTGGAATTGGCTTTATTTGGTCTTTCTAATCTTATTTGTTAAGCCAGTGGCAGGTTTTGTTATTATTTGCTATTGTGTTAAGTTTTTAGTGTTGAGTTCAACTGTGCTCCAAACTGGTGTAGGTTTTCTAGACTGGTTTATTCAGACAGTTTTTACACACTTTAATTTTATGGGGGCGGGATTCTATTTCTGGCTCCTTTATAAAGTATACATACAGGTGCATCATATACTGTATTGTAAGGATGTAACATGTGAAGTGTGTAAGAGAGTTGCACGCAGTAACAGGCATGAGGTTAGTGTTGTTGTTGGTGGACGCAAGCAAATTGTGTACGTGTACACTAACTCTGGCTACAACTTTTGTAAGAGACATAATTGGTATTGTAGGAATTGTGATGTATATGGTCACCAAAACACATTTATGTCTCCTGAAGTTGCTGGCGAGCTTTCTGAAAAGCTTAAACGCCATGTTAAACCTACAGCACATGCTTACCACGTTGTGGATGAGGCTTGCGTAGTTGATGATTTTGTTAATTTAAAATACAAAGCTGCAACTCCTGGTAAGGATGGTGCACCTATTGCAGTTAAATGTTTCAGTGTCACAGACTTCTTGAAGAAAGCTGTTTTTCTTAAGGAAGCACTGAAGTGTGAACAAATATCTAATGATGGTTTTATAGTGTGCAATACACAGAGTTCGCATGCATTAGAGGAAGCAAAGAATGCAGCCATCTATTATGCGCAATATCTGTGTAAACCAATACTTATACTTGACCAGGCACTTTATGATCAATTAGTAGTAGAGCCTGTGTCTAAGAGTGTTATAGATAAAGTTTGTAGTATTTTGTCTAATATAATATCTGTAGATACTACAGCTTTAAGTTATAAAGCAGGCACACTTCGTGACACTCTACTTTCTATTACTAAAGACGAAGAAGCCGTAGATATGGCTATCTTCTGTCATAATCATGATGTGGAGTATACTAGTGATGGTTTTACTAATGTTATACCGTCATATGGTATAGACACTGACAAATTAACACCTCGTGATAGAGGGTTTTTGATAAATGCAGATGCTTCTGTTGCTAACTTAAGAGTTAAAAATGCTCCGCCGGTAGTATGGAAGTTCTCTGATCTTATTAAGTTGTCTGACAGTTGTCTTAAATATTTAATCTCAGCAACTGTCAAGTCAGGGTCTCGTTTCTTTATAACAAGATCTGGTGCTAAACAAATTTTTTCTTGTAGTACTCAGAAATTGTTGGTAGAGAAAAAGGCTGGTGGTGTCATTAGTGGTACCTTTAATTGGTTTAAGAGTTGTTGTAAACGGCTCTTGATCTTCTATGTGCTTTTTACATTGTGTTGTTTGGGTTGTTATCATATGGAGATGAATAAAGGTTTTGTTCATCCTATGTATGATGTTAACTCTACAATGCATGTTGAAGGCTTTAAGGTTATAGATAAAGGTGTTATTAGAGACATTGTACTAGAGGATGCTTGTTTCTCTAATAAGTTTGCTAACTTTGATGCATTTTGGGGTAAACCATATGTGAATAGTAGAGACTGTCCAATTGTTACAGCAGTCATAGATGGCGCTGGAACAATAGCAGCTGGTGTTCCTGGTTTTGTAGACTGGGTTCTTGATGGTGTTATGTTTGTACACATGACACAAACAGAAAGAAAACCCTGGTACATTCCCACGTGGTTTAACAGAGAAATTGTTGGTTACACTCAGGATTCAATTATTACTGAAGGTAGTTTTTATACATCTATAGCTTTGTTTTCAGCTAGGTGTTTATATTTAACAGCCAGCAATACACCACAATTGTATTGTTTTAATGGTCATAATGATGCTCCTGGAGCCTTACCATTTAGCAGTATCACTCCACACAGGGTCTACTTCCAACCAAATGGTGTTAGGCTTATAATTCCTCAGCAAATAATGCACACACCCTACGTAGTAAAGTTTTTATCAGACAGCTATTGTAGAGGTAGTGTATGTGAATATACTAAACCAGGTTACTGTGTCTCACTAAATTCTCAGTGGGTTTTATTTAATGACGAATACACAAGTAAACCAGGAGTATTCTGTGGTTCTACTGTTAGAGAACTTATGTTTAGTATGGTTAGTACATTTTTTACTGGTGTCAACCCTAATATTTATATGCAGCTGGCGACTATGTTCTTAATACTAGTTGTTGTTGTGTTAATTTTTGCAATGGTTATAAAGTTTCAGGGTGTTTTTAAAGCTTATGCAACCATTGTTTTTACAATAATGTTAGTTTGGTTTATTAATGCATTTGTGTTGTGCGTACATAGTTATAATAGTGTTTTAGCTGTTATATTACTAGTACTCTATTGTTATGCATCACTGGTTACAGGTCGCAATACTGCTATAATAATGCATTGTTGGCTTGTGTTTACCTTTGGTTTAATTGTACCTGTATGGTTGGCTTGTTGCTACCTGGTATTTGTCTTATATATGTATACACCACTATTTTTCTGGTGTTATGGTACTACTAAAAACACTCGTAAACTCTATGATGGCAACGAGTTTGTTGGTAACTACGATCTTGCTGCGAAGAGCACCTTTGTTATTCGCGGTCCTGAATTTGTTAAGCTTACGAACGAGATAGGTGATAAGTTTGAACACTATCTCTCAGCGTATGCTAGACTTAAATACTACTCAGGCACTGGCAGTGAACAAGATTATCTGCAAGCTTGTCGTGCATGGTTAGCTTATGCTTTGGACCAATATAGAAATAGTGGTGTGGAAATTGTGTATACTCCACCACGTTACTCTATTGGTGTTAGTAGGTTACAGGCTGGTTTTAAGAAACTAGTTTCTCCTAGTAGTGCTGTTGAACGTTGCATTGTTAGTGTCTCTTATAGAGGTAATAATCTTAATGGACTGTGGCTAGGTGATACTATCTACTGTCCGCGACATGTTCTTGGCAAGTTTTCAGGTGATCAATGGAGTGATGTACTTAATCTTGCTAATAATCATGAGTTTGAGGTTGTAACTCAAAATGGTGTTACTTTGAATGTTGTTAGTAGACGATTGAGAGGCGCAGTTTTAATTTTACAAACTGCTGTCGCCAATGCTGACACTCCTAAGTATAAGTTTGTTAAAGCTAATTGTGGTGATAGTTTCACTATAGCTTGCTCTTATGGTGGTACAGTTATTGGACTCTACCCTGTTACTATGCGCTCTAATGGTACTATCAGGGCGTCTTTCTTAGCAGGAGCGTGTGGTTCTCCAGGTTTTAATATAGAAAAGGGTGTAGTTAACTTTTATTATATGCACCATCTTGAGTTGCCTAATGCATTACACACAGGAACTGACCTAACGGGAGAGTTCTATGGTGGTTATGTGGATGAAGAGGTTGCACAAAGAGTGCCACCAGATAATTTAGTTACTAACAATATTGTAGCATGGCTTTATGCCGCAATTATTAGTGTTAAGGAGAGTAGTTTCTCACTGCCTAAATGGTTGGATAGTACTACTGTCAGTGTTGAAGACTACAATAAGTGGGCTGGTGATAATGGTTTTACACCATTTTCTACTAGTACTGCTATTACTAAATTAAGTGCTATAACGGGAGTAGATGTTTGTAAACTCCTTCGCACTATTATGGTAAAAAGTAGTCAATGGGGTAGTGATCCCATTTTAGGACAATATAATTTTGAAGATGAATTGACACCAGAGTCCGTTTTTAATCAGGTAGGCGGTGTTAGATTACAGTCTTCGTTTGTAAGAAAAGCTACATCTTGGTTTTGGAGTAGATGTATTTTAGCTTGTTTCTTATTTGTGTTGTGTGCTATTGTCTTATTTACGGCAGTGCCACTTAGGTATTACGTATATGCAGCTGTTATTTTGTTAGCAGCTGTACTCTTTATTTCTTTTACTGTTAAGCATGTTATGGCTTATATGGACACTTTCCTATTGCCGACATTGATTACAGTTATTATAGGAGTTTGTGCTGAAGTACCTTTCATTTATAATACTCTAATTAGTCAAGTTGTTATTTTTGTTAGTCAATGGTATGATCCTGTAGTCTTTGATACTATGGTACCATGGATGTTCTTGCCATTAGTGTTGTATACAGCTTTTAAGTGTGTACAAGGTTGCTATATGAATTCTTTTAATACTTCTCTGTTAATGCTGTATCAGTTTGTGAAGTTAGGTTTTGTTATTTATATTTCTTCTAATACTCTTACTGCATATTCAGAGGGTAATTGGGAATTATTCTTTGAGTTAGTTCACACTACTGTGTTAGCTAATGTTAGTAGTAACTCCTTAATTGGTTTATTTGTGTTTAAGTGTGCTAAATGGATGCTGTATTATTGTAATGCATCATACTTAAATAACTATGTGTTAATGGCAGTCATGGTTAATGGCATGGGCTGGCTATGTACTTGTTACTTTGGATTGTATTGGTGGGTTAATAAGGTTTTTGGTTTGACCTTGGGTAAATACAATTTCAAAGTTTCAGTAGACCAATATAGGTATATGTGTTTGCATAAGATAAATCCACCTAAAAATGTGTGGGAAGTCTTTTCTACAAACATACTTATACAAGGAATTGGTGGTGACCGTGTGTTGCCTATTGCTACAGTTCAATCTAAATTGAGTGATGTAAAGTGTACAACTGTTGTTTTAATGCAGCTTTTGACTAAGCTTAATGTCGAAGCAAATTCAAAAATGCATGTCTATCTTGTTGAGTTACACAATAAAATCCTTGCATCTGATGATGTTGGAGAGTGCATGGATAATTTGTTGGGTATGCTTATTACACTATTTTGTGTAGATTCTACTATTGATTTGAGTGAGTATTGTGATGATATACTTAAGAGGTCAACTGTCTTACAGTCAGTTACGCAAGAGTTTTCACATATACCCTCTTATGCTGAATATGAAAGAGCTAAAAATCTTTATGAAAAGGTTTTAGCTGATTCTAAAAATGGTGGTGTAACACAGCAAGAGCTTGCTGCATATCGTAAAGCTGCCAATATTGCAAAGTCAGTTTTTGATAGAGATTTGGCTGTTCAGAAGAAGTTGGATAGCATGGCAGAGCGTGCTATGACAACAATGTATAAAGAAGCACGTGTAACTGATAGAAGAGCAAAATTAGTTTCATCATTACATGCGTTACTGTTTTCAATGCTTAAGAAAATAGATTCTGAAAAGCTTAATGTATTATTTGATCAGGCTAGTAGTGGTGTTGTGCCTCTAGCTACTGTCCCAATCGTTTGTAGTAATAAGCTTACTCTTGTAATACCAGATCCAGAAATTTGGGTCAAGTGTGTGGAAGGTATGCATGTTACATATTCAACAGTTGTTTGGAATATAGACACTGTTATTGATGCTGATGGTACAGAGTTACATCCAACTTCCATAGGTAGTGGATTGACATACTGTATAAGTGGTGACAATATAGCATGGCCTTTAAAGGTCAACTTGACTAGGAATGGGCATAATAAGGTAGATGCTGCTTTGCAGAATAATGAGCTTATGCCTCATGGTGTAAAAACAAAGGCTTGCGTAGCAGGTGTAGATCAAGCACATTGTAGCGTAGAGTCTAAATGTTATTATACAAATATTAGTGGCAATTCAGTTGTAGCTGCTATTACTTCTTCAAATCCAAATCTGAAAGTAGCTTCGTTTTTGAATGAGGCAGGCAATCAGATTTATGTAGACTTAGACCCACCGTGTAAATTTGGCATGAAGGTGGGTGATAAGGTTGAGGTTGTCTACTTGTATTTTATAAAGAATACAAGGTCAATTGTTAGGGGTATGGTACTTGGTGCTATATCCAATGTTGTTGTTTTACAGTCTAAAGGGCATGAAACAGAGGAAGTGGATGCTGTAGGCATTCTTTCACTTTGCTCTTTTGCAGTAGATCCCGCTGATACATATTGTAAATATGTGGCAGCAGGTAATCAACCTTTAGGTAACTGTGTTAAAATGTTAACAGTTCATAATGGTAGTGGCTTTGCTATAACATCAAAGCCAAGTCCAACTCCTGATCAGGACTCTTATGGAGGAGCTTCTGTGTGTCTCTATTGTAGAGCACACATAGCACATCCAGGAGGTGCAGGAAATTTAGATGGACGTTGTTTATTTAAAGGTTCTTTTGTGCAAATACCTACTACGGAGAAAGACCCCGTTGGATTCTGTCTACGTAATAAGGTTTGTACAGTTTGTCAGTGTTGGGTTGGCTATGGGTGTCAGTGTGATGCACTTAGACAACCTAAATCTTCTGTACAGTCAGTTGCTTGCGCACCTGATTTTGATAAGAATTATTTTAAACGGGTACGGGGTAGCAGTGAGGCTCGACTGATACCCCTAGCTAATGGATGCGATCCTGATGTTGTAAAGCGAGCCTTTGATGTGTGTAACAAGGAATCAGCCGGTATGTTTATAAATTTGAAGCGTAACTGTGCGAGATTCCAAGAAGTGCGTGATACCGAAGATGGAAGTCTTGAGTATTGCGATTCCTATTTTGTGGTTAAACAAACCACTCCTATTAATTATGAACATGAGAAAGCTTGCTACGATGACTTAAAGTCTGAAGTAACAGCTGATCATGACTTTTTTGTGTTCAATAAGAACATTTACAATATTAGTAGGCAACGGCTTACTAAGTATACTATGATGGACTTTTGCTACGCTTTGAGGCATTTTGACCCAAAGGACTGCGATGTTCTTAAAGAAATACTTGTCACTTATGGTTGTATAGAAGATTATCACCCTAAGTGGTTTGAAGAGAATAAGGATTGGTACGACCCAATAGAAAACCCAAAATATTATGCCATGTTGGCTAAAATGGGGCCTATTGTACGACGTGCTTTATTGAATGCTATTGAGTTCGGAAACCTTATGGTTGAAAAAGGTTATGTTGGTGTTGTTACACTTGATAACCAAGATCTTAATGGCAAATTTTATGACTTTGGTGATTTTCAGAAAACGGCACCTGGTGCTGGTGTTCCTGTTTTTGATACATATTATTCTTACATGATGCCCATCATAGCCATGACGGATGCTTTGGCACCTGAAAGGTATTTTGAATATGATGTGCATAAGGGTTATAAGTCTTATGATCTCCTCAAGTATGATTATACTGAGGAGAAACAAGAGTTGTTTCAGAAGTACTTTAAGTATTGGGACCAGGAGTACCATCCTAACTGCCGTGACTGTATTGATGACAGGTGTTTGATACATTGTGCAAACTTCAACATCTTGTTTTCTACATTGATACCGCAGACTTCTTTTGGTAATTTGTGTAGAAAAGTGTTTGTTGATGGTGTACCTTTTATAGCTACTTGTGGCTATCATTCTAAAGAACTTGGTGTTATTATGAATCAAGATAACACCATGTCGTTCTCAAAAATGGGTTTAAGTCAACTCATGCAGTTTGTTGGAGATCCTGCCTTGTTAGTGGGAACATCCAATAATTTAGTCGATCTTAGAACGTCTTGTTTTAGTGTTTGTGCATTAGCGTCTGGTATTACTCATCAAACGGTAAAACCAGGTCACTTTAACAAGGATTTCTATGATTTTGCAGAGAAGGCTGGTATGTTTAAAGAGGGTTCTTCTATACCACTTAAACATTTCTTCTATCCACAAACTGGTAATGCTGCTATAAACGATTATGATTACTATCGTTATAACAGGCCTACCATGTTTGATATACGTCAACTTCTATTTTGTTTAGAAGTGACTTCTAAATACTTTGAATGTTATGAAGGCGGCTGTATACCAGCAAGCCAAGTTGTAGTTAACAATTTAGATAAGAGTGCAGGCTACCCATTTAATAAATTTGGAAAAGCTCGCCTCTATTATGAAATGAGTCTAGAGGAACAGGACCAACTCTTTGAAAGTACAAAGAAGAACGTCCTACCTACTATAACTCAAATGAATCTAAAATATGCCATATCCGCGAAAAATAGAGCGCGTACAGTGGCGGGTGTTTCTATCCTTTCTACTATGACTAATAGGCAATTTCATCAGAAGATTCTTAAGTCTATAGTCAATACTAGAAATGCTCCTGTAGTTATTGGAACAACCAAATTTTATGGTGGTTGGGACAACATGTTGAGAAACCTGATCCAAGGTATTGAGGACCCAATTCTTATGGGTTGGGATTACCCAAAGTGTGATAGGGCAATGCCTAATTTGTTGCGTATTGCAGCATCTTTGGTACTTGCTCGTAAGCATACTAATTGTTGTACTTGGTCCGAGCGCATTTATAGGCTGTATAATGAATGTGCTCAAGTATTATCTGAAACTGTCTTAGCTACAGGTGGTATTTATGTTAAACCTGGTGGCACTAGCAGTGGTGATGCTACTACTGCTTATGCAAACAGTGTTTTTAACATAATACAAGCCACATCTGCTAATGTTGCGCGTCTTCTTAGTGTTATAACGCGTGATATTGTTTATGATGACATTAAGAGCTTGCAGTATGAATTGTACCAGCAGGTTTACAGGCGAGTCAATTTTGACCCAGCTTTTGTAGAAAAGTTTTATTCTTACTTATGTAAGAATTTTTCCTTGATGATCTTGTCTGACGACGGTGTTGTTTGTTATAACAACACATTAGCCAAACAGGGTCTTGTAGCAGATATTTCTGGTTTTAGAGAAATCCTCTATTACCAAAATAATGTTTATATGGCTGATTCTAAGTGTTGGGTTGAGCCCGATTTAGAAAAAGGCCCACATGAATTTTGTTCACAACACACAATGCTAGTGGAAGTTGATGGTGAGCCTAAGTACTTGCCATATCCAGATCCATCACGCATTTTGGGTGCTTGTGTCTTCGTAGATGAAGTGGATAAGACAGAACCTGTGGCTGTTATGGAGCGTTATATAGCTCTAGCCATAGATGCTTACCCATTAGTACATCATGAAAATGAGGAGTATAAGAAGGTTTTCTTTGTGCTTCTTTCATACATCAGAAACCTCTATCAAGAGCTTTCTCAGAATATGCTTATGGACTACTCTTTTGTAATGGATATAGACAAGGGTAGTAAATTTTGGGAGCAGGAGTTCTATGAGAATATGTATAGAGCCCCTACAACTTTACAGTCTTGTGGCGTTTGTGTAGTGTGCAATAGTCAAACTATACTGCGCTGTGGTAATTGCATTCGCAAACCATTTTTGTGTTGTAAATGTTGCTATGATCATGTTATGCATACGGACCACAAAAATGTTTTGTCTATAAATCCATACATTTGCTCACAGCCTGGTTGTGGCGAAGCAGATGTTACTAAATTGTACCTCGGAGGTATGTCATACTTCTGTGGTAATCATAAACCAAAGTTATCTATACCATTAGTATCTAATGGTACAGTTTTTGGAATTTACAGGGCTAATTGTGCAGGTAGCGAAAATGTTGAGGATTTTAATCAACTAGCTACCACTAATTGGTCCACTGTAGAACCTTATATTTTAGCAAATCGTTGTAGTGACTCATTGAGGCGTTTTGCTGCAGAGACAGTAAAGGCTACAGAGGAACTACATAAACAGCAATTTGCTAGTGCTGAAGTGAGAGAAGTTCTCTCAGACCGCGAATTGATTCTGTCATGGGAGCCAGGTAAAACTAGGCCTCCATTGAATAGAAATTATGTTTTCACAGGCTACCACTTTACAAGAACTAGTAAGGTGCAACTTGGTGACTTTATATTTGAAAAAGGTGAAGGTAAAGACGTTGTCTATTATAAGGCAACGTCTACTGCCAAGTTGTCTGTTGGAGACATTTTTGTTTTAACGTCACACAATGTTGTTTCTCTTGTAGCACCAACATTGTGTCCGCAACAAACCTTTTCTAGGTTTGTTAATTTGAGACCTAATGTAATGGTACCTGAATGTTTTGTAAATAACATTCCACTTTACCATTTAGTAGGTAAACAGAAGCGTACTACAGTACAAGGTCCTCCAGGTAGTGGTAAGTCACACTTTGCTATAGGCCTTGCAGCATACTTTAGTAATGCTCGTGTTGTGTTTACTGCATGTTCTCATGCAGCTGTAGATGCTTTGTGTGAAAAAGCTTTTAAGTTTCTTAAAGTTGATGACTGCACTCGCATAGTACCCCAAAGGACTACTATCGACTGTTTCTCAAAATTTAAAGCTAATGACACAGGCAAGAAGTACATTTTTAGTACTATTAATGCCTTGCCAGAAGTTAGTTGTGACATTCTGCTGGTAGACGAAGTTAGTATGTTGACCAATTACGAATTGTCTTTTATTAATGGTAAGATAAACTACCAATATGTTGTGTATGTAGGTGATCCTGCTCAATTGCCGGCACCTCGTACCTTACTTAATGGTTCACTTTCACCAAAGGATTATAATGTTGTAACAAACCTTATGGTTTGTGTTAAACCCGATATCTTCCTTGCAAAGTGTTACCGTTGTCCTAAGGAAATTGTGGATACTGTGTCTACTCTTGTGTATGATGGAAAGTTTATTGCAAATAACCCAGAATCACATCAGTGTTTCAAGGTCATAGTTAATAATGGTAATTCTGATGTAGGACATGAAAGCGGTTCAGCTTACAACACAACTCAGTTAGAATTTGTGAAGGATTTTGTTTGTCGCAACAAAGAGTGGCGAGAAGCAACATTCATTTCACCTTACAATGCTATGAACCAGAGAGCCTATCGTATGCTTGGTCTTAATGTCCAGACAGTAGACTCTTCTCAAGGTTCAGAGTATGATTATGTTATATTCTGTGTTACTGCAGATTCGCAACATGCACTGAATATTAACAGATTTAATGTGGCGCTTACAAGAGCTAAGCGTGGTATATTGGTTGTCATGCGTCAGCGTGATGAATTGTATTCTGCTCTTAGGTTTACAGAGCTAGACAGTGAAATAAGTCTGCAAGGTACAGGTTTATTTAAAATTTGCAATAAAGAGTTTAGTGGTGTTCATCCTGCTTATGCAGTCACAACTAAAGCTCTTGCTGCAACTTACAAAGTTAATGATGAACTTGCAGCACTTGTTAATGTGGAAGCAGGTGCAGAAATAACATATAAACATCTTATTTCTCTGTTAGGATTTAAGATGAGTGTTAATGTTGAAGGTTGCCACAACATGTTTATAACGCGTGATGAGGCAATCCGCAATGTAAGAGGGTGGATAGGATTTGATGTAGAGGCCACACATGCTTGTGGTACTAACATTGGTACTAACTTACCTTTTCAAGTAGGCTTCTCTACCGGTGCAGACTTTGTTGTCACACCTGAAGGGCTTGTAGACACTTCAATAGGCAATAATTTTGAGCCCGTGAATTCTAAAGCACCTCCAGGTGAACAATTTAATCACTTGAGAGCTTTGTTTAAGAGTGCTAAACCTTGGCATATTATAAGACCACGGATAGTGCAAATGTTAGCAGATAATCTATGCAACGTTTCAGATTGCGTAGTGTTTGTTACGTGGTGTCATGGCCTAGAACTAACTACTTTGCGCTATTTTGTTAAAATAGGCAAGGAACAAGTTTGTTCATGTGGTTCTAGGGCTACGACTTTTAATTCGCACACTCAAGCTTATGCTTGTTGGAAGCATTGTTTGGGTTTTGACTTTGTTTATAATCCACTTTTGGTGGACATTCAACAATGGGGTTACTCAGGTAACCTACAGTTTAATCACGATTTGCATTGTAATGTGCATGGACATGCACATGTAGCTTCTGCGGATGCTATTATGACACGTTGTCTTGCAATTAACAATGCATTTTGTCAAGATGTCAACTGGGATTTGACATATCCTCATATTGCAAATGAGGATGAGGTCAATTCTAGTTGTAGATATTTACAGCGCATGTATCTTAATGCATGTGTAGATGCTCTTAAAGTTAATGTTGTCTATGATATAGGCAACCCTAAAGGTATAAAGTGTGTTAGACGTGGGGATGTAAGTTTTAGGTTCTATGATAAGAATCCAATTGTACCCAACGTCAAGCAGTTTGAGTATGACTATAATCAGCATAAAGATAAGTTTGCTGATGGTTTTTGTATGTTTTGGAATTGCAATGTGGATTGTTATCCTGACAATTCACTAGTTTGTAGATACGACACACGAAACTTGAGTGTGTTTAATCTACCAGGTTGTAATGGTGGTAGCCTGTATGTGAACAAACATGCATTTCACACACCTAAATTTGACCGCATTAGCTTCCGTAATTTGAAAGCTATGCCATTTTTCTTCTATGACTCATCGCCTTGTGAAACCATTCAAGTTGATGGAGTTGCACAAGACCTTGTGTCACTAGCTACTAAGGATTGTATCACAAAATGCAACATCGGAGGTGCTGTTTGTAAAAAGCACGCTCAGATGTATGCAGAGTTTGTGACATCTTATAATGCAGCTGTTACAGCTGGTTTTACTTTTTGGGTTACTAATAATTTTAACCCTTATAATTTGTGGAAAAGTTTTTCAGCTCTCCAGTCTATCGACAACATCGCTTATAATATGTATAAGGGTGGTCATTATGATGCTATTGCAGGAGAAATGCCCACAGTCATAACTGGAGATAAAGTTTTTGTTATAGATCAAGGTGTAGAAAAGGCAGTTTTTGTTAATCAAACAACTCTGCCTACATCTGTGGCTTTTGAATTGTATGCGAAGAGAAATATTCGCACACTGCCAAATAATCGTATTCTTAAGGGTCTTGGTGTAGACGTAACTAATGGATTTGTAATTTGGGACTACACGAACCAGACACCATTATATCGTAATACGGTTAAGGTATGTGCATATACAGACATTGAGCCAAATGGCCTAATAGTTCTGTATGATGATAGATATGGTGATTACCAATCTTTTCTTGCCGCTGATAATGCTGTTCTAGTTTCTACACAGTGTTATAAGCGATATTCATATGTAGAAATACCGTCAAATATGCTTGTTCAGAATGGTATGCCATTAAAAGATGGAGCGAACCTGTATGTTTATAAGCGTGTTAAAGGAGTGTTTGTTACGCTGCCAAATACACTAAATACACAGGGCCGCAATTATGAAACTTTTGAACCTCGTAGTGACGTTGAAAGAGATTTTCTCAACATGTCGGAAGAGGATTTTGTAGAAAAGTATGGTAAAGACTTAGGTCTACAACACATACTGTATGGTGAAATTGATAAACCTCAATTAGGTGGTTTACACACTGTTATAGGTATGTATAGACTGTTATGTGCGCATAAGTTGAGCGCTAAGTCTGTTACTAATTCAGATTCTGATGTCATGCAAAATTATTTTGTGTTGGCAGATAATGGTTCGTACAAGCAAGTGTGTACTGTTGTGGACTTACTGCTTGATGATTTCTTAGAACTTCTTAGGAACATACTTCAAGAGTATGGTGCTAATAAGTCTAAAGTTGTAACAGTGTCAATAAGGAGTGTTCGCATAAATTTTATGACTTGGTTTGAAGATGGCAGTATTAAAACTTGTTATCAACAGCTTCAATCAGCGTGGACGTGTGGTTATAATATGCCTGAACTTTATAAGGTTCAGAATTGTGTTATGGAACCTTGCAATATTCCTAACTATGGTGTTGGAATAACGTTGCCAAGTGGTATTATGATGAATGTGGCAAAGTATACACAACTTTGTCAATATCTTTCGAAAACAACAATGTGTGTGCCGCATAACATGCGAGTAATGCATTTTGGAGCTGGAAGTGACAAAGGAGTCTCACCTGGTAGCACTGTTCTTAAACAGTGGTTACCTGAAGGAACACTCCTTATTGACAATGACATTGTAGATTATGTATCTGATGCACATGTTTCTGTGCTTTCAGAGTGCAATAAATATAAAACAGAGCACAAGTTTGATCTTGTGATATCTGATATGTATACAGATAGTGATTCAAAGAGGAAGCATGAGGGCATCATAGCCAATAATGGTAATGATGACGTCTTCATATATCTATCAAATTTTCTCCGTAACAACTTAGCTCTAGGAGGCAGTTTTGCTGTTAAAGTAACAGAGACAAGTTGGCATGAGAGTTTATATGACATTGCACAAGATTGTGCTTGGTGGACAATGTTTTGTACAGCAGTGAATGCTTCGTCTTCAGAAGCTTTTCTGATTGGTGTTAATTATTTGGGTGCAAGTGAAAAAGTGAAAGTTAGTGGAAAAACACTGCACGCAAATTATATATTTTGGAGGAATTGTAATTATTTACAAACTTCAGCCTATAGTATATTTGACGTTGCTAAGTTTGATTTGAAATTAAAAGCAACGCCAGTTGTGAATTTGAAAACTGAACAAAAGACAGACTTAGTCTTTAATTTAATTAAGTGTGGTAAGTTACTGGTAAGAGATGTTGGGCAAACCGCTTTTACTAGTGACTCTTTGGTATGCACTATGTAGTGCTTTGCTCTATGATAGTAGTACTTACGTTTACTACTACCAAAGTGCTTTTAGGCCTAGTTCAGGTTGGCACATACATGGGGGTGCTTATGCAGTAGATAGGGTTTTTAATGAAACCAACAATGCAGGCAGTGTATCTGATTGCACTGCTGGTACTTTTTATGAAAGCCATAATATTTCTGCTGTTTCTGTAGCCATGACAGCACCACATAATGGTATGTCTTGGTCAGTTTCACAATTTTGTACAGCTCATTGTAACTTCTCAGACTTTACAGTGTTCGTTACGCATTGTTTTAAAAATCAACCTGGTAGTTGTCCCTTGACAGGTATGATTCCTCAGAATTATATTCGTATTTCTGCTATGAGACAAGGAACTTTGTTTTATAACTTAACAGTTAGTGTGTCTAAATATCCTAGATTTAAATCGCTTCAATGTGTTAGCAATTCTACATCTGTCTATGTAAATGGTGATCTTGTTTTCACTTCTAATGAAACTTCTTACATTACGGGTGCAGGCGTTTATTTTAAAAGTGGTGGGCCTGTAACTTATAAAGTTATGAAAGAAGTTAAAGCCCTAGCCTACTTTATTAATGGTACCGCACAAGAGGTTATTTTATGTGATAATTCACCTAGAGGTTTGCTTGCATGTCAGTATAATACTGGTAATTTTTCAGATGGATTCTACCCTTTTACTAATCATTCTTTAGTTAAGGATAGGTTTATTGTATATCGAGAAAGTGGCACTAACACTACTTTAAAGTTAACTAATTTCAGTTTTACTAATGTAAGTAATGCTCCTCCTAATTCAGGTGGCGTTGATACTTTCCAATTATATCAAACACATACTGCTCAGGATGGTTATTATAATTTTAATTTATCATTTCTGAGTAGTTTTGTGTATAAACCATCTGATTTTATGTATGGGTCATACCACCCACATTGTAATTTTAGACCAGAAAATATTAATAATGGCTTATGGTTTAATTCATTATCTGTGTCACTTACTTACGGACCCATTCAAGGTGGTTGTAAGCAATCTGTTTTTAATAATAGAGCAACTTGTTGCTATGCTTATTCTTATCAAGGGCCTAGTTTATGTAAGGGTGTTTATAGAGGGGAGATAATGCAATACTTTGAATGTGGACTTCTAGTTTACGTAACTAAGAGTGATGGCTCTCGTATACAAACTAGAAGTGAACCACTTGTGTTAACTCAATATAATTATAACAACATTACTTTAAACAAGTGTGTTGAGTATAATATATATGGTAGAGTTGGTCAAGGTCTTATTACTAATGTAACTGAAGCAACTGCTAATTATAGTTATCTAGCAGATGGTGGTTTAGCTATTTTAGATACCTCAGGAGCCATAGACATATTTGTTGTTCAAAGTGCACATGGTCTTAATTATTATAAGGTTAATCCCTGTGAGGATGTTAACCAACAGTTTGTAGTGTCAGGTGGCAACTTAGTTGGCATTCTTACATCTCATAATGAAACAGGTTCTGAATCTATTGAGAACCAGTTTTACATCAAACTCACTAACGGAACACGTCGCTCTAGACGTTCTGTTACTGGGAATGTTACAAATTGCCCTTATGTTAGTTATGGCAAGTTTTGTATAAAACCAGATGGTTCTTTATCTACAATAGTACCACAAGAAGTAGAACAGTTTGTGGCGCCTTTACTCAATGTTACTGAGCATGTGCTCATACCTGATAGTTTTAATTTAACTGTCACAGATGAGTACATACAAACTCGTATGGATAAGGTTCAAATTAATTGCCTTCAGTATATTTGTGGTAGTTCTATTGAATGCAGAAAGTTGTTTCAACAGTATGGACCTGTTTGTGATAATATATTGTCTGTTGTAAATGGTGTAGGTCAAAGAGAGGATATGGAACTTTTAAGTTTCTATTCCTCTACTAAACCTAGTGGTTACAATACACCAATTTTTAATAATGTTAGCACTGGTGACTTTAATATTTCGCTCCTACTAACACCACCTAATAGTCCTACTGGGCGCTCTTTTATTGAAGATCTTCTCTTTACAAGTGTAGAATCTGTTGGATTACCAACTGATGAAGAGTATAAAAAGTGTACAGCAGGACCTTTAGGTTTTGTTAAAGACCTTGTTTGTGCTAGAGAGTATAATGGTTTGCTCGTTCTGCCTCCTATTATTACTGCGGAAATGCAAACCATGTATACTAGTTCTTTAGTAGCCTCTATGGCTTTAGGTGGCATTACTGCAGCTGGTGCTATACCTTTTGCTACACAACTGCAGGCCAGAATTAACCATTTGGGTATTACTAATTCGCTTTTGTTGAAAAACCAAGAAAAAATTGCTGCTTCCTTTAATAAAGCCATCGGTCATATGCAGGAAGGGTTTAAAAGTACTTCTCTAGCATTACAACAGATTCAAGATGTTGTTAATAAACAGAGTTCTATTCTTACAGAGACTATGCAATCACTTAATAAAAATTTTGGTGCTATTTCCTCTGTACTTCAAGACATTTACCAGCAACTAGATGCTATTCAGGCAGATGCTCAGGTTGATCGTATTATTACAGGTAGACTTTCTTCACTATCTGTTTTAGCTTCTGCTAAACAGGCAGAGTATCATAGAGTGTCACAACAGCGTGAGTTGGCCACTCAGAAAATTAATGAGTGTGTCAAGTCTCAGTCTAATAGGTATTCATTTTGTGGTAATGGTAGACATGTTCTAACCATACCACAGAATGCACCCAATGGCATAGTGTTTATACACTTTACATACACTCCGGAGAGTTTTGTTAATGTTATGGCAATAGTAGGGTTTTGCGTAAACCCAGCTAACGCAAGTCACTATGCAATAGTGCCCGCCAACGGTAGGGGTATTTTTATACAAGTTAATGGTAGCTACTACATCACAGCACGTGATATGTACATGCCAAGAGATATTACTGCAGGAGACATAGTCACTTTGACTTCTTGTCAAGCAAACTATGTTAATGTAAATAAAACCGTCATTAACACTTTTGTGGAAGATGACGATTTTGATTTTGATGATGAATTGTCAAAATGGTGGAACGATACTAAGCATGAGCTACCAGATTTTGATGAATTCAATTATACCGTTCCAGTTTTAAATATTAGTAATGAAATTGACAGAATTCAACAGGTTATTCAGGGATTAAATGACTCCCTAATAGACCTTGAATCACTCTCAATTCTCAAAACTTATATTAAGTGGCCTTGGTATGTGTGGCTTGCCATAGCTTTTGCCATTATTATTTTCATCCTAATCTTAGGGTGGGTTTTCTTCATGACTGGGTGTTGTGGTTGTTGTTGTGGATGCTTTGGCATTATGCCTTTAATGAGTAAGTGTGGTAAGAAATCTTCTTATTACACGACTTTTGATAATGATGTGGTAACTGAACAATACAGACCTAAAAAGTCTGTTTAATGATTCAAAGTCCCACATCTTTTCTAATAGTATTAATTCTTCTTTGGTGTAAACTTGCATTAGGTTGTTTTAAAGAGTGTGTTATAACACTCCAGCAACTAATACAAGTTTTACTCCAAATTATCAATAGTAAATTACGGTCTAGGCTTCTGCTCTGGCACAGTCTAGACTAATGTTAGATTTTGAGGCAATTATTGAAACTGGTGGGCAAGTAACTCAACAAATCAGTTTCAATTTGCAGCATATTTCAAGTGTATTAAACACAGAAGTATTTGACCCCTTTGATTATTGTTATTACAGAGGAGGTAATTTTTGGGAAATAGATTCAGATGGTGAATTTACTGAATAACTCGCTAGAGGGGAATGGAAGTTTCCTAACAGCAGTTTACATATTTGTTGCGTTTGTAGCACTGTATCTTCTAGGTAGAGCGCTCCAAGCATTTGTGCAAGCAGCTGATGCTTGTTGTTTATTTTGGTATACATGGGTAGTAGTTCCTGGAGCTAAGGGTACAGCCTTTGTATATAATCATACATATGGTAAAAAACTTAACAAACCGGAGTTAGAAGCGGTTATTGTTAACGAATTTCCAAAAAATGGTTGGAAATAACACCACCAATTGCACTCTTGACACTGAACAAGCAGTTCAGCTTTTTAAAGAGTATAATCTATTTATAACCGCATTCCTGTTGTTTCTTACCGTACTACTTCAGTATGGATATGCGACCAGGAATCGAGTTATTTATATACTTAAAATGCTAGTGTTATGGTGCTTTTGGCCCCTTAACATTGCAGTAGGTGTAATTTCATGTATATACCCACCAAACACAGGAGGCCTTGTCGCAGCGATAATTCTTACAGTGTTTGCGTGTCTGTCTTTTATAGGTTATTGGATCCAGAGTATTAGACTCTTTAAGCGGTGTAGGTCATGGTGGTCATTTAACCCCGAATCTAATGCCGTAGGTTCAATACTCCTAACTAATGGTCAACAATGTAATTTTGCTATAGAGAGTGTGCCTATGGTGCTTTCTCCTATTATAAAGAATGGTGCTCTCTATTGTGAGGGTCAGTGGCTTGCCAAATGTGAACCAGACCACTTGCCTAGAGACATATTTGTATGCACACCGGATAGACGTAATATCTACCGTATGGTGCAGAAATATACTGGTGACCAAAGCGGAAATAAGAAAAGGTTTGCTACATTTGTCTATGCAAAACAGTCAGTAGATACTGGCGAGCTAGAAAGTGTAGCAACAGGAGGATCTAATCTTTACACATAAATGTGTGTGTGTAGAGAGTATTTAAAATTATTCTTTGACAGTGCCTCTGTTTTAAGAGCGCGGAAGAGTATTATTTTTGAGGATATTAATATAAATCCTCTTTGTTTCATACTATCCTTTCAGGAGTTATTATTAAAAAAACAGTTTTTCCACTCTTTTGTGCCAAAAACTATTGTTGTTAATGGTGTATCCTTCCAAGTAGAAAATGGAAAAGTCTACTACGAAGGAAACCCAATCTTTCAAAAAGGTTGTTGTAGGTTGTGGTCGAGTTATAAGAAAGATTAAACCACCTACAACACTTATTTTTACAAATGGCGTTTTAGGTTAGATTTCCAACTTAACAAATACGGACGATGAAATGGCTGACTAGTCTTGGAAGAGCTTTCATCTCCTGTTATAAATCCCTATTACTAACTCAATTAAGAGTATTAGATAGGTTAATTTTAGATCACGGACCCAAGCGCACATTAACGTGTGCTAGGCGAGTGCTTTTAGTTCAATTAGATTTAGTTTATAGGTTGGCTTATACGCCCACTCAATCGCTGGTATGAATAATAGTAGAGATAATCCTTTTCGCGGAGCAATAGCAAGAAAAGCGCGAATTTATCTGAGAGGAGGATTAGATTGTGTTTACTTTCTTAACAAAGCAGGACAAGCAGAGCCTTGTCCCGCGTGTACCTCCCTAGTATTCCAAGGGAAAACTTGTGAGGAACACTATTTTAATAACAATCTTTTGTCATGGCAAGCGGTAAAGCAGCTGGAAAAACAGACGCACCAGCGCCAGTCATTAAGCTAGGAGGACCAAAACCACCAAAAGTTGGTTCCTCAGGAAATGCATCTTGGTTTCAGCCAATAAAAGCCAAGAAACTCAATTCACCCCAACCTAATTTTGAAGGTAGCGGTGTTCCTGACAATGAAAATTTAAAGTCAAGCCAGCAACATGGATACTGGAGACGCCAACACAGGTTTAAGCCTGGCAAAGGTGGAAGAAAACCAGTCCCTGATGCTTGGTACTTTTATTATACTGGAACAGGACCAGCCGCTGACCTGAATTGGGGTGAAACTCAAGATGGTATAGTGTGGGTTGCTGCAAAGGGTGCTGATACCAAATCTAGATCTAACCAGGGCGCAAGAGACCCTGATAAATTTGACCAATATCCGCTACGATTCTCTGACGGAGGACCAGATGGTAATTTCCGTTGGGACTTCATACCAATAAATCGTGGTAGGAGTGGGAGATCAACAGCAGCTTCATCAGCAGCATCTAGTAGAGCACCATCTCGTGATGGGTTACGTGGACGTAGAAGCGGAGCTGAAGATGATCTTATAGCTCGCGCAGCAAAGATTATACAGGACCAGCAAAAGAAGGGTGCGCGCATTACTAAGGCTAAGGCTGATGAAATGGCTCATCGCCGTTTTTGTAAGCGCACTATTCCACCGGGTTATAAGGTTGAGCAAGTATTTGGTCCCCGTACTAAAGGTAAGGAAGGAAATTTTGGTGATGACAAGATGAATGAAGAAGGTATTAAGGATGGGCGTGTTACAGCAATGCTTAACCTAGTCCCTAGCAGCCATGCTTGTCTTTTTGGAAGTAGAGTGACACCCAAACTTCAACCAGATGGGCTGCACTTGAAATTTGAATTTACTACTGTGGTTCCACGTGATGATCCGCAGTTTGATAATTATGTAAAAATTTGTGATCAGTGTGTCGATGGTGTGGGTACACGTCCAAAGGACGATGAACCAAGACCAAAGTCACGCCCAAATTCAAGACCTGCAACAAGAGGAAATTCTCCAGCGCCAAGACAACAGCGCCCAAAGAAGGAGAAAAAGCCCAAGAAGCAGGAAGATGATGTAGATAAGGCATTGACCTCAGATGAGGAGAGGAACAATGCACAGTTGGAATTTGATGATGAACCCAAAGTGATTAACTGGGGTGGTTCAGCACTAGGTGAAAATGAACTTTGAGTAACATAATGGACTTGCTGCATTTTCTGTCACTTTTGGTTGCTTTTTGTTTGCTGTATTGTTGCTGTGCTTTTTATTATTGTGATTCTTATTAGTTTGCTTTATCGTAGAAATTCAATAGTAAGAGTTAAGGGAGATAGGCATGTAGTTTGATTACCTACATGCCTATCGCCAGGGAAATGTCTAATCTGTCTACTTAGTAGCCTGGAAACGAACGGTAGACCCTTAGATTTTAATTTAGTTTAATTTTTAGTTTAGTTTAAGTTAGTTTAGAGTAGGTATAAAGATGCCAGTGCCGGGGCCACGCGGAGTACGATCGAGGGTACAGCAC
>MT984599.1
GGGGGGGCCGGAGCTCTGCAGATATCGGCAAGACAAGCAGTGATACCAGCAACAATGATATTTTAACAACAAAAACCTGACAGGTGGCAAGGTACCATCCAGGGCACTGAAGCTCTGCAGATATCGGGGTTGCGTGATATTAATATATATCATACATACTAGCCTTGCGCTAGATTTCCAACTTAACAAAACGGACTTAAATACCTACAGCTGGTCCCCATAGGTGTTCCATTGCAGTGCACTTTAGTGCCCTGGATGGCACCTGGCCACCTGTCAGGTTTTTGTTGTTAAAATATCATTGTTGCTGGTATCACTGCTTGTTTTGCCGTGTCTCACTTTATACATCCGTTGCTTGGGCTACCTAGTGTCCAGCGTCCTACGGGCGCCGTGGCTGGTCCGAGTGCGAAGAACCTCTGGTTCATCTAGCGGTACGCGGGTGTGTGGAAGTAGCGCTTCAGACGTATCGGTTCTGTTGCGTGAAATACGGGGTCACCTCCCCCCACACACCTCTAAGGGCTTTTGAGCCTAGCGTTGGGCTACGTTCTCGCACAAGGTCGGTTATACGACGTTTGTAGGGGGTAGTGCCGAACAACCCCTGAGGTGACAGGTTCTGGTGGTGTTTAGTGAGCAGACATACAATAGACAGTGACAACATGGCTTCAAGCCTAAAACAGGGAGTATCTCCCAAACCAAGGGATGTCATTCTTGTTGCCAAAGACATTCCCGAACAATTATGTGACGCTTTGTTTTTCTATACGTCACATGACCCCAAGGATTACGCTGATGCTTTTGCCATTAGGCAGAAGTTTGACCGTAACCTTCAGACTGGGAAGCAGTTTAAATTTGAAACTGTGTGTGGTCTCTTCCTCTTGAAGGGAGTTGACAAAATAACACCTGGTGTCCCAGCAAAAGTCTTAAAAGCCACCTCTAAGCTGGCTGATTTGGAAGACATCTTTGGTGTCTCTCCTCTTGCACGTAAATATCGTGATTTGTTGAAGACAGCATGCCAGTGGTCTCTCACTGTGGATACACTGGATGCTCGTGCGCAAACTCTTGATGAAATCTTTGACCCAACTGAAATACTTTGGCTTCAGGTGGCTGCAAAAATCCAAGTTTCAGCTATGGCAATGCGCAGGCTTGTTGGAGAAGTAACTGCAAAAGTCATGGATGCTCTTGGCTCTAATTTGAGTGCTCTTTTTCAAATTGTTAAAGAACAAATAGCCAGAATTTTTCAAAAGGCTCTAGCTATTTTTGAGAGTGTGAATGACTTACCACAGCGTATTGCAGCACTAAAAATGGCTTTTTCTAAGTGTGCAAGATCAATTACAGTTGTGGTTGTTGAAAAGACTCTTCTTGTTAAAGAGTTTGCTGGAACTTGTCTTGCAAGCATTAATGGTGCTATTGCAAAGTTCTTTGAAGAATTGCCAACTGGCTTTATGGGTGCCAAAATTTTCACAACACTTGCCTTCTTTAAAGAAGCAGCTGTGAAAATTGTGGAAAATATACCAAATGCACCAAGAGGTACTAGAGGTTTTGAAGTCGTTGGTAACGCCAAGGGAACGCAAGTTGTTGTGCGTGGCATGCGAAATGATTTAATTCTGCTCGACCAAAAAGCTGACATTCTTGTTGAGAAAGAAGGTTGGTCTGCAATTCTTGAAGGACATCTGTGTTATGTCTTTAAGAGTGGTGATCGTTTTTATGCGGCACCTCTTTCTGGGAATTTTGCATTGCATGATGTGCATTGTTGTGAGCGTGTTGTCTGTCTGTCTGATGGTGTAACACCAGAGATAAATGATGGACTCATTCTAGCAGCAATCTATTCATCTTTTAGTGTCTCAGAACTCGTGGCAGCACTTAAAAAGGGTGAACCATTCAAGTTCTTGGGTCATAAATTTGTGTATGCGAAGGATGCAGCAGTCTCTTTCACTCTTGCAAAAGCAGCCACTATTGCAGATGTACTAAAGCTGTTTCAATCAGCGCGTGTGAAGGCAGAAGATGTTTGGTCTTCATTTACTGAAAAGTCTTTTGAGTTCTGGAAGATCGCATATGGAAAAGTGCGCAATCTTGAAGAATTTGTTAAGACTCATTTTTGTAAGGCTCAAATGTCAATTGTGGTTCTAGCAGCAGTGCTTGGAGAAGGCATTTGGCATCTTGTTTCCCAGGTCATCTATAAATTAGGTGGTCTTTTCACTAAAATTGTTGATTTTTGTGAGAAATATTGGAAAGGGTTTTGTGCACAGTTGAAGAAGGCTAAGCTCATTGTGACTGAAAACTTCTGTGTTTTAAAAGGAGTTGCACAGCACTGTTTCCAACTACTGCTGGATGCGATATACTCTATGTACAAGAGCTTTAAAAAGTGTGCACTTGGTAGAATTCATGGAGATTTACTCTTCTGGAAAGGGGGTGTGCATAAGATTGTTCAAGATGGCGATGAAGTTTGGTTTGACGCCATTGATAGTATTGATGTTGGAGATCTGGGTGCTGTCCAAGAAAAACCCATAGATTTTGAGGTTTGCGATGACGTAACACTTCCAGAAAACCAACCTGGTCATATGGTTCAAATAGAGGATGACGGAAAGAACTATATGTTCTTCCGTTTCAAAAAGGATGAGAACATTTACTACACACCAATGTCTCAACTTGGTGCAATTAATGTAGTTTGCAAAGCAGGCGGTAAAACCGTTACCTTTGGAGAGACTACAGTGAAAGAAATACCACCACCTGATGTTGTGCCTATTAAGGTTAGCATAGAGTGTTGTGGTGAACCATGGAACACTATCTTCAAGAAAGCTTATAAAGAGCCCATTGAAGTTGAAACTGACCTCACAGTAGAACAATTGCTCTCTGTGATCTATGAGAAAATGTGCGACGATCTCAAATTGTTTCCGGAGGCACCAGAACCTCCACCTTTTGAAAATGTTGCACTTGTTGATAAGAACGGGAAAGATTTGGATTGTATAAAATCATGCCACCTTATCTACCGTGATTGTGAGAGCGATGGTGACATCGAGGAAGAAGATGCTGAGGAATGTGACACAGATTCAGCTGATGCTGAGGAGTGTGACACCGCCTCTGAATGTGAAGAAGAGGACGCGGACACTAAAGTGCTGGCTCTTTTACAGGACCCAGCAAGTAATAAGTACCCCTTACCTCTTGATGAAGACTATAGCGTTTACAATGGGTGCATTGTACATAAAGACGCTATTGATGTTGTTAATCTACCATCTGGTGAAGAAACCTTCGTTGTCAATAACTGTTTTGAGGGAGCTGTTAAACCACTCCCACAGAAGGTTATTGATGTTCTAGGTGACTGGGGCGAGGCTGTTGATGCACAAGAACAATTGTGCCGACAGGAATCTACCCAAGTTACACTTGAGAAACCAGTTGAGAATCTTACTGGTATTTGTCACGTAATAGCTGAACAAGCTATTGTTAGTGAACAGGAGGTAGTTTCTGTATTTGAGGAAAGGTCTGAGGTGGTTGTTTATACACCTGCAGATCTGGAAGTTGTTAAAGAAACAGCAGGAGAACTTGATGAGTTTATTCTCATTTCTGATGTTCCTAAAGAAGAAGTCGTGTCTCAAGGGAAAGAAGAGCCACAGGTTGAGCAAGAGCCTACTCAAGTTAAACTACAACGTGAGAAGAAGGCTAAAAAGTTCAAAGTTAAACAATCTACATGTGAAAAGCCCAAGTTTTTGGAATATAAAACATGTGTGGGTGATTTGACTGTTGTAATTGCCAAAGCTTTAGATGAGTTTAAGGAGTTCTGCATCGTTAACGCTGCAAATGAGCATATGTCTCATGGTGGTGGCGTTGCGAAGGCAATTGCGGATTTCTGTGGACCTGATTTTGTAGAATATTGTGAGGAATATGTTAAGAAACATGGACCACAGCAGAGACTTGTTACACCTTCGTTTGTCAAGGGCATTCAATGTGTGAACAATGTTGTAGGACCCCGTCATGGAGACAGCGACTTGCGTGAGAAGCTCGTTGCTGCTTACAAGAATGTTCTTGTAGATGGCGTGTTCAATTATGTTGTGCCAGTTCTCTCTTCAGGGATCTTTGGTGTGGATTTTAAAATGTCAATAGATGCAATGCGTGAAGCCTTTTATGGTTGCAACATACGCGTCCTTTTGTTTTCTCTGAGTCAAGAACACATCAATTATTTCGATGTTACTTGTAAACAGAAGACAATTTATCTTACAGAGGACGGTGTTAAATACCGCTCTGCTACTGTGAAACCAGGTGACTCTTTGAGTCAATTTGGACCGGTTTTTGCTAGAAACAAGACAGTCTTTACAGCAGACGATGTTGAGGACAAAGAAATTCTCTTCATTCCTACTACTGACAAGACTGTCCTCGAATATTACGGTTTGGATGCGCAAAAGTATGTAATATACTTGCAAACCCTTGCACAGAAGTGGAATGTCCAATATAGGGACAATTTTGTTATACTTGAGTGGCGTGATGGAAATTGCTGGATTAATGCAGCAGTAGTGCTCCTTCAAGCTGCTAAGATTAGGTTTAAAGGTTTTCTTGCAGAAGCATGGGCACAATTTTTGGGTGGAGACCCAACTGATTTTGTAGCCTGGTGCTATGCAAGTTGCAATGCTAATGTTGGTGAGTTTTCAGATGCTAATTGGCTTCTTGCTAATTTGGCAGAATACTTTGATGCTGATTACACGAATGCATTCCTTAAGAGGCGTGTGTCATGTAACTGTGGGGTTAAGAATTGTGAAGTTAGAGGCCTTGAAGCTTGTATTCAACCAGTAAAGGCACCCAATCTTCTTCATTTTAAGACTCAGTACACAAATTGTACAGTGTGTGATGCAAATAGTGTGGATGAGGTGGTAGAAGCCTCACTACCATATCTGTTGCTCCTTGCTACTGATGGTCCTACTACAGTGGATTGTGATGAAAATGCTGTAGGGAATGTTGTTTTCATTGGCTCTACTAACAGTGGCCATTGTTATACACAAGCCATTGGTAAGGCTTTTGACAATCTTGCTAAAGATAGAAAATTTGGAAAGAAGTCTCCTTACATTACTGCAATGTATACACACTTCTCTCTTAAGGGTGAAAATCCTTTACCTGTTGCTAAACAGAGTAAAGGAAAAACTAAAGTTGTAAAAGAGGATGTTTCTAATCTTGCCACTAGTTCTAAAGTCAGTTTTGATAATCTTACTGATTTTGAGCAGTGGTATGATAGTAACATCTACGAGTGTCTTAGAGTACAGAAAATGCCTGATAATTTTGATGAATATGTGTCATTTACAACAAAGGAGGATTCTAAGTTGCCATTGACGCTTAAAGTTAGAGGTATTAGATCAGTTGTTGATTTTAAATCAAAGGATGGTTTTACTTACAAGTTAACACCTGATACTGATGAAAATTCAAAGGCACCAGTATACTACCCTGTCTTAGATGCTATTAGTCTTAAGGCAATATGGGTTGAAGGTACTGCAAATTTTCTTGTTGGTCATCCAAACTACTATAGTAAATCTCTTCGCATCCCCACTTTTTGGGAAAATGCAGAGAGCTTTGTTAAAATAGGAGAAAAAGTTGATGGTGTGACTACTGGTCTTTGGCGTGCAGAACACCTTAATAAACCTAATTTGGAGAGAATTTTCAACATTGCTAAGAAAGCAATTGTTGGGACCAGTGTTGTTACTACACAATGTGGTAAATTACTTAGTAAAGCAGCTACATTCATTGCTGATAAATTAGGTGGGGGTGTAGTTCGCAATATTACAGATAGAGTTAAGGGTCTTTGTGGATTCACACGTGGGCATTTTGAAAGAAAATTGTCTCCACAATTCATAAAAACACTTATATTCTTCTTCTTTTATTTTGTAAAGGCTAGTGCTAAGAGTGTCGCCACTAGTTATAAGCGTGTGTTATGTAAGGTGGTCTTTACTACGCTATTTATATTATGGTTTATGTACACAAGTAAACCAGTAATTTTTACTGGAATACGTATATTAGACTTTTTATTTGAAGGTTCTGTCTGTGGTCCTTATAATGACTATGGTAAAGACACTTTTGATGTACTACGCTATTGTGAAGATGATTTTACTTGTCGTGTGTGTTTACATGACAGGGATTCACTACACTTATATAAGCATGCCTATAGCGTAGAACAATTGTATAAAAGTGCAGTTTCTGGCATTAGTTTTAATTGGAATTGGCTTTATTTGGTCTTTCTAATTTTATTTGTTAAGCCAGTAGCGGGTTTTGTTATTATTTGCTATTGTGTTAAGTATTTGGTACTGAGTTCAACTGTATTACAAACTGGTGTAGGTTTTCTAGATTGGTTTGTTCAAACAGTTTTCACTCACTTTAATTTCATGGGTGCAGGGTTTTATTTCTGGCTCTTTTATAAGATATACATACAGGTTCATCATATACTGTATTGTAAGGATATAACATGTGAAGTGTGCAAGAAGGTTGTACGCAGCAATAGGCAAGAGGTTAGCGTTGTAGTTGGTGGACGCAAGCAAATAGTGCATGTCTACACTAACTCAGGCTATAATTTTTGTAAGAGACATAACTGGTACTGTAGAAATTGTGATGAGTATGGTCATCAAAACACATTTATGTCTCCCGAAGTTGCTGGCGAGCTTTCTGATAAGCTTAAGCGTCATGTTAAATCTACAGCATATGCTTACCACGTTGTGGATGATGCGTGCATAGTTGATGGTTTTGTTAATTTAAAATACAAAGCTGCAATTCCTGGCAAGGATAGTGCATCTCCTGCCGTTAAGTGTTTTAGTGTTACAGATTTCTTGAAGAAAGCTGTTTTTCTTAAGGAAGCATTGAAATGTGAACAAATATCTAATGATAGTTTTATAGTGTGTAATACACAGAGTACGCATGCATTAGAGGAAGCAAAAAATGCTGCCATCTATTATGCGCAATGTCTGTGTAAGCCAATACTTATACTTGACCAGGCACTTTATGAGCAATTAGTAGTGGAACCTGTGTCTAAGTGTGTTGTAGACAAGGTGTGTAGCATTTTGTCAAATATAATATCTGTAGATACTGCAGCCTTAAATTATAAAGCGGGCACACTTCGTGATTGTCTGCTTTCTGTTACTAAAGACGAAGAAGCTGTAGATATGGCTATCTTCTGTCATAACCATGATGTTGAATATACTACTGATGGTTTTACTAATGTGATACCATCTTATGGTGTAGACACTGATAGGTTGACACCTCGTGATAGAGGATTTTTAATAAATGCGGATGCTTCTGTTGCTAATTTACGAGTTAAAAATTCTCCACCAGTAGTATGGAAGTTTTCTGATCTTATTAAGTTGTCTGACAGTTGCCTTAAATATTTAATTTCAGCTACTGTCAAGTCAGGGGGTCGTTTCTTTATAACAAAGTCTGGTGCTAAGCAAGTTTTTTCTTGCCACACCCAGAAATTGTTGGTAGAGAAAAAGGCAGGTGGTGTCACTAGTGATACTTTTAAATGGTTGAAAAGCTGTTTTAAGTGGCTATTTATCTTTTACATACTTTTTACAGCATGTTGTTTGAGTTACTACTATGTGGAGATGAATAGAAGTTTTGTTCACCCCATGTATGATGTAAACTCTACACTGCATGTTGAAGGTTTTAAAGTTATAGATAAAGGTGTTATTAGGGAAATTGTGCCTGAAGATACATGTTTCTCTAATAAATACGTTAATTTTGATGCCTTCTGGGGTAAACCATATGAAAATAATAGAAACTGTCCAATTGTCACTGCTGTTACAGATGGTGATGGGACAGTAGCTGCTGGTGTTCCTGGTTTTGTATCATGGGTTTTGGATGGTGCTATGTTTGTACATATGACACAGACTGAGAGAAAACCGTGGTACATTCCTACTTGGTTTAATAGAGAAATTGTAGGTTACACTCAGGATTCAATTATTACTGAGGGTAGTTTTTATACATCTATAGCTTTATTCTCAGCTAGATGTTTGTACCTGACAGCCAGCAATACACCTCAATTGTATTGCTTTAATGGTGATAATGATGCACCTGGAGCCTTATCATTTGGTAGTATTATTCCTCATAGGGTTTACTTCCAACCAAATGGTGTTAGGCTTATAGTTCCTCAACAAATATTTCACACACCATACATAGTAAAGTTTGTATCAGACAGCTATTGTAGAGGTAGTGTATGTGAATATACTAAACCAGGTTACTGTGTATCATTAAACTCCCAATGGGTTTTGTTTAATGATGAATACACAAGTAAGCCAGGCGTGTTTTGTGGTTCTACTGTTAGAGAACTTATGTTTAATATGGTTAGTACATTTTTTACAGGTGTTAACCCTAATATTTATATGCAGCTAGCAATTATGTTTTTGATACTAGTTGTTGTTGTATTAATTTTTGCAATGGTCATAAAGTTTCAAGGTGTTTTTAAAGCTTATGCAACCGTTGTGTTTACAATAATGTTAGTTTGGGTTATTAATGCATTTGTTTTGTGTGTACATAGTTATAATAGTGTTTTAGCTGTTGTATTACTAGTACTTTATTGTTATGCCTCATTGGTAACAAGCCGCAATACTTCTATTATAATGCATTGCTGGCTTGTCTTCACTTTTGGTTTAATAGTACCCACGTGGCTGGCTTGTGTTTACTTAGGGTTTATTCTCTATATGTATACACCACTATTTTTCTGGTGTTACGGTACTACTAAAAATACTCGTAAGTTGTATGATGGCAACGAGTTTGTTGGTAATTATGACCTTGCTGCGAAGAGCACTTTTGTTATTCGTGGTACTGAATTTGTTAAGCTTACGAATGAGATAGGTGATAAATTTGAATCCTATCTTTCTGCGTATGCTAGACTTAAATATTATTCAGGCACTGGCAGTGAGCAAGATTACTTGCAAGCCTGTCGTGCATGGTTAGCTTATGCTTTGGACCAATATAGAAATAGTGGTGTGGAAATTGTGTATACTCCACCACGTTACTCTATTGGTGTTAGTAGATTACAGGCTGGTTTTAAGAAACTAGTTTTTCCTAGTAGTGCTGTTGAAAAGTGCATTGTTAGTGTCTCTTATAGAGGTAATAATCTTAATGGACTATGGCTAGGTGATACTATCTACTGTCCGCGACATGTTCTAGGCAAGTTTTCAGGTGATCAATGGAGTGATGTACTTAATCTTGCTAATAATCATGAGTTTGAGGTTGCAACTCAAAATGGTGTTACTTTGAATGTTGTTAGTAGGCGGTTGAGAGGCGCAGTTTTAATTTTACAAACTGCTGTCGCCAATGCTGACACTCCTAAGTATAAGTTTGTTAAAGCTAATTGTGGTGATAGTTTCACTATAGCTTGTTCTTATGGTGGTACAGTTGTGGGACTCTACCCTGTTACTATGCGTTCTAATGGTACTATTAGAGCTTCTTTCCTTGCAGGAGCTTGTGGCTCAGTTGGTTTTAATATAGAGAAGGGTGTAGTTAATTTCTTTTATATGCACCATCTTGAGTTACCTAATGCATTACATACTGGAACTGACCTAATGGGTGATTTCTATGGTGGTTATGTGGACGAAGAGGTTGCACAAAGGGTGCCACCAGATAATTTAGTTACTAATAATATTGTAGCATGGCTTTATGCCGCAATTATTAGTGTTAAGGAGAGTAGTTTCTCACTGCCTAAATGGTTGGAGAGTACTACTGTCAGTGTTGAAGACTATAATAAGTGGGCTGGTGATAATGGTTTTACACCATTTTCTACTAGTACTGCTATTACTAAATTAAGTGCTATAACGGGAGTAGATGTTTGTAAACTCCTGCGCACTATTATGGTAAAAAGTGGCCAATGGGGTAGCGACCCCATTTTAGGACAATATAATTTTGAAGATGAATTGACACCAGAGTCTGTTTTTAATCAGATTGGCGGTGTTAGATTACAGTCTTCGTTTGTAAGAAAGGCCACATCTTGGTTTTGGAGTAGATGTGTGTTAGCTTGTTTCTTATTTGTTTTGTGTGCTATTGTCTTATTTACAGCAGTGCCACTTAGGTATTATGTACATGCAGCTGTTATTTTGTTAGCAGCTGTACTCTTTATTTCTTTTACTGTTAAGCATGTTATGGCATATATGGATACTTTCCTACTGCCAACATTGCTTACAGTCATTATTGGAGTTTGTGCTGAAATACCTTTTATTTACAATACTTTAGTTAGTCAGATAGTTATTTATGTAAGCCGATGGTATGATTCGGTAGTGTTTGACACTATGGTACCATGGATGTTCTTACCATTGGTCTTGTACACGGCAGTTAAGTGTGTGCAAGGTTGCTATAGCGTGAACTCTTTCAATACCTCTTTGTTAGTGCTGTACCAGTTTTTGAAGTTAGGCTTTGTTATTTATGCCTCTTCTAATACTCTGGCTGCATATTCAGAAGGTAATTGGGAGTTGTTCTTTGAATTAGTTCACACTACTGTGTTGGCTAATTGTAGTAGCAATTCTTTAATAGGTTTGCTTGTGTTTAAGCTAGCTAAGTGGATGTTGTATTACTGCAATGCAACATACTTTAATAATTATGTGTTAATGGCAGTCATGGTTAATGGCATAGGCTGGCTTTGTACTTGTTACTTTGGATTGTATTGGTGGATTAATAAGGTTTTTGGTTTAACCTTAGGTAAATACAATTTTAAAGTTTCAGTAGACCAATATAGGTATATGTGTTTGCATAAGATAGACCCACCTAAAACTGTGTGGGAAGTCTTTTCGACAAATATACTTATACAAGGAATTGGTGGTGACCGTGTGTTGCCTATTGCTACAGTTCAATCTAAATTGAGTGATGTAAAGTGTACAACTGTTGTTTTAATGCAGCTTTTGACTAAGCTTAATGTTGAAGCAAATTCAAAAATGCATGCTTATCTTGTTGAGTTACACAATAAAATTCTTGCATCTGATGATGTTGGAGAGTGCATGGACAACTTGTTGGGTATGCTTATTACATTATTTTGTGTAGATTCTACTATTGATTTGAGTGAGTATTGTGATGACATACTTAAGAGGTCAACTGTATTACAATCAGTTACTCAAGAGTTCTCACACATACCCTCTTATGCTGAATATGAAAGAGCTAAGAATCTTTATGAAAAGGTTTTAGCTGATTCTAAAAATGGTGGTGTAACACAGCAAGAGCTTGCTGCCTACCGTAAAGCTGCCAATATTGCAAAGTCAGTTTTTGATAGAGACTTGGCTGTTCAAAAGAAGTTAGATAGCATGGCAGAACGTGCTATGACAACAATGTACAAAGAGGCGCGTGTAACTGATAGACGAGCAAAATTAGTTTCATCACTACATGCGTTATTGTTTTCAATGCTTAAGAAAATAGATTCTGAAAAGCTTAATGTATTGTTTGAACAGGCTAGTAGTGGTGTTGTACCTCTAGCTACTGTTCCAATTGTTTGTAGTAATAAGCTTACCCTAGTAATACCAGATCCAGAGACTTGGGTCAAGTGTGTGGAGGGTGTGCATGTTACATACTCAACAGTAGTTTGGAATATAGACATTGTTATTGATGCCGATGGTACGGAGTTACATCCAATTTCTATAGGTAGTGGATTGACATACTGTATAAGTGGTGATAACATAGCATGGCCTTTAAAGGTCCATTTGATTAGGAATGGGCATAATAAGGTTGATGCTGCTTTGCAGAATAATGAGCTTATGCCTCATGGTGTAAAAACAAAGGCTTGCGTAGCAGGTGTAGATCAAGCACATTGTAGCGTAGAGTCTAAATGTTATTATACAAATATTAGTGGCAATTCAGTTGTAGCTGCTATTACTTCTCCAAATCCAAATCTGAAAGTTGCATCCTTCTTGAACGAAGCAGGCAATCAGATTTATGTAGATTTAGACCCACCATGTAAATTTGGCATGAAGGTGGGTGACAAGGTTGAGGTTGTTTACTTGTATTTTATAAAGAATACAAGGTCGATTGTTAGGGGTATGGTACTTGGTGCCATATCTAATGTTGTTGTTTTACAGTCTAAAGGGCATGAAACAGAGGAAGTGGATGCTGTGGGCATTCTTTCACTTTGTTCTTTTGCTGTTGATCCAGCAGATACGTATTGTAAATATGTAGCTGCAGGCAACCAACCTTTAGGTAACTGTGTTAAAATGTTGACAGTTCATAATGGTAGTGGCTTCGCTATAACTTCAAAGCCAAGTCCGACAGCTGACCAAGACTCATATGGAGGAGCTTCTGTGTGTCTTTATTGTAGAGCACACATAGCACATCCTGGTGGTGTAGGAAATTTAGATGGACGTTGTCAATTTAAAGGTTCTTTTGTGCAAATACCTACTACGGAGAAAGACCCTGTTGGATTCTGTCTACGTAATAAGGTTTGCACTGTCTGTCAGTGTTGGATTGGTTATGGATGTCAGTGCGAAGCGCTTAGACAACCAAAACCTTCTATCCAATCAGCTGCTGGTGCAACTGGTTTTGATAAAAATTATTTAAACGGGTACGGGGTAGCAGTGAGGCTCGGCTGATACCCCTTGCTAATGGATGTGATCCTGATGTTGTGAAGCGAGCCTTTGATGTTTGTAATAAGGAATCGGCCGGTATGTTTCGTAATTTGAAGCGTAACTGTGCGCGGTTCCAAGAAGTACGTGATACTGAAGATGGAAGTCTTGAGTATTGTGACTCTTACTTTGTGGTTAAACAAACCACTCCTAGTAATTATGAACATGAAAAGTCTTGCTACGAAGACTTAAAGTCTGAAGTAACTGCTGATCATGATTTCTTTGTGTTCAATAAGAACATTTATAATATTAGTAGGCAGAGGCTTACTAAGTATACTATGATGGATTTTTGCTATGCTTTGAGGCATTTTGACCCAAAGGACTGCGAAGATCTCAAAGAAATACTTGTCACTTATGGTTGTATAGAAGATTATCACCCTAAGTGGTTTGAAGATAATAAGGATTGGTACGACCCAATAGAAAACCCAAAATATTATGCCATGTTGGCTAAAATGGGGCCTATTGTACGTCGTGCTTTATTGAATGCTATTGAGTTCGGAAACCTTATGGTTGAAAAAGGTTATGTTGGTGTTGTTACACTAGATAACCAAGATCTTAATGGTAAATTTTATGACTTTGGTGATTTTCAGAAAACGGCACCTGGTGCTGGTGTTCCTGTTTTTGATACATATTATTCTTACATGATGCCCATCATAGCCATGACGGATGCTTTGGCACCTGAAAGGTATTTTGAATATGATGTGCATAAGGGTTATAAGTCTTATGATCTCCTCAAGTATGATTATACTGAGGAGAAACAAGAGTTGTTTCAGAAGTACTTTAAGTATTGGGATCAGGAGTACCATCCTAACTGCCGTGACTGTAGTGATGACAGGTGTTTGATACATTGTGCAAACTTCAACATCTTGTTTTCTACATTGATACCGCAGACTTCTTTTGGTAATTTGTGTAGAAAAGTGTTTGTTGATGGTGTACCTTTTATAGCTACTTGTGGCTATCATTCTAAAGAACTTGGTGTTATTATGAATCAAGATAACACCATGTCGTTCTCAAAAATGGGTTTAAGTCAACTCATGCAGTTTGTTGGAGATCCTGCCTTGTTAGTGGGAACATCCAATAATTTAGTTGATCTTAGAACGTCTTGTTTTAGTGTTTGTGCATTAGCGTCTGGTATTACTCATCAAACAGTAAAACCAGGTCACTTTAACAAGGATTTCTATGATTTTGCAGAGAAGGCTGGTATGTTTAAAGAGGGTTCTTCTATACCACTTAAACATTTCTTCTACCCACAAACTGGTAATGCTGCTATAAACGATTATGATTACTATCGTTATAACAGGCCTACCATGTTTGATATACGTCAACTTCTATTTTGTTTAGAAGTGACTTCTAAATACTTTGAATGTTATGAAGGCGGCTGTATACCAGCAAGCCAAGTTGTAGTTAACAATTTAGATAAGAGTGCAGGCTATCCATTTAATAAGTTTGGAAAAGCCCGTCTCTATTATGAAATGAGTCTAGAAGAGCAGGACCAACTCTTTGAAAGTACAAAGAAGAATGTTCTGCCTACTATAACTCAAATGAATTTAAAATATGCCATATCCGCGAAAAATAGAGCGCGTACAGTGGCAGGTGTGTCCATTCTTTCTACTATGACTAATAGGCAATTTCATCAGAAGATTCTTAAGTCTATAGTCAATACTAGAAATGCTTCTGTAGTTATTGGAACAACCAAGTTTTATGGCGGTTGGGACAATATGTTGAGGAACCTGGTTCAAGGTGTTGAAGACCCTATTCTTATGGGTTGGGATTATCCTAAGTGTGATAGAGCAATGCCAAATTTGCTACGTGTAGTGGCATCTTTGGTACTTGCCCGTAAACACACTAATTGTTGTACTTGGTCTGAACGCATTTATAGGTTGTATAATGAATGCGCTCAGGTTTTGTCTGAAACTGTTTTAGCTACAGGTGGTATTTATGTAAAACCTGGTGGCACTAGCAGTGGTGATGCTACTACTGCTTATGCCAACAGTGTCTTTAATATAATACAAGCCACATCTGCTAATGTTGCGCGTCTTTTAAGTGTTATAACGCGTGATATTGTTTATGATGACATTAAGAGCTTGCAGTATGAATTATACCAGCAGGTTTATAGGCGAGTCAATTTCGATCCGGCCTTTGTTGAAAAGTTTTATTCTTACTTATGTAAGAACTTTTCATTGATGATCTTGTCTGATGATGGTGTTGTTTGTTATAACAATACACTAGCCAAACAAGGTCTTGTAGCAGATACTTCTGGTTTTAGAGAGATTCTCTATTACCAAAATAATGTTTATATGGCTGATTCTAAGTGTTGGGTTGAACCCGACTTAGAAAAAGGCCCACATGAATTTTGTTCACAACACACAATGTTGGTAGAGGTAGATGGTGAGCCTAAGTATTTGCCATATCCAGATCCCTCGCGCATTTTGGGTGCATGTGTCTTTGTAGATGAAGTGGATAAGACAGAACCTGTGGCTGTTATGGAGCGTTATATAGCTCTTGCCATAGACGCTTACCCGCTAGTATATCATGAAAATGAGGAGTACAGGAAGGTTTTCTTTGTGCTTCTTTCTTATATTAGAAAACTCTATCAAGAGCTTTCTCAGAATATGCTTATGGACTACTCCTTTGTAATGGATATAGACAAGGGTAGTAAATTTTGGGAACAGGAGTTCTATGAAAATATGTATAGAGCCCCTACAACTTTACAGTCTTGTGGCGTTTGTGTAGTGTGCAATAGTCAAACTATACTACGCTGTGGTAATTGCATTCGCAAACCATTTTTGTGTTGTAAATGTTGTTATGACCATGTCATGCACACAGACCACAAAAATGTTTTGTCTATAAATCCATACATCTGTTCGCAGCCTGGTTGCGGTGAAGCAGATGTTACTAAATTGTACCTCGGAGGCATGTCATACTTCTGTGGTAATCATAAACCAAAATTGTCAATACCGTTAGTATCTAATGGTACTGTTTTTGGAATTTACAGAGCTAATTGTGCAGGTAGTGAAACTGTTGATGATTTTAATCAACTAGCTACTACTAATTGGTCTACTGTGGAACCTTACATTTTGGCAAATCGCTGTAGTGATTCATTGAGACGCTTTGCTGCAGAAACAGTAAAGGCTACAGAAGAACTACACAAGCAACAATTTGCTAGTGCTGAAGTGAGAGAAGTACTCTCAGATCGTGAATTAATTCTATCCTGGGAGCCGGGTAAAACTAGGCCTCCTTTGAATAGAAATTATGTTTTCACAGGCTACCACTTTACAAGAACTAGTAAGGTGCAGCTTGGTGACTTTACCTTTGAAAAAGGTGAAGGTAAAGATGTTGTCTATTATAGAGCAACATCTACTGCTAAATTGTCTGTTGGAGACATTTTTGTTTTAACCTCACACAATGTTGTTTCTCTTGTAGCGCCAACGTTGTGTCCACAGCAAACCTTTTCTAGGTTTGTGAATTTAAGACCTAATGTAATGGTACCGGAATGTTTTGTAAATAACATTCCACTTTACCATTTAGTAGGTAAACAGAAGCGTACTACAGTACAAGGTCCTCCTGGCAGTGGTAAATCTCACTTTGCCATAGGCCTTGCTGCGTACTTTAGTAATGCTCGTGTTGTCTTTACTGCATGTTCACATGCAGCTGTTGATGCTTTATGTGAAAAAGCATTTAAGTTTCTTAAAGTTGACGATTGCACTCGTATAGTACCTCAAAGGACTACTATCGATTGCTTCTCAAAGTTTAAAGCTAATGACACAGGCAAAAAATACATTTTCAGTACTATAAACGCCTTGCCAGAAGTTAGTTGTGACATTCTTTTGGTTGATGAGGTTAGTATGTTGACCAATTACGAATTGTCTTTTATTAATGGTAAGATAAATTACCAATATGTTGTATATGTAGGTGACCCAGCCCAATTACCGGCACCTCGTACCTTACTTAATGGTTCACTTTCACCAAAGGATTATAATGTTGTCACAAACCTTATGGTTTGTGTTAAACCAGACATATTCCTTGCGAAGTGTTACCGTTGTCCTAAAGAAATTGTAGACACTGTGTCTACTCTAGTATATGATGGAAAGTTTATTGCAAATAACCCAGAATCACGTCAGTGTTTCAAGGTTATAGTTAATAATGGTAATTCTGATGTAGGACATGAAAGTGGTTCAGCCTACAACACAACCCAATTAGAGTTTGTGAAAGATTTTGTTTGTCGCAATAAGGAATGGCGGGAAGCAACATTCATTTCACCGTACAATGCTATGAACCAGAGAGCCTACCGTATGCTTGGCCTTAATGTTCAGACAGTAGACTCGTCTCAAGGTTCAGAGTATGATTATGTTATTTTCTGTGTAACTGCAGATTCACAGCATGCACTGAATATTAACAGATTTAACGTGGCGCTTACAAGAGCTAAGCGTGGTATACTAGTTGTCATGCGTCAGCGTGATGAATTGTATTCTGCTCTTAAGTTTACAGAGCTAGATAGTGAAGCAAGTCTGCAAGGTACAGGTTTGTTTAAAATTTGCAACAAAGAATTTAGTGGTGTCCATCCTGCTTACGCAGTCACAACTAAGGCTCTTGCTGCAACTTACAAAGTTAATGATGAACTTGCTGCACTTGTTAATGTGGAAGCAGGTTCAGAAATAACATATAAACATCTTATTTCTCTTTTAGGATTTAAGATGAGTGTTAGCGTTGAAGGTTGCCATAATATGTTTATAACACGTGACGAGGCAATTCGCAATGTGAGAGGATGGATAGGGTTTGATGTAGAAGCCACACATGCTTGTGGCACTAACATTGGTACTAACTTACCTTTTCAAGTAGGTTTCTCGACTGGTGCAGACTTTGTAGTCACACCCGAGGGACTTGTGGATACTTCAATAGGCAATAATTTTGAGCCTGTGAATTCTAAAGCACCTCCAGGTGAACAATTTAATCACTTGAGAGCTTTGTTTAAGAGTGCTAAGCCTTGGCATGTTATAAGACCTAGGATAGTTCAGATGTTAGCAGACAATCTATGCAATGTTTCAGATTGTGTAGTGTTTGTCACATGGTGTCATGGCCTAGAACTAACTACTTTGCGCTATTTTGTTAAAATAGGCAAGGAACAAGTTTGTTCTTGTGGTTCTAGAGCTACAACTTTTAATTCTCATACTCAGGCTTACGCTTGTTGGAGGCACTGCCTGGGTTTTGATTTTGTCTATAATCCACTTTTAGTGGATATTCAACAATGGGGTTACTCTGGTAATCTACAATTTAATCATGATTTGCATTGTAATGTGCATGGCCATGCTCATGTAGCTTCAGCGGATGCTATTATGACTCGCTGCCTTGCAATTAATAATGCATTTTGTAAAGATGTCAACTGGGAACTGCAGTATCCTCATATTGCAAATGAGGATGAAGTAAATTCCAGTTGCAGGTATCTACAACGCATGTATCTTAATGCGTGTGTTGATGCTCTTAAAGTCAACGTTGTCTATGATATAGGCAACCCTAAAGGTATAAAATGTGTTAGACGTGGGGATGTCAATTTTAGGTTCTATGATAAGAACCCAATTGTACCTAACGTCAAACAGTTTGAGTATGACTATAGTCAGCATAAAGATAAGTTTGCTGATGGTCTTTGTATGTTTTGGAATTGTAATGTGGATTGTTATCCTGAAAATTCGTTAGTTTGTAGGTATGACACACGAAATTTGAGTGTGTTTAATTTACCTGGTTGTAATGGTGGTAGCCTGTATGTTAATAAACATGCATTCCACACACCTAAGTTTGATCGCATTAGCTTTCGTAATTTGAAAGCTATGCCATTCTTCTTTTATGACTCATCGCCTTGCGAAACTATTCAAGTTGATGGAGTAGCGCAAGACCTTGTGTCATTAGCAACTAAAGATTGTATCACAAAATGCAACATTGGTGGTGCTGTTTGTAAGAAACATGCTCAAATGTATGCAGAATTTGTGGCTTCTTATAATGCAGCTGTTACAGCTGGTTTTACTTTTTGGGTTACTAATAATTTTAACCCTTACAACTTGTGGAAGACTTTTTCAGCACTCCAGTCTATTGACAATATTGCTTATAATATGTACAAGGGTGGGCATTACGATGCTATTGCAGGCGAAATACCCACAGTCATAACTGGAGATAAAGTTTTTGTTATTGATCAAGGTATTGAAAAGGCAGTTTTTGTTAATCAAACAACTCTGCCTACATCAGTTGCATTTGAGTTGTATGCGAAGAGAAACATTCGCACACTGCCAAATAACAGAATATTGAGTGGTTTAGGTGTAGACGTTACCCATGGTTTTGTAATCTGGGATTACGCTAACCAAACGCCATTGTATCGTAATACTGTTAAAGTATGTGCATATACAGACATTGAACCTAGTGGTTTAATAGTTCTGTATGACGATAGATGCGGTGGTTATCAATTTTTTATTGCTGCTGATAATGCTGTTTTAGTGTCTACACAGTGTTATAAGCGGTATCCTTATGTAGAAATACCATCATACCTGCTTGTTCAGAATGGTATGCCACTAAAAGATGGAGCGAATCTGTATGTTTATAAGAGAAGTAATGGAGCGTTTGTAACGCTACCAACCACATTAAACACACAGGGTCGTAATTATGAAACTTTTGAACCTCGTAGTGATGTTGAGAGAGATTTTCTTGACATGTTGGAGGACGATTTTATTGAAAAGTATGGTAAGGACCTAGGTCTACAACACATACTTTATGGTGAAGTAGAAAAACCACAATTGGGTGGTTTACACACTGTTATAGGAATGTACAGACTCTTGCGTGCTAATAAATTAGACGCGAAGTCTGTAACCAATTCAGATTCTGATGTCATGCAAAACTATTTTGTTTTGGCAGACAATGGTTCTTATAAACAGGTTTGCACAGTTGTAGACCTTTTGCTTGATGACTTCTTAGAACTCCTTAGGAACATACTTAAAGAGTATGGTACTAATAAGTCCAAAGTTGTAACAGTGTCTATTGATTACCATAGCATAAATTTTATGACTTGGTTTGAAGAAGGCAGTATTAAAACATGTTATCCACAGCTTCAGTCGGCTTGGACATGTGGTTATAATATGCCTGAACTTTATAAAGTTCAGAACTGTGTTATGGAACCTTGTAATATTCCAAACTATGGTGTTGGAATTACATTGCCAAGTGGTATTATGATGAATGTGGCAAAGTATACACAACTTTGCCAATACCTCTCTAAAACCACAATGTGTGTACCGCATAACATGCGAGTAATGCATTTTGGAGCTGGAAGTGATAAAGGAGTTGCCCCTGGCAGCACTGTCCTTAAACAGTGGCTTCCAGAAGGAACACTCCTTGTTGATAACGATATTGTAGATTATGTATCTGATGCACACGTGTCTGTGCTGTCAGACTGCAATAACTATAAAACAGAGCACAAGTTTGATCTTGTGATATCTGATATGTATACAGATAATGATTCAAAAAGAAAACATGAAGGCATAGTAGCCAATGATGGCAATGACGATGTCTTCATTTATCTAGCTAATTTTTTAAAGAACAACTTAGCTCTGGGTGGTAGTTTTGCCATCAAATTAACAGAGACAAGTTGGCATGAGAGTCTTTATGATATTGCACAGGATTGTGCATGGTGGACAATGTTTTGTACAGCTGTGAATGCTTCATCTTCAGAAGCATTCTTGCTCGGTATTAATTATTTGGGTGACAGTGGAAAAGTGAAAGTTAGTGGAAAAACACTGCACGCAAATTATATATTTTGGAGGAATTGTAATTATTTACAAACTTCTGCTTATAGTGCATTTGATGTTGCTAAGTTTGGATTGAAATTAAAAGCAACACCAGTTGTTAATTTGAAGAAGGAACAAAAGACCGACTTAGTAGTTAATTTACTAAGGAACGGTAAATTATTGGTTAGAGATGTTGGTGAAGTCACTGTTTTTAGTGACCATTTTGTGTGCACTATGTAGTGCAAATTTGTTTGATTCTGATAATAATTATGTGTACTACTACCAAAGTGCTTTTAGACCGCCAAATGGGTGGCACCTACAAGGAGGTGCTTATGCAGTAGTCAGTTCTACTAATTATACTAATAATGCCGGTTCTGCACAAGAGTGCACTGTTGGTGTTATTAAGGATGTTTATAATCAAAGTGTGGCTTCCATAGCTATGACAGCACCTCTTCAGGGTATGGCTTGGACTAAGTCACAATTCTGTAGTGCACACTGTAATTTTTCTGAAATTACAGTTTTTGTCACACATTGTTATAGTAGTGGTAGTGGGTCGTGTCCTATAACAGGCATGATTCCACGTGATCATATTCGTATTTCTGCAATGAAAAATGGTTCCTTATTTTATAATTTAACAGTTAGCGTATCTAAATACCCTAATTTTAAATCTTTTCAATGTGTTAACAACTTCACATCTGTTTATTTAAATGGTGATCTTGTTTTTACTTCCAACAAAACTACTGATGTTACGTCAGCAGGTGTGTATTTTAAAGCAGGTGGACCTGTAAATTATAGTATTATGAAAGAATTTAAGGTTCTTGCTTATTTTGTTAATGGTACAGCACAAGATGTAGTTTTGTGCGACAATTCCCCCAAGGGTTTGCTAGCTTGTCAATATAACACTGGCAATTTTTCAGATGGCTTTTATCCTTTTACTAATAGTACTTTGGTTAGGGAAAAGTTCATCGTCTATCGTGAAAGTAGTGTTAATACTACTCTGGCGTTAACTAATTTTACTTTTAGTAATGTAAGTAATGCACAGCCTAATAGTGGTGGTGTTAATACTTTTCATTTATATCAAACACAAACAGCTCAGAGTGGTTATTATAATTTTAATTTGTCATTTCTGAGTCAGTTTGTGTATAAGGCAAGTGATTTTATGTATGGGTCCTACCATCCTAGTTGTTCTTTTAGACCAGAAACCATTAATAGTGGTTTATGGTTTAATTCCTTGTCAGTTTCTCTTACCTATGGACCCCTACAGGGAGGGTGTAAGCAATCTGTTTTTAGTGGTAAGGCAACGTGTTGTTACGCCTACTCTTATAGAGGCCCAATGGCATGTAAAGGTGTTTATTCAGGTGAATTAAGCACGAATTTTGAATGTGGATTGCTGGTTTATGTTACTAAGAGTGATGGCTCTCGTATACAGACTAGAACAGAGCCCTTAGTATTAACGCAATACAATTATAATAATATTACCTTAGATAAGTGTGTTGCCTATAATATATATGGCAGAGTAGGCCAAGGTCTTATTACTAATGTGACTGATTCTGCTGCTAATTTTAGTTATTTAGCAGATGGTGGGTTAGCTATTTTAGATACGTCGGGTGCCATAGATGTTTTTGTTGTACAGGGCATCTATGGTCTTAATTATTACAAGGTCAATCCTTGTGAAGATGTTAACCAACAATTTGTAGTGTCTGGTGGCAATATAGTTGGCATTCTTACTTCTAGAAATGAAACAGGTTCTGAACAGGTTGAGAACCAGTTTTATGTTAAGTTAACCAATAGCTCACATCGTCGTAAGCGTTCTATTGGCCAAAACGTAACAAGTTGTCCTTATGTTAGCTATGGCAGATTTTGTATTGAACCAGATGGTTCGTTAAAGATGATAGTGCCAGAAGAATTGAAACAGTTTGTGGCACCTTTACTTAATATTACTGAAAGTGTACTCATACCTAACAGTTTTAATCTTACTGTTACAGATGAGTACATACAAACACGTATGGATAAGGTCCAAATCAATTGCCTTCAATATGTTTGCGGCAATTCTTTGGAGTGTAGAAAATTGTTTCAACAATATGGTCCGGTTTGTGATAATATATTGTCTGTTGTAAATAGTGTTAGTCAAAAAGAAGATATGGAACTTTTAAGCTTCTATTCTTCTACTAAACCAAAGGGTTATGATACACCAGTTCTTAGTAATGTAAGCACTGGTGAATTTAATATTTCTCTTCTCTTGAAACCCCCAAGTAGTCCTAGTGGGCGTTCTTTCATTGAAGATCTTTTATTTACAAGTGTTGAAACAGTTGGTTTGCCAACTGACGCTGAATATAAAAAATGCACAGCGGGACCTTTGGGTACTCTTAAAGATCTTATCTGTGCTAGGGAATATAATGGTTTATTAGTGTTGCCTCCAATTATTACGGCGGATATGCAAACAATGTATACTGCTTCTTTAGTGGGTGCTATGGCCTTTGGTGGTATTACATCAGCTGCAGCTATACCTTTTGCTACTCAGATTCAGGCAAGAATTAATCATCTTGGTATTACACAGTCTTTGTTAATGAAAAATCAAGAAAAGATTGCTGCTTCCTTTAATAAGGCCATTGGTCATATGCAGGAAGGTTTTAGAAGCACTTCTCTAGCATTACAACAGATTCAAGATGTTGTTAATAAGCAGAGTGCTATTCTTACTGAAACTATGAATTCTCTTAATAAGAATTTTGGTGCTATTACATCAGTCATTCAAGATATTTACGCGCAACTTGATGCAATTCAAGCAGATGCACAAGTTGACCGCCTTATTACTGGTAGACTTTCATCACTCTCAGTGCTAGCCTCTGCTAAACAGTCTGAGTATATTAGAGTTTCCCAGCAGCGTGAATTAGCCACTCAAAAAATTAATGAGTGTGTTAAATCACAATCTAATAGGTACGGATTTTGTGGTAGTGGAAGACATGTTCTTTCGATACCACAAAATGCACCTAATGGTATAGTGTTTATACACTTTACTTATACACCAGAGAGTTTTGTTAATGTTACTGCAATAGTGGGTTTTTGTGTAAATCCTGCTAATGCTAGTCAGTATGCTATAGTACCTGCTAATGGAAGGGGTATTTTTATACAAGTTAATGGCACGTACTATATCACTGCACGTGATATGTATATGCCACGAGACATTACTGCAGGAGATATAGTTACTCTTACGTCTTGTCAAGCAAATTATGTTAATGTAAATAAAACCGTCATTACTACATTTGTAGAAGATGACGATTTTGATTTTGATGATGAGTTGTCAAAATGGTGGAATGATACTAAGCATCAGCTACCAGACTTTGACGACTTCAATTACACAGTACCCATACTTAATATTAGCGGTGAAATTGATTATATTCAAGGTGTTATACAGGGTCTTAATGACTCCCTTATAGACCTTGAAGAACTTTCAATAATTAAAACTTATATTAAGTGGCCTTGGTATGTTTGGCTTGCCATATTCTTTGCCATTATTATCTTTATCCTTATATTAGGATGGGTTTTCTTCATGACTGGATGTTGTGGTTGTTGTTGTGGGTGCTTTGGCATTATTCCTCTAATGAGTAAGTGTGGTAAGAAATCTTCTTACTACACTACTTTTGATAATGATGTGGTAACTGAACAATACAGACCTAAAAAGTCTGTTTAATGATTCAAAGCCCTACATCCTTTTTAATAGTATTAATTCTTCTTTGGTGTAAACTTGCATTAAGTTGTTTTAAAGAGTGTGTTATAGCACTCCAGCAAATAATACAAGTTTTACTCCAAATTATTAATAGTAAATTACAGTCTAGACTTCTGCTTTGGCACAGTCTGGACTAATGTTAGATTTTGAAGCAATTATTGAAACAGGTGAAGTAGTAGTACAACAAATCAGTTTCAATTTACAACATATTTCAAGTGTTCTAGAAACACAAATTTTTGACCCATTTGAGTGTTGTTACTATTCAAGTGGTAGTTTTTATGAAATAGATTCAGCTGACGACTTTTCAGATGATGAGTTTACTGAATAAATCGTTAGAAGAGAACGGCAGGTTTTTAACAGCCCTTTACATATTTGTTGCATTTGTAGCACTTTATCTATTAGGTAGAGCGCTTCAAGCTTTTGTACAAGCGGCCGACGCTTGTTGTCTGTTTTGGTATACATGGGTAGTAGTCCCAGGAGCTAAGGGCACGGCCTTTGTTTATAATCATACATACGGTAAAAAACTTAACAAACCGGATTTAGAAACGGTTATTGTTAACGAGTTCCCAAAGAACGGTTGGAATAATAAAAACCCTGCAATTTTTCAAGATGTCGAACGGCACGGAAAATTGCACTCTTAATACTGAACAAGCAGTTCAGCTTTTTAAAGAGTATAATCTATTCATAACCGCATTCCTTTTGTTTCTAACCATACTATTGCAGTATGGATACGCAACTAGGAGTCGTTTTATTTACATACTGAAAATGGTAGTGTTATGGTGCTTTTGGCCCCTTAACATTGCAGTAGGTGTAATCTCATGTGTATATCCACCAAACACAGGAGGCCTTGTCGCAGCGATAATTCTTACAGTGTTTGCGTGTCTTTCTTTTATAGGTTATTGGATCCAGAGTATTAGACTCTTTAAACGGTGTAGATCATGGTGGTCTTTTAATCCAGAATCTAACGCCGTGGGTTCAATACTCCTAACTAATGGCCAACAATGTAATTTTGCTATAGAGAGTGTGCCGATGGTGCTTGCCCCTATTATAAAGAATGGTGCTCTTTATTGTGAGGGTCAGTGGCTTGCTAAGTGTGAACCAGACCACTTGCCTAAAGACATTTTTGTTTGCACACCAGATAGACGTAATATCTATCGTATGGTGCAGAAATATACTGGTGACCAAAGCGGAAATAAGAAAAGGTTTGCTACATTTGTCTATGCGAAGCAGTCAGTAGATACTGGCGAGCTAGAAAGTGTAGCAACAGTAGGAAGTAGTCTTTACACATAAATGTGTGTGTGTAAAGAATATTTAAAATTATTCTTTGACAGTGCCTCTATCTTAAGAGCGTGGAAGAGTATTATTTTTGAGGATATTAATATAAACCCTCTTTGCTTCATACTCTCTTTTCAGGAGTTATTATTTAAAAAACAGTTTTTCCACTCTTTTGTGCCAAAAACAGTTTGTGTTAATGGGGTGTCCTTCCAAGTAGACAATGGAAAAGTCTATTACGCAGGAAAACCAATTTTCCAAAAAGGTTGTTGTAGGTTGTGGTCTAGTTATAAGAAGAATAATTAAACCACCAACAACACTTACTTTTAAAAAGGGCGTTTTATGTTATAAGCGCTTAACAAACACGGACGATGAAATGGCTTACTAGTTTTGGAAGAGCATTCATCTCCTGTTATAAATCCCTATTACTAACTCAACTTAGAGTATTAGATAGGTTAAATTTAGAGCACGGACCAAACCGCGTTTTAACGTGTAGTAGGCGAGTGCTTTTAGTTCAATTAGATTTAGTTTATAGGTTGGCTTGTACGCCCACCCAATCGCTGGTATGAATAATAGTAAAGATAATCCTTTTCGCGGAGCAATAGCAAGAAAAGCGCGAATTTATCTGAGAGAAGGATTAGATTGTGTTTACTTTCTTAACAAAGCAGGACAAGCAGAGCCTTGTCCCGCGTGCACCTCTCTAGTATTCCACGGGAAAACTTGTGAGGCGCACACAAATAATAATAATCTTTTATCATGGCAAGCGGTAAGGCAGCTGGAAAAACAGACGCCCCAGCGCCAGTCATCAAACTAGGCGGACCAAAACCACCAAAAGTTGGTTCTTCAGGAAATGCATCTTGGTTCCAGGCAATAAAGGCCAAGAAACTTAATTCACCCCAGCCTAAGTTTGAAGGTAGTGGTGTTCCTGAAAATGAAAACTTAAAATCAAGCCAGCAGCACGGATACTGGAGACGCCAAGCTAGGTTTAAGCCAGGTAAAGGCGGAAGAAAACCAGTTCCAGATGCTTGGTACTTTTATTACACTGGAACAGGACCAGCCGCTGACCTGAATTGGGGTGATAACCAAGATGGTATAGTGTGGGTTGCTGCTAAAGGTGCTGATACTAAATCTAGATCTAACCAGGGTACAAGAGATCCTGATAAGTTTGACCAATACCCACTGCGATTCTCAGACGGGGGACCGGATGGTAACTTCCGTTGGGATTTCATTCCTATAAATCGTGGTAGGAGTGGAAGATCAACAGCAGCTTCATCTGCTGCTTCTAGTAGAGCACCATCTCGTGAAGGGTCACGTGGACGTAGAAGTGGAGCTGAAGATGATCTTATAGCTCGTGCAGCAAAGATTATTCAGGACCAACAAAAGAAGGGTTCTCGCATTACCAAGGCAAAGGCTGATGAAATGGCTCATCGCCGGTATTGCAAGCGCACTGTTCCACCCGGTTATAAGGTTGATCAAGTATTTGGTCCCCGTACTAAAGGTAAGGAGGGAAATTTTGGTGATGACAAGATGAATGAGGAAGGTATTAAGGATGGGCGTGTTACAGCAATGCTCAACCTAGTCCCTAGCAGCCATGCTTGTCTTTTTGGAAGTAGAGTGACGCCTAAACTTCAACCAGATGGGCTCCACTTGAGATTTGAGTTTACTACTGTGGTTCCACGTGATGATCCGCAGTTTGATAATTATGTGAAAATTTGTGATCAGTGTGTCGATGGTGTAGGAACGCGTCCAAAAGACGATGAACCGAGACCAAAGTCACGCCCAAATTCAAGACCTGCAACAAGAGGAAATTCTCCTGCGCCAAGACAACAGCGCCAAAAGAAGGAGAAAAAGCCAAAGAAGCAGGAAGATGATGTAGATAAGGCATTGACCTCAGATGAAGAGAGGAACAATGCACAGCTCGAGTTTGATGATGAACCCAAAGTGATTAATTGGGGAGATTCAGCTCTTGGGGAAAATGAATTGTGAGTAACATAATGGACTTGCTGCATTTTCTGTCACATTTTGTTAAATACTATTTCTGTGCTTTCCTATCAATTATTACAGGCATTGATTGTGATTATGTGCAATATTTAAGCTACTTTTGGTTGCTTTTTGCTTGTTGTATTGTTGCTGTGCTTTTTATTATTGTGATTCTCATTAGTTTGCTATATCGGAGTGCAATAGTAAGAGTTAAGGAAGATAGGCATGTAGCTTGATTACCTACATGTCTATCGCCAGGGAAATGTCTAATCTGTCTACTTAGTAGCCTGGAAACGAACGGTAGACCCTTAGATTTTAATTTAGTTTAATTTTTAGTTTAGTTTAAGTTAGTTTAGAGTAGGTATAAAGAAGCCAGTGCCGGGGCCACGCGGAGTACGATCGAGGGTACAGCACTAGGACGCCCACTAGGGGAAGAGCTAAATTTTAGTTTAAGTTAAGTTTAATTGGCTAAGTATAGTTAAAATTTATAGGCTAGTATAGAG
>MT984598.1
ATACATACTAGCCTTGCGCTAGATTTCCAACTTAACAAAACGGACTTAAATACCTACAGCTGGTCCACATAGGTGTTCCATTGCAGTGCACTTTAGTGCCCTGGATGGCACCTGGCCACCTGTCAGGTTTTTGTTGTTAAAATATCATTGTTGCTGGTATCACTGCTTGTTTTGCCGTGTCTCACTTTATACATCCGTTGCTTGGGCTACCTAGTATCCAGCGTCCTACTGGCGTTGTGGTCGGTTCGAGTGCGCAGAACCTCTGGTTCATCTAGCGGTACGCGGGTGTGTGGAAGTAGCGCTTCAGACGTACCGGTTCTGTCGCGTGAAATACGGGGTCACCTCCCCCCACACACCTCTAAGGGCTTTTGAGCCTAGCGTTGGGCTACGTTCTCGCATAAGGTCGGCTATACGACGTTTGTAGGGGGTAGTGCCAAACAACCCCTGAGGTGACAGGTTCTGGTGGTGTTTAGTGAGCAGACATACAATAGACAGTGACAACATGGCTTCAAGCCTAAAACAGGGAGTATCTCCCAAATCAAGGGATGTCATTCTTGTTTCCAAAGACATTCCCGAACAACTCTGTGACGCTTTGTTCTTCTATACGTCACATAATCCTAAGGATTACGCTGATGCTTTTGCCATTAGGCAAAGGTTTGACCGTAATCTGCAGACTGGGAAGCAGTTTAAATTTGAAACTGTGTGTGGTCTCTTCCTCTTGAAGGGGGTTGACAAAATAACACCTGGCGTCCCAGCAAAAGTTCTAAAAGCCACTTCTAAGTTGGCAGATTTAGAAGACATCTTTGGTGTCTCACCTCTTGCACGGAAATATCGTGATTTGTTGAAGACAGCATGCCAGTGGTCTCTTACTGTGGACACACTGGATGTTCGTGCACAAACTCTTGACGAAATTTTTGACCCCACTGAAATACTTTGGCTTCAGGTGGCTGCAAAAATTCAAGTTTCAGCTATGGCAATGCGCAGGCTTGTTGGAGAAGTCACTGCAAAAGTCATGGAGGCTCTTGGCTCTAATTTGAGTGCTCTTTTTCAAATTGTTAAAGAACAAGTAGCCAAAATTTTTCAAAAGGCTCTGGCTATTTTTGAGAACGTGAGTGAATTACCACAGCGTATTGCAGCACTTAAAATGGCTTTTGCCAAGTGTGCCAAGTCAATTACTGTTGTGGTTGTGGAAAGAACTCTAGTTGTTAGAGAGTTCGCAGGAACTTGTCTTGCAAGCATTAATGGTGCTGTTGCAAAATTCTTTGAAGAACTTCCAAATGGTTTTATGGGTTCTAAAATTTTCACTACACTGGCCTTCTTTAAGGAAGCAGCTGTGAAAATTGTGGAAAATATACCAAATGCACCAAGAGGCACTAGGGGTTTTGAAGTTGTTGGCAATGCAAAAGGCACACAAGTTGTTGTGCGTGGCATGCGAAACGACCTAACACTGCTTGACCAAAAAGCTGACATCCCTGTGGAGAAAGAAGGTTGGTCTGCAATTCTTGAAGGACATCTGTGTTATGTCTTTAAGAGTGGTGACCGTTTTTACGCGGCACCTCTTTCTGGAAATTTTGCGTTGCATGACGTACATTGCTGTGAGCGTGTAGTCTGTCTGTCTGATGGTGTAACACCGGAGATAAATGATGGACTCATTCTTGCTGCAATTTACTCATCTTTTAGTATCTCAGAACTTGTGGCAGCACTTAAAAAGGGTGAACCATTCAAGTTCTTGGGCCACAAATTTGTGTATGCGAAGGATGCAGCAGTCTCTTTTACGTTAGCGAAGGCTGCCACTATTGCGGATGTCCTAAAGCTGTTTCAATCAGCTCGTGTGCAGGCAGAAGATGTTTGGTCTTCATTTACTGAAAAGTCTTTTGAGTTCTGGAAGATTGCATATGGAAAAGTGCGTAATCTTGAAGAATTTGTTAAGACTCATTATTGTAAGGCTCAAATGTCAATTGTTGTTCTAGCAGCAGTGCTTGGAGAAGGCATTTGGCATCTTGTCTCTCAGGTCATCTACAAATTAGGTGGTCTTTTCACTAAAGTTGTTGACTTTTGTGAGAAACACTGGAAAGGGTTTTGTGCACAGTTGAAGAAGGCTAAGCTCATTGTGACTGAAAACCTTTGTGTGCTAAAGGGAGTTGCACAGCACTGTTTCCAACTATTGCTGGATGCAATATACTTTATGTATAAGAGCTTTAAAAAGTGTGCACTCGGTAGAATCCATGGGGATCTTCTCTTCTGGAAAGGCGGTGTGCATAAGATTGTTCAAGATGGCGATGAAGTTTGGTTTGACGCCATTGATAGTATTGATGTTGAAGACCTGGGTGTTGTCAAAGAAAAACCGATTGATTTTGAGGTTTGTGAAGATATAACACTTCCAGAAAATCAACCTGGTCATATGGTTCAAATCGAGGATGACGGAAAGAACTATATGTTCTTCCGCTTTAGAAAGGATGAGAATGTATATTACACACCAATGTCTCAACTTGGTGCAATTAATGTAGTTTGCAAAGCAGGTGGTAAAACCGTCACCTTTGGGGAAACTACTGTTAAAGAAATACCACCACCTGATGTCGTTCCTATTAAAGTCAACATTGAGTGTTGTGGTGAACCATGGAATACAATCTTCAAGAAAGCTTATAAAGAGCCCATTGAAGTTGAGACAGACCTCACAGTTGAACAACTGCTCACTGTGGTCTATGAGAAAATGTGTGACGACCTCAAGTTGTTTCCAGAGGCTCCAGAGCCACCGCCATTTGAGAATGTCGCGCTTGTTGATAAGAACGGGAAAGATTTGGATTGCATAAAATCATGCCACCTTATCTACCGTGATTGTGAGAGCGATGATGACATCGAGGAAGAAGATGCTGAAGAGTGTGACACTGATTCAGCTGATGCTGAAGCATGTGACACAGCCTCAGAGTGTGAAGAAGAGGACGAGGATACTAAAGTGTTGGCTCTTATACAAGACCCAGCAAGTAATAAATACCCTCTTCCACTTGATGATGATTATAGCGTCTATAATGGATGTATTGTTCATAGAGACGCTCTTGATGTAGTGAATCTACCATCTGGCGAAGAAACTTTTGTTGTTAATAACTGTTTTGAGGGAGCTATTAAACCACTCCCACAGAAAGTTATTGATGTTCTTGGTGATTGGGGAGAAGCCGTTGATATGCAAGAACAATTGTGTCAACAAGAACCTCCACACAATACTTTTGAAAAACCAGTTGAAAATTCTACTGGTGTTTTTGAGACAACTACGGAACAGGTAGTTGTAGAAGAACAGGAAGTAGTACCTGTTGTTGAACAAAGTCAGGATGTAGTTGTTTACACACCGGCAGATTTAGAAGTTGTGAAAGGAACAGCAGAAGACGTTGATGAGTTTATTCTTGTTTCTGATGTTCCTAAAGAAGAAGTTGTGTCTCAAGATAAAGATGATTCACAAGTTGAGCAAGATTCTATTCAAGTTGTTAAAACACAACGTGAAAAGAAGGCTAAAAAGTTTAAAGTTAAACCAGCTACATGTGAAAAGCCCAAATTTTTGGAATATAAAACATGTGTGGGTGATTTGACTGTTGTAATTGCCAAAGCTTTGGACGAGTTTAAAGAGTTCTGCATTGTAAACGCTGCCAATGAGCATATGTCTCATGGTGGTGGTGTTGCAAAGGCAATTGCAGACTTCTGTGGACTGGATTTTGTGGAATATTGTGAGGAGTATGTTAAGAAACATGGACCACAGCAGAGACTTGTTACACCTTCGTTTGTCAAGGGCATTCAATGTGTGAACAATGTTGTAGGACCTCGCCATGGAGACAGCAACTTGGAAGAAAAACTTGTTGCTGCTTATAAGAGTGTTCTTGTAGATGGCGTGGTCAATTATGTTGTGCCAGTCCTTTCGTCAGGAATTTTTGGTGTAGATTTTAAAATGTCAATAGACGCAATGCGTAAAGCCTTTGAAGGTTGTGCAATTCGCGTTCTCCTCTTTTCTCTGAGTCAAGAACACATCGAGTATTTCGATGCAACTTGTAAACAGAAGACAATTTATCTTACAGAGGATGGTGTAAAGTATCGTTCTGTTGTCGTAAAACCTGGTGACTCATTGAGTCAATTTGGACAGGTTTTTGCTAAAAATAAGGCAGTCTTTACAGCTGATGACGTTGAGGATAAAGAAATCCTCTTCGTTCCTACTACTGATAAGACTGTTCTTGATTATTATCATTTAGATGCGCAAAAGTATGTGATATATTTACAAACTCTTGCTCAGAAATGGGATGTCCAGTATAGGGACAATTTTATTGTATTAGAGTGGCGTGATGGAAATTGCTGGGTTAGTTCAGCAATAGTGCTCCTTCAAGCTGCTAAAGTGAAGTTTAGAGGTTATCTTGCAGAAGCGTGGGCTAAGTTCTTAGGTGGAGATCCTACGGAATTTGTAGCCTGGTGTTATGCGAGCTGCAATGCTAAAGTTGGTGAATTTTCAGATGCTAATTGGCTTTTGGCTAATTTGGCAGAATATTTTGACACAGATTACATGAACGCACTTCTTAAGAAGCGTGTGTCATGTAACTGCGGTGTTAAGACTTATGAACTTAGAGGCCTTGAAGCTTGTATTCAGCCGGTAAAGGCCCCTAATCTTCTACATTTTAAGACGCAATATTCAAATTGCCCAACCTGTGGCGCAAATAGTACGGATGAAGTAATAGAAGCTTCGTTACCGTACCTATTACTCTTTGCTACAGATGGTCCTGCTATAGTAGATTGTGATGAAGATGCTGTGGGGACAGTTGTCTTCATTGGCTCTACTAACAGTGGCCATTGTTATACACAAGCCATTGGTAAGGCTTTTGATAATCTTGCTAAAGATAGAAAATTTGGAAAGAAGTCACCATACATTACAGCAATGTATACGCGCTTCTCTTTTAAGAGTGAAAGCTCTCTGTCTGTTGTTAAACAGAGTAAGAGTAAAACTAAAGTAGTAAAAGAAGATGTTTCTAACCTAGCAACTAGTTCAAAAGTCAGTTTTGATAATCTTACTGACTTTGAACAGTGGTATGATAGCAACATCTATGAAAGTCTTAAAGTTCAGGAGACACCTGAAAATTTAGATGGATATGTGTCATTTACAACAAAGGAAGATTCTAAGTTGCCACTGACACTTAAAGTTAGAGGTATTAAATCAGCTGTTGACTTTAGGTCGAAGGATGGCTTCACTTATAAGTTAATACCTGATATTGATGAAAATTCAAAAGCACCCGTTTACTATCCAGTCTTGGATTCTATTAGTCTTAAGGCAATATGGGTGGAAGGTAGTGCTAATTTTGTTGTTGGTCATCCAAATTATTATAGTAAGTCGCTCCGCATTCCTACTTTCTGGGAAAGTGCAGAGAGCTTTGTTAAAATGGGTGATAAAGTTGATGGTGTAATTATGGGCCTCTGGCGTGCAGAGCATCTTAATAAACCTAATCTTGAGAAAATTTTCAACATTGCTAAGAAAGCTATTGTTGGATCTGGTGTTGTTACTACACAATGTGGTAAAGTAATTAGTAAGGCGGCTACATTCATTGCTGATAAAGTAGGTGGGGGTGTAGTTCGTAATATTACAGATAGAATTAAGGGTCTTTGTGGATTTACACGTGGGCATTTTGAAAGAAAATTGTCTCCACAATTCATAAAAACACTTATATTCTTTTTCTTTTACTTCATAAAGGCTAGTGCTAAGGGTTTAGTTGCTAGCTATAAGAGTGTTTTATGTAAGGTGGTATTTGCTACTTTATTTATAGTGTGGTTTGTATACACAAGTAACCCATTAATGTTTACTGGAATACGTGTGCTAGACTTCCTATTTGAAGGTTCTTTGTGTGGTCCTTATAATGACTACGGTAAAGATTCTTTTGATGTGCTACGCTATTGTGGAGATGATTTTACTTGTCGTGTGTGTTTACATGACAGAGATTCTCTACATTTGTATAAACATGCTTATAGCGTAGAACAGATTTATAAAGCTGCAAGTTCTGGCATTGTTTTTAATTGGAATTGGCTTTATTTGGTCTTTCTAATTCTATTTGTTAAGCCAGTGGCAGGTTTTGTTATTATTTGCTATTGTGTTAAGTTTTTAGTGTTGAGTTCAACTGTGCTCCAAACTGGTGTAGGTTTTCTAGATTGGTTTGTTCAGACAGTTTTTACACACTTTAACTTTATGGGGGCAGGATTTTATTTCTGGCTCTTTTATAAAGTGTACATACAGGTGCATCATATACTGTATTGTAAAGATGTAACATGTGAAGTGTGCAAGAGGGTTGCACGCAGCAATAGGCAAGAGGTTAGTGTGGTTGTTGGTGGACGTAAGCAAATAGTGCATGTATACACTAATTCTGGCTATAACTTTTGTAAGAGACATAACTGGTATTGTAGAAATTGTGATGAGTATGGTCACCAAAATACATTTATGTCTCCTGAAGTTGCTGGCGAGCTCTCTGAAAAGCTTAAACGCCATGTTAAACCTACAGCATATGCTTACCACGTTGTGGAGGAGGCTTGCTTAGTTGATGAGTTTGTTAACTTAAAATACAAAGCTGCAACTCCTGGTAAGGATGGTGCACCTCCTGCAATTAAATGTTTCAGTGTTACAGATTTCTTGAAGAAAGCTGTTTTTCTTAAAGATGCACTGAAATGTGAACAACTAGCTAATGATGGTTTTATAGTGTGTAATACACAGAGTTCGCATGCACTAGAGGAAGCAAAGAATGCAGCCATCTATTATGCGCAATGTTTGTGTAAACCAATACTTATACTTGACCAGGCACTCTATGAGCAATTAATAGTAGAGCCTGTTTCTAAGAGCGTTGTAGATAAGGTGTGTAGTATCTTGTCTAATATAATTTCTGTAGATACTGCAGCTTTAAATTATAAAGCTGGCACACTTCGTGATGCTTTGCTTTCTACTACTAAAGACGAAGAGGCTGTAGATATGGCTATCTTCTGTCATAATTATGATGTGGAGTATACTAGTGATGGTTTTACTAATGTGATACCGTCATATGGTATAGACACTGACAAATTAACACCTCGTGATAGAGGGTTTTTGATAAATGCAGATGCTTCTATTGCTAACTTGAGAGTTAAAAATGCTCCACAGGCAGTATGGAAGTATTCAGATCTTATTAAGTTGTCTGACAGTTGCATTAAATATTTAATTTCAGCTACTGTCAAGTCAGGATGTCGTTTCTTTATAACAAAGTCTGGTGCTAAGCAAGTTATTTCTTGTCATACCCAGAAGTTGTTGGTAGAGAAAAAGGCTGGTGGTGTTGTTAATAACACTTTTAAATTGTTTAAGAGTTGTTTTAAATGGCTCTTTGTATTTTATATACTCTTTACAGCATGTTGTTTGGGTTATTATTATATGGAGACGAACATAAGTTTTGTTCAGCCCATGTATGATTTTAATTCTACACTACATGTTGAAGGGTTTAAGGTTATTGATAAAGGTGTTATTAGGGAACTTGTATCAGAGGATAATTGTTTTTCTAATAAGTACACTAATTTTGATGCATTTTGGGGTAAACGATATGTTAATAGTAGAGACTGTCCAATTGTTACAGCTGTCATAGATGGCGCTGGAACAATAGCAGCTGGTGTTCCTGGTTTTGTAGACTGGGTTCTCGATGGTGCTATGTTTATACACATGACACAAACAGAAAGAAAACCCTGGTACATTCCTACTTGGTTTAATAGAGAAATTGTTGGTTATACTCAGGACTCAATTATTACTGAGGGTAGTTTTTACACGTCTATAGCGTTGTTTTCTGCTAGATGTTTATACTTAACGGCCAGTAATACACCGCAGTTGTATTGTTTTAATGGTGATAATGATGCTCCTGGAGCCTTGCCATTTGGTAGTATTGTTCCTCATAGGGTCTATTTCCAACCAAATGGTGTTAGACTTATAGTTCCTCAACAAATACTACACACACCCTATATAGTGAAGTTTGTTTCAGACAGCTATTGTAGAGGTAGTGTATGTGAGTATACCAAACCAGGTTACTGTGTTTCATTGAATTCCCACTGGGTTTTGTTTAATGACGAATACACAAGCAAACCTGGCGTATTCTGTGGTTCTACTGTTAGAGAACTTATGTTTAATATGGTTAGTACATTCTTTACTGGTGTCAACCCTAATATTTATATGCAACTAGCAACTATGTTTTTAATACTAGTTGTTGTTATATTAATTTTTGCAATGGTCATAAAGTTTCAAGGTGTTTTTAAAGCTTATGCAACCATTGTGTTCACAATAATGCTAGTTTGGTTTGTTAATGCATTTATTTTGTGTGTACATAGTTATAATAGTGTTGTGGCTGTTATATTACTAGTAATTTATTGCTATGCATCATTGGTTACAAGTCGTAATACTGCTATAATAATGCATTGCTGGCTTGTTTTTACCTTTGGTTTAATTGTACCCACATGGTTGGCTTGTTTTTACATGGGGTTTGTTCTATATATGTACACACCACTGTTTTTCTGGTGTTATGGTACTACTAAAAATACTCGTAAGCTCTATGATGGCAACGAGTTTGTTGGTAATTATGATCTTGCTGCGAAGAGCACTTTTGTTATTCGCAGTTCTGAATTTGTTAAGCTTACGAATGAGATAGGTGATAAGTTTGAACACTATCTCTCAGCGTATGCTAGACTTAAATATTATTCAGGTACTGGCAGCGAGCAGGATTATTTGCAAGCCTGTCGTGCATGGTTAGCTTATGCTTTGGACCAATATAGAAATAGTGGTGTGGAAATTGTGTACACTCCACCACGCTACTCTATTGGTGTTAGTAGATTACAGGCTGGTTTTAAGAAACTAGTTGCTCCTAGTAGTGCTGTTGAAAAGTGCATTGTTAGTGTCTCTTACCGAGGTAACAATCTTAATGGACTGTGGCTAGGTGATACTATCTACTGTCCGCGACATGTCCTAGGCAAGTTTACAGGTGATCAATGGAGTGATGTACTTAACCTTGCTAATAATCATGAGTTTGAGGTTGTAACTCAAAATGGTGTTACTTTGAATGTTGTTAGTAGACGGTTGAGAGGTGCAGTTTTAATTTTACAAACTGCTGTCGCCAATGCTGACACTCCTAAGTATAAGTTTGTTAAAGCTAATTGTGGAGATAGTTTCACAATTGCTTGTTCTTATGCTGGTACAGTTGTGGGACTCTACCCTGTTACTATGCGTTCTAATGGTACTATTAGAGCTTCTTTTCTTGCAGGAGCTTGTGGCTCAGTTGGTTTTAATATAGAGAAGGGTGTAGTTAATTTCTTTTATATGCACCATCTAGAGTTACCTAATGCATTACACACTGGAACTGACCTATGTGGTGAATTCTATGGTGGCTATGTGGATGAAGAGGTTGCACAAAGGGTGCCACCAGATAATTTAGTTACTAACAATATTGTGGCATGGTTATACGCCGCAATTATTAGTGTTAAAGAGAGTAGTTTCTCACTGCCTAAATGGTTAGAGAGTACTACTGTCAGTGTTGAAGATTATAATAAGTGGGCTGGTGATAATGGTTTTACACCATTTTCTACTAGTACTGCTATTACTAAATTAAGTGCTATAACGGGAGTAGATGTTTGTAAGCTCCTTCGCACTATTATGGTAAAAAGTAGTCAATGGGGTAGTGATCCCATTTTAGGACAATACAATTTTGAAGATGAATTGACACCTGAGTCTGTTTTTAATCAGGTTGGTGGTGTTAGGTTACAGTCTTCTATTGTAAGAAGAGCCACATCTTGGTTTTGGAGCAGATGTGTCTTAGCGTGCTTCTTATTTGTTCTATGTGCCATTGTCTTATTTACGGCAGTTCCACTTAGGTATTACGTACATGCAGCTGTTATTTTGTTGACGGCTGTACTTTTTATTTCTTTTACTGTTAAACATGTTATGGCTTATATGGATACTTTCCTATTGCCAACATTGATTACAGTTATTATTGGAGTTTGTGCTGAAGTACCTTTCATCTACAATACTCTAATTAGTCAAGTTGTTATTTATGTTAGCCAGTGGTATGACCCTGTAGTCTTTGATACTATGGTACCATGGATGTTACTGCCATTAGTGTTGTACACTGCTTTTAAGTGTGTACAAGGTTGCTATATGCATTCTTTCAATACTTCTTTGTTAATGCTGTATCAGTTTATGAAGTTAGGTTTTGTTATTTACACCTCTTCAAACACTCTTACTGCATATACAGAAGGTAATTGGGAGTTGTTCTTTGAGTTGGTCCACACTACTGTGTTGGCTAATGTTAGTAGTAATTCCTTAATTGGTTTAATTGTTTTTAAGTGTGCCAAGTGGATGTTGTATTATTGCAATGCAACATACTTTAATAATTATGTGTTAATGGCAGTCATGGTTAATGGCATAGGCTGGCTTTGCACTTGTTACTTTGGATTGTATTGGTGGGTTAATAAGGTTTTCGGTTTAACCCTCGGCAAATATAATTTCAAAGTTTCAGTAGACCAATATAGGTATATGTGTTTGCATAAGATAGACCCACCTAAAACTGTGTGGGAAGTCTTTTCGACAAATATACTTATACAAGGAATTGGTGGTGACCGTGTGTTGCCTATTGCTACAGTTCAATCTAAATTGAGTGATGTAAAGTGTACAACTGTTGTTTTAATGCAGCTTTTGACTAAGCTTAATGTTGAAGCAAATTCAAAAATGCATGCTTATCTTGTTGAGTTACACAATAAAATTCTTGCATCTGATGATGTTGGAGAATGCATGGACAATTTGTTGGGTATGCTTATTACACTATTTTGTGTAGATTCTACTATTGATTTGAGCGAGTATTGTGATGACATACTTAAGAGGTCTACTGTTTTACAATCAGTTACCCAAGAATTCTCACACATACCCTCTTATGCCGAATATGAAAGAGCTAAGAATCTTTATGAAAAGGTTTTAGCTGATTCTAAGAATGGTGGTGTAACACAGCAAGAGCTTGCTGCGTATCGTAAAGCTGCCAATATTGCAAAGTCGGTTTTTGATAGAGACTTGGCTGTTCAAAAGAAGTTAGATAGTATGGCAGAACGTGCTATGACAACAATGTATAAAGAGGCGCGTGTAACTGATAGAAGAGCAAAATTAGTCTCATCACTACATGCGTTACTGTTTTCAATGCTTAAGAAAATAGATTCTGAAAAGCTTAATGTTTTATTTGATCAGGCTAGTAGTGGTGTTGTACCTCTAGCTACTGTTCCAATTGTTTGTAGTAATAAGCTTACCCTTGTAATACCAGATCCAGAGACTTGGGTCAAGTGTGTGGAGGGTATGCATGTTACATATTCAACAGTTGTTTGGAATATAGACACTGTTATTGACGCCGATGGTACAGAGTTATATCCGACTTCTATAGGTAGCGGGTTGACATACTGTATAAGTGGTGATAATATAGCATGGCCTTTAAAGGTCAATTTGACTAGGAATGGGCATAATAAGGTTGATGCTGCTTTGCAGAATAATGAGCTTATGCCTCATGGTGTAAAAACAAAGGCTTGCGTAGCAGGTGTAGATCAAGCACATTGTAGCGTAGAGTCTAAATGTTATTATACAAATATTAGTGGCAATTCAGTTGTAGCTGCTATTACTTCTTCAAATCCAAATCTGAAAGTTGCATCCTTCTTGAATGAGGCAGGCAATCAGATTTATGTTGACTTAGACCCACCATGTAAATTTGGCATGAAGGTGGGTGATAAGGTTGAGGTTGTTTACTTGTATTTTATAAAGAATACAAGGTCGATTGTTAGAGGTATGGTACTTGGTGCTATATCTAATGTGGTTGTTTTACAGTCTAAAGGGCATGAAACAGAGGAGGTGGATGCTGTTGGCATTCTTTCACTTTGCTCATTTGCAGTAGACCCTGCAGACACGTATTGTAAATATGTAGCTGCAGGCAACCAACCTTTAGGTAACTGTGTTAAAATGTTGACAGTTCATAATGGTAGTGGCTTTGCTATAACTTCGAAGCCAAGTCCGACATCTGATCAAGACTCATATGGAGGAGCTTCTGTGTGTCTTTATTGTAGAGCACACATAGCACATCCTGGCAGTGCAGGAAATTTAGATGGACGTTGTCAATTTAAAGGTTCTTTTGTGCAAATACCTACTACGGAGAAAGACCCTGTTGGATTCTGTCTACGTAATAAGGTTTGTACTGTCTGTCAGTGTTGGATTGGTTATGGATGTCAGTGCGAAGCGCTTAGACAACCAAAACCTTCTGTTCAATCAGCTGCTGGTGCAACTGATTTTGATAAAAATTATTTAAACGGGTACGGGGTAGCAGTGAGGCTCGGCTGATACCCCTTGCTAATGGATGTGATCCTGATGTTGTGAAGCGAGCCTTTGATGTTTGTAATAAGGAATCAGCCGGTATGTTTCATAATTTGAAGCGTAACTGTGCGCGGTTCCAAGAAGTACGTGATACTGAAGATGGAAGTCTTGAGTATTGTGACTCTTACTTTGTGGTTAAACAAACCACTCCTAGTAATTATGAACATGAAAAGTCTTGTTACGAAGACTTAAAGTCTGAAGTAACTGCTGATCATGATTTCTTTGTGTTCAATAAGAACATTTATAATATTAGTAGGCAGAGGCTTACTAAGTATACTATGATGGACTTTTGCTATGCTTTGAGGCATTTTGACCCAAAGGACTGCGAAGTTCTTAAAGAAATACTTGTCACTTATGGTTGTATAGAAGATTATCACCCTAGGTGGTTTGAAGAGAATAAGGATTGGTACGACCCAATAGAAAACCCAAAATATTATGCCATGTTGGCTAAAATGGGGCCTATTGTACGACGTGCTTTATTGAATGCTATTGAGTTCGGAAACCTTATGGTTGAAAAAGGTTATGTTGGTGTTGTTACACTTGATAACCAAGATCTTAATGGCAAATTTTATGACTTTGGTGATTTTCAGAAAACGGCACCTGGTGCTGGTGTTCCTGTTTTTGATACATATTATTCTTACATGATGCCCATCATAGCCATGACGGATGCTTTGGCACCTGAAAGGTATTTTGAATATGATGTGCATAAGGGTTATAAGTCTTATGATCTCCTCAAGTATGATTATACTGAGGAGAAACAAGAGTTGTTTCAGAAGTACTTTAAGTATTGGGACCAGGAGTACCATCCTAACTGCCGTGACTGTAGTGATGACAGGTGTTTGATACATTGTGCAAACTTCAACATCTTGTTTTCTACATTGATACCGCAGACTTCTTTTGGTAATTTGTGTAGAAAAGTGTTTGTTGATGGTGTACCTTTTATAGCTACTTGTGGCTATCATTCTAAAGAACTTGGTGTTATTATGAATCAAGATAACACCATGTCGTTCTCAAAAATGGGTTTAAGTCAACTCATGCAGTTTGTTGGAGATCCTGCCTTGTTAGTGGGAACATCCAATAATTTAGTCGATCTTAGAACGTCTTGTTTTAGTGTTTGTGCATTAGCGTCTGGTATTACTCATCAAACGGTAAAACCAGGTCACTTTAACAAGGATTTCTATGATTTTGCAGAGAAGGCTGGTATGTTTAAAGAGGGTTCTTCTATACCACTTAAACATTTCTTCTACCCACAAACTGGTAATGCTGCTATAAACGATTATGATTACTATCGTTATAACAGGCCTACCATGTTTGATATACGTCAACTTCTATTTTGTTTAGAAGTGACTTCTAAATACTTTGAATGTTATGAAGGCGGCTGTATACCAGCAAGCCAAGTTGTAGTTAACAATTTAGATAAGAGTGCAGGCTACCCATTTAATAAATTTGGAAAAGCTCGCCTCTATTATGAAATGAGTCTAGAGGAACAGGACCAACTCTTTGAAAGTACAAAGAAGAATGTCCTGCCTACTATAACTCAAATGAATCTAAAATATGCCATATCCGCGAAAAATAGAGCGCGTACAGTGGCAGGTGTGTCTATCCTTTCTACTATGACTAATAGGCAATTTCATCAGAAGATTCTTAAGTCTATAGTCAATACTAGAAATGCTCCTGTAGTTATTGGAACAACCAAGTTTTATGGTGGTTGGGACAATATGTTGAGGAACCTGATTCAAGGTGTTGAAGACCCTATTCTTATGGGTTGGGATTATCCTAAGTGTGATAGAGCAATGCCAAATTTGCTACGTATAGCAGCATCTTTGGTACTTGCTCGTAAACACACTAATTGTTGTACTTGGCCTGAACGCATTTATAGGTTGTATAATGAATGCGCTCAGGTTTTGTCTGAAACTGTTTTAGCTACAGGTGGTATTTATGTAAAACCTGGTGGCACTAGCAGTGGTGATGCCACTACAGCTTATGCCAACAGTGTCTTTAACATAATACAAGCCACATCTGCTAATGTTGCGCGTCTTTTAAGTGTTATAACGCGTGATATTGTTTATGATGACATTAAGAGCCTGCAGTATGAATTATACCAGCAGGTTTATAGGCGTGTCAATTTCGACCCAGCCTTTGTTGAAAAGTTTTATTCTTACTTATGTAAGAACTTTTCATTGATGATCTTGTCTGATGATGGTGTTGTTTGTTATAACAATACACTAGCCAAACAAGGTCTTGTAGCAGATATTTCTGGTTTTAGAGAGATTCTCTATTACCAAAATAATGTTTATATGGCTGATTCCAAGTGTTGGGTTGAACCAGACTTAGAAAAAGGCCCACATGAATTTTGTTCACAACATACAATGTTGGTAGAGGTAGATGGTGAGCCTAAGTACTTGCCATACCCAGACCCCTCGCGCATTTTGGGTGCATGTGTCTTTGTAGATGAAGTGGATAAGACAGAACCTGTGGCTGTTATGGAGCGTTATATAGCTCTTGCCATAGATGCTTATCCACTAGTACATCATGAAAATGAGGAGTACAGGAAGGTGTTCTTTGTTCTTCTTTCTTATATCAGAAAACTCTATCAAGAGCTTTCTCAGAGTATGCTTATGGACTACTCTTTTGTGATGGATATAGACAAGGGTAGTAAATTTTGGGAGCAGGAGTTCTATGAGAATATGTATAGAGCTCCTACAACTTTACAGTCTTGTGGCGTCTGTGTAGTGTGCAATAGTCAAACTATACTTCGCTGTGGTAATTGTATTCGCAAACCATTTTTGTGTTGTAAATGTTGCTATGACCATGTCATGCATACAGACCACAAAAATGTTTTGTCTATAAATCCATACATTTGCTCACAGCCTGGTTGCGGCGAAGCAGATGTTACTAAATTGTACTTAGGAGGCATGTCGTACTTCTGTGGTAATCATAAACCAAAGTTATCAATACCGTTAGTATCTAATGGTACAGTTTTTGGAATTTACAGGGCTAATTGTGCTGGTAGCGAAAATGTTGATGATTTTAATCAATTAGCTACTACTAATTGGTCTACTGTTGAACCTTATATTTTGGCAAATCGCTGTAGTGATTCATTGAGACGCTTTGCTGCAGAGACAGTAAAGGCCACAGAGGAACTACACAAGCAACAATTTGCTAGTGCAGAAGTGAGAGAAGTACTCTCAGATCGTGAGTTGATTCTATCTTGGGAGCCAGGTAAGACCAGGCCACCATTGAATAGAAATTATGTCTTCACAGGCTACCACTTTACAAGAACTAGTAAGGTGCAGCTTGGTGATTTTACCTTTGAAAAAGGTGAAGGTAAAGATGTTGTCTATTATAGAGCAACGTCTACTGCTAAATTGTCTGTTGGAGACATTTTTGTCTTAACCTCACACAATGTTGTTTCTCTTGTAGCACCAACGTTGTGTCCGCAGCAAACCTTTTCTAGGTTTGTGAATTTAAGACCTAATGTAATGGTACCGGAATGTTTTGTAAATAACATTCCGCTTTACCATTTAGTAGGTAAGCAGAAGCGTACTACAGTACAAGGTCCTCCTGGCAGTGGTAAGTCACACTTTGCTATAGGCCTTGCAGCTTACTTTAGTAACGCCCGTGTTGTCTTTACTGCTTGTTCTCATGCAGCTGTTGATGCTTTATGTGAAAAAGCTTTTAAGTTTCTTAAAGTTGATGATTGCACTCGTATAGTACCTCAAAGGACTACTGTCGATTGCTTTTCTAAGTTTAAAGCTAATGACACAGGCAAAAAGTACATTTTCAGTACTATAAATGCCTTGCCAGAAGTTAGTTGTGACATTCTGTTGGTCGATGAGGTTAGTATGTTGACCAATTATGAATTGTCTTTTATCAATGGTAAGATAAACTATCAATATGTTGTGTACGTAGGTGATCCTGCTCAATTACCAGCACCTCGCACTTTGCTTAATGGTTCGCTTTCACCAAAGGATTATAATGTTGTCACAAACCTTATGGTTTGTGTTAAACCCGACATTTTCCTTGCAAAGTGTTACCGTTGTCCTAAAGAGATTGTAGACACTGTGTCTACTCTTGTCTATGATGGAAAGTTTATTGCAAATAACCCAGAATCACGTCAGTGCTTCAAGGTTATAGTTAATAATGGTAATTCTGATGTAGGACACGAAGGTGGTTCAGCCTACAACACAACCCAATTAGAATTTGTGAAAGATTTTGTTTGTCGCAATAAAGAATGGCGGGAAGCAACATTCATTTCACCTTATAATGCTATGAACCAGAGGGCCTACCGTATGCTTGGACTTAATGTTCAAACAGTAGATTCTTCACAAGGTTCTGAGTATGATTATGTTATTTTTTGTGTTACTGCGGATTCGTCGCATGCACTGAATATTAACAGGTTTAATGTGGCGCTTACAAGAGCTAAGCGTGGTATACTAGTTGTCATGCGTCAGCGTGATGAATTGTATTCTGCTCTTAAGTTTATAGAGCTAGCTAGTGAAGCAAGTCTGCAAGGTACAGGTTTGTTTAAAATTTGCAACAAAGAATTTAGTGGTGTCCATCCTGCCTATGCAGTCACAACTAAGGCTCTTGCTGCGACTTACAAAGTTAATGATGAACTTGCTGCACTTGTTAATGTGGAAGCTGGTTCGGAAATAACATATAAGCATCTTATCTCTCTACTAGGGTTTAAGATGAGTGTTAGCGTTGAAGGTTGCCATAACATGTTTATAACACGTGATGAGGCAATTCGCAATGTAAGGGGATGGGTAGGATTTGATGTAGAAGCCACACATGCTTGTGGTACTAACATTGGTACTAACTTACCTTTTCAAGTAGGTTTCTCAACTGGTGCAGACTTTGTAGTCACACCTGAGGGACTTGTGGATACTTCAATAGGCAATAATTTTGAGCCTGTGAATTCTAAAGCACCTCCAGGTGAGCAATTTAATCACTTGAGAACTTTATTTAAGAGTGCTAAACCTTGGCATGTAATAAGACCAAGGATAGTGCAAATGTTAGCAGATAATCTATGCAATGTCTCTGATTGTGTAGTGTTTGTTACTTGGTGTCATGGCCTAGAACTAACTACTTTGCGATATTTTGTTAAAATAGGCAAAGAACAAGTTTGTTCATGTGGTTCTAGAGCTACGACTTTTAATTCTCATACTCAAGCTTATGCGTGTTGGAAGCACTGTTTGGGTTTTGACTTTGTCTATAATCCGCTTTTAGTGGATATTCAACAATGGGGTTACTCAGGTAATCTGCAATTTAACCATGATTTGCATTGTAATGTGCACGGACATGCTCATGTGGCTTCTGCGGACGCCATTATGACGCGGTGCCTTGCAATTAACAATGCATTTTTTCAAGATGTCAACTGGGATCTGACATATCCTCCTATTGCAAATGAGGATGAAGTCAACACTAGTTGCCGGTATTTACAGCGCATGTATCTTAATGCATGTGTTGATGCTCTTAAAGTTAATGTTGTCTATGACATAGGCAACCCTAAAGGTATAAAGTGTGTTAGACGTGGGGATGTTACTTTTAGATTCTATGATAAGAATCCAATTGTACCCAATGTCAAGCAGTTTGAATATGACTATAATCAGCATAAGGATAAGTTTGCTGATGGTCTTTGTATGTTCTGGAATTGTAATGTGGATTGTTATCCTGATAATTCCTTAGTTTGTAGATATGACACACGAAATTTGAGTGTGTTCAATTTACCCGGTTGTAATGGTGGTAGTTTGTATGTAAACAAACATGCATTCCACACACCTAAATTTGAACGCAATAGCTTCCGTAATTTGAAAGCTATGCCTTTCTTTTTCTATGACTCATCTCCATGCGACACCATTCAAATAGATGGTGTTGCACAGGATCTTGTGTCATTAGCTACAAAAGATTGTATCACAAAGTGCAACATTGGCGGTGCTGTTTGTAAGAAACATGCGCAAATGTATGCAGAGTTTGTGACATTTTATAATGCAGCTGTCACAGCTGGTTTTACATTTTGGGTTACTAATAATTTTAACCCTTATAATCTTTGGAAAAGGTTTTCAGCTCTTCAGTCTATTGACAATATTGCTTATAATATGTATAAGGGTGGCCATTATGATGCTATTGCAGGAGAAATGCCCACCGTCGTGACTGGAGATAAAGTTTTTGTTATAGATCAAGGTGTAGAAAAGGCAGTATTTGTTAATCAAACTACACTACCTACATCTGTTGCGTTTGAGCTGTATGCGAAGAGAAATATTCGCACACTGCCAAACAATCGTATTCTGAAGGGTCTTGGTGTAGACGTAACTAATGGATTTGTAATTTGGGACTACGCGAACCAGACACCATTATATCGTAATACTGTTAAGGTATGTGCATACACAGACATTGAGCCGAATGGCCTAATAGTTCTGTATGATGATAGGTATGGTGATTACCAGTCTTTTCTTGCTGCTGATAATGCTGTTTTAGTTTCTACACAGTGTTATAAGCGGTATTCATATGCAGAAATACCATCAAATTTACTTGTTCAGAATGGTATGCCATTAAAAGATGGAGCGAATCTGTATGTTTATAAGCGTGTTAATGGTGCGTTTGTTACGCTACCCAACACGTTAAACACACAGGGTCGCAATTATGAAACTTTTGAACCTCGTAGTGACGTTGAGCGTGATTTTCTCGATATGTCAGAAGAGGACTTTGTAGAAAAGTATGGTAAAGACCTAGGTCTACAACACATACTGTATGGTGAAGTTGATAAGCCTCAATTAGGTGGTTTACACACTGTTATAGGTATGTACAGACTTTTACGTGCGAATAAGTTGAATGCAAAGTCTGTTACTAATTCAGATGCTGATGTCATGCAAAATTATTTTGTGTTGGCAGATAATGGTGCTTATAAGCAAGTTTGTACTGTTGTGGATTTACTGCTTGATGATTTCTTAGAACTTCTTATGAATATACTGAAGGAGTATGGTACTAATAAATCAAAAGTTGTAACAGTGTCAATTGATTACCATAGCATAAATTTTATGACTTGGTTTGAAGAAGGCAGTATTAAAACATGTTATCCACAGCTTCAGTCGGCTTGGACATGTGGTTATAATATGCCTGAACTTTATAAAGTTCAGAACTGTGTTATGGAACCTTGTAATATTCCAAACTATGGTGTTGGAATTACATTGCCAAGTGGTATTATGATGAATGTGGCAAAGTATACACAACTTTGCCAATACCTCTCTAAAACCACAATGTGTGTACCGCATAACATGCGAGTAATGCATTTTGGGGCTGGAAGCGATAAAGGAGTTGCCCCTGGCAGCACTGTCCTTAAACAGTGGCTTCCAGAGGGAACACTCCTTGTTGATAATGATATTGTAGATTATGTATCTGATGCACACGTGTCTGTGCTGTCAGACTGCAATAACTATAAAACAGAGCACAAGTTTGATCTTGTGATATCTGATATGTATACAGATAATGATTCAAAAAGAAAACATGAAGGCATAGTAGCCAATGATGGCAATGATGATGTCTTCATTTATCTAGCTAATTTTTTAAAGAATAACTTAGCTCTGGGTGGTAGTTTTGCCATCAAATTAACAGAGACAAGTTGGCATGAGAGTCTTTATGATATTGCACAGGATTGTGCATGGTGGACAATGTTTTGTACAGCTGTGAATGCTTCATCTTCAGAAGCATTCTTGCTCGGTATTAATTATTTGGGTGACAGTGGAAAAGTGAAAGTTAGTGGAAAAACACTGCACGCAAATTATATATTTTGGAGGAATTGTAATTATCTACAAACTTCTGCTTATAGTGCATTTGATGTTGCTAAGTTTGGATTGAAATTAAAAGCAACACCAGTTGTTAATTTGAAAACTGAACAAAAGACCGACTTAGTAGTTAATTTACTAAGGAACGGTAAATTATTGGTTAGAGATGTTGGTGAAGTCACTGTTTTTAGTGACCATTTTGTGTGCACTATGTAGTGCAAATTTGTTTGATTCTGATAATAATTATGTGTACTACTACCAAAGTGCTTTTAGACCGCCAGACGGGTGGCACCTACAAGGAGGTGCTTATGCAGTAGTCAGTTCTACTAATTATACTAATAATGCCGGTTCTGCATCTGAGTGCACTGTTGGTGTTATTAAGGATGTTTATAATCAAAGTGTGGCTTCCATAGCTATGACAGCACCTCTTCAGGGTATGGCTTGGTCTAAGGCACAATTCTGTAGTGCACACTGTAACTTTTCTGAAATTACAGTTTTTGTCACACATTGTTATAGTAGTGGTAGTGGGTCTTGTCCTATAACAGGCATGATTCCACGTGGTCATATTCGTATTTCTGCAATGAAAAATGGTTCTTTATTTTATAATTTAACAGTTAGCGTATCTAAATACCCTAATTTTAAATCTTTTCAATGTGTTAACAACTTCACATCTGTTTATTTAAATGGTGATCTTGTTTTTACTTCCAACAAAACTACTGATGTTACGTCAGCAGGTGTGTATTTTAAAGCAGGTGGACCTGTAAATTATAGTGTTATGAAAGAATTTAAGGTTCTTGCTTATTTTGTTAATGGTACAGCACAAGATGTAGTTTTGTGCGACAATTCCCCCAAGGGTTTGCTAGCTTGTCAATATAACACTGGCAATTTTTCAGATGGCTTTTATCCTTTTACTAATAGTACTTTGGTTAGGGAAAATTTCATCGTCTATCGTGAAAGTAGTGTTAATACTACTCTGGCGTTAACTAATTTCACTTTTACTAATGTAAGTAATGCACAGCCTAATAGTGGTGGTGTTAATACTTTTCATTTATATCAAACACAAACAGCTCAGAGTGGTTATTATAATTTTAATTTGTCATTTCTGAGTCAGTTTGTGTATAAGGCAAGTGATTTTATGTATGGGTCCTACCATCCCAGTTGTTCTTTTAGACCAGAAACCATTAATAGTGGTTTATGGTTTAATTCCTTGTCAGTTTCTCTTACCTATGGACCCCTACAGGGAGGGTGTAAGCAATCTGTTTTTAGTGGTAAGGCAACGTGTTGTTACGCCTACTCTTATAGAGGCCCAACGGCATGTAAAGGTGTTTATTCAGGTGAATTAAGCACGAATTTTGAATGTGGATTGCTGGTTTATGTTACTAAGAGTGATGGCTCTCGTATACAGACCAGAACAGAGCCCTTAGTATTAACGCAATACAATTATAATAATATTACTTTAGATAAGTGTGTTGCCTATAATATATATGGCAGAGTAGGCCAAGGTTTTATTACTAATGTGACTGATTCTGCTGCTAAGTTTAGTTATTTAGCAGATGGTGGGTTAGCTATTTTAGATACGTCGGGTGCCATAGATGTTTTTGTTGTACAGGGCATCTATGGTCTTAATTATTACAAGGTCAATCCTTGTGAAGATGTTAATCAACAATTTGTAGTGTCTGGTGGCAATATAGTTGGCATTCTTACTTCTAGAAATGAAACAGGTTCTGAACAGGTTGAGAACCAGTTTTATGTTAAGTTAACCAATAGCTCACATCGTCGTAGGCGTTCTATTGGCCAAAACGTAACAAGTTGTCCTTATGTTAGTTATGGCAGATTTTGTATTGAACCAGATGGTTCGTTAAAGATGATAGTGCCAGAAGAATTGAAACAGTTTGTGGCACCTTTACTTAATATTACTGAAAGTGTACTCATACCTAACAGTTTTAATTTTACTGTTACAGATGAGTACATACAAACACGTATGGATAAGGTCCAAATCAATTGCCTTCAATATGTCTGCGGCAATTCTTTGGAGTGTAGAAAATTGTTTCAACAATATGGTCCGGTTTGTGATAATATATTGTCTGTTGTAAATAGTGTTAGTCAAAAAGAAGATATGGAACTTTTAAGCTTCTATTCTTCTACTAAACCAAAGGGTTATGATACACCAGTTCTTAGTAATGTAAGCACTGGTGAATTTAATATTTCTCTTCTCTTGAAACCCCCAAGTAGTCCTAGTGGGCGTTCTTTCATTGAAGATCTTTTATTTACAAGTGTTGAAACAGTTGGTTTGCCAACTGATGCTGAATATAAAAAATGCACAGCGGGACCTTTGGGTACTCTTAAAGATCTTATCTGTGCTAGGGAATATAATGGTTTATTAGTTTTGCCTCCAATTATTACGGCGGATATGCAAACAATGTATACTGCTTCTTTAGTGGGTGCTATGGCCTTTGGTGGTATTACATCAGCTGCAGCTATACCTTTTGCTACTCAGATTCAGGCAAGAATTAATCATCTTGGTATTACACAGTCTTTGTTAATGAAAAATCAAGAAAAGATTGCTGCTTCCTTTAATAAGGCCATTGGTCATATGCAGGAAGGTTTTAGAAGCACTTCTCTAGCATTACAACAGATTCAAGATGTTGTTAATAAGCAGAGTGCTATTCTTACTGAAACTATGAATTCTCTTAATAAGAATTTTGGTGCTATTACATCAGTTATTCAAGATATTTACGCGCAACTTGATGCAATTCAAGCAGATGCACAAGTTGACCGCCTTATTACTGGTAGACTTTCATCACTCTCAGTGCTAGCTTCTGCTAAACAGTCTGAGTATATTAGAGTTTCCCAGCAGCGTGAATTAGCCACTCAAAAAATTAATGAGTGTGTTAAATCACAATCTAATAGGTACGGATTTTGTGGTAGTGGAAGACATGTTCTTTCGATACCACAAAATGCACCTAATGGTATAGTGTTTATACACTTTACTTATACTCCAGAGAGTTTTGTTAATGTTACTGCAATAGTGGGTTTTTGTGTAAATCCAGCTAATGCCAGTCAGTATGCAATAGTGCCCGTTAATAACAGAGGTATTTTTATTCAAGTTAATGGTAGTTACTACATCACTGCACGTGATATGTATATGCCAAGAGACATTACAGCAGGAGACATAGTTACGCTTACTTCTTGTCAAGCAAATTATGTAAGTGTAAATAAGACTGTCATTACTACATTTGTAGATAATGATGACTTTGATTTTGATGACGAATTGTCAAAATGGTGGAATGATACTAAGCATGAGCTACCAGATTTCGACGAATTCAATTATACAGTACCAGTATTAAATATTAGTAATGAAATTGACAGAATTCAAGAAGTTATTCAGGGATTAAATGACTCCCTAATAGATCTTGAAACACTCTCAATTCTTAAAACTTATATTAAGTGGCCTTGGTATGTGTGGCTTGCCATAGCTTTTGCCATTATTATCTTCATCCTAATCTTAGGATGGGTGTTTTTCATGACTGGTTGTTGTGGTTGTTGTTGTGGGTGCTTCGGCATTATTCCTTTAATGAGTAAGTGTGGTAAAAAATCTTCTTACTACACGACTTTTGATAATGATGTGGTAACTGAACAATACAGACCTAAAAAGTCTGTTTAATGATTCAAAGTCCCACATCTTTTCTAATAGTATTAATTCTTCTTTGGTGTAAACTTGCATTAAGCTGGTTTAAAGAGTGTGTTATAACACTCCAGCAACTAATACAGGTTTTACTCCAAATTATTAATAGTAACTTACAGTCTAGACTTCTGCTTTGGCACAGTCTAGACTAATGTTAGATTTTGAAGCAATTATTGAAACTGGTCAGCAAATAATTCAACAAATCAGTTTCAATTTACAGCACATTTCAAGTGTGTTAAGTTCTGAATTATTTGACCCCTTTGAAGTTTGTTTTTACAGAGGAGGTAATTATTGGGAGGTAGATTCAGCTGAAGAATTTTCAGGTGATGATGAACCTACTGAATAAGTCGTTAGAGGAAAATGGAAGTTTTCTAACAGCGGTTTACGTGTTTTGTGCATTTGTAGCACTTTACCTATTAGGTAGAGCGCTCCAAGCTTTCGTACAAGCTGCTGATGCTTGTTGTCTTTTTTGGTACACATGGGTAGTTGTTCCTGGAGCCAAGGGTACATCCTTTGTGTACAAACACACATATGGGAAAAAACTTAACAATCCGGAATTAGAAAGCGTTATTGTTAACGAGTTTCCTAAGAACGGTTGGAATAATAAAAACCCAGCAAATTTCCAAAATGGAAAATTGCACACTTGACGCTGAACAGGCAGTTCAGCTATTTAAAGATTATAATCTATTTATAACTGCATTCCTGTTGTTTCTAACCATACTACTTCAGTACGGCTATGCAACTAGGAGTCGGATCATCTATATACTGAAAATGATAGTGTTATGGTGCTTTTGGCCCCTTAACATTGCAGTAGGTGTAATTTCATGTATATACCCACCAAACACAGGAGGTCTTGTCGCAGCGATAATTCTTACTGTGTTTGCGTGCCTGTCTTTTATAGGTTATTGGATCCAGAGCATTAGGCTCTTTAAACGGTGTAGATCCTGGTGGTCGTTTAATCCAGAGTCTAATGCCGTAGGTTCAATACTCCTAACTAATGGTCAACAATGTAATTTTGCTATAGAGAGTGTGCCGATGGTGCTTTCTCCTATTATAAAGAATGGTGCTCTTTATTGTGAGGGTCAGTGGCTTGCTAAGTGTGAACCAGACCACTTGCCTAAAGATATTTTTGTATGCACACCGGATAGGCGTAATATCTATCGTATGGTGCAGAAATACACTGGTGACCAAAGCGGAAATAAGAAAAGGTTTGCTACATTTGTCTATGCAAAGCAGTCAGTGGATACTGGCGAGCTAGAAAGTGTAGCAACAGGTGGAAGTAGCCTTTACACATAAATGTGCGTGTGTAGAGAGTATTTAAAATTATTCTTTGACAGTGCCTCTATTTTAAGAGCGCGGAAGAGTATTATTTTTGCGGATATTAATATAAATCCTCTTTGTTTCATACTTTCTTTTCAAGAGTTATTATTTAAAAAGCAGTTTTTCCACTCTTTTGTGCCAAAAACTATCGTTGTTAATGGTGTAACCTTTCAAGTGGATAATGGAAAAGTCTACTACGAAGGCACACCAGTTTTCCAAAAAGGTTGTTGTAGGATGTGGTCCCATTATAAGAAAGATTAGAATAATTAAACCACCCACAACACTTATTTTTACAAATGGCGTTTTAGGTTACAAACGCTTAACAAATACGGACGATGAAATGGCTGACTAGTTTTGGAAGAGCTTTCATCTCCTGTTATAAAACCCTATTACTAACTCAATTAAGAGTGTTAGATAGGTTAATTTTAGACCACGGACCTAAGCGCACATTAACGTGTGCTAGGCGAGTGCTTTTAGTTCAATTAGATTTAGTTTATAGGTTGGCTTATACGCCCACCCAATCGCTGGTATGAATAATAGTAAAAATAATCCTTTTCGCGGAGCAATAGCAAGAAAAGCGCGAATTTATCTTAGAGGAGGATTAGATTGTGTTTACTTTCTTAACAAAGCAGGACAAGCAGAGCCTTGTCCCGCGTGTACCTCCCTAGTATTCCAAGGGAAAACTTGTGAGGAACACTATTATAATAATAATCTTTTATCATGGCAAGCGGTAAGGCAGCTGGAAAAACAGACGCCCCAGCGCCAGTCATCAAACTAGGCGGGCCAAAACCACCAAAAGTTGGTTCTTCAGGAAATGCATCTTGGTTCCAGCCAATAAAGGCCAAGAAACTTAATTCATCCCAGCCTAAATTTGAAGGTAGTGGTGTTCCTGAAAATGAAAATCTCAAGTTAAGCCAGCAACATGGATACTGGAGACGCCAACACAGGTTTAAGCCTAGTAAAGGTGGGAGAAAGCCAGTCCCTGATGCTTGGTACTTTTATTATACTGGAACAGGACCAGCCGCTGACCTGAATTGGGGTGAAACTCAAGATGGTATAGTGTGGGTTGCTGCAAAGGGTGCTGATATTAAATCTAGGTCTAACCAGGGTACAAGAGATCCTGATAAGTTTGACCAATACCCACTGCGATTCTCAGACGGGGGACCGGATGGTAATTTCCGTTGGGATTTCATTCCTATAAATCGTGGTAGGAGTGGAAGATCAACAGCAGCTTCATCTGCTGCTTCTAGTAGAGCACCATCTCGTGAAGGGTCACGTGGACGTAGAAGTGGAGCTGAAGATGATCTTATAGCTCGTGCAGCAAAGATTATTCAGGACCAACAAAAGAAGGGTTCTCGCATTACCAAGGCAAAGGCTGATGAAATGGCTCATCGCCGGTATTGCAAGCGCACTGTTCCACCTGGTTATAAGGTTGATCAAGTATTTGGTCCCCGTACTAAAGGTAAGGAGGGAAATTTTGGTGATGACAAGATGAATGAGGAGGGTATTAAGGATGGGCGCGTTACAGCAATGCTCAACCTAGTCCCTAGCAGCCATGCTTGTCTTTTTGGAAGTAGAGTGACGCCCAAACTTCAACCAGATGGGCTGCACTTGAGATTTGAATTTACTACTGTGGTTCCACGTGATGACCCGCAGTTTGATAATTATGTGAAAATTTGTGATCAGTGTGTCGATGGTGTAGGAACGCGTCCAAAAGACGATGAACCGAGACCAAAGTCACGCCCAAATTCAAGACCTGCAACAAGAGGAAATTCTCCTGCGCCGAGACAACAGCGCCAAAAGAAGGAGAAAAAGCCAAAGAAGCAGGATGATGAAGTAGATAAGGCATTGACCTCAGATGAGGAGAGGAACAATGCACAGCTGGAATTTGATGATGAACCCAAAGTGATTAATTGGGGTGATTCAGCACTTGGTGAAAATGAACTTTGAGTAACATAATGGACTTGCTACATCTCATGTGGCATTGCTGTTGTTATTACTTCTCCTGCTTTCTTACAATCATTATACGTTTTGATTGTGATCACGTGCAGTATCTTAGTTGGTTTCCCTTGTTGATTGCAGTTTGTTTTCTTTCTGTGCTTATTGTTTTTATTCTGCTTTATTCTTTGTTATATCGTAGAAGTTTATTAAAGGTTAAGGAAGATAGGCATGTAGTTTGATTACCTACATGTCTATCGCCAGGGAAATGTCTAATCTGTCTACTTAGTAGCCTGGAAACGAACGGTAGACCCTTAGATTTTAATTTAGTTTAATTTTTAGTTTAGTTTAAGTTAGTTTAGAGTAGGTATAAAGATGCCAGTGCCGGGGCCACGCGGAGTACGATCGAGGGTACAGCACTAGGACGCCCATTAGGGGAAGAGCTAAATTTTAGTTTAAGTTAAGTTTAATTGGCTAAGTATAGTTAAAATTTATAGGCTAATATAGAGTTAGAGCAAAAAAAAAAAAAAAAAAA
>MT984597.1
ACTTAAGTGTGATATAAATATATATCATACATACTAGCCTTGCGCTAGATTTCCAACTTAACAAAACGGACTTAAATACCTACAGCTGGTCCCCATAGGTGTTCCATTGCAGTGCACTTTAGTGCCCTGGATGGCACCTGGCCACCTGTCAGGTTTTTGTTGTTAAAATATCATTGTTGCTGGTATCACTGCTTGTTTTGCCGTGTCTCACTTTATACATCCGTTGCTTGGGCTACCTAGTGTCCAGCGTCCTACGGGCGCCGTGGCTGGTCCGAGTGCGAAGAACCTCTGGTTCATCTAGCGGTACGCGGGTGTGTGGAAGTAGCGCTTCAGACGTATCGGTTCTGTTGCGTGAAATACGGGGTCACCTCCCCCCACATACCTCTAAGGGCTTTTGAGCCTAGCGTTGGGCTACGTTCTCGCACAAGGTCGGTTATACGACGTTTGTAGGGGGTAGTGCCGAACAACCCCTGAGGTGACAGGTTCTGGTGGTGTTTAGTGAGCAGACATACAATAGACAGTGACAACATGGCTTCAAGCCTAAAACAGGGAGTATCTCCCAAACTAAGGGATGTCATTCTTGTTGCCAAAGACATTCCCGAACAATTATGTGACGCTTTGTTTTTCTATACGTCACATGACCCCAAGGATTACGCTGATGCTTTTGCCATTAGGCAGAAGTTTGACCGTAACCTTCAGACTGGGAAGCAGTTTAAATTTGAAACTGTGTGTGGTCTCTTCCTCTTGAAGGGAGTTGACAAAATAACACCTGGTGTCCCAGCAAAAGTCTTAAAAGCCACCTCTAAGCTGGCTGATTTGGAAGACATCTTTGGTGTCTCTCCTCTTGCACGTAAATATCGTGATTTGTTGAAAACAGCATGCCAGTGGTCTCTTACCGTAGAAACACTGGATGCTCGTGCACAAACTCTTGATGAGATTTTTGACCCTACTGAAATACTTTGGCTTCAGGTGGCTGCAAAAATCCAAGTTTCAGCTATGGCAATGCGCAGGCTTGTTGGAGAAGTAACTGCAAAAGTCATGGATGCTCTTGGCTCTAATTTGAGTGTTCTCTTTCAAATTGTTAAAGAACAAATAGCCAGAATTTTTCAAAAGGCTCTAGCTATTTTTGAGAGTGTGAATGACTTACCACAGCGTATTGCAGCACTAAAAATGGCTTTTTCCAAGTGTGCGAGATCAATTACAGTTGTGGTTGTTGAAAAGACTCTTCTTGTTAAAGAGTTTGCTGGAACTTGTCTTGCAAGCATTAATGGTGCTATTGCAAAGTTCTTTGAAGAACTGCCAACTGGCTTTATGGGTGCCAAAATTTTCACAACACTTGCCTTCTTTAAAGAAGCAGCCGTGAAAATTGTGGAAAATATACCGAATGCACCAAGAGGCACTAAGGGTTTTGAAGTTGTTGGCAATGCCAAAGGTACACAAGTTGTTGTGCGTTGTATGCGGAATGACTTAACACTGCTTGACCAAAAAGCTGACATTCCTGTTGAGAAAGAAGGTTGGTCTGCAATTCTTGAAGGACATCTTTGTTATGTCTTTAGGAGTGGGGACCGGTTTTATGCGGCACCTCTTTCTGGAAATTTTGCATTGCATGATGTACATTGCTGCGAGCGTGTTGTCTGTCTTTCTGATGGTGTAACACCAGAGATAAATGATGGACTCATTCTTGCTGCAATTTACTCATCTTTTAGTATATCAGAACTTGTGGCAGCCCTTAAAAAGGGTGAACCATTCAAGTTCTTGGGCCATAAATTTGTGTACGCGAAGGATGCAGCAGTGTCGTTTACTTTAGCGAAGGCTGCCACTATAGCAGATGTCCTAAAGCTGTTTCAATCAGCGCGTGTGAAGGCAGAAGATGTTTGGTCTTCATTTACTGAAAAGTCTTTTGAGTTCTGGAAGATCGCATATGGAAAAGTGCGCAATCTTGAAGAATTTGTTAAGACTCATTTTTGTAAGGCTCAAATGTCAATTGTGGTTCTAGCAGCAGTGCTTGGAGAAGGCATTTGGCATCTTGTTTCTCAGGTCATCTATAAATTAGGTGGTCTTTTCACTAAAATTGTTGATTTCTGTGAGAAACATTGGAAAGGGTTTTGTGCACAGTTGAAGAAGGCTAAGCTCATTGTGACTGAAAACCTCTGTGTTTTAAAAGGAGTTGCACAGCACTGTTTCCAACTACTGCTGGATGCGATATACTCTATGTACAAGAGCTTTAAAAAGTGTGCACTTGGTAGAACCCATGGAGATTTACTCTTCTGGAAAGGGGGTGTGCATAAAATTGTTCAAGATGGCGATGAAGTTTGGTTTGACGCCATTGATAGTATTGATGTTGGAGATCTGGGTGTTGTCCAAGAAAAACCCATAGATTTTGAGGTTTGCGATGACGTAACACTTCCAGAAAACCAACCTGGTCATATGGTTCAAATAGAGGATGACGGAAAGAACTATATGTTCTTCCGTTTCAAAAAGGATGAGAACATTTACTACACACCAATGTCTCAACTTGGTGCAATTAATGTAGTTTGCAAAGCAGGCGGTAAAACCGTTACCTTTGGAGAGACTACAGTGAAAGAAATACCACCACCTGATGTTGTGCCTATTAAGGTTAGCATAGAGTGTTGTGGTGAACCATGGAACACTATCTTCAAGAAAGCTTATAAAGAGCCCATTGAAGTTGAAACTGACCTCACAGTAGAACAATTGCTCTCTGTGATCTATGAGAAAATGTGCGACGATCTCAAATTGTTTCCGGAGGCACCAGAACCTCCACCTTTTGAGAATGTTGCACTTGTTGATAAGAGCGGGAAAGATTTGGATTGTATAAAATCATGCCACCTTATCTACCGTGATTGTGAGAGCGATGATGACATCGAGGAAGAAGACGCTGAGGAATGTGACACAGATTCAGTTGATGCTGAGGAGTGTGACACCGCCTCAGAATGTGAAGAAGAGGACGCGGACACTAAAGTGCTGGCTCTTTTACAGGACCCAGCAAGTAATAAGTACCCCTTACCTCTTGATGAAGACTATAGCGTTTACAATGGGTGCATTGTACATAAGGACGCTCTTGACGTCGTAAATCTACCATCTGGTGAAGAAACCTTTGTTGTCAACAACTGCTTTGAGGGAGCTGTAAAACCACTGCCTCAGAAAGTTGTTGATGTTCTAGGTGACTGGGGTGAGGCTGTTGATGCGCAAGAGCAAATTGCACAAACTACTTCAGAGGAAACCCCTGGGGGTAGTTTGGAGGCAACTATTGAGCAAGTTGTTGTTGAGGAACAGAAAATAATTTCTGTTGTTGAAGAAGAACAGCAGGTGGCGGTCTACACACCTGCAGACCTACAAGTTGTTGAAGAAACACTAGATGAGTTTATTCTTATTGCTGATGTTTCCACAGAAGAAATTGTGCCTCATGAAGAGAAGGAGTCACAGATTGAACAGGAGCCTATTCAAGTTGTTAAATCACAACGTGAAAAGAAGGCTAAAAAGTTCAAGGTTAAATCTACTACATGTGAGAAACCCAAATTTTTGGAGTACACAACATGTGTGGGTGACCTAACGGTAGTGATTGCCAAAGCATTGGATGAGTTTAAAGAGTTCTGCATTGTAAATGCTGCTAATGAGCATATGTCTCACGGTGGCGGCGTTGCTAAGGCAATTGCGGACTTTTGTGGACCTGATTTTGTGGAGTATTGTGAGGACTATGTTAAGAAACATGGGCCTCAACAAAGACTTGTCACACCTTCATTTGTCAAAGGCATTCAATGTGTGAACAATGTTGTAGGACCTCGCCATGGAGACAGTAACTTGCATGATAAGCTTGTTGCTGCTTACAAGAATGTTCTTGTAGATGGTGTTGTCAATTATGTTGTGCCAGTCCTCTCATCAGGAATTTTTGGTGTTGATTTTAAGATGTCTATAGACGCTATGCGCAAGGCTTTTGAAGGTTGCGACATACGCGTTCTTCTTTTCTCCTTGTCTCAAGAACACATCGATTATTTCGATGTTACTTGTAAACAGAAGACAATTTATCTTACAGAGGACGGTGTTAAATACCGCTCTGCTACTGTGAAACCAGGTGACTCTTTGAGTCAATTTGGACCGGTTTTTGCTAGAAACAAGACAGTCTTTACAGCAGACGATGTTGAGGACAAAGAAATTCTCTTCATTCCTACTACTGACAAGACTGTCCTCGAATATTATGGTTTGGATGCGCAAAAGTATGTAATATACTTGCAAACTCTTGCACAGAAGTGGAATGTCCAATATAGGGACAATTTTGTTATACTTGAGTGGCGTGATGGAAATTGCTGGATTAATGCAGCAGTAGTGCTCCTTCAAGCTGCTAGGATTAGGTTTAAAGGTTTTCTTGCAGAAGCATGGGCTCAATTTTTGGGTGGAGACCCAACTGATTTTGTAGCCTGGTGCTATGCAAGTTGCAATGCTAATGTTGGTGAGTTTTCAGATGCTAATTGGCTTCTTGCTAATTTGGCAGAATACTTTGATGCTGATTACACGAATGCATTCCTTAAGAGGCGTGTGTCATGTAACTGTGGGGTTAAGAATTGTGAAGTTAGAGGCCTTGAAGCTTGTATTCAACCAGTAAAGGCACCCAATCTTCTTCATTTTAAGACTCAGTACACAAATTGTACAGTGTGTGATGCAAATAGTGTGGATGAGGTGGTAGAAGCCTCACTACCATATCTGTTGCTCCTTGCTACTGATGGTCCTACTACAGTGGATTGTGATGAAAATGCTGTAGGGAATGTTGTTTTCATTGGCTCTACTAACAGTGGCCATTGTTATACACAAGCCATTGGTAAGGCTTTTGACAATCTTGCTAAAGATAGAAAATTTGGAAAGAAGTCTCCTTACATTACTGCAATGTATACACACTTCTCTCTTAAGGGTGAAAATCCTTTACCTGTTGTTAAACAGAGTAAAGGAAAAACTAAAGTTGTAAAAGAGGATGTTTCTAATCTTGCCACTAGTTCTAAAGTCAGTTTTGATAATCTTACTGATTTTGAACAGTGGTATGATAGTAACATCTACGAGTGTCTTAGAGTACAGGAAATGCCTGATAATTTTGATGAATATGTGTCATTTACAACAAAGGAAGATTCTAAGTTGCCATTGACGCTTAAAGTTAGAGGTATTAGATCAGTTGTTGATTTTAAATCAAAGGATGGTTTTACTTACAAGTTAACACCTGATACTGATGAAAATTCAAAGGCACCAGTATACTACCCTGTCTTAGATGCTATTAGTCTTAAGGCAATATGGGTTGAAGGTACTGCAAATTTTCTTGTTGGTTATCCAAACTACTATAGTAAATCTCTTCGCATTCCCACTTTTTGGGAAAATGCAGAGAGCTTTGTTAAAATAGGAGAAAAAGTTGATGGTGTGACTACTGGTCTTTGGCGTGCAGAACACCTTAATAAACCTAACTTGGAGAGAATTTTCAACATTGCTAAGAAAGCAATTGTTGGGACCAGTGTTGTTACTACACAATGTGGTAAATTACTTAGTAAAGCAGCTACATTCATTGCTGATAAACTAGGTGGGGGTGTAGTTCGCAATATTACAGATAGAGTTAAGGGTCTTTGTGGATTCACACGTGGGCATTTTGAAAGAAAATTGTCTCCACAATTCATAAAAACACTTATATTCTTCTTCTTTTATTTTGTAAAGGCTAGTGCTAAGAGTGTCGCCACTAGTTATAAGCGTGTGTTATGTAAGGTGGTCTTTACTACGCTATTTATATTATGGTTTATGTACACAAGTAAACCAGTAATTTTTACTGGAATACGTATATTAGACTTTTTATTTGAAGGTTCTGTCTGTGGTCCTTATAATGACTATGGTAAAGATACTTTTGATGTACTACGCTATTGTGAAGATGATTTTACTTGTCGTGTGTGTTTACATGACAGGGATTCACTACACTTATATAAGCATGCTTATAGCGTAGAACAATTTTATAAAAGTGCAGTTTCTGGCATTAGTTTTAATTGGAATTGGCTTTATTTGGTCTTTCTAATTTTATTTGTTAAGCCAGTAGCGGGTTTTGTTATTATTTGCTATTGTGTTAAGTATTTGGTACTGAGTTCAACTGTATTACAAACTGGTGTAGTTTTTCTAGATTGGTTTGTTCAGACAGTTTTCACTCACTTTAATTTCATGGGTGCAGGGTTTTATTTCTGGCTCTTTTATAAGATATACATACAGGTTCATCATATACTGTATTGTAAGGATATAACATGTGAAGTGTGCAAGAAGGTTGTACGCAGCAATAGGCAAGAGGTTAGCGTTGTAGTTGGTGGACGCAAGCAAATAGTGCATGTCTACACTAACTCAGGCTATAATTTTTGTAAGAGACATAACTGGTATTGTAGAAATTGTGATGAGTATGGTCATCAAAACACATTTATGTCTCCCGAAGTTGCTGGCGAGCTCTCCGATAAGCTTAAGCGTCATGTTAAACCTACAGCATATGCTTACCACGTTGTGGATGATGCGTGCGTAGTTGATGGTTTTGTTAATTTAAAATACAAAGCTGCAATTCCTGGCAAGGATAGTGCATCTCCTGCCGTTAAGTGTTTTAGTGTTACAGATTTCTTGAAGAAAGCTGTTTTTCTTAAGGAAGCATTGAAATGTGAACAAATATCCAATGATAGTTTTATAGTGTGTAATACACAGAGTGCGCATGCATTAGAGGAAGCAAAAAATGCTGCCATCTATTATGCGCAATGTCTGTGTAAGCCAATACTTATACTTGACCAGGCACTTTATGAGCAATTAGTAGTGGAACCTGTGTCTAAGTGTGTTGTAGACAAGGTGTGTAGCATTTTGTCCAATATAATATCTGTAGATACTGCAGCCTTAAATTATAAAGCGGGCACACTTCGTGATTGTCTGCTTTCTGTTACTAAAGACGAAGAAGCTGTAGATATGGCTATCTTCTGTCATAACCATGATGTTGAATACACTACTGATGGTTTTACTAATGTGATACCATCTTATGGTGTAGACACTGATAGGTTGACACCTCGTGATAGAGGATTTTTAATAAATGCGGATGCTTCTGTTGCTAATTTACGAGTTAAAAATTCTCCACCGGTAGTATGGAAGTTTTCTGATCTTATTAAGTTGTCTGACAGTTGCCTTAAATATTTAATTTCAGCAACTGTCAAGTCAGGGGGTCGTTTCTTTATAACAAAGTCTGGTGCTAAGCAAGTTTTTTCTTGCCACACCCAGAAACTGTTGGTAGAGAAAAAGGCAGGTGGTGTCACTAGTGATACTTTTAAATGGTTGAAAAGCTGTTTTAAGTGGCTATTTATCTTTTACATACTTTTTACAGCATGTTGTTTGAGTTACTACTATGTGGAGATGAATAGAAGTTTTGTTCACCCCATGTATGATGTAAACTCTACACTGCATGTTGAAGGTTTTAAAGTTATAGATAAAGGTGTTATTAGGGAAATTGTGTCTGAAGATACATGTTTCTCTAATAAATACGTTAATTTTGATGCCTTCTGGGGTAAACCATATGAAAATAATAGAAACTGTCCAATTGTCACTGCTGTTATAGATGGTGATGGGACAGTAGCTGCTGGTGTTCCTGGTTTTGTATCATGGGTTTTGGATGGTGCTATGTTTGTACATATGACACAGACTGAGAGAAAACCGTGGTACATTCCTACTTGGTTTAATAGAGAAATTGTAGGTTACACTCAGGATTCAATTATTACTGAGGGTAGTTTTTATACATCTATAGCTTTATTCTCAGCTAGATGTTTGTACCTGACAGCCAGCAATACACCTCAATTGTATTGCTTTAATGGTGATAATGATGCACCTGGAGCCTTATCATTCGGTAGTATTATTCCTCATAGGGTTTACTTCCAACCAAATGGTGTTAGGCTTATAGTTCCTCAACAAATATTTCACACACCATACATAGTAAAGTTTGTATCAGACAGCTATTGTAGAGGTAGTGTATGTGAATATACTAAACCAGGTTACTGTGTATCATTAAACTCCCAATGGGTTTTGTTTAATGATGAATACACAAGTAAGCCAGGCGTGTTTTGTGGTTCTACTGTTAGAGAACTTATGTTTAATATGGTTAGTACATTTTTCACAGGTGTCAACCCTAATATTTATATGCAGCTAGCAATTATGTTTTTGATACTAGTTGTTGTTGTATTAATTTTTGCAATGGTCATAAAGTTTCAAGGTGTTTTTAAAGCTTATGCAACCGTTGTGTTTACAATAATGTTAGTTTGGGTTATTAATGCATTTGTTTTGTGTGTACATAGTTATAATAGTGTTTTAGCTGTTGTATTACTAGTACTTTATTGTTATGCCTCATTGGTAACAAGCCGCAATACTTCTATTATAATGCATTGCTGGCTTGTCTTCACTTTTGGTTTAATAGTACCCACGTGGCTGGCTTGTGTTTATTTAGGGTTTATTCTCTATATGTATACACCACTATTTTTCTGGTGTTATGGTACTACTAAAAATACTCGTAAATTGTATGATGGCAACGAGTTTGTTGGTAATTATGATCTTGCTGCGAAGAGCACTTTTGTTATTCGTGGTTCTGAGTTTGTTAAGCTTACGAATGAGGTAGGTGATAAGTTTGAGCACTATCTCTCAGCGTATGCTAGACTTAAATATTACTCAGGCACTGGCAGTGAACAAGATTATTTGCAAGCCTGTCGTGCATGGTTAGCTTATGCTTTGGACCAGTATAGAAATAGTGGTGTGGAAATTGTGTATACCCCACCACGTTATTCTATTGGTGTTAGTAGATTACAGGCTGGTTTTAAGAAACTAGTTTCTCCTAGTAGTGCCGTTGAAAGGTGCATTGTTAGTGTTTCTTATAGAGGTAATAATCTTAATGGACTGTGGCTAGGTGATACTATCTACTGCCCGCGACATGTCCTAGGCAAGTTTACAGGTGATCAATGGAGTGATGTACTTAACCTTGCTAATAATCATGAGTTTGAGGTTGTAACTCAAAATGGTGTTACTTTGAATGTTGTTAGTAGACGGTTGAGAGGCGCAGTTTTAATTTTACAAACTGCTGTCGCCAATGCTGACACTCCTAAGTATAAGTTTGTTAAAGCTAATTGTGGAGATAGTTTCACAATTGCTTGTTCTTATGGCGGTACAGTTGTGGGACTCTACCCTGTTACTATGCGTTCTAATGGTACCATTAGAGCTTCTTTTCTTGCAGGAGCTTGTGGCTCAGTTGGTTTTAATATAGAAAAGGGTGTAGTTAATTTCTTTTATATGCACCATCTTGAGTTACCTAATGCGTTACACACTGGAACGGACCTACAAGGTGAGTTCTATGGTGGTTATGTGGATGAAGAGGTTGCACAAAGAGTGCCGCCAGATAATTTAGTTACTAATAATATTGTAGCATGGCTTTATGCAGCAATTATTAGTGTTAAGGAGAGTAGTTTCTCACTACCTAAATGGTTGGAGAGTACTACAGTTAATGTTGATGATTATAATAAGTGGGCTGTTGATAATGGTTTTACACCGTTTGCTACTAGTACTGCCATTACTAAATTAAGTGCTATAACGGGAGTAGATGTTTGTAAACTCCTTCGCACTATTATTGTAAAAAGTGGCCAATGGGGTAGTGACCCAATTTTAGGACAATATAATTTTGAAGATGAATTGACACCAGAGTCCGTCTTTAATCAGATTGGCGGTGTTAGATTACAGTCTTCGTTTGTAAGAAAAGCCACATCTTGGTTTTGGAGTAGATGTGTGTTAGCTTGTTTCTTATTTGTGTTGTGTGCTATTGTCTTATTTACGGCAGTGCCACTTAGGTATTACGTACATGCAGCTGTTATTTTGTTAGCAGCTGTACTCTTTATTTCTTTTACTGTTAAGCATGTTGTGGCATATATGGATACTTTCCTACTGCCAACATTGCTTACAGTCATTATTGGAGTCTGTGCTGAAGTACCTTTTATTTACAATACTCTAGTTAGTCAGATAGTTATTTATGTAAGCCAATGGTATGATCCAGTAGTGTTTGACACTATGGTACCATGGATGTTCTTACCATTAGTCTTGTACACGGCAGTTAAGTGTGTGCAAGGTTGCTATAGTGTGAACTCTTTCAATACCTCTTTGTTAGTGCTGTACCAGTTTTTGAAGTTAGGCTTTGTTATTTATGCCTCTTCTAATACTCTGGCTGCATATTCAGAAGGTAATTGGGAGTTGTTCTTTGAATTAGTTCATACTATTGTGTTGGCTAATTGTAGTAGTAATTCTTTAATAGGTTTGCTTGTGTTTAAGCTAGCTAAGTGGATGTTGTATTACTGCAATGCAACATACTTTAATAATTATGTGTTAATGGCAGTCATGGTTAATGGCATAGGCTGGCTTTGTACTTGTTACTTTGGATTGTATTGGTGGGTTAACAAGGTTTTTGGTTTAACCTTAGGTAAATACAATTTTAAAGTTTCAGTAGACCAATATAGGTATATGTGTTTGCATAAGATAGACCCACCTAAAACTGTGTGGGAAGTCTTTTCGACAAATATACTTATACAAGGAATTGGTGGTGACCGTGTGTTGCCTATTGCTACAGTTCAATCTAAATTGAGTGATGTAAAGTGTACAACTGTTGTTTTAATGCAGCTTTTGACTAAGCTTAATGTTGAAGCAAATTCAAAAATGCATGCTTATCTTGTTGAGTTACACAATAAAATCCTTGCATCTGATGATGTTGGAGAGTGCATGGACAAATTGTTGGGTATGCTTATTACACTATTTTGTGTAGATTCTACTATTGATTTGAGTGAGTATTGTGATGACATACTTAAGAGGTCAACTGTATTACAATCAGTTACTCAAGAGTTCTCACACATACCCTCTTATGCTGAATATGAAAGAGCTAAGAATCTTTATGAAAAGGTTTTAGCTGATTCTAAAAATGGTGGTGTAACACAGCAAGAGCTTGCTGCATACCGTAAAGCTGCCAATATTGCAAAGTCAGTTTTTGATAGAGACTTGGCTGTTCAAAAGAAGTTAGATAGCATGGCAGAACGTGCTATGACAACAATGTACAAAGAGGCGCGTGTAACTGATAGACGAGCAAAATTAATTTCATCACTACATGCGTTATTGTTTTCAATGCTTAAGAAAATAGATTCTGAAAAGCTTAATGTATTGTTTGATCAGGCTAGTAGTGGTATTGTACCTCTAGCTACTGTTCCAATTGTTTGTAGTAATAAGCTTACCCTTGTAATACCAGATCCAGAGACTTGGGTCAAGTGTGTGGAGGGTATGCATGTTACATATTCTACAGTTGTTTGGAATATAGACACTGTTATTGATGCCGATGATACAGAGTTACACCCAACTTCTATAGGTACTGGGTTGACATACTGTATAAGTGGTGATAATATAGCATGGCCTCTAAAGGTCCACTTGACTAGGAATGGGCATAACAAGGTTGATGCTGCTTTGCAGAATAATGAGCTTATGCCTCATGGTGTAAAGACAAAGGCTTGCGTAGCAGGTGTAGATCAAGCACATTGTAGCGTAGAGTCTAAATGTTATTATACAAATATTAGCGGCAATTCAGTTGTAGCTGCTATTACTTCTTCAAATCCAAATCTGAAAGTTGCATCCTTCCTAAACGAGGCAGGCAATCAGATTTATGTAGATTTAGACCCACCATGCAAATTTGGCATGAAGGTGGGTGATAAGGTTGAGGTTGTTTACTTGTATTTTATAAAGAATACAAGGTCAATTGTTAGGGGTATGGTACTTGGTGCCATATCTAATGTTATTGTTTTACAGTCTAAAGGGCATGAAACAGAGGAAGTGGATGCTGTGGGCATTCTTTCACTTTGTTCTTTTGCTGTTGACCCGGCAGACACGTATTGTAAATATGTAGCTGCAGGCAACCAACCTTTAGGTAACTGTGTTAAAATGTTGACAGTTCATAATGGTAGTGGCTTTGCTATAACTTCAAAGCCAAGTCCGACACCTGATCAAGACTCATATGGAGGAGCTTCTGTGTGTCTTTATTGTAGAGCACACATAGCACATCCTGGCGGTGCAGGAAATTTAGATGGACGTTGTCAATTTAAAGGTTCTTTTGTGCAAATACCTACTACGGAGAAAGACCCTGTTGGATTCTGTCTACGTAATAAGGTTTGCACTGTCTGTCAGTGTTGGATTGGTTATGGATGTCAGTGTGATGCACTTAGACAACCAAAACCTTCTGTTCAATCAGCTGCTGGTGTAGCTGATTTTGACAAGAATTATTTAAACGGGTACGGGGTAGCAGTGAGGCTCGGCTGATACCCCTATCTAGTGGATGTGATCCTGATGTTGTAAAGCGAGCCTTTGATGTTTGTAACAAGGAATCAGCCGGTATGTTTCGAAATTTGAAGCGTAATTGTGCGCGGTTCCAAGAAGTACGTGATACTGAAGATGGAAATCTTGAGTATTGTGATTCATTTTTTGTGGTTAAACAAACCACTCCTAGTAATTATGAACATGAGAAGAATTGTTACGAAGACTTAAAGTCTGAAGTAACTGCTGATCATGATTTCTTTGTGTTCAATAAGAACATTTATAATATTAGTAGGCAGAGGCTTACTAAGTATACTATGATGGATTTTTGTTATGCTTTGAGGCATTTTGACCCAAAGGACTGCGAAGTTCTTAAAGAAATACTTGTCACTTATGGTTGTATAGAAGATTATCACCCTAAGTGGTTTGAAGAGAATAAGGATTGGTACGACCCAATAGAAAACCCAAAATATTATGCCATGTTGGCTAAAATGGGGCCTATTGTACGACGTGCTTTATTGAATGCTATTGAGTTCGGAAACCTTATGGTTGAAAAAGGTTATGTTGGTGTTGTTACACTTGATAACCAAGATCTTAATGGCAAATTTTATGACTTTGGTGATTTTCAGAAAACGGCACCTGGTGCTGGTGTTCCTGTTTTTGATACATATTACTCATACATGATGCCCATCATAGCCATGACGGATGCTTTAGCACCTGAAAGGTATTTTGAATATGATGTGCATAAAGGTTATAAGTCTTATGATCTCCTCAAGTATGATTATACTGAGGAGAAACAAGAGTTGTTTCAGAAGTACTTTAAGTACTGGGATCAGGAGTACCACCCTAACTGCCGTGACTGTAGTGATGACAGGTGCTTGATACATTGTGCAAACTTCAACATCTTATTTTCTACATTGATACCGCAGACTTCTTTTGGTAATTTGTGTAGAAAAGTGTTTGTTGATGGTGTACCTTTTATAGCTACTTGTGGCTATCATTCTAAAGAACTTGGTGTTATTATGAATCAAGATAACACTATGTCGTTCTCAAAAATGGGTCTAAGTCAACTCATGCAGTTTGTTGGAGATCCTGCCTTGTTAGTGGGAACATCCAATAATTTAGTCGATCTTAGAACGTCTTGTTTTAGTGTTTGTGCACTAGCGTCTGGTATTACTCATCAAACGGTAAAGCCAGGCCACTTCAACAAAGACTTCTATGACTTTGCAGAGAAGGCAGGTATGTTTAAAGAGGGTTCTTCTATACCACTTAAACATTTCTTTTATCCACAAACTGGTAATGCTGCTATAAACGATTATGATTATTATCGTTATAACAGGCCTACCATGTTTGATATACGTCAACTTCTATTTTGCTTAGAAGTGACTTCTAAATATTTTGAATGCTATGAAGGCGGCTGTATACCAGCAAGCCAAGTTGTAGTTAACAATTTAGATAAGAGTGCAGGCTATCCATTTAATAAATTTGGAAAAGCCCGTCTCTATTATGAAATGAGTCTAGAAGAGCAGGACCAACTCTTTGAAAGTACAAAGAAGAATGTTCTGCCTACTATAACTCAAATGAATTTAAAATATGCCATATCCGCGAAAAATAGAGCGCGTACAGTGGCAGGTGTGTCCATCCTTTCTACTATGACTAATAGGCAATTTCATCAGAAGATTCTTAAGTCTATAGTCAATACTAGAAATGCTCCTGTAGTTATTGGAACAACCAAGTTTTATGGTGGTTGGGACAATATGTTGAGGAACCTTATTCAAGGTGTTGAAGACCCTATCCTTATGGGTTGGGATTATCCTAAGTGTGATAGAGCAATGCCAAATTTGCTACGTATAGTAGCATCTTTGGTACTAGCTCGTAAACACACTAATTGTTGTACTTGGTCTGAACGCATTTATAGGTTGTATAATGAATGCGCTCAGGTTTTGTCTGAAACTGTTTTAGCTACAGGTGGTATTTATGTAAAGCCTGGTGGCACTAGCAGTGGTGATGCCACTACTGCTTATGCCAACAGTGTCTTTAATATAATACAAGCCACATCTGCTAATGTTGCGCGTCTTTTAAGTGTTATAACGCGTGATATTGTTTATGATGACATTAAGAGCCTGCAGTATGAATTATACCAGCAGGTTTATAGGCGAGTCAACTTCGACCCTGCCTTTGTTGAAAAGTTTTATTCTTACTTATGTAAGAACTTTTCATTGATGATCTTGTCTGACGATGGCGTTGTTTGTTATAACAATACACTAGCCAAACAAGGTCTTGTAGCAGATATTTCTGGTTTTAGAGAGATTCTCTATTACCAAAATAATGTTTATATGGCTGATTCTAAGTGTTGGGTTGAACCCGACTTAGAAAAAGGCCCACATGAATTTTGTTCACAACACACAATGTTGGTAGAGGTAGATGGTGAGCCTAAGTATTTGCCATATCCAGATCCCTCGCGCATTTTGGGTGCATGTGTCTTTGTAGATGAAGTGGATAAGACAGAACCTGTGGCTGTTATGGAGCGTTATATAGCTCTTGCCATAGACGCTTACCCGCTAGTACATCATGAAAATGAGGAGTACAGGAAGGTTTTCTTTGTGCTTCTTTCTTATATTAGAAAACTCTATCAAGAGCTTTCTCAGAATATGCTTATGGACTACTCTTTTGTAATGGATATAGACAAGGGTAGTAAATTTTGGGAACAGGAGTTCTATGAAAATATGTATAGAGCCCCTACAACTTTACAGTCTTGTGGCGTTTGTGTAGTGTGCAATAGTCAAACTATACTACGCTGTGGTAATTGCATTCGCAAACCATTCTTGTGTTGTAAATGTTGTTATGACCATGTCATGCACACACACCACAAAAATGTTTTGTCTATAAACCCATACATCTGCTCGCAGCCTGGTTGCGGTGAAGCAGATGTTACTAAATTATACCTTGGAGGTATGTCATACTTCTGTGGTAATCATAAACCAAAGTTGTCAATACCGTTAGTATCTAATGGTACAGTTTTTGGAATTTATAGGGCTAATTGTGCTGGTAGTGAAAATGTTGATGATTTTAACCAACTAGCTACTACTAATTGGTCTACTGTGGAACCTTATATTTTGGCAAATCGCTGTAGTGATTCATTGAGACGCTTTGCTGCAGAGACAGTAAAGGCTACAGAGGAATTACACAAGCAACAATTTGCTAGTGCAGAAGTGAGAGAAGTACTCTCAGATCGTGAGTTGATTCTATCATGGGAACCAGGTAAGACCAGGCCTCCATTGAATAGAAATTATGTCTTTACAGGCTACCACTTTACAAGAACTAGTAAGGTGCAGCTTGGTGATTTTACCTTTGAAAAAGGTGAAGGTAAAGATGTTGTCTATTATAGAGCAACGTCTACTGTTAAATTGGCCGTTGGAGACATTTTTGTTTTAACTTCACACAATGTTGTTTCTCTCATAGCGCCAACGTTGTGTCCACAACAAACCTTTTCTAGGTTTGTGAATTTAAGACCTAATGTAATGGTACCGGAATGTTTTGTAAATAACATTCCACTTTACCATTTAGTAGGTAAGCAGAAGCGTACTACAGTACAAGGTCCTCCAGGCAGTGGTAAGTCACATTTTGCTATAGGCCTTGCTGCTTACTTTAGTAATGCTCGTGTTGTTTTTACTGCGTGTTCCCATGCAGCTGTAGATGCTTTATGTGAAAAAGCTTTTAAGTTTCTCAAAGTTGATGATTGTACTCGTATAGTACCTCAAAGGACTACTATCGATTGTTTCTCAAAGTTTAAAGCTAATGACACAGGCAAAAAGTACATTTTTAGTACTATAAATGCCTTGCCAGAAGTTAGTTGTGACATTCTTTTGGTTGACGAGGTTAGTATGTTGACCAATTATGAATTGTCTTTTATTAATGGTAAGATAAATTACCAATACGTTGTGTATGTAGGTGACCCTGCCCAATTACCGGCACCTCGTACCTTACTTAATGGTTCACTTTCACCAAAGGATTATAATGTTGTCACAAACCTTATGGTTTGTGTTAAACCTGACATATTCCTTGCGAAGTGTTACCGTTGTCCTAAGGAAATTGTAGACACTGTGTCTACTCTAGTATATGATGGAAAGTTTATTGCAAATAACCCAGAATCACGTCAGTGTTTCAAGGTTGTAGTTAATAATGGTAATTCTGATGTAGGACATGAAAGTGGTTCAGCCTACAACACAACTCAATTAGAATTTGTGAAAGATTTTGTTTGTCGCAATAAGGAATGGCGGGAAGCAACATTCATTTCACCTTACAATGCTATGAACCAGAGAGCCTATCGTATGCTTGGACTTAATGTCCAAACAGTAGACTCTTCTCAAGGTTCAGAGTACGATTATGTTATTTTCTGTGTAACTGCAGATTCACAGCACGCACTGAATATTAACAGATTTAACGTGGCGCTTACAAGAGCTAAGCGTGGTATACTAGTTGTCATGCGTCAGCGTGATGAATTGTATTCTGCTCTTAAGTTTACAGAGCTAGATAGTGAAACAAGTCTGCAAGGTACAGGTTTGTTTAAAATTTGCAACAAAGAATTTAGTGGTGTTCATCCTGCTTATGCGGTGACAACTAAAGCTCTTGCTGCAACTTACAAAGTCAATGATGAACTCGCTGCACTTGTTAATGTGGAGGCTGGTTCAGAAATAACATATAAACATCTTATTTCTCTTCTAGGTTTTAAGATGAGTGTTAATGTTGAAGGTTGCCACAACATGTTTGTAACACGTGACGAGGCAATCCGCAATGTAAGGGGGTGGATAGGGTTCGATGTAGAAGCTACACATGCTTGTGGTACTAACATCGGCACTAACTTGCCTTTTCAAGTAGGTTTCTCGACTGGTGCAGACTTTGTAGTCACTCCCGAGGGACTTGTGGATACTTCAATAGGCAATAATTTTGAGCCTGTGAATTCCAAAGCCCCTCCAGGTGATCAATTTAATCACTTGCGAGCTTTATTTAAAAGTGCTAAACCTTGGCATGTTATAAGACCTAGGATAGTTCAGATGTTAGCAGACAATCTATGCAATGTTTCAGATTGTGTAGTGTTTGTCACATGGTGTCATGGCCTAGAGCTAACTACTTTGCGCTATTTTGTTAAAATAGGCAAGGAACAAGTTTGTTCTTGTGGTTCTAGAGCTACAACTTTTAATTCTCATACTCAGGCTTACGCTTGTTGGAGGCACTGCCTGGGTTTTGATTTTGTCTATAATCCACTTTTAGTGGATATTCAACAATGGGGTTACTCTGGTAATCTACAATTTAATCATGATTTGCATTGTAATGTGCATGGCCACGCTCATGTAGCTTCAGCGGATGCTATTATGACCCGCTGCCTTGCAATTAATAATGCATTTTGTAAAGATGTCAACTGGGAACTGCAGTATCCTCATATTGCAAATGAGGATGAAGTAAATTCCAGTTGCAGGTATCTACAACGCATGTATCTTAATGCGTGTGTTGATGCTCTTAAAGTCAACGTTGTCTATGATATAGGCAACCCTAAAGGTATAAAATGTGTTAGACGTGGGGATGTCAATTTTAGGTTCTATGATAAGAACCCAATTGTACCTAACGTCAAACAGTTTGAGTATGACTATAGTCAGCATAAAGATAAGTTTGCTGATGGTCTTTGTATGTTTTGGAATTGTAATGTGGATTGTTATCCTGAAAATTCGTTAGTTTGTAGGTATGACACACGAAATTTGAGTGTGTTTAATTTACCTGGTTGTAATGGTGGTAGCCTGTATGTTAATAAACATGCATTCCACACACCTAAGTTTGATCGCATTAGCTTTCGTAATTTGAAAGCTATGCCATTCTTCTTCTATGACTCATCGCCTTGCGAAACTATTCAAGTTGATGGAGTAGCGCAAGACCTTGTGTCATTAGCAACTAAAGATTGTATCACAAAATGCAACATTGGTGGTGCTGTTTGTAAGAAACATGCTCAAATGTATGCAGAATTTGTGGCTTCTTATAATGCAGCTGTTACAGCTGGTTTTACTTTTTGGGTTACTAATAATTTTAACCCTTACAACTTGTGGAAGACTTTTTCAGCACTCCAGTCTATTGACAATATTGCTTATAATATGTACAAGGGTGGGCATTACGATGCTATTGCAGGCGAAATACCCACAGTCATAACTGGAGATAAAGTTTTTGTTATTGATCAAGGTATTGAAAAGGCAGTTTTTGTTAATCAAACAACTCTGCCTACATCAGTTGCATTTGAGTTGTATGCGAAGAGAAACATTCGCACACTGCCAAATAACAGAATATTGAGTGGTTTAGGTGTAGACGTTACCCATGGTTTTGTAATCTGGGATTACGCTAACCAAACGCCACTGTATCGTAATACTGTTAAAGTATGTGCATATACAGACATTGAACCTAGTGGTTTAATAGTTCTGTATGACGATAGATGCGGTGATTATCAATTTTTTCTTGCTGCTGATAATGCTGTTTTAGTGTCTACACAGTGTTATAAGCGGTATCCTTATGTAGAAATACCATCATACCTGCTTGTTCAGAATGGTATGCCACTAAAAGATGGAGCGAATCTGTATGTTTATAAGAGAAGTAATGGAGCGTTTGTAACGCTACCAACCACATTAAACACACAGGGTCGTAATTATGAAACTTTTGAACCTCGTAGTGATGTTGAGAGAGATTTTCTTGACATGTTGGAGGACGATTTTATTGAAAAGTATGGTAAGGACCTAGGTCTACAACACATACTTTATGGTGAAGTAGAAAAACCACAATTGGGTGGTTTACACACTGTTATAGGAATGTACAGACTCTTGCGTGCTAATAAATTAGACGCGAAGTCTGTAACCAATTCAGATTCTGATGTCATGCAAAACTATTTTGTTTTGGCAGACAATGGTTCTTATAAACAGGTTTGCACAGTTGTAGACCTTTTGCTTGATGACTTCTTAGAACTCCTTAGGAACATACTTAAAGAGTATGGTACTAATAAGTCCAAAGTTGTAACAGTGTCTATTGATTACCATAGCATAAATTTTATGACTTGGTTTGAAGAAGGCAGTATTAAAACATGTTATCCACAGCTTCAGTCGGCTTGGACATGTGGTTATAATATGCCTGAACTTTATAAAGTTCAGAACTGTGTTATGGAACCTTGTAATATTCCAAACTATGGTGTTGGAATTACGTTGCCAAGTGGTATTATGATGAATGTGGCAAAGTATACACAACTTTGCCAATACCTCTCTAAAACCACAATGTGTGTACCGCATAATATGCGAGTAATGCATTTTGGAGCTGGAAGTGATAAAGGAGTTGCCCCTGGCAGCACTGTCCTTAAACAGTGGCTTCCAGAAGGAACACTCCTTGTTGATAACGATATTGTAGATTATGTATCTGATGCACACGTGTCTGTGCTGTCAGACTGCAATAACTATAAAACAGAGCACAAGTTTGATCTTGTGATATCTGATATGTATACAGATAATGATTCAAAAAGAAAACATGAAGGCATAGTAGCCAATGATGGCAATGACGATGTCTTCATTTATCTAGCTAATTTTTTAAAGAACAACTTAGCTCTGGGTGGTAGTTTTGCCATCAAATTAACAGAGACAAGTTGGCATGAGAGTCTTTATGATATTGCACAGGATTGTGCATGGTGGACAATGTTTTGTACAGCTGTGAATGCTTCATCTTCAGAAGCATTCTTGCTCGGTATTAATTATTTGGGTGACAGTGGAAAAGTGAAAGTTAGTGGAAAAACACTGCACGCAAATTATATATTTTGGAGGAATTGTAATTATTTACAAACTTCTGCTTATAGTGCATTTGATGTTGCTAAGTTTGGATTGAAATTAAAAGCAACACCAGTTGTTAATTTGAAGAAGGAACAAAAGACCGACTTAGTAGTTAATTTACTAAGGAACGGTAAATTATTGGTTAGAGATGTTGGTGAAGTCACTGTTTTTAGTGACCATTTTGTGTGCACTATGTAGTGCAAATTTGTTTGATTATAATAATTATGTGTACTACTACCAAAGTGCTTTTAGACCGCCAAATGGGTGGCACCTACAAGGAGGTGCTTATGCAGTAGTCAGTTCTACTAATTATACTAATAATGCCGGTTCTGCACATGAGTGCACTGTTGGTGTTATTAAGGATGTTTATAATCAAAGTGTGGCTTCCATAGCTATGACAGCACCTCTTCAGGGTATGGCTTGGTCTAGGTCACAATTCTGTAGTGCACACTGTAATTTTTCTGAAATTACAGTCTTTGTCACACATTGTTATAGTAGTGGTAGTGGGTCGTGTCCTATAACAGGCATGATTCCACGTGATCATATTCGTATTTCTGCAATGAAAAATGGTTCTTTATTTTATAATTTAACAGTTAGCGTATCTAAATACCCTAATTTTAAATCTTTTCAATGTGTTAACAACTTCACATCTGTTTATTTAAATGGTGATCTTGTTTTTACTTCCAACAAAACTACTGATGTTACGTCAGCAGGTGTGTATTTTAAAGCAGGTGGACCTGTAAATTATAGTATTATGAAAGAATTTAAGGTTCTTGCTTATTTTGTTAATGGTACAGCACAAGATGTAGTTTTGTGCGACAATTCCCCCAAGGGTTTGCTAGCTTGTCAATATAACACTGGCAATTTTTCAGATGGCTTTTATCCTTTTACTAATAGTACTTTGGTTAGGGAAAAGTTCATCGTCTATCGTGAAAGTAGTGTTAATACTACTCTGGCGTTAACTAATTTCACTTTTAGTAATGTAAGTGACGCACAGCCTAATAGTGGTGGTGTTAATACTTTTCATTTATATCAAACACAAACAGCTCAGAGTGGTTATTATAATTTTAATTTGTCATTTCTGAGTCAGTTTGTGTATAAGGCAAGTGATTTTATGTATGGGTCCTACCATCCTAGTTGTTCTTTTAGACCAGAAACCATTAATAGTGGTTTATGGTTTAATTCCTTGTCAGTTTCTCTTACTTATGGACCCCTACAGGGAGGGTGTAAGCAATCTGTTTTTAGTGGTAAGGCAACGTGTTGTTACGCCTACTCTTATAGAGGCCCAATGGCATGTAAAGGTGTTTATTCAGGTGAATTAAGCACGAATTTTGAATGTGGATTGCTGGTTTATGTTACTAAGAGTGATGGCTCTCGTATACAGACTAGAACAGAGCCCTTAGTATTAACGCAATACAATTATAATAATATTACTTTAGATAAGTGTGTAGCCTATAATATATATGGCAGAGTAGGCCAAGGTTTTATTACTAATGTGACTGATTCTGCTGCTAATTTTAGTTATTTAGCAGATGGTGGGTTAGCTATTTTAGATACGTCGGGTGCCATAGATGTCTTTGTTGTACAGGGCATCTATGGTCTTAATTATTACAAGGTCAATCCTTGTGAAGATGTTAACCAACAATTTGTAGTGTCTGGTGGCAATATAGTTGGCATTCTTACTTCTAGAAATGAAACAGGTTCTGAACAGGTTGAGAATCAGTTTTATGTTAAGTTAACCAATAGCTCACATCGTCGTAAGCGTTCTATTGGCCAAAACGTAACAAGTTGTCCTTATGTTAGCTATGGCAGATTTTGTATTGAACCAGATGGTTCGTTAAAGATCATAGTGCCAGAAGAATTGAAACAGTTTGTGGCACCTTTACTTAATATTACTGAAAGTGTACTCATACCTAACAGTTTTAATCTTACTGTTACAGATGAGTACATACAAACACGTATGGATAAGGTCCAAATCAATTGCCTTCAATATGTTTGCGGCAATTCTTTGGAGTGTAGAAAATTGTTTCAACAATATGGTCCGGTTTGTGATAATATATTGTCTGTTGTAAATGGTGTTAGTCAAAAAGAAGATATGGAACTTTTAAGCTTCTATTCTTCTACTAAACCAAAGGGTTATGATACACCAGTTCTTAGTAATGTAAGCACTGGTGAATTTAATATTTCTCTTCTCTTGAAACCCCCAAGTAGTCCTAGTGGGCGTTCTTTCATTGAAGATCTTTTATTTACAAGTGTTGAAACAGTCGGTTTGCCAACTGATGCTGAATATAAAAAATGCACAGCGGGACCTTTGGGTACTCTTAAAGATCTTATCTGTGCTAGGGAATATAATGGTTTATTAGTGTTGCCTCCAATTATTACGGCGGATATGCAAACAATGTATACTGCTTCTTTAGTGGGTGCTATGGCCTTTGGTGGTATTACATCAGCTGCAGCTATACCTTTTGCTACTCAGATTCAGGCAAGAATTAATCATCTTGGTATTACACAGTCTTTGTTAATGAAAAATCAAGAAAAGATTGCTGCTTCCTTTAATAAGGCCATTGGTCATATGCAGGAAGGTTTTAGAAGCACTTCTCTAGCATTACAACAGATTCAAGATGTTGTTAATAAGCAGAGTGCTATTCTTACTGAAACTATGAATTCTCTTAATAAGAATTTTGGTGCTATTACATCAGTCATTCAAGATATTTACGCGCAACTTGATGCAATTCAAGCAGATGCACAAGTTGACCGCCTTATTACTGGTAGACTTTCATCACTCTCAGTGCTAGCCTCTGCTAAACAGTCTGAGTATATTAGAGTTTCCCAGCAGCGTGAATTAGCCACTCAAAAAATTAATGAGTGTGTTAAATCACAATCTAATAGGTACGGATTTTGTGGTAGTGGAAGACATGTTCTTTCGATACCACAAAATGCACCTAATGGTATAGTGTTTATACACTTTACTTATACACCAGAGAGTTTTGTTAATGTTACTGCAATAGTGGGTTTTTGTGTAAATCCTGCTAATGCTAGTCAGTATGCTATAGTACCTTCTAATGGAAGGGGTATTTTTATACAAGTTAATGGCACGTACTATATCACTGCACGTGATATGTATATGCCACGAGACATTACTGCAGGAGATATAGTTACTCTTACGTCTTGTCAAGCAAATTATGTTAATGTAAATAAAACCGTCATTACTACATTTGTAGAAGATGACGATTTTGATTTTGATGATGAGTTGTCAAAATGGTGGAATGACACTAAGCATCAGCTACCAGACTTTGACGACTTCAATTACACAGTACCCATACTTAATATTAGCGGTGAAATTGATTATATTCAAGGTGTTATACAGGGTCTTAATGACTCCCTTATAAACCTTGAAGAACTTTCAATAATTAAAACTTATATTAAGTGGCCTTGGTATGTTTGGCTTGCCATATTCTTTGCCATTATTATCTTTATCCTTATATTAGGATGGGTTTTCTTCATGACTGGATGTTGTGGTTGTTGTTGTGGGTGCTTTGGCATTATTCCTCTAATGAGTAAGTGTGGTAAGAAATCTTCTTACTACACTACTTTTGATAATGATGTGGTAACTGAACAATACAGACCTAAAAAGTCTGTTTAATGATTCAAAGCCCTACATCCTTTTTAATAGTATTAATTCTTCTTTGGTGCAAACTTGCATTAAGTTGTCTTAAAGAGTGTGTTATAGCACTCCAGCAAATAATACAAGTTTTACTCCAAATTATTAATAGTAAATTACAGTCTAGACTTCTGCTTTGGCACAGTCTGGACTAATGTTAGATTTTGAAGCAATTATTGAAACAGGTGAAGTAGTAGTACAACAAATCAGTTTCAATTTACAACATATTTCAAGTGTTCTAGAGACACAAATTTTTGACCCATTTGAGTGTTGTTACTATTCAAGTGGTAGTTTTTATGAAATAGATTCAGCTGACGACTTTTCAGATGATGAGTTTACTGAATAAATCGCTAGAAGAGAATGGCAGTTTTCTAACAGCCCTTTACATATTTGTTGCATTTGTAGCACTTTATCTATTAGGTAGAGCGCTTCAAGCTTTTGTACAAGCGGCCGACGCTTGTTGTCTGTTTTGGTATACATGGGTAGTAGTCCCAGGAGCCAAGGGCACGGCCTTTGTTTATAATCATACATACGGTAAAAAACTTAACAAACCGGATTTAGAAACGGTTATTGTTAACGAGTTCCCAAAGAACGGTTGGAATAATAAAAACCCTGCAATTTTTCAAGATGTCGAACGGCACGGAAAATTGCACTCTTAATACTGAACAAGCAGTTCAGCTTTTTAAAGAGTATAATCTATTCATAACCGCATTCCTTTTGTTTCTAACCATACTATTGCAGTATGGATACGCAACTAGGAGTCGTTTTATTTACATACTGAAAATGGTAGTGTTATGGTGCTTTTGGCCCCTTAACATTGCAGTAGGTGTAATCTCATGTGTATATCCACCAAACACAGGAGGCCTTGTCGCAGCGATAATTCTTACAGTGTTTGCGTGTCTTTCTTTTATAGGTTATTGGATCCAGAGTATTAGACTCTTTAAACGGTGTAGATCATGGTGGTCCTTTAATCCAGAATCTAACGCCGTGGGTTCAATACTCCTAACTAATGGCCAACAATGTAATTTTGCTATAGAGAGTGTGCCGATGGTGCTTGCCCCTATTATAAAGAACGGTGCTCTTTATTGTGAGGGTCAGTGGCTTGCTAAGTGTGAACCAGACCACTTGCCTAAAGATATATTTGTTTGCACACCAGATAGGCGTAATATCTATCGTATGGTGCAGAAATACACTGGTGACCAAAGCGGAAATAAGAAAAGGTTTGCAACATTTGTCTATGCAAAACAGTCAGTAGATACTGGCGAGCTAGAAAGTGTAACAACAGCTGGAAGTAACCTTTACACATAAATGTGTGTGTGTAGAGAGTATTTAAAATTATTCTTTGACAGTGCCTCTATTTTAAGAGCGCGGAAGAGTATTATCTTTGAGGATATTAATATAAATCCTCTTTGTTTCATACTCTCTTTTCAAGAGTTATTATTTAAAAAGCAGTTTTTCCACTCTTTTGTGCCAAAAACTATTGTTGTTAATGGTGTAACATTTCAAGTGGATAATGGAAAAGTCTACTACGAAGGCACACCAGTTTTCCAAAAAGGTTGTTGTAGGATGTGGTCCTATTATAAGAAAGATTAAAATAATTAAACCACCCACAACACTTATTTTTACAAATGGCGTTTTAGGTTACAAACGCTTAACAAATACGGACGATGAAATGGCTGACTAGTTTTGGAAGAGCTTTCATCTCCTGTTATAAATCCCTATTACTAACTCAATTAAGAGTATTAGATAGGTTAATTTTAGATCACGGACCTAAGCGCACATTAATGTGTGCTAGGCGAGTGCTTTTAGTTCAATTAGATTTAGTTTACAGGTTGGCTTACACGCCCACCCAATCGCTGGTATGAATAATAGTAAAAATAATCCTTTTCGCGGAGCAATAGCAAGAAAAGCGCGAATTTTTCTGAGAGGAGGATTAGATTGTGTTTACTTTCTTAACAAAGCAGGACAAGCAGAGCCTTGTCCCGCGTGTACCTCCCTAGTATTCCAAGGGAAAACTTGTGAGGAACACTATTATAATAACAATCTTTTGTCATGGCAAGCGGTAAGGCAACTGGAAAGACAGACGCCCCAGCGCCAGTCATCAAACTAGGAGGACCAAAGCCACCTAAAGTTGGTTCTTCTGGTAATGTATCATGGTTTCAACCGATAAAGGCCAAGAAGCTAAATTCACCTGTGCCTAAATTTGAAGGTAGTGGTGTTCCTGAAAATGAAAATCTTAAAACTAGCCAGCAACATGGATACTGGAGACGCCAACATAGGTTTAAGCCTGGTAAAGGTGGGAGAAAGCCAGTCCCTGATGCTTGGTACTTTTACTATACTGGAACAGGACCAGCCGCTGACCTGAATTGGGGTGATAGCCAAGATGGTATAGTGTGGGTTGCTGCAAAGGGTGCTGATACTAATTCTAGATCTAATCAGGGTACACGAGATTCCGATAAGTTTGACCAATATCCACTACGATTCTCAGACGGGGGGCCTGATGGTAATTTCCGTTGGGACTTCATTCCTCTGAATCGTGGTAGGAGTGGAAGATCAACAGCAGCTTCATCAGCAGTATCTAGTAGAGCACCTTCGCGTGAAGGCTCACGTGGTCGTAGAAGCGGAGCTGAAGATGATCTTATAGCTCGCGCAGCAAAGATTATACAGGACCAGCAAAAGAAGGGTGCGCGCATTACAAAGGCTAAGGCTGATGAAATGGCACATCGCCGGTATTGTAAGCGCACTATTCCACCTGGTTATAAGGTTGAGCAAGTATTTGGTCCCCGTACTAAAGGTAAGGAGGGAAATTTTGGTGATGACAAGATGAACGAGGAAGGTATTAAGGATGGGCGCGTTACAGCAATGCTCAACCTAGTCCCTAGCAGTCATGCTTGCCTTTTCGGAAGTAGAGTGACGCCCAAACTTCAACCAGATGGGCTGCACGTGAAATTTGAATTTACTACTGTGGTGCCACGTGACGATCCGCAGTTTGATAATTATGTAAAAATTTGTGATCAGTGTGTCGATGGTGTAGGAACACGTCCAAAGGACGACGAACCAAGACCAAAGTCACGCTCAAGTTCAAAACCTGCAACAAGAGGAAATTCTCCTGCGCCAAAACAACAGCGCCAAAAGAAGGAGAAAAAGCCAAAGAAACAGGATGATGAAGTGGATAAAGCATTGACCTCAGATGAGGAGAGGAACAATGCACAGCTGGAATTTGATGATGAACCCAAAGTGATTAATTGGGGTGATTCAGCACTTGGTGAAAATGAACTTTGAGTAACATAATGGACTTGCTACATTTCATGTGGCATTGCTGTTGTTATTACTTTTCCTGCTTTCTTACAATCATTATGCGTTTTGATTGTGATCACTTGCAGTATCTTAGTTGGTTTTCCTTGTTGATTGCAGTTTGTTTTCTTTCTGTGTTTATTGTCTTTATTCAGCTTTATTCTTTGTTATATCGTAGAAGTTTATTAAAGGTTAAGGAAGATAGGCATGTAGCTTGATTACCTACATGTCTATCGCCAGGGAAATGTCTAATCTGTCTACTTAGTAGCCTGGAAACGAACGGTAGACCCTTAGATTTTAATTTAGTTTAATTTTTAGTTTAGTTTAAGTTAGTTTAGAGTAGGTTTAAAGATGCCAGTGCCGAGGCCACGCGGAGTACGATCGAGGGTACAGCACTAGGACGCCCACTAGGGGAAGAGCTAAATTTTAGTTTAAGTTAAGTTTAATTGGCTAAGTATAGTTAAAATTTATAGGCTAGTATAGAGTTAGAGC
>MT984596.1
[truncated: 91,121,411 more chars]
