# Supplementary material for: New Virus Variant Detection Based on the Optimal Natural Metric
Source: Genes (Basel). 2024 Jul 7;15(7):891. doi: 10.3390/genes15070891 (PMC11275827; doi:10.3390/genes15070891)
Supplement: Supplementary file 1 [file genes-15-00891-s001.zip › Data S1.csv]

hCoV-19/Netherlands/NH-EMC-164/2021	Alpha
hCoV-19/Belgium/UGent-5649/2021	Alpha
hCoV-19/England/ALDP-14488D0/2021	Alpha
hCoV-19/Germany/MV-RKI-I-138345/2021	Alpha
hCoV-19/England/LOND-12529F0/2020	Alpha
hCoV-19/Germany/un-RKI-I-144459/2021	Alpha
hCoV-19/Germany/un-RKI-I-122649/2021	Alpha
hCoV-19/Germany/un-RKI-I-143403/2021	Alpha
hCoV-19/Germany/NW-RKI-I-142795/2021	Alpha
hCoV-19/Netherlands/GE-RIVM-30856/2021	Alpha
hCoV-19/England/MILK-15671EE/2021	Alpha
hCoV-19/Germany/un-RKI-I-139832/2021	Alpha
hCoV-19/England/MILK-EB436E/2021	Alpha
hCoV-19/France/HDF-100002811039/2021	Alpha
hCoV-19/USA/OH-21AM-125CO01383/2021	Alpha
hCoV-19/England/MILK-FAF24A/2021	Alpha
hCoV-19/England/RAND-14503F2/2021	Alpha
hCoV-19/USA/IL-CDC-LC0057437/2021	Alpha
hCoV-19/Japan/PG-75531/2021	Alpha
hCoV-19/Sweden/3938690864/2021	Alpha
hCoV-19/England/CAMC-C4431A/2020	Alpha
hCoV-19/USA/WA-CDC-LC0056354/2021	Alpha
hCoV-19/Germany/NW-RKI-I-135496/2021	Alpha
hCoV-19/England/ALDP-FB6A2A/2021	Alpha
hCoV-19/England/HSLL-155A6A3/2021	Alpha
hCoV-19/Argentina/INEI104751/2021	Alpha
hCoV-19/France/IDF-IPP00545/2021	Alpha
hCoV-19/Germany/ST-RKI-I-124092/2021	Alpha
hCoV-19/Japan/IC-0858/2021	Alpha
hCoV-19/Germany/NW-RKI-I-131142/2021	Alpha
hCoV-19/Japan/PG-151086/2021	Alpha
hCoV-19/England/ALDP-E82642/2021	Alpha
hCoV-19/England/MILK-DAD624/2020	Alpha
hCoV-19/Sweden/16141843P/2021	Alpha
hCoV-19/USA/MN-CDC-IBX111560302594/2021	Alpha
hCoV-19/Canada/QC-1nSKP-0636844646/2021	Alpha
hCoV-19/England/MILK-CAA1EB/2020	Alpha
hCoV-19/England/MILK-157066B/2021	Alpha
hCoV-19/USA/FL-CDC-STM-000066745/2021	Alpha
hCoV-19/Netherlands/ZH-RIVM-30230/2021	Alpha
hCoV-19/England/MILK-D099E1/2020	Alpha
hCoV-19/Denmark/DCGC-95730/2021	Alpha
hCoV-19/Sweden/5829194579/2021	Alpha
hCoV-19/Latvia/2262/2021	Alpha
hCoV-19/Israel/CVL-9143/2021	Alpha
hCoV-19/USA/CO-CDPHE-2101297412/2021	Alpha
hCoV-19/USA/CA-CDC-ASC210004998/2021	Alpha
hCoV-19/USA/MN-CDC-IBX746603458066/2021	Alpha
hCoV-19/Germany/BY-MVP-000005789/2021	Alpha
hCoV-19/USA/MD-CDC-LC0054222/2021	Alpha
hCoV-19/England/ALDP-DA272C/2020	Alpha
hCoV-19/Japan/RIMD01383/2021	Alpha
hCoV-19/Germany/NW-RKI-I-134162/2021	Alpha
hCoV-19/Lithuania/IBT-LSC-VU_r08_46/2021	Alpha
hCoV-19/Poland/PL_P2633/2021	Alpha
hCoV-19/Japan/PG-174569/2021	Alpha
hCoV-19/USA/NY-NYULH1807/2021	Alpha
hCoV-19/England/QEUH-158397B/2021	Alpha
hCoV-19/Germany/RP-RKI-I-134955/2021	Alpha
hCoV-19/USA/CT-Yale-3363/2021	Alpha
hCoV-19/England/NORW-22081F/2021	Alpha
hCoV-19/Germany/BY-MVP-000003786/2021	Alpha
hCoV-19/England/OXON-F4C230/2020	Alpha
hCoV-19/England/ALDP-DA5B4B/2020	Alpha
hCoV-19/USA/MA-CDC-QDX26380810/2021	Alpha
hCoV-19/England/MILK-156E3B4/2021	Alpha
hCoV-19/England/CAMC-E51AB9/2021	Alpha
hCoV-19/USA/TX-HMH-MCoV-46801/2021	Alpha
hCoV-19/Pakistan/UHS-PAK-S63/2021	Alpha
hCoV-19/Switzerland/BS-UHB-42834535/2021	Alpha
hCoV-19/USA/MA-CDC-QDX24155595/2021	Alpha
hCoV-19/USA/FL-CDC-STM-000065672/2021	Alpha
hCoV-19/USA/UT-CDC-ASC210059066/2021	Alpha
hCoV-19/Philippines/PH-PGC-17702/2021	Alpha
hCoV-19/Bulgaria/21BG-EU_002140_Pl20/2021	Alpha
hCoV-19/Spain/CT-HUVH-E31748/2021	Alpha
hCoV-19/Denmark/DCGC-96910/2021	Alpha
hCoV-19/Sweden/4050839164/2021	Alpha
hCoV-19/England/210261258/2020	Alpha
hCoV-19/England/ALDP-148E021/2021	Alpha
hCoV-19/Sweden/1492487796/2021	Alpha
hCoV-19/USA/OH-2021055005/2021	Alpha
hCoV-19/Spain/IB-HUSE-00392/2021	Alpha
hCoV-19/England/MILK-D0B41B/2020	Alpha
hCoV-19/USA/MD-CDC-ASC210029978/2021	Alpha
hCoV-19/England/CAMC-C453EC/2020	Alpha
hCoV-19/Japan/IC-1191/2021	Alpha
hCoV-19/Germany/un-RKI-I-136231/2021	Alpha
hCoV-19/Germany/NW-RKI-I-131475/2021	Alpha
hCoV-19/Panama/PA759009-GMI/2021	Alpha
hCoV-19/Norway/OUS-08035/2021	Alpha
hCoV-19/Romania/Iasi_441194/2021	Alpha
hCoV-19/Scotland/QEUH-1486AC1/2021	Alpha
hCoV-19/USA/FL-CDC-STM-000062744/2021	Alpha
hCoV-19/Belgium/UZA-UA-CV2154044240/2021	Alpha
hCoV-19/USA/NC-SLPH-0146/2021	Alpha
hCoV-19/Israel/CVL-9144/2021	Alpha
hCoV-19/USA/MA-UMASSMED-P013B12/2021	Alpha
hCoV-19/Sweden/3938718564/2021	Alpha
hCoV-19/USA/MD-MDH-2229/2021	Alpha
hCoV-19/Philippines/PH-PGC-15878/2021	Alpha
hCoV-19/England/ALDP-C8A0B7/2020	Alpha
hCoV-19/Bulgaria/21BG-NC_A000134/2021	Alpha
hCoV-19/Mexico/CMX_INER_IMSS_00979/2021	Alpha
hCoV-19/Netherlands/UT-EMC-351/2021	Alpha
hCoV-19/Thailand/DMSc-02603/2021	Alpha
hCoV-19/USA/MN-CDC-IBX698946839218/2021	Alpha
hCoV-19/England/QEUH-F6B6E4/2021	Alpha
hCoV-19/Germany/BY-MVP-000005844/2021	Alpha
hCoV-19/England/MILK-C61D64/2020	Alpha
hCoV-19/Switzerland/GE-HUG-34083885/2021	Alpha
hCoV-19/USA/NJ-CDC-ASC210033068/2021	Alpha
hCoV-19/Denmark/DCGC-93279/2021	Alpha
hCoV-19/Netherlands/GE-RIVM-30591/2021	Alpha
hCoV-19/Germany/MV-RKI-I-124567/2021	Alpha
hCoV-19/England/CAMC-DE557E/2020	Alpha
hCoV-19/Germany/un-RKI-I-138232/2021	Alpha
hCoV-19/England/LOND-1252899/2020	Alpha
hCoV-19/England/MILK-F9E2E4/2021	Alpha
hCoV-19/Latvia/2280/2021	Alpha
hCoV-19/USA/FL-CDC-STM-000066646/2021	Alpha
hCoV-19/England/CAMC-C2CB6B/2020	Alpha
hCoV-19/Belgium/UZA-UA-247759613/2021	Alpha
hCoV-19/Switzerland/GE-33744546/2021	Alpha
hCoV-19/England/CAMC-FB3AD2/2021	Alpha
hCoV-19/England/ALDP-1005378/2021	Alpha
hCoV-19/England/MILK-FEB585/2021	Alpha
hCoV-19/Germany/un-RKI-I-128849/2021	Alpha
hCoV-19/USA/PA-CDC-LC0054463/2021	Alpha
hCoV-19/Germany/NW-RKI-I-135553/2021	Alpha
hCoV-19/England/CAMC-F9A36D/2021	Alpha
hCoV-19/Netherlands/UZA-UA-CV2112868548/2021	Alpha
hCoV-19/USA/MN-CDC-IBX249206554012/2021	Alpha
hCoV-19/USA/TN-3-22670-4/2021	Alpha
hCoV-19/Netherlands/NB-RIVM-30961/2021	Alpha
hCoV-19/Lithuania/IBT-LSC-VU_r06_20/2021	Alpha
hCoV-19/Germany/un-RKI-I-122645/2021	Alpha
hCoV-19/Sweden/8728270375/2021	Alpha
hCoV-19/USA/MI-CDC-LC0057787/2021	Alpha
hCoV-19/England/ALDP-100054A/2021	Alpha
hCoV-19/USA/TX-HMH-MCoV-35578/2021	Alpha
hCoV-19/England/ALDP-1476402/2021	Alpha
hCoV-19/USA/MI-CDC-STM-000062560/2021	Alpha
hCoV-19/England/MILK-FE58DD/2021	Alpha
hCoV-19/England/MILK-F9DA56/2021	Alpha
hCoV-19/England/QEUH-C57AC4/2020	Alpha
hCoV-19/Netherlands/UT-RIVM-30289/2021	Alpha
hCoV-19/USA/CT-JAX-JAX001312/2021	Alpha
hCoV-19/USA/NC-CORVASEQ-CLT-000096/2021	Alpha
hCoV-19/USA/IL-CDC-LC0054866/2021	Alpha
hCoV-19/England/MILK-1577BDE/2021	Alpha
hCoV-19/England/MILK-DAC82F/2020	Alpha
hCoV-19/Denmark/DCGC-26887/2020	Alpha
hCoV-19/Germany/un-RKI-I-146600/2021	Alpha
hCoV-19/Japan/PG-61621/2021	Alpha
hCoV-19/Germany/NW-RKI-I-128574/2021	Alpha
hCoV-19/Sweden/14363488P/2021	Alpha
hCoV-19/Germany/BY-RKI-I-138192/2021	Alpha
hCoV-19/USA/IN-CDC-STM-000062962/2021	Alpha
hCoV-19/Latvia/2436/2021	Alpha
hCoV-19/Netherlands/LI-MUMC-1937/2021	Alpha
hCoV-19/Japan/PG-66590/2021	Alpha
hCoV-19/USA/TX-CDC-QDX24365234/2021	Alpha
hCoV-19/Netherlands/GE-RIVM-30490/2021	Alpha
hCoV-19/USA/OH-2021055009/2021	Alpha
hCoV-19/Netherlands/GE-RIVM-30692/2021	Alpha
hCoV-19/USA/TX-HMH-MCoV-35633/2021	Alpha
hCoV-19/England/CAMC-FB0431/2021	Alpha
hCoV-19/Germany/NW-RKI-I-131838/2021	Alpha
hCoV-19/Finland/V9145/2021	Alpha
hCoV-19/England/ALDP-156F025/2021	Alpha
hCoV-19/England/MILK-E0B580/2020	Alpha
hCoV-19/Scotland/QEUH-157D07F/2021	Alpha
hCoV-19/England/MILK-140E36C/2021	Alpha
hCoV-19/Sweden/4313187470/2021	Alpha
hCoV-19/Romania/PIS_A373/2021	Alpha
hCoV-19/Belgium/rega-5130/2021	Alpha
hCoV-19/Netherlands/LI-MUMC-1805/2021	Alpha
hCoV-19/USA/AZ-CDC-STM-000064668/2021	Alpha
hCoV-19/USA/TX-HMH-MCoV-47536/2021	Alpha
hCoV-19/Germany/NW-RKI-I-135744/2021	Alpha
hCoV-19/England/ALDP-146DB54/2021	Alpha
hCoV-19/Germany/NW-RKI-I-135566/2021	Alpha
hCoV-19/USA/CA-CDC-LC0058726/2021	Alpha
hCoV-19/USA/NH-CDC-QDX24477000/2021	Alpha
hCoV-19/England/MILK-E03A98/2020	Alpha
hCoV-19/USA/NJ-CDC-LC0019333/2021	Alpha
hCoV-19/USA/PA-CDC-STM-000064295/2021	Alpha
hCoV-19/Germany/NW-RKI-I-133117/2021	Alpha
hCoV-19/USA/GA-CDC-STM-000716154/2021	Alpha
hCoV-19/Netherlands/ZH-RIVM-22071/2021	Alpha
hCoV-19/Poland/PZH-GUM-0591/2021	Alpha
hCoV-19/USA/FL-CDC-ASC210037962/2021	Alpha
hCoV-19/Japan/PG-166880/2021	Alpha
hCoV-19/England/QEUH-EFEC21/2021	Alpha
hCoV-19/England/MILK-CA67ED/2020	Alpha
hCoV-19/England/MILK-FAEF26/2021	Alpha
hCoV-19/USA/IN-CDC-STM-000066614/2021	Alpha
hCoV-19/France/BFC-HMN-21072150584/2021	Alpha
hCoV-19/USA/CO-CDPHE-2101290825/2021	Alpha
hCoV-19/England/ALDP-157213B/2021	Alpha
hCoV-19/Denmark/DCGC-93354/2021	Alpha
hCoV-19/Germany/NW-RKI-I-142520/2021	Alpha
hCoV-19/England/MILK-B8815D/2020	Alpha
hCoV-19/France/IDF-IPP02150/2021	Alpha
hCoV-19/Poland/PZH-GUM-0977/2021	Alpha
hCoV-19/Denmark/DCGC-94722/2021	Alpha
hCoV-19/Poland/NIPH-NIH_ECDC-4337/2021	Alpha
hCoV-19/Poland/PZH-GUM-0645/2021	Alpha
hCoV-19/Scotland/QEUH-F8F802/2021	Alpha
hCoV-19/USA/FL-CDC-STM-000064812/2021	Alpha
hCoV-19/USA/ME-HETL-H0115/2021	Alpha
hCoV-19/USA/IN-CDC-STM-000066661/2021	Alpha
hCoV-19/Japan/KMU000785/2021	Alpha
hCoV-19/Canada/ON-PHL-21-13441/2021	Alpha
hCoV-19/Canada/QC-1nQUP-9964058453/2021	Alpha
hCoV-19/Sweden/10045573/2021	Alpha
hCoV-19/Iceland/6449/2020	Alpha
hCoV-19/Poland/NIPH-NIH_ECDC-4681/2021	Alpha
hCoV-19/USA/FL-CDC-STM-000065024/2021	Alpha
hCoV-19/England/MILK-FAF040/2021	Alpha
hCoV-19/Germany/un-RKI-I-131778/2021	Alpha
hCoV-19/England/ALDP-FEC3F3/2021	Alpha
hCoV-19/Japan/PG-63191/2021	Alpha
hCoV-19/Slovenia/22-6140/2021	Alpha
hCoV-19/Switzerland/GR-ETHZ-610717/2021	Alpha
hCoV-19/USA/WV-WVU-WV118842/2021	Alpha
hCoV-19/Sweden/3418547224/2021	Alpha
hCoV-19/USA/AZ-CDC-LC0058848/2021	Alpha
hCoV-19/Brazil/ES-FIOCRUZ-17626/2021	Alpha
hCoV-19/Japan/PG-59689/2021	Alpha
hCoV-19/England/CAMC-EDB835/2021	Alpha
hCoV-19/Belgium/Jessa_11-2119-002221/2021	Alpha
hCoV-19/Japan/PG-50149/2021	Alpha
hCoV-19/USA/TX-HMH-MCoV-46738/2021	Alpha
hCoV-19/Japan/PG-56919/2021	Alpha
hCoV-19/USA/MD-CDC-LC0057380/2021	Alpha
hCoV-19/Philippines/PH-PGC-06228/2021	Alpha
hCoV-19/Germany/un-RKI-I-147139/2021	Alpha
hCoV-19/England/ALDP-10047C8/2021	Alpha
hCoV-19/England/ALDP-15653BD/2021	Alpha
hCoV-19/Canada/QC-1nIRE-U41918299Q/2021	Alpha
hCoV-19/England/QEUH-158394E/2021	Alpha
hCoV-19/Denmark/DCGC-23080/2020	Alpha
hCoV-19/USA/MN-CDC-STM-000067723/2021	Alpha
hCoV-19/USA/OH-2021056314/2021	Alpha
hCoV-19/Denmark/DCGC-93138/2021	Alpha
hCoV-19/Germany/NW-RKI-I-135597/2021	Alpha
hCoV-19/Germany/un-RKI-I-122657/2021	Alpha
hCoV-19/Canada/SK-RRPL-132608/2021	Alpha
hCoV-19/Germany/RP-RKI-I-130908/2021	Alpha
hCoV-19/Germany/un-RKI-I-147175/2021	Alpha
hCoV-19/USA/CO-CDC-MMB08528818/2021	Alpha
hCoV-19/England/MILK-D72330/2020	Alpha
hCoV-19/USA/CA-SEARCH-15028/2021	Alpha
hCoV-19/England/RAND-14A580E/2021	Alpha
hCoV-19/France/ARA-HCL021056469801/2021	Alpha
hCoV-19/England/MILK-E64EF3/2020	Alpha
hCoV-19/USA/FL-BPHL-2270/2020	Alpha
hCoV-19/England/ALDP-EE9E8D/2021	Alpha
hCoV-19/USA/NJ-CDC-IBX834841397494/2021	Alpha
hCoV-19/England/ALDP-157A7E6/2021	Alpha
hCoV-19/Denmark/DCGC-97370/2021	Alpha
hCoV-19/England/MILK-BAB85F/2020	Alpha
hCoV-19/Romania/SV_SJU_38366/2021	Alpha
hCoV-19/Belgium/CHUNamur13344484/2021	Alpha
hCoV-19/Norway/6771/2021	Alpha
hCoV-19/USA/WV-CDC-LC0058993/2021	Alpha
hCoV-19/USA/AR-UMGC-6791/2021	Alpha
hCoV-19/USA/WV-CDC-LC0054819/2021	Alpha
hCoV-19/Italy/TAA-1900582179/2021	Alpha
hCoV-19/Poland/NIPH-NIH_ECDC-4360/2021	Alpha
hCoV-19/USA/MA-CDCBI-CRSP_AJFOLJEK5RJJO4D3/2021	Alpha
hCoV-19/Sweden/8657091644/2021	Alpha
hCoV-19/England/ALDP-1448CA7/2021	Alpha
hCoV-19/Germany/NW-RKI-I-140911/2021	Alpha
hCoV-19/England/CAMC-C464BB/2020	Alpha
hCoV-19/England/CAMC-C470A7/2020	Alpha
hCoV-19/Scotland/QEUH-1549B5D/2021	Alpha
hCoV-19/Denmark/DCGC-97662/2021	Alpha
hCoV-19/USA/WV-WVU-WV119506/2021	Alpha
hCoV-19/England/MILK-1027D18/2021	Alpha
hCoV-19/France/PDL-IPP11407/2021	Alpha
hCoV-19/Poland/NIPH-NIH_ECDC-4392/2021	Alpha
hCoV-19/Japan/PG-113554/2021	Alpha
hCoV-19/Germany/un-RKI-I-125563/2021	Alpha
hCoV-19/USA/MA-CDC-QDX24476798/2021	Alpha
hCoV-19/England/CAMC-DED488/2020	Alpha
hCoV-19/USA/CA-CDPH-3000030750/2021	Alpha
hCoV-19/Germany/un-RKI-I-129323/2021	Alpha
hCoV-19/Denmark/DCGC-31596/2021	Alpha
hCoV-19/Philippines/PH-PGC-12222/2021	Alpha
hCoV-19/USA/WA-UW-21041398374/2021	Alpha
hCoV-19/Germany/un-RKI-I-142876/2021	Alpha
hCoV-19/India/GJ-NCDC-NIV-INSACOG-2409188/2021	Alpha
hCoV-19/Japan/PG-166775/2021	Alpha
hCoV-19/Germany/un-RKI-I-131772/2021	Alpha
hCoV-19/Canada/MB-CPL-211608/2021	Alpha
hCoV-19/Germany/RP-RKI-I-131698/2021	Alpha
hCoV-19/Scotland/QEUH-EF7402/2021	Alpha
hCoV-19/Germany/un-RKI-I-135867/2021	Alpha
hCoV-19/USA/NM-CDC-QDX24476119/2021	Alpha
hCoV-19/Denmark/DCGC-94599/2021	Alpha
hCoV-19/Netherlands/NH-RIVM-30676/2021	Alpha
hCoV-19/England/ALDP-CB639B/2020	Alpha
hCoV-19/Germany/NW-RKI-I-130730/2021	Alpha
hCoV-19/England/ALDP-157161F/2021	Alpha
hCoV-19/Italy/CAM-UniSa-126/2021	Alpha
hCoV-19/Germany/NW-RKI-I-142723/2021	Alpha
hCoV-19/USA/TX-HMH-MCoV-45510/2021	Alpha
hCoV-19/Netherlands/NB-RIVM-31342/2021	Alpha
hCoV-19/USA/NY-NYCPHL-004650/2021	Alpha
hCoV-19/Canada/ON-PHL-21-13273/2021	Alpha
hCoV-19/USA/IL-CDC-LC0058100/2021	Alpha
hCoV-19/USA/NY-CDC-QDX22284312/2021	Alpha
hCoV-19/Germany/BY-MVP-000004486/2021	Alpha
hCoV-19/England/ALDP-EF1AE8/2020	Alpha
hCoV-19/Germany/NW-RKI-I-131289/2021	Alpha
hCoV-19/USA/FL-CDC-LC0055088/2021	Alpha
hCoV-19/England/ALDP-1571FBA/2021	Alpha
hCoV-19/Sweden/16443167P/2021	Alpha
hCoV-19/England/MILK-1567C38/2021	Alpha
hCoV-19/USA/VA-DCLS-5039/2021	Alpha
hCoV-19/USA/IN-CDC-STM-000062433/2021	Alpha
hCoV-19/England/ALDP-143F186/2021	Alpha
hCoV-19/Netherlands/LI-RIVM-21801/2021	Alpha
hCoV-19/Thailand/DMSc-02185/2021	Alpha
hCoV-19/USA/CA-CDC-ASC210036387/2021	Alpha
hCoV-19/England/MILK-FE36F3/2021	Alpha
hCoV-19/Germany/un-RKI-I-139911/2021	Alpha
hCoV-19/England/MILK-EB3DF8/2021	Alpha
hCoV-19/Lithuania/IBT-LSC-VU_r08_40/2021	Alpha
hCoV-19/Germany/NW-RKI-I-134467/2021	Alpha
hCoV-19/USA/WV-WVU-WV118873/2021	Alpha
hCoV-19/USA/CA-CDC-ASC210035367/2021	Alpha
hCoV-19/USA/MN-CDC-IBX887498236788/2021	Alpha
hCoV-19/England/ALDP-15760A3/2021	Alpha
hCoV-19/USA/UT-CDC-LC0055903/2021	Alpha
hCoV-19/USA/PA-CDC-STM-000065262/2021	Alpha
hCoV-19/Germany/un-RKI-I-122715/2021	Alpha
hCoV-19/England/ALDP-1000340/2021	Alpha
hCoV-19/Germany/NW-RKI-I-130959/2021	Alpha
hCoV-19/USA/MN-CDC-IBX395753528109/2021	Alpha
hCoV-19/Germany/NI-RKI-I-146418/2021	Alpha
hCoV-19/Denmark/DCGC-93213/2021	Alpha
hCoV-19/England/CAMC-C3E6DE/2020	Alpha
hCoV-19/England/MILK-E72205/2021	Alpha
hCoV-19/Germany/un-RKI-I-144359/2021	Alpha
hCoV-19/Netherlands/LI-RIVM-30023/2021	Alpha
hCoV-19/Sweden/3382637282/2021	Alpha
hCoV-19/England/CAMC-141BC07/2021	Alpha
hCoV-19/USA/NC-CORVASEQ-CLT-000172/2021	Alpha
hCoV-19/USA/MD-IGS-012110506354A/2021	Alpha
hCoV-19/Israel/HMO-VL-2643368/2021	Alpha
hCoV-19/England/MILK-1581D08/2021	Alpha
hCoV-19/Sweden/7177739263/2021	Alpha
hCoV-19/Scotland/QEUH-1566CC0/2021	Alpha
hCoV-19/England/CAMC-141C741/2021	Alpha
hCoV-19/Canada/QC-1nDJXQ-2120103813A/2021	Alpha
hCoV-19/Germany/un-RKI-I-145609/2021	Alpha
hCoV-19/England/ALDP-156A00C/2021	Alpha
hCoV-19/Poland/NIPH-NIH_ECDC-1417/2021	Alpha
hCoV-19/England/CAMC-ED8CB4/2021	Alpha
hCoV-19/USA/DE-CDC-2-4307916/2021	Alpha
hCoV-19/Canada/AB-ABPHL-05821/2021	Alpha
hCoV-19/Sweden/10059812/2021	Alpha
hCoV-19/Germany/HE-RKI-I-146425/2021	Alpha
hCoV-19/England/QEUH-1564A13/2021	Alpha
hCoV-19/Germany/NW-RKI-I-145776/2021	Alpha
hCoV-19/USA/MI-CDC-STM-000065317/2021	Alpha
hCoV-19/Germany/RP-RKI-I-135033/2021	Alpha
hCoV-19/Germany/un-RKI-I-132102/2021	Alpha
hCoV-19/England/ALDP-C3B2BF/2020	Alpha
hCoV-19/England/MILK-EB9CB9/2021	Alpha
hCoV-19/USA/GA-CDC-MMB09433316/2021	Alpha
hCoV-19/Japan/PG-83142/2021	Alpha
hCoV-19/Spain/MD-8921042/2021	Alpha
hCoV-19/Curacao/CW-RIVM-30382/2021	Alpha
hCoV-19/England/ALDP-E3079B/2021	Alpha
hCoV-19/Sweden/3936612563/2021	Alpha
hCoV-19/England/ALDP-143B199/2021	Alpha
hCoV-19/England/LOND-1323010/2021	Alpha
hCoV-19/USA/NE-CDC-QDX24326302/2021	Alpha
hCoV-19/England/MILK-102E0DC/2021	Alpha
hCoV-19/USA/CO-CDC-LC0055695/2021	Alpha
hCoV-19/England/MILK-DAAFE0/2020	Alpha
hCoV-19/Netherlands/NH-RIVM-30711/2021	Alpha
hCoV-19/Denmark/DCGC-28179/2021	Alpha
hCoV-19/Belgium/Jessa_55-2118-000870/2021	Alpha
hCoV-19/Netherlands/ZH-EMC-2336/2021	Alpha
hCoV-19/Germany/NW-RKI-I-130317/2021	Alpha
hCoV-19/Italy/ABR-IZSGC-247772/2021	Alpha
hCoV-19/England/ALDP-147843D/2021	Alpha
hCoV-19/Lithuania/LTU000_NMRVI_89311/2021	Alpha
hCoV-19/Belgium/UGent-5680/2021	Alpha
hCoV-19/Japan/TY10-416-P0/2021	Alpha
hCoV-19/Sweden/16180935P/2021	Alpha
hCoV-19/USA/OH-PLMI-HWJ5N-01597/2021	Alpha
hCoV-19/Germany/RP-RKI-I-130538/2021	Alpha
hCoV-19/England/CAMC-E524AB/2021	Alpha
hCoV-19/England/MILK-F9ED10/2021	Alpha
hCoV-19/Germany/NW-RKI-I-131311/2021	Alpha
hCoV-19/Slovenia/22-5358/2021	Alpha
hCoV-19/Switzerland/VD-CHUV-GEN4800/2021	Alpha
hCoV-19/England/MILK-FE75A7/2021	Alpha
hCoV-19/England/MILK-CA6CEE/2020	Alpha
hCoV-19/England/MILK-DAFE66/2020	Alpha
hCoV-19/USA/WI-UW-4401/2021	Alpha
hCoV-19/USA/FL-CDC-STM-000067175/2021	Alpha
hCoV-19/Belgium/UZA-UA-CV2153987656/2021	Alpha
hCoV-19/England/TFCI-26FD88A/2020	Alpha
hCoV-19/USA/NY-PRL-2021_0506_00F02/2021	Alpha
hCoV-19/USA/NC-CDC-ASC210029829/2021	Alpha
hCoV-19/Japan/PG-69843/2021	Alpha
hCoV-19/Denmark/DCGC-96914/2021	Alpha
hCoV-19/Philippines/PH-PGC-10072/2021	Alpha
hCoV-19/Germany/NI-RKI-I-133580/2021	Alpha
hCoV-19/Germany/NW-RKI-I-130635/2021	Alpha
hCoV-19/Sweden/9437209663/2021	Alpha
hCoV-19/Turkey/HSGM-FS7064/2021	Alpha
hCoV-19/Sweden/21-00692/2021	Alpha
hCoV-19/Germany/NW-RKI-I-128129/2021	Alpha
hCoV-19/England/ALDP-EEDDE6/2021	Alpha
hCoV-19/USA/MO-CDC-QDX24326321/2021	Alpha
hCoV-19/USA/IN-CDC-STM-000062549/2021	Alpha
hCoV-19/England/QEUH-F8E715/2021	Alpha
hCoV-19/USA/IL-CDC-LC0053916/2021	Alpha
hCoV-19/Belgium/CHUNamur13271630/2021	Alpha
hCoV-19/USA/CA-CDC-LC0055604/2021	Alpha
hCoV-19/England/MILK-C536F1/2020	Alpha
hCoV-19/Canada/QC-1nIOU-B0162770/2021	Alpha
hCoV-19/England/CAMC-EDB440/2021	Alpha
hCoV-19/England/CAMC-DD8AE8/2020	Alpha
hCoV-19/Germany/NW-RKI-I-146006/2021	Alpha
hCoV-19/Belgium/Jessa_11-2120-000867LKO/2021	Alpha
hCoV-19/USA/MN-CDC-LC0055700/2021	Alpha
hCoV-19/England/ALDP-C8CC57/2020	Alpha
hCoV-19/England/ALDP-D45AE6/2020	Alpha
hCoV-19/Switzerland/SZ-ETHZ-550221/2021	Alpha
hCoV-19/USA/WA-UW-21042203082/2021	Alpha
hCoV-19/England/MILK-FEC144/2021	Alpha
hCoV-19/Germany/SN-RKI-I-140055/2021	Alpha
hCoV-19/Germany/un-RKI-I-144627/2021	Alpha
hCoV-19/Japan/PG-53568/2021	Alpha
hCoV-19/Israel/CVL-9180/2021	Alpha
hCoV-19/Austria/CeMM5540/2021	Alpha
hCoV-19/England/CAMC-BFB674/2020	Alpha
hCoV-19/England/CAMC-C46424/2020	Alpha
hCoV-19/USA/TX-HMH-MCoV-32540/2021	Alpha
hCoV-19/Germany/un-RKI-I-138297/2021	Alpha
hCoV-19/England/ALDP-1451AB0/2021	Alpha
hCoV-19/Poland/PZH-GUM-0878/2021	Alpha
hCoV-19/Thailand/TUC-L21-19955/2021	Alpha
hCoV-19/Italy/CAL-UniSa-51/2021	Alpha
hCoV-19/USA/IN-CDC-LC0054860/2021	Alpha
hCoV-19/Italy/SAR_ISS_7721/2021	Alpha
hCoV-19/Luxembourg/LNS1293513/2021	Alpha
hCoV-19/USA/NC-CDC-LC0058225/2021	Alpha
hCoV-19/Spain/CT-HUGTiPM015UW8H4/2021	Alpha
hCoV-19/USA/PA-CDC-STM-000066645/2021	Alpha
hCoV-19/Philippines/PH-PGC-11244/2021	Alpha
hCoV-19/Denmark/DCGC-93544/2021	Alpha
hCoV-19/USA/FL-BPHL-13117/2021	Alpha
hCoV-19/Poland/PZH-GUM-0579/2021	Alpha
hCoV-19/Netherlands/LI-RIVM-31328/2021	Alpha
hCoV-19/USA/NY-CDC-LC0055411/2021	Alpha
hCoV-19/Belgium/UGent-6067/2021	Alpha
hCoV-19/England/CAMC-C98EBC/2020	Alpha
hCoV-19/USA/TX-CDC-QDX24326031/2021	Alpha
hCoV-19/Finland/79HEL/2020	Alpha
hCoV-19/USA/IL-CDC-LC0053634/2021	Alpha
hCoV-19/Germany/RP-RKI-I-134935/2021	Alpha
hCoV-19/Sweden/16583093P/2021	Alpha
hCoV-19/Turkey/HSGM-FS7229/2021	Alpha
hCoV-19/England/ALDP-15715B8/2021	Alpha
hCoV-19/USA/GA-CDC-STM-000704109/2021	Alpha
hCoV-19/Lithuania/IBT-LSC-VU_r08_09/2021	Alpha
hCoV-19/Netherlands/NB-RIVM-31036/2021	Alpha
hCoV-19/USA/NC-CDC-STM-000066253/2021	Alpha
hCoV-19/Germany/RP-RKI-I-142681/2021	Alpha
hCoV-19/Germany/un-RKI-I-131989/2021	Alpha
hCoV-19/England/MILK-FAA072/2021	Alpha
hCoV-19/England/QEUH-147C457/2021	Alpha
hCoV-19/USA/PA-CDC-STM-000036514/2021	Alpha
hCoV-19/Germany/NW-RKI-I-133142/2021	Alpha
hCoV-19/USA/LA-CDC-STM-000067424/2021	Alpha
hCoV-19/England/OXON-F4A618/2021	Alpha
hCoV-19/Turkey/HSGM-FS7230/2021	Alpha
hCoV-19/USA/WV-CDC-LC0058908/2021	Alpha
hCoV-19/Germany/HB-RKI-I-133391/2021	Alpha
hCoV-19/Japan/PG-48670/2021	Alpha
hCoV-19/Scotland/QEUH-157A18E/2021	Alpha
hCoV-19/England/MILK-E64F0F/2020	Alpha
hCoV-19/USA/MD-IGS-052109900492A/2021	Alpha
hCoV-19/England/OXON-F41B30/2020	Alpha
hCoV-19/USA/ID-UI-IIDS-U1907/2021	Alpha
hCoV-19/Netherlands/UT-RIVM-30302/2021	Alpha
hCoV-19/England/CAMC-C46DDE/2020	Alpha
hCoV-19/Netherlands/NB-RIVM-30619/2021	Alpha
hCoV-19/USA/FL-CDC-STM-000067739/2021	Alpha
hCoV-19/Germany/un-RKI-I-125845/2021	Beta
hCoV-19/Turkey/HSGM-B3130/2021	Beta
hCoV-19/USA/NY-PRL-0510_00C24/2021	Beta
hCoV-19/Namibia/CERI-KRISP-K024909_2/2021	Beta
hCoV-19/Namibia/CERI-KRISP-K024905_2/2021	Beta
hCoV-19/USA/TX-DSHS-6346/2021	Beta
hCoV-19/Sweden/3938968863/2021	Beta
hCoV-19/Luxembourg/LNS0154122/2021	Beta
hCoV-19/Turkey/HSGM-17057/2021	Beta
hCoV-19/Turkey/HSGM-B13572/2021	Beta
hCoV-19/Turkey/HSGM-19124/2021	Beta
hCoV-19/Switzerland/SZ-ETHZ-610633/2021	Beta
hCoV-19/Sweden/20-13194/2020	Beta
hCoV-19/Luxembourg/LNS4053516/2021	Beta
hCoV-19/France/PAC-CHUNICE-2103293881/2021	Beta
hCoV-19/Netherlands/ZH-EMC-2319/2021	Beta
hCoV-19/USA/IL-CDC-ASC210060190/2021	Beta
hCoV-19/Netherlands/FL-RIVM-30506/2021	Beta
hCoV-19/USA/IN-INSPHL-01343/2021	Beta
hCoV-19/Netherlands/ZH-EMC-2326/2021	Beta
hCoV-19/Turkey/HSGM-19136/2021	Beta
hCoV-19/Namibia/CERI-KRISP-K024885_2/2021	Beta
hCoV-19/Netherlands/NH-RIVM-29966/2021	Beta
hCoV-19/Spain/PV-HUB-52518262/2021	Beta
hCoV-19/Sweden/10044955/2021	Beta
hCoV-19/USA/IL-RIPHL_10273_G/2021	Beta
hCoV-19/Germany/un-RKI-I-125799/2021	Beta
hCoV-19/USA/OH-2021057588/2021	Beta
hCoV-19/USA/FL-CDC-STM-000065268/2021	Beta
hCoV-19/Sweden/5420466806/2021	Beta
hCoV-19/Turkey/HSGM-11427/2021	Beta
hCoV-19/Sweden/3555458193/2021	Beta
hCoV-19/Namibia/CERI-KRISP-K024915_2/2021	Beta
hCoV-19/USA/MA-CDC-LC0017946/2021	Beta
hCoV-19/Sweden/21-52667/2021	Beta
hCoV-19/USA/OR-OSPHL00514/2021	Beta
hCoV-19/Canada/NL-NML-55197/2021	Beta
hCoV-19/Netherlands/GE-RIVM-30024/2021	Beta
hCoV-19/Estonia/Cov11400/2021	Beta
hCoV-19/Netherlands/ZH-EMC-2545/2021	Beta
hCoV-19/Spain/MD-59655211/2021	Beta
hCoV-19/Netherlands/NH-RIVM-19238/2021	Beta
hCoV-19/USA/OR-OSPHL00494/2021	Beta
hCoV-19/Turkey/HSGM-17072/2021	Beta
hCoV-19/USA/IN-CDC-LC0054003/2021	Beta
hCoV-19/Spain/PV-HUD-68848315/2021	Beta
hCoV-19/France/IDF-IPP10795/2021	Beta
hCoV-19/France/141-C-P-1-176-1852/2021	Beta
hCoV-19/Malaysia/IMR_WC237137/2021	Beta
hCoV-19/Luxembourg/LNS4325597/2021	Beta
hCoV-19/Turkey/HSGM-18872/2021	Beta
hCoV-19/Turkey/HSGM-G17900/2021	Beta
hCoV-19/Estonia/16147622/2021	Beta
hCoV-19/Netherlands/NB-RIVM-20387/2021	Beta
hCoV-19/Spain/MD-40617566/2021	Beta
hCoV-19/USA/NC-CDC-2-4044328/2021	Beta
hCoV-19/Sweden/15863351P/2021	Beta
hCoV-19/USA/AZ-CDC-LC0056497/2021	Beta
hCoV-19/Tunisia/29100/2021	Beta
hCoV-19/Estonia/C104740/2021	Beta
hCoV-19/Turkey/HSGM-11084/2021	Beta
hCoV-19/Germany/BY-RKI-I-139773/2021	Beta
hCoV-19/Netherlands/ZH-EMC-2400/2021	Beta
hCoV-19/Sweden/3937076263/2021	Beta
hCoV-19/Sweden/6160953904/2021	Beta
hCoV-19/USA/SC-CDC-2-3980188/2021	Beta
hCoV-19/USA/UT-CDC-2-4310022/2021	Beta
hCoV-19/Turkey/HSGM-B3598/2021	Beta
hCoV-19/France/BRE-IPP11549/2021	Beta
hCoV-19/Sweden/10058327/2021	Beta
hCoV-19/Sweden/16141125P/2021	Beta
hCoV-19/Netherlands/ZH-EMC-2413/2021	Beta
hCoV-19/Turkey/HSGM-18881/2021	Beta
hCoV-19/Australia/NSW1469/2021	Beta
hCoV-19/Spain/MD-50171051/2021	Beta
hCoV-19/Germany/BB-RKI-I-126265/2021	Beta
hCoV-19/France/PAC-CHUNICE-2103043692/2021	Beta
hCoV-19/USA/IL-CDC-STM-000065009/2021	Beta
hCoV-19/Luxembourg/LNS4830010/2021	Beta
hCoV-19/Philippines/PH-PGC-16864/2021	Beta
hCoV-19/France/PAC-CHUNICE-2102271408/2021	Beta
hCoV-19/Turkey/HSGM-17650/2021	Beta
hCoV-19/Turkey/HSGM-18606/2021	Beta
hCoV-19/Spain/MD-15286940/2021	Beta
hCoV-19/USA/SC-CDC-2-3980099/2021	Beta
hCoV-19/Germany/BB-RKI-I-133814/2021	Beta
hCoV-19/USA/FL-CDC-STM-000063855/2021	Beta
hCoV-19/Thailand/Phuket_SEQ5086/2021	Beta
hCoV-19/Germany/BY-RKI-I-141447/2021	Beta
hCoV-19/USA/MD-IGS-072110000508A/2021	Beta
hCoV-19/Spain/MD-59652160/2021	Beta
hCoV-19/Bangladesh/BCSIR-DU-24/2021	Beta
hCoV-19/France/HDF-BL-1076422223/2021	Beta
hCoV-19/USA/NY-GEO-0078/2021	Beta
hCoV-19/Netherlands/FL-RIVM-29898/2021	Beta
hCoV-19/Turkey/HSGM-19212/2021	Beta
hCoV-19/Netherlands/NH-RIVM-30197/2021	Beta
hCoV-19/Namibia/CERI-KRISP-K024914_2/2021	Beta
hCoV-19/USA/OR-OSPHL00510/2021	Beta
hCoV-19/USA/NC-CDC-LC0058604/2021	Beta
hCoV-19/Indonesia/JK-NIHRD-WGS03608/2021	Beta
hCoV-19/USA/OR-OSPHL00521/2021	Beta
hCoV-19/Netherlands/ZH-EMC-2323/2021	Beta
hCoV-19/Netherlands/ZH-EMC-2474/2021	Beta
hCoV-19/USA/OH-ODH-SC1056287/2021	Beta
hCoV-19/Philippines/PH-PGC-19849/2021	Beta
hCoV-19/Namibia/CERI-KRISP-K024882_2/2021	Beta
hCoV-19/Turkey/HSGM-B3527/2021	Beta
hCoV-19/France/PAC-CHUNICE-2104262490/2021	Beta
hCoV-19/France/BRE-IPP06647/2021	Beta
hCoV-19/Turkey/HSGM-11256/2021	Beta
hCoV-19/France/IDF-IPP11526/2021	Beta
hCoV-19/Philippines/PH-PGC-12228/2021	Beta
hCoV-19/Netherlands/FL-RIVM-30497/2021	Beta
hCoV-19/Turkey/HSGM-11404/2021	Beta
hCoV-19/Sweden/3938818664/2021	Beta
hCoV-19/Netherlands/ZH-EMC-2378/2021	Beta
hCoV-19/Turkey/HSGM-18630/2021	Beta
hCoV-19/USA/IL-S21WGS1457/2021	Beta
hCoV-19/Namibia/CERI-KRISP-K024875_2/2021	Beta
hCoV-19/Turkey/HSGM-18629/2021	Beta
hCoV-19/USA/SC-CDC-2-4012965/2021	Beta
hCoV-19/Luxembourg/LNS8243343/2021	Beta
hCoV-19/USA/VA-CDC-LC0058274/2021	Beta
hCoV-19/Netherlands/NH-RIVM-30604/2021	Beta
hCoV-19/Latvia/1998/2021	Beta
hCoV-19/Turkey/HSGM-FS544/2021	Beta
hCoV-19/USA/OR-OSPHL00491/2021	Beta
hCoV-19/Japan/IC-1268/2021	Beta
hCoV-19/Spain/MD-50180761/2021	Beta
hCoV-19/Japan/IC-1537/2021	Beta
hCoV-19/USA/NY-NYGC-2495-VTM2-JORS481/2021	Beta
hCoV-19/Japan/IC-1127/2021	Beta
hCoV-19/Norway/OUS-04579/2021	Beta
hCoV-19/Luxembourg/LNS6112859/2021	Beta
hCoV-19/Sweden/4680497684/2021	Beta
hCoV-19/Sweden/2A41516930099/2021	Beta
hCoV-19/Turkey/HSGM-FS7026/2021	Beta
hCoV-19/Sweden/15863139P/2021	Beta
hCoV-19/Turkey/HSGM-17082/2021	Beta
hCoV-19/Netherlands/NB-RIVM-30085/2021	Beta
hCoV-19/France/PAC-CHUNICE-2103060432/2021	Beta
hCoV-19/Italy/SIC-CQRC_2058341/2021	Beta
hCoV-19/Denmark/DCGC-32298/2021	Beta
hCoV-19/Japan/IC-1106/2021	Beta
hCoV-19/Sweden/16695395P/2021	Beta
hCoV-19/England/CAMC-145B9AA/2021	Beta
hCoV-19/USA/FL-CDC-LC0056848/2021	Beta
hCoV-19/Germany/BY-RKI-I-141430/2021	Beta
hCoV-19/Namibia/CERI-KRISP-K024865_2/2021	Beta
hCoV-19/Japan/IC-1121/2021	Beta
hCoV-19/Netherlands/GE-RIVM-30062/2021	Beta
hCoV-19/Turkey/HSGM-10448/2021	Beta
hCoV-19/Turkey/HSGM-16965/2021	Beta
hCoV-19/Russia/MOW-CRIE-L188A0906/2021	Beta
hCoV-19/Reunion/HCL021133049201/2021	Beta
hCoV-19/England/OXON-F440A7/2020	Beta
hCoV-19/Spain/PV-HUB-59093027/2021	Beta
hCoV-19/Turkey/HSGM-11375/2021	Beta
hCoV-19/Turkey/HSGM-11091/2021	Beta
hCoV-19/Sweden/461847139534/2021	Beta
hCoV-19/Sweden/10060299/2021	Beta
hCoV-19/Namibia/CERI-KRISP-K024863_2/2021	Beta
hCoV-19/Luxembourg/LNS3094633/2021	Beta
hCoV-19/USA/OR-OSPHL00519/2021	Beta
hCoV-19/Netherlands/ZH-EMC-2328/2021	Beta
hCoV-19/Sweden/3937965863/2021	Beta
hCoV-19/USA/TX-CDC-QDX22951357/2021	Beta
hCoV-19/Netherlands/ZH-EMC-2516/2021	Beta
hCoV-19/Turkey/HSGM-16958/2021	Beta
hCoV-19/Netherlands/GE-RIVM-30025/2021	Beta
hCoV-19/Netherlands/UT-RIVM-30539/2021	Beta
hCoV-19/Namibia/CERI-KRISP-K024899_2/2021	Beta
hCoV-19/Spain/MD-50179777/2021	Beta
hCoV-19/Netherlands/ZH-EMC-2407/2021	Beta
hCoV-19/USA/MD-CDC-LC0057827/2021	Beta
hCoV-19/Japan/IC-0433/2020	Beta
hCoV-19/Turkey/HSGM-14027/2021	Beta
hCoV-19/Japan/TY11-109-P0/2021	Beta
hCoV-19/Philippines/PH-PGC-16114/2021	Beta
hCoV-19/Sweden/4166551376/2021	Beta
hCoV-19/Philippines/PH-PGC-16025/2021	Beta
hCoV-19/Denmark/DCGC-28407/2021	Beta
hCoV-19/France/un-BFC-EGAD-1-M-R_1-117-1460/2021	Beta
hCoV-19/Philippines/PH-PGC-13261/2021	Beta
hCoV-19/Finland/3073/2021	Beta
hCoV-19/England/CAMC-EDE708/2021	Beta
hCoV-19/Turkey/HSGM-10439/2021	Beta
hCoV-19/Sweden/10059621/2021	Beta
hCoV-19/Turkey/HSGM-CCN21/2021	Beta
hCoV-19/Netherlands/GE-RIVM-30069/2021	Beta
hCoV-19/Japan/IC-1169/2021	Beta
hCoV-19/Turkey/HSGM-14019/2021	Beta
hCoV-19/Finland/4664/2021	Beta
hCoV-19/Sweden/10045694/2021	Beta
hCoV-19/USA/GA-CDC-STM-000067151/2021	Beta
hCoV-19/France/HDF-BL-1076426240/2021	Beta
hCoV-19/Philippines/PH-PGC-16102/2021	Beta
hCoV-19/Luxembourg/LNS3259493/2021	Beta
hCoV-19/Turkey/HSGM-B3108/2021	Beta
hCoV-19/Turkey/HSGM-11667/2021	Beta
hCoV-19/Sweden/21-52502/2021	Beta
hCoV-19/Sweden/16141208P/2021	Beta
hCoV-19/Poland/NIPH-NIH_ECDC-4047/2021	Beta
hCoV-19/Canada/MB-NML-94878/2021	Beta
hCoV-19/Turkey/HSGM-19125/2021	Beta
hCoV-19/Australia/NSW3876/2021	Beta
hCoV-19/Netherlands/NB-RIVM-21079/2020	Beta
hCoV-19/France/GES-IPP04486/2021	Beta
hCoV-19/Netherlands/ZH-EMC-2402/2021	Beta
hCoV-19/Switzerland/GE-HUG-34043069/2021	Beta
hCoV-19/Philippines/PH-PGC-17383/2021	Beta
hCoV-19/Turkey/GIHSN-Ankara-14011_1104/2021	Beta
hCoV-19/France/BFC-EGAD-4-A-H_9-608-3692/2021	Beta
hCoV-19/Sweden/8037002463/2021	Beta
hCoV-19/Reunion/HCL021133183301/2021	Beta
hCoV-19/Switzerland/GE-HUG-34055955/2021	Beta
hCoV-19/Germany/RP-USAFSAM-S2850/2021	Beta
hCoV-19/Turkey/HSGM-18594/2021	Beta
hCoV-19/France/PAC-IHU-25080_Nova2/2021	Beta
hCoV-19/Sweden/YYV409/2021	Beta
hCoV-19/Philippines/PH-PGC-13018/2021	Beta
hCoV-19/Turkey/HSGM-17397/2021	Beta
hCoV-19/Japan/IC-0732/2021	Beta
hCoV-19/Turkey/HSGM-17601/2021	Beta
hCoV-19/Luxembourg/LNS5178958/2021	Beta
hCoV-19/Sweden/2A41865130099/2021	Beta
hCoV-19/France/OCC-CHU-TLS-2120813946/2021	Beta
hCoV-19/Malaysia/IMR_WC2370061/2021	Beta
hCoV-19/Luxembourg/LNS1362414/2021	Beta
hCoV-19/Philippines/PH-PGC-19616/2021	Beta
hCoV-19/Turkey/HSGM-17788/2021	Beta
hCoV-19/Malaysia/IMR_565136/2021	Beta
hCoV-19/USA/OH-UHTL-733/2021	Beta
hCoV-19/Luxembourg/LNS8878734/2021	Beta
hCoV-19/Switzerland/SG-Risch-2142601984/2021	Beta
hCoV-19/Italy/LAZ-INMI-494/2021	Beta
hCoV-19/Indonesia/JK-NIHRD-WGS03625/2021	Beta
hCoV-19/Switzerland/GE-32875604/2021	Beta
hCoV-19/Canada/NS-NML-42285/2021	Beta
hCoV-19/Spain/MD-50160740/2021	Beta
hCoV-19/Italy/SAR-2634/2021	Beta
hCoV-19/England/MILK-153687A/2021	Beta
hCoV-19/France/138-R-J-1-179-2098/2021	Beta
hCoV-19/Netherlands/ZH-EMC-2191/2021	Beta
hCoV-19/Belgium/ULG-15499/2021	Beta
hCoV-19/Germany/ST-RKI-I-124085/2021	Beta
hCoV-19/Turkey/HSGM-11532/2021	Beta
hCoV-19/Sweden/6517346950/2021	Beta
hCoV-19/France/IDF-IPP11692/2021	Beta
hCoV-19/Sweden/10039388/2021	Beta
hCoV-19/Switzerland/GE-HUG-34047406/2021	Beta
hCoV-19/Turkey/HSGM-19847/2021	Beta
hCoV-19/Turkey/HSGM-18924/2021	Beta
hCoV-19/Finland/3051/2021	Beta
hCoV-19/Netherlands/ZH-EMC-2327/2021	Beta
hCoV-19/Sweden/2899702761/2021	Beta
hCoV-19/Germany/un-RKI-I-125841/2021	Beta
hCoV-19/USA/IL-CDC-ASC210037019/2021	Beta
hCoV-19/Germany/BW-ChVir21958/2020	Beta
hCoV-19/Philippines/PH-PGC-07625/2021	Beta
hCoV-19/Philippines/PH-PGC-19845/2021	Beta
hCoV-19/USA/SC-CDC-2-4080433/2021	Beta
hCoV-19/Netherlands/GE-RIVM-20371/2021	Beta
hCoV-19/Netherlands/LI-SQD-00218/2021	Beta
hCoV-19/Norway/08643/2021	Beta
hCoV-19/Denmark/DCGC-96558/2021	Beta
hCoV-19/France/PAC-CHUNICE-2103270386/2021	Beta
hCoV-19/Sweden/8957657730/2021	Beta
hCoV-19/Namibia/CERI-KRISP-K024864_2/2021	Beta
hCoV-19/Belgium/ULG-13447/2021	Beta
hCoV-19/Latvia/1992/2021	Beta
hCoV-19/USA/ID-UI-IIDS-U1586/2021	Beta
hCoV-19/Germany/un-RKI-I-139179/2021	Beta
hCoV-19/USA/HI-H212150/2021	Beta
hCoV-19/Turkey/HSGM-11671/2021	Beta
hCoV-19/Netherlands/ZH-EMC-2318/2021	Beta
hCoV-19/Japan/IC-1262/2021	Beta
hCoV-19/England/MILK-1537A55/2021	Beta
hCoV-19/Luxembourg/LNS2788703/2021	Beta
hCoV-19/Sweden/21-52733/2021	Beta
hCoV-19/Spain/CT-HUVH-E21290/2021	Beta
hCoV-19/Germany/un-RKI-I-125768/2021	Beta
hCoV-19/USA/MD-IGS-2106187853/2021	Beta
hCoV-19/Namibia/CERI-KRISP-K024880_2/2021	Beta
hCoV-19/Poland/PZH-GUM-1025/2021	Beta
hCoV-19/Malaysia/IMR_CV01506/2021	Beta
hCoV-19/USA/OR-OSPHL00495/2021	Beta
hCoV-19/Sweden/14386113P/2021	Beta
hCoV-19/Turkey/HSGM-11426/2021	Beta
hCoV-19/Germany/BY-MVP-000004518/2021	Beta
hCoV-19/Japan/IC-1135/2021	Beta
hCoV-19/Belgium/ULG-15531/2021	Beta
hCoV-19/Sweden/8962926559/2021	Beta
hCoV-19/Netherlands/ZH-EMC-2192/2021	Beta
hCoV-19/Switzerland/GE-HUG-34059167/2021	Beta
hCoV-19/Netherlands/NH-RIVM-30122/2021	Beta
hCoV-19/Netherlands/GE-RIVM-30016/2021	Beta
hCoV-19/Japan/IC-0673/2021	Beta
hCoV-19/Sweden/3936998763/2021	Beta
hCoV-19/Netherlands/GE-RIVM-31277/2021	Beta
hCoV-19/USA/OH-CDC-ASC210073421/2021	Beta
hCoV-19/Turkey/HSGM-B16904/2021	Beta
hCoV-19/France/BFC-EGAD-11-N-E_9-608-3490/2021	Beta
hCoV-19/USA/OH-CDC-2-4567885/2021	Beta
hCoV-19/Philippines/PH-PGC-07232/2021	Beta
hCoV-19/USA/OH-2021055019/2021	Beta
hCoV-19/Sweden/3939548264/2021	Beta
hCoV-19/Canada/ABPHL-10967/2021	Beta
hCoV-19/Philippines/PH-PGC-12835/2021	Beta
hCoV-19/Turkey/HSGM-17070/2021	Beta
hCoV-19/Japan/TY11-115-P0/2021	Beta
hCoV-19/Sweden/10043012/2021	Beta
hCoV-19/Netherlands/NB-RIVM-30380/2021	Beta
hCoV-19/Canada/MB-NML-89367/2021	Beta
hCoV-19/Sweden/14224172P/2021	Beta
hCoV-19/Philippines/PH-PGC-16766/2021	Beta
hCoV-19/Turkey/HSGM-B3245/2021	Beta
hCoV-19/USA/SC-CDC-2-4012953/2021	Beta
hCoV-19/Russia/MOS-SAB-1502/2021	Beta
hCoV-19/Germany/HH-RKI-I-145467/2021	Beta
hCoV-19/Turkey/HSGM-G17896/2021	Beta
hCoV-19/USA/IL-RIPHL_40141_O/2021	Beta
hCoV-19/Netherlands/ZH-EMC-2403/2021	Beta
hCoV-19/USA/CT-Yale-4105/2021	Beta
hCoV-19/USA/MA-CDC-2-4014194/2021	Beta
hCoV-19/Turkey/HSGM-18867/2021	Beta
hCoV-19/France/BFC-EGAD-6-S-S_1-118-1707/2021	Beta
hCoV-19/Sweden/10044135/2021	Beta
hCoV-19/Germany/un-RKI-I-125816/2021	Beta
hCoV-19/Namibia/CERI-KRISP-K024917_2/2021	Beta
hCoV-19/Switzerland/GE-HUG-34055951/2021	Beta
hCoV-19/Portugal/PT4035/2021	Beta
hCoV-19/Sweden/21-52659/2021	Beta
hCoV-19/Netherlands/NH-RIVM-30208/2021	Beta
hCoV-19/USA/NC-CDC-2-3973494/2021	Beta
hCoV-19/USA/CA-SEARCH-32710/2021	Beta
hCoV-19/Japan/IC-0672/2021	Beta
hCoV-19/USA/KY-BW-825320/2021	Beta
hCoV-19/Sweden/2A41578330099/2021	Beta
hCoV-19/USA/MD-IGS-210681369A/2021	Beta
hCoV-19/Israel/CVL-8110/2021	Beta
hCoV-19/Sweden/14497912P/2021	Beta
hCoV-19/Russia/SPE-RII-27029S-PMVL-CS-SPE27029/2021	Beta
hCoV-19/Poland/PZH-GUM-0957/2021	Beta
hCoV-19/USA/OR-OSPHL00598/2021	Beta
hCoV-19/Germany/un-RKI-I-125995/2021	Beta
hCoV-19/Namibia/CERI-KRISP-K024911_2/2021	Beta
hCoV-19/Turkey/HSGM-18626/2021	Beta
hCoV-19/Turkey/HSGM-FS543/2021	Beta
hCoV-19/Netherlands/GE-RIVM-30056/2021	Beta
hCoV-19/Japan/PG-26113/2021	Beta
hCoV-19/USA/CT-CDC-LC0057192/2021	Beta
hCoV-19/Tunisia/202129459/2021	Beta
hCoV-19/Philippines/PH-PGC-19810/2021	Beta
hCoV-19/Turkey/HSGM-14040/2021	Beta
hCoV-19/Sweden/10046154/2021	Beta
hCoV-19/France/PAC-IHU-36026-NovaE/2021	Beta
hCoV-19/Turkey/HSGM-B3515/2021	Beta
hCoV-19/Japan/TY9-969-P0/2021	Beta
hCoV-19/Sweden/20028028P/2021	Beta
hCoV-19/Germany/un-RKI-I-126005/2021	Beta
hCoV-19/Sweden/21-52851/2021	Beta
hCoV-19/USA/OH-UHTL-693/2021	Beta
hCoV-19/France/PAC-IHU-3578_Nova4/2021	Beta
hCoV-19/Netherlands/GE-RIVM-30041/2021	Beta
hCoV-19/Spain/MD-40406350/2021	Beta
hCoV-19/Spain/MD-50162390/2021	Beta
hCoV-19/Denmark/DCGC-32262/2021	Beta
hCoV-19/Turkey/HSGM-18878/2021	Beta
hCoV-19/Netherlands/GR-RIVM-30561/2021	Beta
hCoV-19/Turkey/HSGM-8421/2021	Beta
hCoV-19/France/IDF-APHP-HEGP-13-22-2131819755/2021	Beta
hCoV-19/Sweden/15902581P/2021	Beta
hCoV-19/Luxembourg/LNS6671718/2021	Beta
hCoV-19/USA/OR-OSPHL00474/2021	Beta
hCoV-19/England/ALDP-CE20EA/2020	Beta
hCoV-19/Sweden/14409819P/2021	Beta
hCoV-19/Sweden/21-52461/2021	Beta
hCoV-19/Turkey/HSGM-11660/2021	Beta
hCoV-19/Canada/MB-NML-94834/2021	Beta
hCoV-19/Japan/IC-0677/2021	Beta
hCoV-19/Turkey/HSGM-11580/2021	Beta
hCoV-19/Philippines/PH-PGC-19283/2021	Beta
hCoV-19/Germany/BB-RKI-I-133816/2021	Beta
hCoV-19/Sweden/2222257663/2021	Beta
hCoV-19/Turkey/HSGM-B11252/2021	Beta
hCoV-19/France/IDF-IPP05144/2021	Beta
hCoV-19/USA/KY-KSPHL-100414/2021	Beta
hCoV-19/Netherlands/UT-RIVM-30513/2021	Beta
hCoV-19/USA/NE-CDC-2-4282804/2021	Beta
hCoV-19/Sweden/14466187P/2021	Beta
hCoV-19/USA/NY-NYULH1784/2021	Beta
hCoV-19/Morocco/CNRST_LCAM_520/2021	Beta
hCoV-19/USA/NC-CDC-2-4043343/2021	Beta
hCoV-19/Sweden/461847136635/2021	Beta
hCoV-19/Netherlands/ZH-EMC-2471/2021	Beta
hCoV-19/England/CAMC-D35DA4/2020	Beta
hCoV-19/USA/OR-OSPHL00520/2021	Beta
hCoV-19/Japan/IC-1102/2021	Beta
hCoV-19/Sweden/75673132R9/2021	Beta
hCoV-19/Sweden/3938598763/2021	Beta
hCoV-19/Germany/un-RKI-I-125835/2021	Beta
hCoV-19/Sweden/5582932504/2021	Beta
hCoV-19/Netherlands/NB-RIVM-20309/2021	Beta
hCoV-19/Sweden/10046987/2021	Beta
hCoV-19/Sweden/10058934/2021	Beta
hCoV-19/USA/NC-CDC-STM-000065365/2021	Beta
hCoV-19/France/OCC-CHU-TLS-2119812150/2021	Beta
hCoV-19/Spain/MD-14281072/2021	Beta
hCoV-19/Japan/TY9-974-P0/2021	Beta
hCoV-19/Sweden/2997536731/2021	Beta
hCoV-19/Netherlands/ZH-RIVM-19701/2021	Beta
hCoV-19/Canada/ON-NBCC-W71607588/2021	Beta
hCoV-19/Germany/un-RKI-I-125805/2021	Beta
hCoV-19/Netherlands/UT-RIVM-19644/2021	Beta
hCoV-19/Bangladesh/BCSIR-DU-23/2021	Beta
hCoV-19/Philippines/PH-PGC-13004/2021	Beta
hCoV-19/Guam/GU-CDC-2-4611169/2021	Beta
hCoV-19/Spain/AS-252158607/2021	Beta
hCoV-19/Germany/un-RKI-I-139158/2021	Beta
hCoV-19/USA/OR-CDC-2-4242961/2021	Beta
hCoV-19/Turkey/HSGM-17840/2021	Beta
hCoV-19/USA/HI-H214530/2021	Beta
hCoV-19/Sweden/21-52607/2021	Beta
hCoV-19/Canada/NL-NML-43007/2021	Beta
hCoV-19/Sweden/10059647/2021	Beta
hCoV-19/Netherlands/ZH-EMC-2401/2021	Beta
hCoV-19/Spain/MD-14286955/2021	Beta
hCoV-19/Japan/IC-1152/2021	Beta
hCoV-19/Spain/CT-HUVH-E21289/2021	Beta
hCoV-19/Denmark/DCGC-94413/2021	Beta
hCoV-19/Japan/IC-1696/2021	Beta
hCoV-19/USA/MD-CDC-LC0054211/2021	Beta
hCoV-19/USA/GA-CDC-STM-000066464/2021	Beta
hCoV-19/Turkey/HSGM-G17717/2021	Beta
hCoV-19/Turkey/HSGM-7845/2021	Beta
hCoV-19/USA/OR-OSPHL00529/2021	Beta
hCoV-19/Netherlands/NB-RIVM-20046/2021	Beta
hCoV-19/Japan/PG-27606/2021	Beta
hCoV-19/Netherlands/ZH-EMC-2322/2021	Beta
hCoV-19/Sweden/15929621P/2021	Beta
hCoV-19/Philippines/53656/2021	Beta
hCoV-19/England/HSLL-155A3AC/2021	Beta
hCoV-19/France/163-G-A-1-183-1873/2021	Beta
hCoV-19/Latvia/1996/2021	Beta
hCoV-19/Namibia/CERI-KRISP-K024883_2/2021	Beta
hCoV-19/Japan/IC-1257/2021	Beta
hCoV-19/Germany/un-RKI-I-125959/2021	Beta
hCoV-19/Sweden/10058576/2021	Beta
hCoV-19/Spain/MD-51382779/2021	Beta
hCoV-19/Luxembourg/LNS5632010/2021	Beta
hCoV-19/Malaysia/IMR_WC243015/2021	Beta
hCoV-19/Luxembourg/LNS1718807/2021	Beta
hCoV-19/Switzerland/BE-Risch-2142608426/2021	Beta
hCoV-19/Turkey/HSGM-11358/2021	Beta
hCoV-19/Turkey/HSGM-19859/2021	Beta
hCoV-19/Luxembourg/LNS3448034/2021	Beta
hCoV-19/Luxembourg/LNS8839349/2021	Beta
hCoV-19/Canada/ABPHL-12830/2021	Beta
hCoV-19/Thailand/Suratthani_SEQ5208/2021	Beta
hCoV-19/USA/CA-CDC-QDX24476299/2021	Gamma
hCoV-19/Brazil/GO-HLAGYN-1482896/2021	Gamma
hCoV-19/Brazil/MG-FIOCRUZ-602/2021	Gamma
hCoV-19/USA/FL-CDC-ASC210062481/2021	Gamma
hCoV-19/USA/IL-CDC-LC0058383/2021	Gamma
hCoV-19/Brazil/RJ-LNN01078/2021	Gamma
hCoV-19/Brazil/MS-FIOCRUZ-ILMD2202538/2021	Gamma
hCoV-19/Panama/GMI-PASEQ190/2021	Gamma
hCoV-19/Chile/BI-130666/2021	Gamma
hCoV-19/Panama/GMI-PASEQ167/2021	Gamma
hCoV-19/Brazil/GO-HLAGYN-1593002/2021	Gamma
hCoV-19/Brazil/AM-FIOCRUZ-ILMD2100445/2021	Gamma
hCoV-19/Panama/GMI-PAM42926/2021	Gamma
hCoV-19/Brazil/PR-FIOCRUZ-68296/2021	Gamma
hCoV-19/USA/NY-MSHSPSP-PV37607/2021	Gamma
hCoV-19/Brazil/SC-FIOCRUZ-19113/2021	Gamma
hCoV-19/USA/CT-Yale-3365/2021	Gamma
hCoV-19/Brazil/AM-FIOCRUZ-COVAC02836/2021	Gamma
hCoV-19/Brazil/GO-HLAGYN-1641843/2021	Gamma
hCoV-19/Brazil/RJ-FIOCRUZ-18337/2021	Gamma
hCoV-19/USA/MN-CDC-ASC210034046/2021	Gamma
hCoV-19/Panama/PACH96526-GMI/2021	Gamma
hCoV-19/Luxembourg/LNS8312065/2021	Gamma
hCoV-19/USA/WA-UW-21042355523/2021	Gamma
hCoV-19/Brazil/MS-FIOCRUZ-ILMD2202625/2021	Gamma
hCoV-19/Chile/LI-130395/2021	Gamma
hCoV-19/Aruba/AW-RIVM-31218/2021	Gamma
hCoV-19/USA/PA-CDC-STM-000064570/2021	Gamma
hCoV-19/Belgium/rega-4838/2021	Gamma
hCoV-19/USA/OH-21AM-084CO03866/2021	Gamma
hCoV-19/Brazil/AM-FIOCRUZ-21891643PNG/2021	Gamma
hCoV-19/USA/FL-CDC-QDX27127673/2021	Gamma
hCoV-19/Brazil/MS-FIOCRUZ-ILMD2202593/2021	Gamma
hCoV-19/Argentina/INEI103533/2021	Gamma
hCoV-19/Spain/MD-51407605/2021	Gamma
hCoV-19/Brazil/SP-IB_100990/2021	Gamma
hCoV-19/Brazil/RJ-FIOCRUZ-10016/2021	Gamma
hCoV-19/USA/WA-CDC-UW21050404607/2021	Gamma
hCoV-19/Brazil/GO-HLAGYN-1602994/2021	Gamma
hCoV-19/Chile/NB-127747/2021	Gamma
hCoV-19/USA/LA-CDC-STM-000067431/2021	Gamma
hCoV-19/USA/PA-CDC-STM-000062418/2021	Gamma
hCoV-19/Brazil/GO-HLAGYN-1579905/2021	Gamma
hCoV-19/USA/WI-CDC-LC0057749/2021	Gamma
hCoV-19/USA/IL-CDC-LC0053776/2021	Gamma
hCoV-19/USA/TX-HMH-MCoV-47429/2021	Gamma
hCoV-19/Brazil/MG-FIOCRUZ-20116/2021	Gamma
hCoV-19/Brazil/PR-HF115/2021	Gamma
hCoV-19/Panama/GMI-PACOVIDVIRO837/2021	Gamma
hCoV-19/Panama/GMI-PASEQ158/2021	Gamma
hCoV-19/Brazil/SP-IB_101349/2021	Gamma
hCoV-19/Brazil/MS-FIOCRUZ-ILMD2202535/2021	Gamma
hCoV-19/USA/LA-BIE-LSUH000950/2021	Gamma
hCoV-19/Brazil/MS-FIOCRUZ-ILMD2202810/2021	Gamma
hCoV-19/Brazil/SP-IAL-4481/2021	Gamma
hCoV-19/USA/WI-CDC-LC0054688/2021	Gamma
hCoV-19/Canada/ABPHL-12855/2021	Gamma
hCoV-19/Panama/PA749053-GMI/2021	Gamma
hCoV-19/USA/WA-UW-21042233706/2021	Gamma
hCoV-19/USA/IL-CDC-ASC210031969/2021	Gamma
hCoV-19/Brazil/AM-FIOCRUZ-ILMD2100218/2021	Gamma
hCoV-19/Brazil/BA-FIOCRUZ-21056/2021	Gamma
hCoV-19/Panama/GMI-PASEQ155/2021	Gamma
hCoV-19/Brazil/SP-IAL-4444/2021	Gamma
hCoV-19/Brazil/SC-FIOCRUZ-14558/2021	Gamma
hCoV-19/Brazil/MG-FIOCRUZ-20136/2021	Gamma
hCoV-19/France/PAC-CHUNICE-2104202517/2021	Gamma
hCoV-19/Luxembourg/LNS1502915/2021	Gamma
hCoV-19/Turkey/HSGM-15382/2021	Gamma
hCoV-19/Argentina/PAIS-E0510/2021	Gamma
hCoV-19/USA/FL-CDC-ASC210071713/2021	Gamma
hCoV-19/USA/IA-CDC-ASC210074705/2021	Gamma
hCoV-19/Brazil/GO-HLAGYN-1464136/2021	Gamma
hCoV-19/Brazil/RJ-FIOCRUZ-6760/2021	Gamma
hCoV-19/Uruguay/DLSP_3735/2021	Gamma
hCoV-19/USA/KS-CDC-LC0056159/2021	Gamma
hCoV-19/Brazil/RJ-FIOCRUZ-17344/2021	Gamma
hCoV-19/Brazil/SP-IAL-4437/2021	Gamma
hCoV-19/USA/TX-HMH-MCoV-47019/2021	Gamma
hCoV-19/USA/NY-MSHSPSP-PV37846/2021	Gamma
hCoV-19/Brazil/MA-FIOCRUZ-21550/2021	Gamma
hCoV-19/USA/IN-INSPHL-01471/2021	Gamma
hCoV-19/USA/OR-OHSU-11198/2021	Gamma
hCoV-19/USA/TX-CDC-QDX24325975/2021	Gamma
hCoV-19/Brazil/BA-FIOCRUZ-18315/2021	Gamma
hCoV-19/Brazil/BA-FIOCRUZ-18314/2021	Gamma
hCoV-19/USA/PA-CDC-STM-000705672/2021	Gamma
hCoV-19/Belgium/rega-10452/2021	Gamma
hCoV-19/USA/MA-CDC-ASC210075520/2021	Gamma
hCoV-19/USA/IL-RIPHL_50152_G/2021	Gamma
hCoV-19/France/PAC-CHUNICE-2103080664/2021	Gamma
hCoV-19/USA/WA-UW-21042081929/2021	Gamma
hCoV-19/USA/NY-CDC-LC0054024/2021	Gamma
hCoV-19/Italy/LAZ-IFO-07093007/2021	Gamma
hCoV-19/Brazil/MS-FIOCRUZ-ILMD2202573/2021	Gamma
hCoV-19/USA/IN-CDC-LC0057564/2021	Gamma
hCoV-19/USA/IL-CDC-LC0057822/2021	Gamma
hCoV-19/Spain/MD-51273106/2021	Gamma
hCoV-19/USA/IL-RIPHL_10265_G/2021	Gamma
hCoV-19/Brazil/RN-FIOCRUZ-IAM5330/2021	Gamma
hCoV-19/USA/FL-BPHL-4499/2021	Gamma
hCoV-19/Spain/MD-14268574/2021	Gamma
hCoV-19/USA/MA-CDC-QDX24476837/2021	Gamma
hCoV-19/Brazil/SC-FIOCRUZ-11052/2021	Gamma
hCoV-19/Brazil/SP-IB_100158/2021	Gamma
hCoV-19/USA/CA-ALSR-104960/2021	Gamma
hCoV-19/USA/OH-UHTL-696/2021	Gamma
hCoV-19/Mexico/BCN-ALSR-105301/2021	Gamma
hCoV-19/Brazil/PE-FIOCRUZ-IAM5377/2021	Gamma
hCoV-19/USA/AZ-CDC-LC0101053/2021	Gamma
hCoV-19/Brazil/MS-FIOCRUZ-ILMD2202846/2021	Gamma
hCoV-19/USA/KY-CDC-LC0058398/2021	Gamma
hCoV-19/USA/IL-CDC-ASC210057667/2021	Gamma
hCoV-19/Brazil/GO-HLAGYN-1507587/2021	Gamma
hCoV-19/Brazil/SE-FIOCRUZ-18002/2021	Gamma
hCoV-19/Brazil/GO-HLAGYN-1638441/2021	Gamma
hCoV-19/Brazil/SC-FIOCRUZ-19101/2021	Gamma
hCoV-19/USA/FL-CDC-STM-000065675/2021	Gamma
hCoV-19/USA/IL-RIPHL_40154_G/2021	Gamma
hCoV-19/Canada/BC-BCCDC-105822/2021	Gamma
hCoV-19/USA/NY-MSHSPSP-PV33477/2021	Gamma
hCoV-19/Brazil/SP-IB_100049/2021	Gamma
hCoV-19/Panama/GMI-PACH89460/2021	Gamma
hCoV-19/Netherlands/ZH-EMC-2272/2021	Gamma
hCoV-19/Brazil/MG-FIOCRUZ-20140/2021	Gamma
hCoV-19/Mexico/GUA-InDRE_FB13885_S1775/2021	Gamma
hCoV-19/Brazil/PR-HF109/2021	Gamma
hCoV-19/USA/NY-MSHSPSP-PV37508/2021	Gamma
hCoV-19/Italy/LAZ-AMC-210302869-DS/2021	Gamma
hCoV-19/Brazil/SP-HIAE-ID572/2021	Gamma
hCoV-19/USA/IL-CDC-LC0057128/2021	Gamma
hCoV-19/USA/WV-WVU-WV119445/2021	Gamma
hCoV-19/Panama/GMI-PASEQ292/2021	Gamma
hCoV-19/Chile/AT-127773/2021	Gamma
hCoV-19/Brazil/AM-FIOCRUZ-ILMD2100411/2021	Gamma
hCoV-19/Brazil/AM-FIOCRUZ-20143103JT/2020	Gamma
hCoV-19/Switzerland/BS-UHB-42948317/2021	Gamma
hCoV-19/Brazil/GO-HLAGYN-1508094/2021	Gamma
hCoV-19/Ecuador/NIC-INSPI-354348/2021	Gamma
hCoV-19/USA/IL-CDC-LC0053968/2021	Gamma
hCoV-19/USA/TX-CDC-STM-000067064/2021	Gamma
hCoV-19/Brazil/SP-IB_132849/2021	Gamma
hCoV-19/France/IDF-IPP11484/2021	Gamma
hCoV-19/USA/PA-CDC-QDX24476350/2021	Gamma
hCoV-19/USA/AZ-CDC-STM-000063857/2021	Gamma
hCoV-19/Brazil/AM-990/2020	Gamma
hCoV-19/USA/CA-CDC-QDX24236281/2021	Gamma
hCoV-19/Brazil/RJ-FIOCRUZ-17332/2021	Gamma
hCoV-19/Chile/LL-125994/2021	Gamma
hCoV-19/USA/NJ-PHEL-21-12642/2021	Gamma
hCoV-19/Panama/GMI-PAM18357/2021	Gamma
hCoV-19/USA/IL-CDC-ASC210072124/2021	Gamma
hCoV-19/USA/IL-CDC-LC0057445/2021	Gamma
hCoV-19/USA/FL-CDC-LC0057151/2021	Gamma
hCoV-19/Brazil/AM-FIOCRUZ-21899354FCS/2021	Gamma
hCoV-19/USA/TX-HMH-MCoV-47579/2021	Gamma
hCoV-19/Chile/RM-126020/2021	Gamma
hCoV-19/Brazil/RN-FIOCRUZ-IAM5302/2021	Gamma
hCoV-19/Brazil/MG-FIOCRUZ-592/2021	Gamma
hCoV-19/USA/WA-UW-21052827728/2021	Gamma
hCoV-19/Brazil/MS-FIOCRUZ-ILMD2202618/2021	Gamma
hCoV-19/USA/WI-CDC-LC0057615/2021	Gamma
hCoV-19/Luxembourg/LNS7633136/2021	Gamma
hCoV-19/Brazil/GO-HLAGYN-1640694/2021	Gamma
hCoV-19/Canada/NS-NML-117321/2021	Gamma
hCoV-19/Spain/IB-HUSE-00405/2021	Gamma
hCoV-19/Brazil/RS-74_LABRESIS/2021	Gamma
hCoV-19/USA/MA-CDC-LC0055466/2021	Gamma
hCoV-19/USA/MA-CDC-QDX24476746/2021	Gamma
hCoV-19/USA/CA-CDC-QDX24365114/2021	Gamma
hCoV-19/USA/PA-CDC-STM-000063248/2021	Gamma
hCoV-19/Brazil/MS-FIOCRUZ-ILMD2202677/2021	Gamma
hCoV-19/Panama/GMI-PAM59617/2021	Gamma
hCoV-19/Chile/AP-125409/2021	Gamma
hCoV-19/Brazil/PE-BA1200-261030370/2021	Gamma
hCoV-19/USA/IL-CDC-LC0057045/2021	Gamma
hCoV-19/Brazil/SE-FIOCRUZ-18020/2021	Gamma
hCoV-19/Brazil/PA-FIOCRUZ-21270/2021	Gamma
hCoV-19/Chile/RM-121024/2021	Gamma
hCoV-19/USA/CA-CDC-ASC210033729/2021	Gamma
hCoV-19/Spain/CT-HUVH-E22342/2021	Gamma
hCoV-19/USA/TX-HMH-MCoV-47507/2021	Gamma
hCoV-19/Italy/LAZ-IFO-07293328/2021	Gamma
hCoV-19/Spain/MD-54338645/2021	Gamma
hCoV-19/Brazil/GO-HLAGYN-1493562/2021	Gamma
hCoV-19/Brazil/AM-FIOCRUZ-COVAC08318/2021	Gamma
hCoV-19/Brazil/BA-FIOCRUZ-18319/2021	Gamma
hCoV-19/USA/TX-CDC-STM-000704152/2021	Gamma
hCoV-19/USA/IL-CDC-ASC210035044/2021	Gamma
hCoV-19/Brazil/MG-FIOCRUZ-493/2021	Gamma
hCoV-19/Brazil/RJ-FIOCRUZ-20894/2021	Gamma
hCoV-19/Brazil/MS-FIOCRUZ-ILMD2202566/2021	Gamma
hCoV-19/Brazil/PR-FIOCRUZ-68389/2021	Gamma
hCoV-19/USA/PA-CDC-MMB09351144/2021	Gamma
hCoV-19/Brazil/RJ-NVBS3527GENOV827834546180/2021	Gamma
hCoV-19/USA/AZ-CDC-STM-000067065/2021	Gamma
hCoV-19/Italy/LAZ-IFO-07293346/2021	Gamma
hCoV-19/Brazil/SE-FIOCRUZ-17964/2021	Gamma
hCoV-19/Canada/QC-L00345839001/2021	Gamma
hCoV-19/USA/IL-CDC-LC0054880/2021	Gamma
hCoV-19/USA/OH-CDC-QDX27272451/2021	Gamma
hCoV-19/Brazil/SP-IAL-4461/2021	Gamma
hCoV-19/USA/OH-21AM-088CO04946/2021	Gamma
hCoV-19/USA/IL-CDC-LC0057710/2021	Gamma
hCoV-19/USA/FL-CDC-STM-000704193/2021	Gamma
hCoV-19/Brazil/ES-FIOCRUZ-16386/2021	Gamma
hCoV-19/Brazil/MG-FIOCRUZ-20124/2021	Gamma
hCoV-19/Chile/LL-131294/2021	Gamma
hCoV-19/USA/WA-UW-21042085540/2021	Gamma
hCoV-19/USA/IL-CDC-LC0057501/2021	Gamma
hCoV-19/Brazil/SP-IAL-4478/2021	Gamma
hCoV-19/USA/NY-MSHSPSP-PV37423/2021	Gamma
hCoV-19/Brazil/SP-HIAE-ID566/2021	Gamma
hCoV-19/Brazil/AM-FIOCRUZ-ILMD2100400/2021	Gamma
hCoV-19/USA/IL-CDC-LC0054216/2021	Gamma
hCoV-19/Brazil/RJ-FIOCRUZ-20884/2021	Gamma
hCoV-19/USA/GA-EHC-1177I/2021	Gamma
hCoV-19/USA/IL-CDC-ASC210035816/2021	Gamma
hCoV-19/Brazil/BA-FIOCRUZ-21054/2021	Gamma
hCoV-19/Belgium/UZA-UA-568JXJ/2021	Gamma
hCoV-19/Brazil/PR-FIOCRUZ-68362/2021	Gamma
hCoV-19/USA/NY-CDC-LC0053432/2021	Gamma
hCoV-19/Panama/GMI-PACH100394/2021	Gamma
hCoV-19/USA/WA-UW-21042478313/2021	Gamma
hCoV-19/USA/IL-CDC-QDX24326292/2021	Gamma
hCoV-19/USA/AZ-CDC-STM-000705066/2021	Gamma
hCoV-19/Brazil/PA-FIOCRUZ-21289/2021	Gamma
hCoV-19/Brazil/SP-NVBS1410GENOV827666048395/2021	Gamma
hCoV-19/USA/IL-S21WGS1686/2021	Gamma
hCoV-19/Argentina/INEI104138/2021	Gamma
hCoV-19/Brazil/MS-FIOCRUZ-ILMD2202587/2021	Gamma
hCoV-19/USA/FL-CDC-STM-000706742/2021	Gamma
hCoV-19/Brazil/RS-FIOCRUZ-14248/2021	Gamma
hCoV-19/Brazil/GO-HLAGYN-1524932/2021	Gamma
hCoV-19/Brazil/PR-FIOCRUZ-19077/2021	Gamma
hCoV-19/USA/AZ-CDC-STM-000062709/2021	Gamma
hCoV-19/Brazil/GO-HLAGYN-1516813/2021	Gamma
hCoV-19/USA/FL-CDC-ASC210157139/2021	Gamma
hCoV-19/Brazil/AM-FIOCRUZ-21890078NR/2021	Gamma
hCoV-19/Brazil/RJ-NVBS3341GENOV827838058474/2021	Gamma
hCoV-19/USA/WI-CDC-LC0057594/2021	Gamma
hCoV-19/Brazil/SP-NVBS1333GENOV130638230675/2021	Gamma
hCoV-19/Brazil/RS-109_LABRESIS/2021	Gamma
hCoV-19/Brazil/MG-FIOCRUZ-540/2021	Gamma
hCoV-19/Brazil/PE-FIOCRUZ-IAM5372/2021	Gamma
hCoV-19/Brazil/PR-FIOCRUZ-68385/2021	Gamma
hCoV-19/USA/FL-CDC-STM-000066135/2021	Gamma
hCoV-19/USA/OH-UHTL-748/2021	Gamma
hCoV-19/Panama/PA2022A-GMI/2021	Gamma
hCoV-19/Argentina/INEI104176/2021	Gamma
hCoV-19/USA/NY-CDC-2-4611897/2021	Gamma
hCoV-19/Brazil/MS-FIOCRUZ-ILMD2202739/2021	Gamma
hCoV-19/USA/IL-CDC-QDX24520543/2021	Gamma
hCoV-19/Canada/BC-BCCDC-71316/2021	Gamma
hCoV-19/Brazil/SC-FIOCRUZ-19111/2021	Gamma
hCoV-19/USA/FL-CDC-STM-000704824/2021	Gamma
hCoV-19/USA/RI-CDCBI-RIDOH_02352/2021	Gamma
hCoV-19/Brazil/AM-FIOCRUZ-COVAC13702/2021	Gamma
hCoV-19/USA/IL-CDC-LC0058415/2021	Gamma
hCoV-19/Netherlands/NH-RIVM-30544/2021	Gamma
hCoV-19/USA/MA-CDC-QDX24155566/2021	Gamma
hCoV-19/Brazil/MS-FIOCRUZ-ILMD2202643/2021	Gamma
hCoV-19/Brazil/MS-FIOCRUZ-ILMD2202734/2021	Gamma
hCoV-19/Brazil/GO-HLAGYN-1532961/2021	Gamma
hCoV-19/USA/CA-CDC-QDX24236278/2021	Gamma
hCoV-19/Brazil/AM-FIOCRUZ-21899999ENA/2021	Gamma
hCoV-19/USA/FL-BPHL-5213/2021	Gamma
hCoV-19/Brazil/PE-FIOCRUZ-IAM5386/2021	Gamma
hCoV-19/Brazil/PR-FIOCRUZ-68393/2021	Gamma
hCoV-19/Brazil/GO-HLAGYN-1507579/2021	Gamma
hCoV-19/USA/IL-RIPHL_30327_V/2021	Gamma
hCoV-19/USA/IL-CDC-LC0058592/2021	Gamma
hCoV-19/Brazil/RN-FIOCRUZ-IAM5324/2021	Gamma
hCoV-19/USA/FL-CDC-STM-000067567/2021	Gamma
hCoV-19/Brazil/PB-FIOCRUZ-25621/2021	Gamma
hCoV-19/USA/WA-UW-21042233128/2021	Gamma
hCoV-19/USA/TX-HMH-MCoV-48164/2021	Gamma
hCoV-19/USA/IN-CDC-STM-000066881/2021	Gamma
hCoV-19/Netherlands/NH-RIVM-20930/2021	Gamma
hCoV-19/Turkey/HSGM-FS568/2021	Gamma
hCoV-19/USA/FL-CDC-STM-000705730/2021	Gamma
hCoV-19/Brazil/RJ-FIOCRUZ-8501/2021	Gamma
hCoV-19/Chile/LL-UACH-00129/2021	Gamma
hCoV-19/Brazil/AM-FIOCRUZ-ILMD2100669/2021	Gamma
hCoV-19/Brazil/GO-HLAGYN-1513701/2021	Gamma
hCoV-19/Brazil/RJ-FIOCRUZ-19291/2021	Gamma
hCoV-19/Brazil/MG-FIOCRUZ-558/2021	Gamma
hCoV-19/USA/PA-0134/2021	Gamma
hCoV-19/Brazil/SP-HIAE-ID588/2021	Gamma
hCoV-19/Canada/BC-BCCDC-92357/2021	Gamma
hCoV-19/Brazil/SE-FIOCRUZ-17959/2021	Gamma
hCoV-19/Brazil/SP-IAL-4455/2021	Gamma
hCoV-19/USA/IL-CDC-LC0057810/2021	Gamma
hCoV-19/Brazil/RS-91_LABRESIS/2021	Gamma
hCoV-19/Brazil/SP-IAL-4494/2021	Gamma
hCoV-19/USA/TX-HMH-MCoV-38290/2021	Gamma
hCoV-19/Mexico/SO-ALSR-105359/2021	Gamma
hCoV-19/Brazil/RS-HBM-39479/2021	Gamma
hCoV-19/Brazil/SE-FIOCRUZ-17960/2021	Gamma
hCoV-19/Chile/NB-126157/2021	Gamma
hCoV-19/Brazil/SP-IB_100792/2021	Gamma
hCoV-19/Brazil/PE-FIOCRUZ-IAM3684/2021	Gamma
hCoV-19/USA/KY-CDC-LC0054127/2021	Gamma
hCoV-19/USA/NY-CDC-LC0057246/2021	Gamma
hCoV-19/USA/MA-CDC-STM-000066849/2021	Gamma
hCoV-19/Brazil/SE-FIOCRUZ-18071/2021	Gamma
hCoV-19/Brazil/MS-FIOCRUZ-ILMD2202700/2021	Gamma
hCoV-19/Canada/BC-BCCDC-103416/2021	Gamma
hCoV-19/Brazil/PA-FIOCRUZ-21291/2021	Gamma
hCoV-19/USA/FL-CDC-STM-000062774/2021	Gamma
hCoV-19/USA/NY-Wadsworth-21069913-01/2021	Gamma
hCoV-19/Brazil/GO-HLAGYN-1897416/2021	Gamma
hCoV-19/Brazil/GO-HLAGYN-1780429/2021	Gamma
hCoV-19/Brazil/SC-FIOCRUZ-19093/2021	Gamma
hCoV-19/Brazil/SP-IB_101266/2021	Gamma
hCoV-19/Brazil/AM-FIOCRUZ-ILMD2100709/2021	Gamma
hCoV-19/USA/FL-CDC-STM-000710806/2021	Gamma
hCoV-19/Brazil/SC-FIOCRUZ-19121/2021	Gamma
hCoV-19/Brazil/MS-FIOCRUZ-ILMD2202741/2021	Gamma
hCoV-19/USA/WA-UW-21042155614/2021	Gamma
hCoV-19/USA/AZ-CDC-STM-000715943/2021	Gamma
hCoV-19/Brazil/SE-FIOCRUZ-18029/2021	Gamma
hCoV-19/Brazil/PR-NVBS3825GENOV827799694742/2021	Gamma
hCoV-19/Jordan/AZ-Biolab039/2021	Gamma
hCoV-19/USA/MA-CDC-QDX24155598/2021	Gamma
hCoV-19/Panama/GMI-PACH92703/2021	Gamma
hCoV-19/Portugal/PT5427/2021	Gamma
hCoV-19/USA/WA-CDC-UW21042179612/2021	Gamma
hCoV-19/Brazil/RJ-FIOCRUZ-17330/2021	Gamma
hCoV-19/USA/WA-UW-21042298834/2021	Gamma
hCoV-19/USA/ME-HETL-J4494/2021	Gamma
hCoV-19/Brazil/SP-IAL-4479/2021	Gamma
hCoV-19/Brazil/AL-FIOCRUZ-18756/2021	Gamma
hCoV-19/USA/IL-CDC-LC0057795/2021	Gamma
hCoV-19/USA/IL-SL-0000082-COO/2021	Gamma
hCoV-19/USA/FL-CDC-ASC210031744/2021	Gamma
hCoV-19/Brazil/SP-HIAE-ID340/2021	Gamma
hCoV-19/USA/NC-CDC-LC0053619/2021	Gamma
hCoV-19/England/MILK-157553C/2021	Gamma
hCoV-19/USA/IL-S21WGS1615/2021	Gamma
hCoV-19/Mexico/SO-ALSR-105381/2021	Gamma
hCoV-19/Chile/LI-130393/2021	Gamma
hCoV-19/Belgium/Jessa_55-2119-000479/2021	Gamma
hCoV-19/Brazil/MS-FIOCRUZ-ILMD2202633/2021	Gamma
hCoV-19/USA/OH-CDC-ASC210035647/2021	Gamma
hCoV-19/Brazil/MS-FIOCRUZ-ILMD2202669/2021	Gamma
hCoV-19/USA/OR-OSPHL00513/2021	Gamma
hCoV-19/USA/CA-CDC-STM-000704023/2021	Gamma
hCoV-19/USA/OR-CDC-LC0056183/2021	Gamma
hCoV-19/Brazil/PE-FIOCRUZ-IAM5370/2021	Gamma
hCoV-19/Panama/PA2013A-GMI/2021	Gamma
hCoV-19/Spain/AS-252132636/2021	Gamma
hCoV-19/Colombia/ANT-LDSP1114/2021	Gamma
hCoV-19/Brazil/RS-HBM-39490/2021	Gamma
hCoV-19/USA/CT-CDC-QDX24365509/2021	Gamma
hCoV-19/USA/FL-CDC-STM-000707417/2021	Gamma
hCoV-19/Brazil/MS-FIOCRUZ-ILMD2202639/2021	Gamma
hCoV-19/Brazil/MS-FIOCRUZ-ILMD2202544/2021	Gamma
hCoV-19/USA/CA-SEARCH-8126/2021	Gamma
hCoV-19/USA/TX-HMH-MCoV-47057/2021	Gamma
hCoV-19/Brazil/GO-HLAGYN-1631137/2021	Gamma
hCoV-19/Brazil/AL-FIOCRUZ-18769/2021	Gamma
hCoV-19/Chile/ML-124605/2021	Gamma
hCoV-19/Brazil/SC-FIOCRUZ-11189/2021	Gamma
hCoV-19/Brazil/SP-IB_100658/2021	Gamma
hCoV-19/USA/WA-CDC-UW21050489661/2021	Gamma
hCoV-19/Brazil/GO-HLAGYN-1641987/2021	Gamma
hCoV-19/USA/WA-CDC-UW21042768269/2021	Gamma
hCoV-19/Brazil/GO-HLAGYN-1638523/2021	Gamma
hCoV-19/Brazil/MS-FIOCRUZ-ILMD2202582/2021	Gamma
hCoV-19/USA/IL-CDC-LC0057720/2021	Gamma
hCoV-19/Brazil/GO-HLAGYN-1582983/2021	Gamma
hCoV-19/Canada/QC-L00350261001/2021	Gamma
hCoV-19/Brazil/MS-FIOCRUZ-ILMD2202578/2021	Gamma
hCoV-19/Brazil/RS-96_LABRESIS/2021	Gamma
hCoV-19/USA/HI-CDC-QDX24326144/2021	Gamma
hCoV-19/Brazil/RS-101_LABRESIS/2021	Gamma
hCoV-19/USA/IL-CDC-LC0054153/2021	Gamma
hCoV-19/Portugal/PT17381/2021	Gamma
hCoV-19/USA/IL-CDC-LC0058708/2021	Gamma
hCoV-19/USA/TX-HMH-MCoV-47290/2021	Gamma
hCoV-19/Brazil/PR-NVBS3854GENOV827812447454/2021	Gamma
hCoV-19/Brazil/SP-IAL-4501/2021	Gamma
hCoV-19/USA/CO-CDC-LC0055835/2021	Gamma
hCoV-19/Peru/C03m14/2021	Gamma
hCoV-19/USA/IN-CDC-LC0057373/2021	Gamma
hCoV-19/Luxembourg/LNS4284057/2021	Gamma
hCoV-19/Chile/AR-125910/2021	Gamma
hCoV-19/USA/FL-BPHL-13649/2021	Gamma
hCoV-19/USA/NJ-CDC-LC0057605/2021	Gamma
hCoV-19/Brazil/PE-FIOCRUZ-IAM5391/2021	Gamma
hCoV-19/Brazil/MS-FIOCRUZ-ILMD2202656/2021	Gamma
hCoV-19/Uruguay/DLSP_394/2021	Gamma
hCoV-19/Brazil/GO-HLAGYN-1583118/2021	Gamma
hCoV-19/Italy/LIG-182846510/2021	Gamma
hCoV-19/USA/TN-CDC-LC0056880/2021	Gamma
hCoV-19/Brazil/GO-HLAGYN-1549602/2021	Gamma
hCoV-19/Switzerland/GE-DIA-011421649301/2021	Gamma
hCoV-19/Germany/un-RKI-I-125844/2021	Gamma
hCoV-19/USA/OH-UHTL-695/2021	Gamma
hCoV-19/Brazil/GO-HLAGYN-1640472/2021	Gamma
hCoV-19/USA/OH-PLMI-HWJ5N-01513/2021	Gamma
hCoV-19/Brazil/MS-FIOCRUZ-ILMD2202554/2021	Gamma
hCoV-19/Brazil/MS-FIOCRUZ-ILMD2202574/2021	Gamma
hCoV-19/Brazil/SP-IAL-4468/2021	Gamma
hCoV-19/Canada/BC-BCCDC-114790/2021	Gamma
hCoV-19/Peru/C03m22/2021	Gamma
hCoV-19/Brazil/MG-FIOCRUZ-AR-47/2021	Gamma
hCoV-19/Chile/LL-UACH-00237/2021	Gamma
hCoV-19/Spain/CT-HUVH-E22723/2021	Gamma
hCoV-19/USA/MN-CDC-IBX245612696563/2021	Gamma
hCoV-19/USA/FL-CDC-STM-000706348/2021	Gamma
hCoV-19/Brazil/PE-BA1200-261036351/2021	Gamma
hCoV-19/USA/WA-UW-21042187790/2021	Gamma
hCoV-19/Brazil/GO-HLAGYN-1640540/2021	Gamma
hCoV-19/USA/CA-CDC-QDX24365093/2021	Gamma
hCoV-19/USA/TX-HMH-MCoV-47634/2021	Gamma
hCoV-19/Brazil/MS-FIOCRUZ-ILMD2202654/2021	Gamma
hCoV-19/USA/FL-CDC-STM-000067073/2021	Gamma
hCoV-19/USA/IL-CDC-STM-000066752/2021	Gamma
hCoV-19/Panama/GMI-PASEQ168/2021	Gamma
hCoV-19/Italy/LOM-HSacco269/2021	Gamma
hCoV-19/USA/AZ-CDC-STM-000704709/2021	Gamma
hCoV-19/Brazil/AM-FIOCRUZ-21890289JSM/2021	Gamma
hCoV-19/Italy/LIG-182385317/2021	Gamma
hCoV-19/USA/NC-CORVASEQ-CLT-000258/2021	Gamma
hCoV-19/USA/FL-CDC-STM-000063147/2021	Gamma
hCoV-19/USA/OH-21AM-088CO01626/2021	Gamma
hCoV-19/USA/LA-CDC-STM-000704078/2021	Gamma
hCoV-19/USA/MA-CDC-STM-000066810/2021	Gamma
hCoV-19/Brazil/RS-82_LABRESIS/2021	Gamma
hCoV-19/Brazil/AM-FIOCRUZ-ILMD2100666/2021	Gamma
hCoV-19/USA/FL-CDC-ASC210062306/2021	Gamma
hCoV-19/Brazil/AM-FIOCRUZ-ILMD2100698/2021	Gamma
hCoV-19/USA/IL-CDC-STM-000067660/2021	Gamma
hCoV-19/USA/IL-CDC-ASC210059627/2021	Gamma
hCoV-19/USA/IL-CDC-LC0054718/2021	Gamma
hCoV-19/Chile/ML-124612/2021	Gamma
hCoV-19/France/HDF-BL-7716417121/2021	Gamma
hCoV-19/Brazil/MS-FIOCRUZ-ILMD2202561/2021	Gamma
hCoV-19/USA/GA-CDC-STM-000066451/2021	Gamma
hCoV-19/Spain/MD-14315002/2021	Gamma
hCoV-19/USA/NC-CDC-LC0058503/2021	Gamma
hCoV-19/USA/NY-PRL-2021_0506_00C02/2021	Gamma
hCoV-19/USA/NH-CDC-QDX24365435/2021	Gamma
hCoV-19/Panama/GMI-PASEQ445/2021	Gamma
hCoV-19/USA/NY-PRL-2021_0809_00C10/2021	Gamma
hCoV-19/Brazil/RN-FIOCRUZ-IAM5305/2021	Gamma
hCoV-19/USA/NY-MSHSPSP-PV37361/2021	Gamma
hCoV-19/Brazil/PE-BA1200-261057760/2021	Gamma
hCoV-19/USA/ID-CDC-2-4611472/2021	Gamma
hCoV-19/USA/FL-CDC-QDX24125537/2021	Gamma
hCoV-19/USA/IL-CDC-LC0054079/2021	Gamma
hCoV-19/Brazil/MS-FIOCRUZ-ILMD2202755/2021	Gamma
hCoV-19/USA/FL-BPHL-12670/2021	Gamma
hCoV-19/Brazil/SP-IB_100161/2021	Gamma
hCoV-19/Brazil/PR-FIOCRUZ-21064/2021	Gamma
hCoV-19/Brazil/AM-FIOCRUZ-ILMD2100654/2021	Gamma
hCoV-19/USA/NY-CDC-LC0056955/2021	Gamma
hCoV-19/Brazil/PB-FIOCRUZ-18354/2021	Gamma
hCoV-19/Brazil/SE-FIOCRUZ-18078/2021	Gamma
hCoV-19/USA/CT-CDC-QDX24520502/2021	Gamma
hCoV-19/Brazil/RJ-FIOCRUZ-20886/2021	Gamma
hCoV-19/Uruguay/DLSP_p635/2021	Gamma
hCoV-19/USA/RI-CDC-ASC210033477/2021	Gamma
hCoV-19/Brazil/RO-FIOCRUZ-ILMD2101032/2021	Gamma
hCoV-19/Brazil/AM-FIOCRUZ-ILMD2100293/2021	Gamma
hCoV-19/Brazil/GO-HLAGYN-1563522/2021	Gamma
hCoV-19/Canada/ON-PHL-21-09607/2021	Gamma
hCoV-19/Brazil/PR-FIOCRUZ-19076/2021	Gamma
hCoV-19/USA/FL-CDC-STM-000704252/2021	Gamma
hCoV-19/Brazil/RR-FIOCRUZ-ILMD2200018/2021	Gamma
hCoV-19/Brazil/CE-FIOCRUZ-24073/2021	Gamma
hCoV-19/Brazil/SC-FIOCRUZ-19110/2021	Gamma
hCoV-19/USA/FL-CDC-STM-000704572/2021	Gamma
hCoV-19/Brazil/RN-FIOCRUZ-IAM5301/2021	Gamma
hCoV-19/USA/CA-CDC-STM-000066553/2021	Gamma
hCoV-19/Luxembourg/LNS2826935/2021	Gamma
hCoV-19/Luxembourg/LNS6620909/2021	Gamma
hCoV-19/Brazil/PR-HF106/2021	Gamma
hCoV-19/USA/FL-CDC-STM-000062942/2021	Gamma
hCoV-19/Panama/GMI-PASEQ623/2021	Gamma
hCoV-19/USA/FL-BPHL-13419/2021	Gamma
hCoV-19/Brazil/GO-HLAGYN-1496690/2021	Gamma
hCoV-19/Chile/RM-PUC_MVL_1266/2021	Gamma
hCoV-19/Brazil/SP-IAL-4371/2021	Gamma
hCoV-19/Canada/ON-PHL-21-09602/2021	Gamma
hCoV-19/Brazil/SE-FIOCRUZ-17956/2021	Gamma
hCoV-19/Panama/PACH98854-GMI/2021	Gamma
hCoV-19/USA/IL-CDC-LC0056958/2021	Gamma
hCoV-19/Brazil/MG-FIOCRUZ-571/2021	Gamma
hCoV-19/Spain/MD-59762539/2021	Gamma
hCoV-19/Chile/AP-125884/2021	Gamma
hCoV-19/USA/MO-MSPHL-000941/2021	Gamma
hCoV-19/Brazil/GO-HLAGYN-1603221/2021	Gamma
hCoV-19/USA/FL-CDC-QDX24476681/2021	Gamma
hCoV-19/Netherlands/GE-RIVM-30040/2021	Gamma
hCoV-19/USA/WA-UW-21042361159/2021	Gamma
hCoV-19/Brazil/PR-FIOCRUZ-21067/2021	Gamma
hCoV-19/Brazil/SP-IAL-4493/2021	Gamma
hCoV-19/England/HSLL-206B52C/2021	Delta
hCoV-19/USA/CA-HLX-ATM-VEFD2G3UQ/2021	Delta
hCoV-19/England/ALDP-20063CF/2021	Delta
hCoV-19/Japan/PG-133101/2021	Delta
hCoV-19/Belgium/ULG-17797/2021	Delta
hCoV-19/USA/AZ-CDC-LC0356462/2021	Delta
hCoV-19/England/NORT-YBROBF/2021	Delta
hCoV-19/Japan/PG-83296/2021	Delta
hCoV-19/Netherlands/OV-RIVM-49916/2021	Delta
hCoV-19/Italy/CAM_IZSM_RD20702688972/2021	Delta
hCoV-19/USA/VT-CDCBI-CRSP_FXASVBE4Y7V6PM3D/2021	Delta
hCoV-19/England/MILK-1A99B3B/2021	Delta
hCoV-19/Netherlands/GR-RIVM-49033/2021	Delta
hCoV-19/France/CVL-IPP24424/2021	Delta
hCoV-19/USA/NY-MSHSPSP-PV33493/2021	Delta
hCoV-19/Portugal/PT18121/2021	Delta
hCoV-19/USA/NY-PRL-2021_0930_01D01/2021	Delta
hCoV-19/USA/KY-GD_01349/2021	Delta
hCoV-19/England/MILK-20038B4/2021	Delta
hCoV-19/England/MILK-20371CB/2021	Delta
hCoV-19/Scotland/QEUH-29A0DFD/2021	Delta
hCoV-19/Germany/NW-RKI-I-277369/2021	Delta
hCoV-19/England/MILK-203D532/2021	Delta
hCoV-19/Bangladesh/icddrb-GAC2-176/2021	Delta
hCoV-19/USA/OR-OHSU-14898/2021	Delta
hCoV-19/Turkey/HSGM-E9536/2021	Delta
hCoV-19/England/ALDP-2ACE842/2021	Delta
hCoV-19/England/QEUH-2A4EE2A/2021	Delta
hCoV-19/Canada/SK-RRPL-275062/2021	Delta
hCoV-19/USA/PA-CDC-LC0362290/2021	Delta
hCoV-19/Canada/NB-CHUDGLD-193906/2021	Delta
hCoV-19/England/MILK-20015A0/2021	Delta
hCoV-19/USA/ID-CDC-LC0273817/2021	Delta
hCoV-19/USA/WY-CDC-ASC210445312/2021	Delta
hCoV-19/USA/WA-S14181/2021	Delta
hCoV-19/India/GJ-INSACOG-GBRC2344/2021	Delta
hCoV-19/England/QEUH-2074A30/2021	Delta
hCoV-19/Canada/MB-CPL-283857/2021	Delta
hCoV-19/Scotland/QEUH-1F5CBF3/2021	Delta
hCoV-19/Germany/SH-RKI-I-273825/2021	Delta
hCoV-19/USA/TX-CDC-QDX30566610/2021	Delta
hCoV-19/USA/AZ-CDC-STM-TFAFPXNR7/2021	Delta
hCoV-19/USA/PA-BOL-M21161935/2021	Delta
hCoV-19/Japan/PG-120728/2021	Delta
hCoV-19/USA/OH-2021064827/2021	Delta
hCoV-19/USA/CA-CDC-2-4999469/2021	Delta
hCoV-19/Greece/V5351/2021	Delta
hCoV-19/USA/CT-CDC-LC0363414/2021	Delta
hCoV-19/Wales/PHWC-PD9UIG/2021	Delta
hCoV-19/USA/NY-PRL-2021_0930_02H09/2021	Delta
hCoV-19/Germany/SH-RKI-I-323486/2021	Delta
hCoV-19/Scotland/QEUH-1FFC1D5/2021	Delta
hCoV-19/USA/NY-CDC-ASC210462229/2021	Delta
hCoV-19/USA/FL-CDC-STM-000614512/2021	Delta
hCoV-19/England/QEUH-1FF155C/2021	Delta
hCoV-19/USA/IN-CDC-STM-EQ2KJ93GJ/2021	Delta
hCoV-19/USA/MA-CDCBI-CRSP_EFCRHDD2CQXGUOSB/2021	Delta
hCoV-19/Bulgaria/22BG-EU_017841_Pl168/2022	Delta
hCoV-19/Turkey/HSGM-E10498/2021	Delta
hCoV-19/France/CVL-IPP25640/2021	Delta
hCoV-19/USA/UT-UPHL-211115732967/2021	Delta
hCoV-19/USA/TN-CDC-ASC210412575/2021	Delta
hCoV-19/Germany/SH-RKI-I-323677/2021	Delta
hCoV-19/USA/NY-PRL-2021_0930_01A24/2021	Delta
hCoV-19/USA/OH-CDC-QDX29011276/2021	Delta
hCoV-19/England/QEUH-29988BB/2021	Delta
hCoV-19/Italy/LIG-190342543/2021	Delta
hCoV-19/Brazil/AM-FIOCRUZ-ILMD2200332/2021	Delta
hCoV-19/England/ALDP-1FFEE09/2021	Delta
hCoV-19/France/BRE-IPP28582/2021	Delta
hCoV-19/England/MILK-2AC8E64/2021	Delta
hCoV-19/England/PLYM-1A8A9D9/2021	Delta
hCoV-19/USA/IN-CDC-STM-43UAT32VB/2021	Delta
hCoV-19/England/MILK-20571E3/2021	Delta
hCoV-19/Germany/BW-RKI-I-276435/2021	Delta
hCoV-19/USA/CA-CDC-ASC210490251/2021	Delta
hCoV-19/Canada/ON-PHL-21-34481/2021	Delta
hCoV-19/USA/MO-CDC-ASC210143570/2021	Delta
hCoV-19/England/QEUH-2CE1CC3/2021	Delta
hCoV-19/USA/NJ-CDC-LC0292954/2021	Delta
hCoV-19/England/MILK-28D8F60/2021	Delta
hCoV-19/Bulgaria/21BG-NC_012057_R20/2021	Delta
hCoV-19/England/QEUH-1B1010C/2021	Delta
hCoV-19/USA/UT-UPHL-211115452948/2021	Delta
hCoV-19/USA/AR-ACRI-B011158/2021	Delta
hCoV-19/France/HDF-BL-7721268642/2021	Delta
hCoV-19/USA/WA-S10099/2021	Delta
hCoV-19/Belgium/ULG-22747/2021	Delta
hCoV-19/Canada/SK-RRPL-268986/2021	Delta
hCoV-19/England/PLYM-20643ED/2021	Delta
hCoV-19/France/ARA-CFD210053639401/2021	Delta
hCoV-19/Germany/SH-RKI-I-279207/2021	Delta
hCoV-19/England/PLYM-2B1B10E/2021	Delta
hCoV-19/USA/MS-CDC-LC0288056/2021	Delta
hCoV-19/Togo/NMIMR-22-Togo-36/2021	Delta
hCoV-19/USA/OH-CDC-ASC210451097/2021	Delta
hCoV-19/Indonesia/JK-NIHRD-WGS13905/2021	Delta
hCoV-19/USA/CA-CDC-ASC210497360/2021	Delta
hCoV-19/England/ALDP-2FF44A4/2021	Delta
hCoV-19/England/MILK-29CEEF6/2021	Delta
hCoV-19/Slovakia/UVZ_PL61_F1_29703/2021	Delta
hCoV-19/USA/ME-CDCBI-CRSP_3IXK3S5LDXIDO7GV/2021	Delta
hCoV-19/France/PDL-IPP49435/2021	Delta
hCoV-19/USA/CO-CDC-ASC210475332/2021	Delta
hCoV-19/USA/MA-CDC-QDX27127816/2021	Delta
hCoV-19/USA/CA-LACPHL-AF05654/2021	Delta
hCoV-19/France/HDF-IPP48544/2021	Delta
hCoV-19/USA/IL-CDC-ASC210083763/2021	Delta
hCoV-19/USA/CO-CDC-MMB11123063/2021	Delta
hCoV-19/USA/MA-CDCBI-CRSP_2YIZDGGGICNXXAAI/2021	Delta
hCoV-19/Japan/PG-156451/2021	Delta
hCoV-19/USA/GA-CDC-STM-2WY4WAMBQ/2021	Delta
hCoV-19/USA/CA-CDC-STM-000709025/2021	Delta
hCoV-19/Mexico/TAB-INMEGEN-30-119/2021	Delta
hCoV-19/USA/DC-CDC-LC0362263/2021	Delta
hCoV-19/Turkey/HSGM-E8251/2021	Delta
hCoV-19/Bulgaria/22BG-EU_017579_Pl165/2022	Delta
hCoV-19/England/MILK-2C8F3A4/2021	Delta
hCoV-19/England/MILK-29D2ED1/2021	Delta
hCoV-19/USA/VT-CDCBI-CRSP_EJOES6WFD5WV3CIS/2021	Delta
hCoV-19/England/HSLL-1AA57A1/2021	Delta
hCoV-19/USA/KY-BW-888264/2021	Delta
hCoV-19/Turkey/HSGM-E7473/2021	Delta
hCoV-19/England/OXON-FA8D04/2021	Delta
hCoV-19/USA/NV-CDC-LC0355762/2021	Delta
hCoV-19/France/PDL-IPP35930/2021	Delta
hCoV-19/England/ALDP-2A53AA6/2021	Delta
hCoV-19/USA/MA-CDC-LC0294332/2021	Delta
hCoV-19/USA/MD-CDC-LC0293202/2021	Delta
hCoV-19/England/MILK-1CD1009/2021	Delta
hCoV-19/USA/MI-CDC-STM-DCGFEMPUZ/2021	Delta
hCoV-19/France/HDF-IPP46742/2021	Delta
hCoV-19/France/HDF-BL-7726602415/2021	Delta
hCoV-19/USA/NJ-CDC-ASC210403571/2021	Delta
hCoV-19/Denmark/DCGC-214231/2021	Delta
hCoV-19/USA/NH-CDC-QDX29125627/2021	Delta
hCoV-19/Japan/RIMD02286/2021	Delta
hCoV-19/USA/FL-BPHL-14171/2021	Delta
hCoV-19/USA/GA-EHC-2464V/2021	Delta
hCoV-19/Germany/TH-RKI-I-280563/2021	Delta
hCoV-19/USA/CA-CDC-ASC210277698/2021	Delta
hCoV-19/USA/TX-CDC-ASC210143978/2021	Delta
hCoV-19/England/MILK-2EF3400/2021	Delta
hCoV-19/France/GES-HMN-21072160477/2021	Delta
hCoV-19/USA/MD-CDC-ASC210363815/2021	Delta
hCoV-19/England/BRBR-1AA2838/2021	Delta
hCoV-19/England/ALDP-1A911F5/2021	Delta
hCoV-19/England/MILK-2A5BA26/2021	Delta
hCoV-19/France/HDF-BL-7720321269/2021	Delta
hCoV-19/Brazil/SP-NVBS11488GENOV500278688554/2021	Delta
hCoV-19/USA/CO-CDC-MMB09314756/2021	Delta
hCoV-19/Wales/MILK-2D2FACE/2021	Delta
hCoV-19/England/ALDP-29D9C49/2021	Delta
hCoV-19/USA/CA-SDCPHL-092921-030/2021	Delta
hCoV-19/Wales/PHWC-PDHWFC/2021	Delta
hCoV-19/USA/NY-CDCBI-CRSP_HYJHYIC7AFY42TOA/2021	Delta
hCoV-19/USA/ID-CDC-ASC210442827/2021	Delta
hCoV-19/USA/CO-CDC-MMB10366675/2021	Delta
hCoV-19/England/ALDP-2015D83/2021	Delta
hCoV-19/France/IDF-IPP52920/2021	Delta
hCoV-19/Wales/PHWC-PDH789/2021	Delta
hCoV-19/USA/CT-CDC-LC0371029/2021	Delta
hCoV-19/England/PLYM-29E4003/2021	Delta
hCoV-19/England/MILK-2A6C58B/2021	Delta
hCoV-19/England/NEWC-20283D6/2021	Delta
hCoV-19/Scotland/QEUH-1A991EE/2021	Delta
hCoV-19/USA/TX-CDC-LC0358069/2021	Delta
hCoV-19/England/MILK-2F1562F/2021	Delta
hCoV-19/Portugal/PT18040/2021	Delta
hCoV-19/USA/VA-CDC-QDX29213299/2021	Delta
hCoV-19/Brazil/RO-FIOCRUZ-ILMD2200415/2021	Delta
hCoV-19/USA/GA-CDC-QDX30609530/2021	Delta
hCoV-19/Japan/RIMD02253/2021	Delta
hCoV-19/USA/NV-CDC-LC0372265/2021	Delta
hCoV-19/USA/CA-HLX-ATM-W9V6ZJP3F/2021	Delta
hCoV-19/France/OCC-CERBAHC-11380006/2021	Delta
hCoV-19/England/BRBR-1A83044/2021	Delta
hCoV-19/USA/IL-RIPHL_110012_G/2021	Delta
hCoV-19/USA/MD-CDC-QDX30410372/2021	Delta
hCoV-19/USA/NE-CDC-LC0353993/2021	Delta
hCoV-19/Japan/PG-135877/2021	Delta
hCoV-19/Switzerland/VD-ETHZ-34606927/2021	Delta
hCoV-19/England/ALDP-20A8AF7/2021	Delta
hCoV-19/Finland/THL-202133375/2021	Delta
hCoV-19/USA/PA-VSP5166/2021	Delta
hCoV-19/England/MILK-1E7D4F2/2021	Delta
hCoV-19/USA/IL-CDC-ASC210446802/2021	Delta
hCoV-19/Bahrain/21921916575/2021	Delta
hCoV-19/USA/MN-UMGC-18588/2021	Delta
hCoV-19/Scotland/QEUH-1FFF819/2021	Delta
hCoV-19/Thailand/DMSc-02529/2021	Delta
hCoV-19/England/MILK-2D6E577/2021	Delta
hCoV-19/USA/OH-2021063939/2021	Delta
hCoV-19/USA/NM-CDC-QDX29041223/2021	Delta
hCoV-19/Japan/PG-128597/2021	Delta
hCoV-19/USA/NM-NMDOH-2021179822/2021	Delta
hCoV-19/USA/WA-CDC-UW21110890166/2021	Delta
hCoV-19/France/NOR-CERBAHC-07962531/2021	Delta
hCoV-19/USA/ME-HETL-J9411/2021	Delta
hCoV-19/USA/CA-CDC-LC0365901/2021	Delta
hCoV-19/USA/ID-CDC-ASC210408906/2021	Delta
hCoV-19/USA/NV-CDC-ASC210624247/2021	Delta
hCoV-19/Switzerland/BE-ETHZ-34591815/2021	Delta
hCoV-19/India/GJ-INSACOG-GBRC2395/2021	Delta
hCoV-19/Switzerland/LU-DIA-011433359801/2021	Delta
hCoV-19/Turkey/HSGM-E10411/2021	Delta
hCoV-19/England/MILK-1575235/2021	Delta
hCoV-19/USA/IL-CDC-LC0300849/2021	Delta
hCoV-19/USA/CA-CDC-QDX30368201/2021	Delta
hCoV-19/USA/CA-HLX-ATM-26SN4XXAS/2021	Delta
hCoV-19/USA/WI-CDC-ASC210408970/2021	Delta
hCoV-19/USA/WV-CDC-ASC210340805/2021	Delta
hCoV-19/Japan/PG-119906/2021	Delta
hCoV-19/USA/FL-CDC-ASC210404912/2021	Delta
hCoV-19/USA/ME-HETL-J8604/2021	Delta
hCoV-19/Portugal/PT17771/2021	Delta
hCoV-19/USA/TN-CDC-ASC210278814/2021	Delta
hCoV-19/England/MILK-2A42442/2021	Delta
hCoV-19/Japan/RIMD02904/2021	Delta
hCoV-19/Romania/B-38978/2021	Delta
hCoV-19/USA/WA-CDC-UW21120186707/2021	Delta
hCoV-19/Brazil/RO-FIOCRUZ-ILMD2101028/2021	Delta
hCoV-19/Romania/IS-31080/2021	Delta
hCoV-19/France/ARA-HCL021199736201/2021	Delta
hCoV-19/England/QEUH-2A4F023/2021	Delta
hCoV-19/USA/FL-CDC-ASC210133576/2021	Delta
hCoV-19/USA/KS-CDC-LC0375347/2021	Delta
hCoV-19/Wales/PHWC-PD7HUF/2021	Delta
hCoV-19/England/MILK-2A33A24/2021	Delta
hCoV-19/England/MILK-2023669/2021	Delta
hCoV-19/France/IDF-CERBAHC-11422314/2021	Delta
hCoV-19/England/BRBR-2AA3ED8/2021	Delta
hCoV-19/Malaysia/TIDREC-NSC963/2022	Delta
hCoV-19/USA/MA-CDC-STM-FV2Z8HX2F/2021	Delta
hCoV-19/Wales/PHWC-PY7BE4/2021	Delta
hCoV-19/USA/FL-BPHL-7663/2021	Delta
hCoV-19/Switzerland/SZ-ETHZ-34176411/2021	Delta
hCoV-19/USA/MA-CDCBI-CRSP_UZH6SUCSPZKAUC5O/2021	Delta
hCoV-19/USA/FL-CDC-STM-000714781/2021	Delta
hCoV-19/USA/NJ-CDC-LC0292576/2021	Delta
hCoV-19/USA/FL-BPHL-17996/2021	Delta
hCoV-19/USA/NC-CDC-MMB09428262/2021	Delta
hCoV-19/USA/NY-PRL-2021_0930_02A16/2021	Delta
hCoV-19/USA/OH-2021066130/2021	Delta
hCoV-19/Denmark/DCGC-181472/2021	Delta
hCoV-19/USA/FL-CDC-ASC210404905/2021	Delta
hCoV-19/Belgium/ULG-21901/2021	Delta
hCoV-19/England/ALDP-2011FFA/2021	Delta
hCoV-19/Japan/PG-146358/2021	Delta
hCoV-19/USA/WI-WSLH-219936/2021	Delta
hCoV-19/France/IDF-IPP28682/2021	Delta
hCoV-19/England/MILK-2051D6D/2021	Delta
hCoV-19/England/ALDP-2A04BFC/2021	Delta
hCoV-19/France/IDF-IPP33327/2021	Delta
hCoV-19/USA/OH-21AM-351CO00349/2021	Delta
hCoV-19/Canada/ON-PHL-21-37064/2021	Delta
hCoV-19/USA/OR-OHSU-14942/2021	Delta
hCoV-19/Brazil/SP-NVBS10093GENOV828383813235/2021	Delta
hCoV-19/France/PAC-IPP50307/2021	Delta
hCoV-19/USA/NE-COPH-X62919/2021	Delta
hCoV-19/France/HDF-IPP48040/2021	Delta
hCoV-19/Denmark/DCGC-214225/2021	Delta
hCoV-19/Netherlands/GL-RIVM-69243/2021	Delta
hCoV-19/England/MILK-2A66150/2021	Delta
hCoV-19/USA/UT-UPHL-210806103244-7-26/2021	Delta
hCoV-19/USA/MI-CDC-ASC210499006/2021	Delta
hCoV-19/Portugal/PT21186/2021	Delta
hCoV-19/Belgium/ZNA_21361839/2021	Delta
hCoV-19/England/MILK-2A5DD3A/2021	Delta
hCoV-19/USA/KY-GD_01364/2021	Delta
hCoV-19/Canada/ON-PHL-21-37084/2021	Delta
hCoV-19/England/PLYM-1AE1AA0/2021	Delta
hCoV-19/Spain/CT-HUVH-E83739/2021	Delta
hCoV-19/England/MILK-203F381/2021	Delta
hCoV-19/England/BRBR-1AEF51A/2021	Delta
hCoV-19/Sweden/DC112950051/2021	Delta
hCoV-19/Wales/PHWC-PDHPT4/2021	Delta
hCoV-19/Germany/BY-RKI-I-280622/2021	Delta
hCoV-19/France/HDF-BL-1072029140/2021	Delta
hCoV-19/Japan/PG-140101/2021	Delta
hCoV-19/Italy/LOM_ASSTMonza_691212_20211008082000/2021	Delta
hCoV-19/Scotland/QEUH-299B44B/2021	Delta
hCoV-19/Japan/PG-142149/2021	Delta
hCoV-19/England/ALDP-2042BB0/2021	Delta
hCoV-19/USA/TX-BSWTemple-ILL-R20-0038/2021	Delta
hCoV-19/Mexico/SLP_LANGEBIO_IMSS_3453/2021	Delta
hCoV-19/Turkey/HSGM-E9326/2021	Delta
hCoV-19/USA/MA-CDCBI-CRSP_QU3AQUMVTOYVQGTC/2021	Delta
hCoV-19/USA/MI-CDC-LC0354259/2021	Delta
hCoV-19/USA/IL-CDC-LC0300287/2021	Delta
hCoV-19/USA/NY-GEO-0371/2021	Delta
hCoV-19/Japan/PG-91912/2021	Delta
hCoV-19/Canada/SK-RRPL-339480/2021	Delta
hCoV-19/England/ALDP-2A5297D/2021	Delta
hCoV-19/USA/NY-CDC-LC0291909/2021	Delta
hCoV-19/USA/UT-CDC-LC0297906/2021	Delta
hCoV-19/Scotland/QEUH-1FF9642/2021	Delta
hCoV-19/USA/NM-CDC-LC0381656/2021	Delta
hCoV-19/England/ALDP-2DFBDA4/2021	Delta
hCoV-19/England/MILK-2A47E21/2021	Delta
hCoV-19/USA/FL-CDC-QDX30364069/2021	Delta
hCoV-19/USA/NY-PRL-2021_0930_01G20/2021	Delta
hCoV-19/Spain/MD-HULP-59988643/2021	Delta
hCoV-19/USA/IA-CDC-LC0364363/2021	Delta
hCoV-19/Norway/31681/2021	Delta
hCoV-19/USA/IL-CDC-ASC210462486/2021	Delta
hCoV-19/England/QEUH-2A80ED1/2021	Delta
hCoV-19/USA/TX-CDC-STM-000716779/2021	Delta
hCoV-19/England/MILK-204F03C/2021	Delta
hCoV-19/Spain/GA-SCQ_21-684033/2021	Delta
hCoV-19/USA/UT-UPHL-211209208818/2021	Delta
hCoV-19/USA/PA-CDC-LC0370933/2021	Delta
hCoV-19/Germany/SH-RKI-I-274007/2021	Delta
hCoV-19/USA/TX-CDC-ASC210496209/2021	Delta
hCoV-19/USA/TX-CDC-QDX30609974/2021	Delta
hCoV-19/USA/FL-CDC-QDX30567005/2021	Delta
hCoV-19/England/QEUH-1A7F852/2021	Delta
hCoV-19/Japan/IC-1680/2021	Delta
hCoV-19/Turkey/HSGM-E19813/2021	Delta
hCoV-19/England/PLYM-2040165/2021	Delta
hCoV-19/England/BRBR-1A8287A/2021	Delta
hCoV-19/Switzerland/BL-ETHZ-34608015/2021	Delta
hCoV-19/USA/KS-CDC-2-4611370/2021	Delta
hCoV-19/USA/MI-CDC-QDX27053477/2021	Delta
hCoV-19/England/MILK-1AE820B/2021	Delta
hCoV-19/England/ALDP-1F7B271/2021	Delta
hCoV-19/Italy/SIC-CQRC_2055303/2021	Delta
hCoV-19/USA/IL-CDC-ASC210536460/2021	Delta
hCoV-19/USA/MI-UM-10041864198/2021	Delta
hCoV-19/Slovakia/UKBA-5064/2021	Delta
hCoV-19/USA/WA-CDC-LC0299230/2021	Delta
hCoV-19/USA/NH-UNH-458/2021	Delta
hCoV-19/Scotland/QEUH-2A153F0/2021	Delta
hCoV-19/USA/VT-CDCBI-CRSP_5BKJCROTR3PLSGEB/2021	Delta
hCoV-19/USA/CO-CDC-MMB11088177/2021	Delta
hCoV-19/USA/VA-CDC-ASC210084004/2021	Delta
hCoV-19/USA/GA-CDC-LC0361815/2021	Delta
hCoV-19/England/ALDP-29B519F/2021	Delta
hCoV-19/USA/NE-CDC-LC0296905/2021	Delta
hCoV-19/England/ALDP-2014346/2021	Delta
hCoV-19/Norway/30574/2021	Delta
hCoV-19/Slovakia/UKBA-6336/2021	Delta
hCoV-19/Netherlands/LB-RIVM-69421/2021	Delta
hCoV-19/USA/NY-CDC-LC0429077/2021	Delta
hCoV-19/Malaysia/UNIMAS-B11096/2021	Delta
hCoV-19/England/BRBR-1AEF529/2021	Delta
hCoV-19/USA/MO-CDC-QDX27169219/2021	Delta
hCoV-19/Panama/M127203-GMI/2021	Delta
hCoV-19/France/HDF-BL-7724212712/2021	Delta
hCoV-19/USA/OR-OHSU-12867/2021	Delta
hCoV-19/USA/MI-CDC-ASC210624301/2021	Delta
hCoV-19/USA/MI-CDC-ATM-8AVASXYBR/2021	Delta
hCoV-19/England/ALDP-204DF6E/2021	Delta
hCoV-19/USA/VA-VTVAS3-GSC29844/2021	Delta
hCoV-19/USA/NH-CDC-LC0294270/2021	Delta
hCoV-19/USA/NJ-CDC-LC0370515/2021	Delta
hCoV-19/England/NORT-YBCP4F/2021	Delta
hCoV-19/Norway/OUS-11516/2021	Delta
hCoV-19/Japan/PG-172467/2021	Delta
hCoV-19/USA/AZ-CDC-ASC210390001/2021	Delta
hCoV-19/USA/VA-VTVAS3-GSC27683/2021	Delta
hCoV-19/England/MILK-1AD2F58/2021	Delta
hCoV-19/England/MILK-1FAF265/2021	Delta
hCoV-19/Denmark/DCGC-217102/2021	Delta
hCoV-19/Romania/IS-39091/2021	Delta
hCoV-19/USA/IL-CDC-ASC210450070/2021	Delta
hCoV-19/Netherlands/ZH-RIVM-49584/2021	Delta
hCoV-19/USA/DE-CDC-LC0371006/2021	Delta
hCoV-19/Scotland/QEUH-1A67E5B/2021	Delta
hCoV-19/USA/MN-MDH-19388/2021	Delta
hCoV-19/England/MILK-2F6946E/2021	Delta
hCoV-19/USA/IL-CDC-ASC210275554/2021	Delta
hCoV-19/USA/AZ-CDC-QDX29080932/2021	Delta
hCoV-19/USA/AL-UAB-GX1447/2021	Delta
hCoV-19/Russia/MOW-Moscow_PMVL-O5974/2021	Delta
hCoV-19/England/ALDP-2051635/2021	Delta
hCoV-19/Chile/LR-UACH-00697/2021	Delta
hCoV-19/USA/CA-HLX-ATM-NEAM3PDF4/2021	Delta
hCoV-19/USA/FL-BPHL-17697/2021	Delta
hCoV-19/Denmark/DCGC-172739/2021	Delta
hCoV-19/USA/NJ-CDC-LC0370712/2021	Delta
hCoV-19/Wales/PHWC-PDBNB7/2021	Delta
hCoV-19/Bulgaria/22BG-NC-014024-R22/2021	Delta
hCoV-19/USA/NE-USAFSAM-S8545/2021	Delta
hCoV-19/England/MILK-2DCE3C6/2021	Delta
hCoV-19/Wales/PHWC-PD91MH/2021	Delta
hCoV-19/France/PDL-IPP48993/2021	Delta
hCoV-19/Belgium/ZNA_21659375/2021	Delta
hCoV-19/USA/NY-Wadsworth-21109613-01/2021	Delta
hCoV-19/Japan/PG-96407/2021	Delta
hCoV-19/Croatia/12676/2021	Delta
hCoV-19/USA/TX-CDC-ASC210477624/2021	Delta
hCoV-19/Denmark/DCGC-213936/2021	Delta
hCoV-19/Norway/31058/2021	Delta
hCoV-19/USA/IL-CDC-LC0299253/2021	Delta
hCoV-19/England/MILK-205947F/2021	Delta
hCoV-19/USA/PA-0384/2021	Delta
hCoV-19/England/QEUH-1A7C284/2021	Delta
hCoV-19/USA/DE-DHSS-B1119385/2021	Delta
hCoV-19/France/HDF-IPP53513/2021	Delta
hCoV-19/USA/FL-CDC-QDX29125476/2021	Delta
hCoV-19/France/HDF-BL-7727811957/2021	Delta
hCoV-19/England/QEUH-1B0403B/2021	Delta
hCoV-19/Belgium/MBLGOT09301842/2021	Delta
hCoV-19/England/ALDP-207D554/2021	Delta
hCoV-19/USA/NY-Wadsworth-21104158-01/2021	Delta
hCoV-19/Belgium/ULG-23283/2021	Delta
hCoV-19/USA/AZ-ASU79585/2021	Delta
hCoV-19/Canada/SK-NML-227764/2021	Delta
hCoV-19/England/MILK-29C000D/2021	Delta
hCoV-19/USA/PA-CDC-LC0360218/2021	Delta
hCoV-19/France/GES-HCL021143469101/2021	Delta
hCoV-19/Norway/31355/2021	Delta
hCoV-19/Scotland/QEUH-2C345E4/2021	Delta
hCoV-19/England/MILK-2CE551F/2021	Delta
hCoV-19/England/NORT-YY3G5O/2021	Delta
hCoV-19/England/ALDP-29E46C5/2021	Delta
hCoV-19/Belgium/UZA-UA-1815897814/2021	Delta
hCoV-19/England/NORT-YBRIOB/2021	Delta
hCoV-19/Belgium/ULG-20666/2021	Delta
hCoV-19/England/QEUH-20A8462/2021	Delta
hCoV-19/Turkey/HSGM-FS110/2021	Delta
hCoV-19/England/MILK-20413F5/2021	Delta
hCoV-19/Turkey/HSGM-E19755/2021	Delta
hCoV-19/England/QEUH-29B65DE/2021	Delta
hCoV-19/USA/NY-NYGC-4314-VTM1-RDRF716/2021	Delta
hCoV-19/Japan/PG-170352/2021	Delta
hCoV-19/France/HDF-IPP36278/2021	Delta
hCoV-19/England/QEUH-30DF308/2021	Delta
hCoV-19/USA/OR-CDC-LC0367045/2021	Delta
hCoV-19/Spain/GA-SCQ-569829/2021	Delta
hCoV-19/USA/CA-CDC-LC0355270/2021	Delta
hCoV-19/Netherlands/GL-RIVM-62305/2021	Delta
hCoV-19/France/PDL-IPP46864/2021	Delta
hCoV-19/USA/IN-CDC-STM-96UCT6QED/2021	Delta
hCoV-19/Italy/MAR_UNIVPM_Marche_65616-06-12-21/2021	Delta
hCoV-19/Turkey/HSGM-E18982/2021	Delta
hCoV-19/Scotland/QEUH-29C3495/2021	Delta
hCoV-19/Finland/THL-202126496/2021	Delta
hCoV-19/England/NEWC-1FFDDC1/2021	Delta
hCoV-19/England/NEWC-201B752/2021	Delta
hCoV-19/Japan/PG-170875/2021	Delta
hCoV-19/USA/OH-CDC-LC0368618/2021	Delta
hCoV-19/England/ALDP-1B033F7/2021	Delta
hCoV-19/USA/MO-CDC-LC0297815/2021	Delta
hCoV-19/USA/OR-CDC-LC0355305/2021	Delta
hCoV-19/France/PDL-IPP52146/2021	Delta
hCoV-19/Japan/PG-169858/2021	Delta
hCoV-19/USA/CT-CDC-LC0363115/2021	Delta
hCoV-19/USA/OR-CDC-QDX28888890/2021	Delta
hCoV-19/USA/ID-IBL-744605/2021	Delta
hCoV-19/USA/NV-CDC-ASC210343198/2021	Delta
hCoV-19/England/QEUH-29BB2B4/2021	Delta
hCoV-19/USA/AL-CDC-LC0267467/2021	Delta
hCoV-19/Panama/SEQ972-GMI/2021	Delta
hCoV-19/USA/MA-CDC-LC0294222/2021	Delta
hCoV-19/USA/SD-UMGC-16086/2021	Delta
hCoV-19/France/PDL-IPP48958/2021	Delta
hCoV-19/USA/GA-CDC-STM-4BF9SC6C5/2021	Delta
hCoV-19/USA/IL-CDC-ASC210449224/2021	Delta
hCoV-19/England/ALDP-2015FF6/2021	Delta
hCoV-19/USA/PA-CDC-2-5084022/2021	Delta
hCoV-19/England/ALDP-204DC1C/2021	Delta
hCoV-19/Poland/644SNR21_wsserze/2021	Delta
hCoV-19/USA/TX-CDC-STM-000723014/2021	Delta
hCoV-19/France/HDF-IPP49785/2021	Delta
hCoV-19/USA/VA-CDC-LC0371396/2021	Delta
hCoV-19/France/HDF-BL-7714705170/2021	Delta
hCoV-19/USA/AZ-CDC-STM-000721215/2021	Delta
hCoV-19/Scotland/QEUH-1DB3F4B/2021	Delta
hCoV-19/Japan/PG-180057/2022	Delta
hCoV-19/Greece/V4529/2021	Delta
hCoV-19/Norway/169/2022	Delta
hCoV-19/USA/IL-CDC-LC0295281/2021	Delta
hCoV-19/Germany/HE-RKI-I-282309/2021	Delta
hCoV-19/USA/WV-CDC-STM-000715680/2021	Delta
hCoV-19/Germany/NW-RKI-I-200858/2021	Delta
hCoV-19/England/MILK-1C13F86/2021	Delta
hCoV-19/USA/FL-CDC-STM-000717815/2021	Delta
hCoV-19/USA/NY-CDC-ASC210082880/2021	Delta
hCoV-19/USA/CO-CDC-ASC210441960/2021	Delta
hCoV-19/USA/MA-CDCBI-CRSP_MPTLNTDEFUYHM4A4/2021	Delta
hCoV-19/USA/NH-UNH-133/2021	Delta
hCoV-19/Brazil/SP-NVBS11020GENOV828379959763/2021	Delta
hCoV-19/USA/IL-CDC-ASC210129860/2021	Delta
hCoV-19/Brazil/DF-NVBS9900GENOV828360594485/2021	Delta
hCoV-19/England/ALDP-20776C0/2021	Delta
hCoV-19/France/HDF-BL-7728046470/2021	Delta
hCoV-19/England/QEUH-2F96FC1/2021	Delta
hCoV-19/Norway/19592/2021	Delta
hCoV-19/Singapore/6527/2021	Delta
hCoV-19/USA/CA-LACPHL-AF03375/2021	Delta
hCoV-19/USA/CA-LACPHL-AF01611/2021	Delta
hCoV-19/France/IDF-IPP32989/2021	Delta
hCoV-19/USA/OK-CDC-ASC210136993/2021	Delta
hCoV-19/Bulgaria/21BG-NC_013553_R21/2021	Delta
hCoV-19/Italy/CAM-UniSa-1/2021	Delta
hCoV-19/USA/PA-0807/2021	Delta
hCoV-19/USA/NY-MSHSPSP-PV38953/2021	Delta
hCoV-19/USA/SD-CDC-ASC210407157/2021	Delta
hCoV-19/Bulgaria/22BG-NC_014580_R25/2022	Omicron
hCoV-19/Japan/PG-248470/2022	Omicron
hCoV-19/Canada/MB-CPL-392687/2022	Omicron
hCoV-19/France/PDL-IPP27834/2022	Omicron
hCoV-19/USA/AK-CDC-QDX36219625/2022	Omicron
hCoV-19/Japan/TKYkbm2366/2022	Omicron
hCoV-19/Japan/PG-206089/2022	Omicron
hCoV-19/USA/FL-CDC-STM-M9NHKV7MW/2022	Omicron
hCoV-19/USA/OR-CDC-LC0467688/2022	Omicron
hCoV-19/France/NAQ-IPP23110/2022	Omicron
hCoV-19/USA/FL-BPHL-3013/2022	Omicron
hCoV-19/Guatemala/4680-GMI/2021	Omicron
hCoV-19/Scotland/QEUH-3AC3297/2022	Omicron
hCoV-19/Scotland/QEUH-3D421BE/2022	Omicron
hCoV-19/USA/TX-CDC-STM-N2K4N79JH/2022	Omicron
hCoV-19/Switzerland/GE-HUG-38265432/2022	Omicron
hCoV-19/Japan/PG-241809/2022	Omicron
hCoV-19/France/IDF-AphpSA-SO000677/2022	Omicron
hCoV-19/USA/NC-CDC-STM-3AVK9ZV6Q/2022	Omicron
hCoV-19/USA/SC-CDC-QDX37799723/2022	Omicron
hCoV-19/Belgium/CHUNamur14153137/2022	Omicron
hCoV-19/Panama/M239180-GMI/2022	Omicron
hCoV-19/Japan/PG-246012/2022	Omicron
hCoV-19/USA/AZ-CDC-LC0471141/2021	Omicron
hCoV-19/USA/CO-CDPHE-2103127911/2022	Omicron
hCoV-19/Ireland/D-NVRL-S22IRL00314762/2022	Omicron
hCoV-19/France/IDF-IPP52103/2021	Omicron
hCoV-19/France/ARA-HCL722002170201/2022	Omicron
hCoV-19/USA/CT-CDC-LC0592189/2022	Omicron
hCoV-19/Brazil/AM-FIOCRUZ-ILMD2203259/2022	Omicron
hCoV-19/Belgium/ULG-25021/2022	Omicron
hCoV-19/USA/NC-CDC-LC0604175/2022	Omicron
hCoV-19/USA/FL-MSL-4998/2022	Omicron
hCoV-19/Wales/PHWC-PERGYO/2022	Omicron
hCoV-19/Panama/M204280-GMI/2022	Omicron
hCoV-19/England/MILK-3322E4E/2022	Omicron
hCoV-19/USA/FL-BPHL-6593/2022	Omicron
hCoV-19/USA/IL-CDC-QDX36066006/2022	Omicron
hCoV-19/Portugal/PT29556/2022	Omicron
[truncated: 2,917 more rows]
